# Supplementary material for: Ex vivo drug response heterogeneity reveals personalized therapeutic strategies for patients with multiple myeloma
Source: Nat Cancer. 2023 Apr 20;4(5):734–53. doi: 10.1038/s43018-023-00544-9 (PMC10212768; doi:10.1038/s43018-023-00544-9)
Supplement: Supplementary file 2 — Supplementary Tables 1–10. Table titles and legends are contained within the file. [file 43018_2023_544_MOESM2_ESM.xlsx]

## Sheet: Contents
		Sup Table	Tab Name	Legend
		Supplementary Table 1	S1-Cohort	Cohort description.
		Supplementary Table 2	S2-Cytokines	Cytokine measurements. Reported cytokine abundances were z-score normalized first across samples and then across cytokines.
		Supplementary Table 3	S3-ProtMyeloma S3-ProtCD138	Protein abundances of myeloma cells (first tab) and sorted CD138+ cells (second tab) per analyzed patient sample. The values represent z-score normalized log10-transformed protein intensities, i.e. standard deviations (sigma) from the mean (0) per measured CD138+ cells purified from each patient sample. The Myeloma tab lists these values after regressing out the contribution of small plasma-marke…
		Supplementary Table 4	S4-SigMyeloma S4-SigSmallPlasmaMarkerPositive	Myeloma (first tab) and small plasma cell-marker positive cell (second tab) protein signatures as identified in Fig. 4c.
		Supplementary Table 5	S5-DrugLibrary	List of drugs used in the screen, with corresponding names, abbreviations, and tested concentrations.
		Supplementary Table 6	S6-MyelomaDrugResponse	Myeloma cell drug responses (PCY scores) of 101 patient samples to 61 drugs and drug combinations, as shown in Fig. 5.
		Supplementary Table 7	S7-DrugAssociatedProts	Top protein associations per drug response. Included are the top-3 positve and negative correlating proteins, as well as the top-3 positive and negative elastic net regression coefficients, where available and in case the model converged.
		Supplementary Table 8	S8-Survival	Immunotherapy and non-immunotherapy cohorts and associated clinical data. Censored indicates ongoing responses.
		Supplementary Table 9	S9-Materials	Overview of materials used in the study.
		Supplementary Table 10	S10-SampleUsage	Overview of which samples were included in key analyses.

## Sheet: S1-Cohort
PatientID	SampleID	Diagnosis	Prior_Treatment_Lines_simplified	Treatment_stage	Age_At_Sampling	Deceased	Gender	Kap_Lam_clonality	Ig_Subtype	Clonality	Pathology	Cytology	sFLC_(mg/L)	IGH_rearrangement	t(4;14)_IGH_FGFR3	t(11;14)_IGH_CCND1	t(14;16)_IGH_MAF	t(14;20)_IGH_MAFB	MYC_amp	MYC_breakapart	gain1q	del13	del17_TP53del	del1p_SNX7del	del16q_CYLDdel	Hyperdiploidy	Hypodiploidy	Prior_PI	Prior_IMID	Prior_HD_Melphalan	Prior_Immunotherapy	Prior_AlloTPL	Prior_Number_of_Treatment_Lines	PhenoGroups	%_Myeloma_cells_by_PCY	%_SmallPlasma_cells_by_PCY	%_Plasma_cells_by_PCY	%_M0_cells_by_PCY	%_Other_cells_by_PCY	%_T3_cells_by_PCY
P001	MM001	Plasma cell myeloma	3+	treatment control	72	1	m	Kappa	IgG-Kappa	not clonal		2	9	0	0	0	0	0			0	0	0										3	na
P002	MM002	Plasma cell myeloma	1	treatment control	63	0	f	Kappa	IgG-Kappa	clonal	35	25	2	1	0	1	0			1			0					1	0	0	0	0	1	na
P003	MM003	Plasma cell myeloma	0	untreated	75	1	m	Kappa	IgG-Kappa	clonal	45	26	246	0	0	0	0	0	0	0			0	1	0	1	0	0	0	0	0	0	0	na
P004	MM004	Plasma cell myeloma	1	relapse/progress	67	0	m	Kappa	IgG-Kappa	clonal	25	25	226	0	0	0	0	0				1	0					1	1	1	0	0	1	na
P005	MM005	Plasma cell myeloma	0	relapse/progress	72	0	m	Kappa	IgA-Kappa	clonal	45	28																0	0	0	0	0	0	na
P006	MM006	Plasma cell myeloma	1	treatment control	68	0	f	Lambda	IgG-Lambda	clonal	12	4	68	1	0	0	0	0	0	0		1	1	1	1	1	0	1	1	1	0	0	1	na
P007	MM007	Plasma cell myeloma	1	treatment control	72	1	m	Kappa	IgA-Kappa	clonal	6	2	35.1985	0	0	0	0	0	0			1	0	1	0	1	0	1	0	1	0	0	1	na
P008	MM008	Plasma cell myeloma	1	relapse/progress	49	1	m	Kappa	IgG-Kappa	clonal	9	25		0	0	0	0	0	0	0		0	0	1	1	0	0	1	0	0	0	0	1	na
P009	MM009	Plasma cell myeloma	1	treatment control	47	1	m	Lambda	IgG-Lambda	clonal	90		350.679	1	0	0	0	0	0		0	0	0	1	0	0	0	1	0	0	0	0	1	na
P010	MM010	Plasma cell myeloma	1	treatment control	69	0	m	Kappa	IgG-Kappa	not clonal		5	15.5534	0	0	0	0	0		0			0					1	0	1	0	0	1	na
P002	MM011	Plasma cell myeloma	1	treatment control	63	0	f	Kappa	IgG-Kappa	not clonal			10	1	0	1	0			1			0					1	0	1	0	0	1	na
P011	MM012	Plasma cell myeloma	1	relapse/progress	74	0	f	Kappa	LC-Kappa	na	60	22	14000															0	1	0	0	0	1	na
P012	MM013	Plasma cell myeloma	1	treatment control	64	0	m	Lambda	IgG-Lambda	not clonal	6		7	1	0	1	0	0			0	1	0					1	0	1	0	0	1	na	11.2043	9.15335	20.3577	5.60338	64.3133	9.7257
P013	MM014	Plasma cell myeloma	3+	relapse/progress	69	0	m	Kappa	IgG-Kappa	clonal	50	18	169															1	1	0	0	1	4	Group2	12.4903	8.44705	20.9373	10.5628	33.6714	34.8285
P014	MM015	Plasma cell leukemia	1	treatment control	59	0	m	Kappa	IgA-Kappa	clonal	15	4	31	0	0	0	0	0			1		0					1	1	0	0	0	1	Group3	20.585	15.0794	35.6644	9.55447	47.9622	6.81894
P015	MM016	Plasma cell myeloma	3+	control after allo-TPL	63	1	m	Kappa	LC-Kappa	not clonal			54	1	0	1	0	0			0	1	0					1	1	1	0	1	3	na	17.2418	21.4084	38.6502	7.15063	52.2405	1.95875
P016	MM017	Plasma cell myeloma	2	relapse/progress	71	0	m	Kappa	IgA-Kappa	na	90	26																1	1	0	0	0	2	Group3	14.1673	9.10447	23.2718	11.6104	30.3242	34.7936
P017	MM018	Plasma cell myeloma	3+	relapse/progress	55	1	m	Kappa	IgA-Kappa	clonal	70	29	616	1	0	0	0	1	0	0	1	1	0	1	1	0	1	1	1	0	0	0	4	Group3	35.1116	5.64223	40.7538	5.62241	49.8465	3.77725
P008	MM019	Plasma cell myeloma	2	treatment control	50	1	m	Kappa	IgG-Kappa	not clonal		0.5		0	0	0	0	0	0	0		0	0	1	1	0	0	1	1	0	0	0	2	Group2	6.13021	1.48795	7.61816	45.2279	31.6912	15.4627
P018	MM020	Plasma cell myeloma	1	treatment control	59	0	m	Kappa	IgG-Kappa	clonal	1		11	1	0	1					0	0	0					1	0	1	0	0	1	na
P019	MM021	Smoldering myeloma	0	untreated	71	0	f	Kappa	IgG-Kappa	clonal	10	9		1	0	0	0	0			1	0	0					0	0	0	0	0	0	Group2	6.45945	3.7422	10.2016	20.1869	18.9842	50.6272
P009	MM022	Plasma cell myeloma	2	treatment control	47	1	m	Lambda	IgG-Lambda	clonal	40		27	1	0	0	0	0	0		0	0	0	1	0	0	0	1	1	0	0	0	2	Group2	2.90778	4.76701	7.67479	32.9951	13.3227	46.0075
P020	MM023	Plasma cell myeloma	1	treatment control	69	0	m	Kappa	LC-Kappa	clonal	50	13	712.55	0	0	0	0	0	0			0	0	0	0	1	0	1	0	0	0	0	1	Group1	26.3319	21.9913	48.3232	12.032	30.5955	9.04927
P014	MM024	Plasma cell leukemia	1	treatment control	59	0	m	Kappa	IgA-Kappa	clonal	12	4	17.6014	0	0	0	0	0			1		0					1	1	1	0	0	1	Group2	6.18738	10.6963	16.8837	14.9878	34.2817	33.8468
P021	MM025	Plasma cell myeloma	1	treatment control	65	0	m	Kappa	IgG-Kappa	clonal	6	3	53	0	0	0	0	0		0			0					1	0	1	0	0	1	Group3	9.58243	7.5228	17.1052	14.1675	51.0636	17.6637
P022	MM026	Plasma cell myeloma	0	untreated	59	0	m	Lambda	IgG-Lambda	clonal	60	44	533	0	0	0	0	0	0	0		1	0	0	0	1	0	0	0	0	0	0	0	Group1	39.5867	10.6454	50.2321	12.1007	25.8137	11.8534
P023	MM027	Plasma cell myeloma	0	untreated	69	0	m	Lambda	LC-Lambda	clonal	90	70										1	0	1	1	1	0	0	0	0	0	0	0	Group1	53.4913	9.13528	62.6266	3.05546	15.4966	18.8213
P024	MM028	Plasma cell myeloma	3+	relapse/progress	62	0	m	Lambda	IgG-Lambda	clonal	7	2	711															1	1	1	0	1	3	Group2	3.18014	4.98754	8.16768	10.7752	24.2635	56.7936
P011	MM029	Plasma cell myeloma	2	relapse/progress	75	0	f	Kappa	LC-Kappa	na	17	1	3360															1	1	0	0	0	2	Group2	8.8311	14.2837	23.1149	42.8135	14.4872	19.5844
P025	MM030	Plasma cell myeloma	0	untreated	78	0	m	Lambda	IgG-Lambda	clonal	50	40	1137.59	0	0	0	0	0		1		0	0	1	1	1	0	0	0	0	0	0	0	Group1	28.016	20.4556	48.4717	6.69343	24.6403	20.1946
P008	MM031	Plasma cell myeloma	2	treatment control	50	1	m	Kappa	IgG-Kappa	not clonal	6	0.2		0	0	0	0	0	0	0		0	0	1	1	0	0	1	1	1	0	0	2	na	12.3662	11.5463	23.9125	26.9098	34.6349	14.5428
P026	MM032	Plasma cell myeloma	2	treatment control	39	0	m	Lambda	IgG-Lambda	not clonal		0.2	8															1	1	1	0	0	2	Group2	4.86553	17.696	22.5616	23.7554	35.5306	18.1525
P027	MM033	Plasma cell myeloma	3+	relapse/progress	79	0	m	Kappa	IgA-Kappa	clonal		1	501															1	1	0	0	0	3	Group3	11.3475	8.4251	19.7726	6.34184	62.7507	11.1348
P014	MM035	Plasma cell leukemia	1	control after allo-TPL	59	0	m	Kappa	IgA-Kappa	clonal	6	0.4	9	0	0	0	0	0			1		0					1	1	1	0	1	1	Group3	6.49409	15.0497	21.5438	19.7917	52.3958	6.26872
P029	MM036	Plasma cell myeloma	3+	treatment control	51	0	m	Kappa	IgG-Kappa	not clonal		1	7															1	1	1	1	0	3	Group3	5.22678	28.1738	33.4006	8.71451	45.4304	12.4545
P030	MM037	Plasma cell myeloma	0	untreated	40	0	m	Kappa	IgG-Kappa	clonal	12	17	68.3751	0	0	0	0	0	0	0			1	0	0	1	0	0	0	0	0	0	0	Group2	4.8649	7.81293	12.6778	23.7262	12.5621	51.0339
P031	MM038	Plasma cell myeloma	1	treatment control	61	0	m	Lambda	LC-Lambda	clonal	3	5	42	0	0	0	0	0		0		0	0	0	0	0	0	1	0	1	0	0	1	Group2	4.86709	10.4172	15.2843	25.4513	22.0116	37.2527
P006	MM039	Plasma cell myeloma	1	relapse/progress	69	0	f	Lambda	IgG-Lambda	clonal	35	58	1266	1	0	0	0	0	0	0		1	1	1	1	1	0	1	1	1	0	0	1	Group1	50.5126	11.5996	62.1121	8.17427	13.3944	16.3192
P009	MM040	Plasma cell myeloma	2	treatment control	47	1	m	Lambda	IgG-Lambda	clonal			36	1	0	0	0	0	0		0	0	0	1	0	0	0	1	1	1	0	0	2	Group2	3.91441	8.95272	12.8671	31.7772	12.0765	43.2791
P020	MM041	Plasma cell myeloma	1	treatment control	69	0	m	Kappa	LC-Kappa	clonal		6	286	0	0	0	0	0	0			0	0	0	0	1	0	1	0	1	0	0	1	Group3	10.8639	22.7762	33.6402	5.25409	55.5323	5.57349
P032	MM042	Plasma cell myeloma	3+	relapse/progress	79	0	m	Kappa	IgG-Kappa	clonal	25	18	30															1	1	1	0	0	3	Group3	6.24212	20.6514	26.8935	7.02321	56.7145	9.36871
P014	MM043	Plasma cell leukemia	1	control after allo-TPL	60	0	m	Kappa	IgA-Kappa	na	3	2	25	0	0	0	0	0			1		0					1	1	1	0	1	1	Group3	1.24304	19.6196	20.8626	15.2252	55.951	7.96117
P033	MM044	Plasma cell myeloma	1	treatment control	63	1	m	Kappa	IgG-Kappa	not clonal		2	32.0995	0	0	0	0	0		0			1					1	1	1	0	0	1	Group3	5.55344	19.9627	25.5161	14.4126	47.2453	12.8261
P034	MM045	MGUS	0	untreated	73	0	m	Kappa	IgG-Kappa	clonal	7	3																0	0	0	0	0	0	Group3	1.04451	2.42359	3.4681	14.881	40.0864	41.5645
P035	MM046	Plasma cell myeloma	0	untreated	79	0	m	Lambda	LC-Lambda	clonal	60	26	3633.31	1	0	1	0		0	0		0	0	1	0	0	0	0	0	0	0	0	0	Group3	9.87089	10.4426	20.3135	1.1852	45.1401	33.3612
P036	MM047	Plasma cell myeloma	1	untreated	64	0	m	Kappa	IgG-Kappa	clonal	65	49	168.651	0	0	0	0	0	0	0		0	0	0	1	1	0	0	0	0	0	0	1	Group2	39.7025	7.3055	47.008	16.776	11.5513	24.6647
P037	MM048	Plasma cell myeloma	3+	control after allo-TPL	60	1	m	Kappa	IgG-Kappa	clonal		5	28	1	0	1	0					0	0					1	1	1	0	1	4	Group3	5.22695	3.13713	8.36408	10.6223	46.2704	34.7432
P038	MM049	Plasma cell myeloma	0	untreated	43	0	f	Lambda	IgG-Lambda	clonal	17	30	170	0	0	0	0	0		0		1	0	0		1	0	0	0	0	0	0	0	Group2	19.8972	9.32752	29.2247	11.2916	27.6319	31.8518
P039	MM050	Plasma cell myeloma	0	untreated	61	0	f	Lambda	IgA-Lambda	clonal	10	12		1			1						0					0	0	0	0	0	0	na	3.36549	16.2381	19.6036	3.30509	45.8383	31.253
P040	MM051	Plasma cell myeloma	0	untreated	80	0	m	Kappa	IgG-Kappa	clonal	80	49	853.652	1	0		0	1			1	0	0					0	0	0	0	0	0	Group2	8.94901	12.1405	21.0895	18.5721	19.8055	40.5329
P041	MM052	Plasma cell myeloma	0	untreated	63	0	m	Kappa	IgG-Kappa	clonal	80	31	291	0	0	0	0	0		0		0	0	0		1	0	0	0	0	0	0	0	Group2	1.99414	21.1181	23.1123	12.3493	18.0144	46.524
P020	MM053	Plasma cell myeloma	1	treatment control	69	0	m	Kappa	LC-Kappa	clonal		2	118	0	0	0	0	0	0			0	0	0	0	1	0	1	0	1	0	0	1	Group3	14.977	18.1361	33.1131	7.75394	55.1086	4.02434
P042	MM054	Plasma cell myeloma	0	untreated	65	0	f	Lambda	IgG-Lambda	clonal	20	5.4	128									0	0	1		1	0	0	0	0	0	0	0	Group2	0.601123	6.40921	7.01033	32.3984	22.092	38.4993
P007	MM055	Plasma cell myeloma	1	relapse/progress	73	1	m	Kappa	IgA-Kappa	clonal	7		1038	0	0	0	0	0	0			1	0	1	0	1	0	1	0	1	0	0	1	Group3	11.4749	10.209	21.6839	19.3134	43.1011	15.9016
P043	MM056	Plasma cell leukemia	2	relapse/progress	57	1	f	Lambda	LC-Lambda	clonal	90	49	12561.2		0	0	0		1			1	1	0	0	1	0	1	1	1	0	0	2	na	27.9206	21.8044	49.725	3.23088	39.6587	7.38548
P044	MM057	Plasma cell myeloma	0	untreated	69	0	f	Lambda	IgA-Lambda	clonal	25	49		0	0	0	0	0	0	0		1	0	1		1	0	0	0	0	0	0	0	Group2	25.6083	6.93313	32.5414	16.9531	17.2435	33.262
P045	MM058	Plasma cell myeloma	1	relapse/progress	55	1	f	Kappa	IgA-Kappa	clonal	20	41	14	0	0	0	0	0	0	0		0	0	0	0	1	0	1	1	1	0	0	1	Group1	36.9952	5.83484	42.83	8.09006	32.105	16.975
P046	MM059	Plasma cell myeloma	2	treatment control	64	0	f	Kappa	IgA-Kappa	not clonal	7	7.6	11	1	0	0	0		0	0		1	0	0				1	1	1	0	0	2	Group2	4.28882	13.9926	18.2814	13.5781	19.4948	48.6456
P047	MM060	Plasma cell myeloma	0	untreated	80	1	m	Kappa	IgA-Kappa	not clonal	7.5	5	24															0	0	0	0	0	0	Group2	10.5396	17.8521	28.3917	15.9395	17.411	38.2579
P048	MM061	Plasma cell myeloma	0	untreated	74	0	f	Lambda	LC-Lambda	clonal		19	1258.22	1	0	1	0		0	0		0	0	0		0	0	0	0	0	0	0	0	Group1	21.1732	27.5079	48.6811	5.9267	33.316	12.0762
P036	MM062	Plasma cell myeloma	1	treatment control	64	0	m	Kappa	IgG-Kappa	clonal	15	8	27	0	0	0	0	0	0	0		0	0	0	1	1	0	1	1	0	0	0	1	Group2	6.79713	12.0119	18.809	33.9023	29.3923	17.8964
P049	MM063	Plasma cell myeloma	0	untreated	58	1	m	Lambda	IgG-Lambda	clonal	25	6											0					0	0	0	0	0	0	Group3	5.75314	18.8132	24.5663	19.6455	28.539	27.2493
P041	MM064	Plasma cell myeloma	1	treatment control	63	0	m	Kappa	IgG-Kappa	clonal	5	9	70.5171	0	0	0	0	0		0		0	0	0		1	0	1	1	0	0	0	1	Group2	9.99862	23.5481	33.5468	21.3181	26.4455	18.6896
P050	MM065	Plasma cell leukemia	1	control after allo-TPL	63	0	f	NA	na	clonal		2.6	83	1	0	1	0		0	0	1	1	1	0	1	0	0	1	1	1	0	1	1	Group1	12.7308	17.6043	30.3351	10.579	50.4397	8.64626
P025	MM066	Plasma cell myeloma	2	treatment control	79	0	m	Lambda	IgG-Lambda	not clonal		3.2	50.104	0	0	0	0	0		1		0	0	1	1	1	0	1	1	0	1	0	2	Group3	3.89885	9.88449	13.7833	4.99972	61.2977	19.9192
P051	MM067	Plasma cell myeloma	0	untreated	69	0	f	Kappa	IgA-Kappa	clonal		25.8	6006.02				0	0					0					0	0	0	0	0	0	Group1	16.7411	33.889	50.6301	6.69577	29.8459	12.8282
P052	MM068	Plasma cell myeloma	1	treatment control	61	0	m	Lambda	LC-Lambda	clonal	3	0.2	22.9955	0	0	0	0	0		0		1	0	0	1	0	0	1	0	0	0	0	1	Group1	7.17099	61.1262	68.2972	1.42947	27.0425	3.23087
P053	MM069	Plasma cell myeloma	1	treatment control	48	0	m	Kappa	IgG-Kappa	not clonal		1.8	15	0	0	0	0	0		0		0	0	0	1	1	0	1	1	1	0	0	1	Group3	11.3288	6.00784	17.3366	14.9551	54.5018	13.2065
P054	MM070	Plasma cell myeloma	1	relapse/progress	68	1	f	Kappa	IgG-Kappa	clonal	7	7	194	0	0	0	0	0	0	0		0	0	0	0	1	0	1	1	1	0	0	1	Group3	23.2233	7.11553	30.3388	9.14752	37.1023	23.4113
P014	MM071	Plasma cell leukemia	1	control after allo-TPL	60	0	m	Kappa	IgA-Kappa	not clonal		4.6	12	0	0	0	0	0			1		0					1	1	1	0	1	1	Group3	8.79595	15.9809	24.7769	15.1297	40.9908	19.1026
P050	MM072	Plasma cell leukemia	1	control after allo-TPL	63	0	f	NA	na	not clonal	10	9.4	178.439	1	0	1	0		0	0	1	1	1	0	1	0	0	1	1	1	0	1	1	Group2	5.95675	11.864	17.8207	6.91423	43.4159	31.8491
P055	MM073	Plasma cell myeloma	2	control after allo-TPL	56	0	m	Lambda	IgG-Lambda	not clonal		1.4		1	1	0	0			0		1	0	1	0	0	0	1	1	1	1	1	2	Group3	7.86975	21.3331	29.2028	5.32314	45.5617	19.9124
P056	MM074	Plasma cell myeloma	1	relapse/progress	70	0	m	Kappa	IgM-Kappa	clonal	75	30	65	1	0	1	0				0	1	0					1	1	1	0	0	1	Group1	6.79296	14.6755	21.4684	2.28314	35.7492	40.4992
P036	MM075	Plasma cell myeloma	1	treatment control	64	0	m	Kappa	IgG-Kappa	not clonal		0.6	14	0	0	0	0	0	0	0		0	0	0	1	1	0	1	1	1	0	0	1	Group3	4.15637	22.5365	26.6928	12.793	53.4651	7.04914
P057	MM076	Plasma cell myeloma	2	relapse/progress	40	0	f	Lambda	IgG-Lambda	clonal	7	3.6		0	0	0	0	0			1	1	0					1	0	1	0	1	2	Group3	2.80893	19.653	22.462	1.92508	42.497	33.116
P050	MM077	Plasma cell leukemia	1	control after allo-TPL	63	0	f	NA	na	not clonal	25	22.6	331.968	1	0	1	0		0	0	1	1	1	0	1	0	0	1	1	1	0	1	1	Group2	3.71158	4.58116	8.29274	10.7119	28.4164	52.579
P038	MM078	Plasma cell myeloma	1	treatment control	44	0	f	Lambda	IgG-Lambda	not clonal		1.4	1	0	0	0	0	0		0		1	0	0		1	0	1	1	1	0	0	1	Group2	3.94643	10.9074	14.8539	10.7725	45.8981	28.4754
P042	MM079	Plasma cell myeloma	1	treatment control	66	0	f	Lambda	IgG-Lambda	not clonal		2	4									0	0	1		1	0	1	1	1	0	0	1	Group1	23.2579	2.61613	25.8741	6.13119	54.9921	13.0026
P014	MM080	Plasma cell myeloma	1	control after allo-TPL	60	0	m	Kappa	IgA-Kappa	not clonal		4.8	16	0	0	0	0	0			1		0					1	1	1	0	0	1	Group2	8.76815	10.926	19.6941	15.5919	25.437	39.277
P058	MM081	MGUS	0	untreated	54	0	m	Kappa	IgG-Kappa/IgA-Kappa	clonal		9																0	0	0	0	0	0	Group2	19.0874	15.4443	34.5317	23.3619	12.1893	29.9171
P059	MM082	Plasma cell myeloma	0	untreated	55	0	m	Lambda	IgG-Lambda	clonal	10	24	109.847		0		0	0					0					0	0	0	0	0	0	Group2	16.7929	16.8232	33.616	11.5975	24.3333	30.4531
P060	MM083	Plasma cell myeloma	1	treatment control	65	0	f	Lambda	LC-Lambda	not clonal		3.2	46	0	0	0	0	0	0	0		1	0	0	0	0	1	1	0	1	0	0	1	Group1	12.2223	18.5403	30.7626	9.28117	47.6311	12.3251
P061	MM084	Plasma cell myeloma	1	relapse/progress	75	1	m	Kappa	IgA-Kappa	clonal		50	940															1	0	1	0	0	1	Group1	28.3673	13.7679	42.1352	8.65915	39.3963	9.80933
P055	MM085	Plasma cell myeloma	2	control after allo-TPL	56	0	m	Lambda	IgG-Lambda	not clonal				1	1	0	0			0		1	0	1	0	0	0	1	1	1	1	1	2	Group3	9.1077	22.0515	31.1592	12.8867	39.6036	16.3505
P009	MM086	Plasma cell myeloma	2	relapse/progress	48	1	m	Lambda	IgG-Lambda	clonal	50		1522	1	0	0	0	0	0		0	0	0	1	0	0	0	1	1	1	0	0	2	Group2	3.16205	3.12718	6.28922	2.62342	23.6312	67.4562
P039	MM087	Plasma cell myeloma	1	treatment control	62	0	f	Lambda	IgA-Lambda	not clonal				1			1						0					1	0	0	0	0	1	Group1	20.6264	24.1804	44.8068	8.01919	36.9145	10.2595
P063	MM088	Plasma cell myeloma	0	relapse/progress	77	1	f	Kappa	IgG-Kappa	clonal		25	955															0	0	0	0	0	0	Group1	32.8781	17.9766	50.8548	8.02509	27.927	13.1932
P064	MM089	Plasma cell myeloma	1	treatment control	69	0	f	Kappa	IgG-Kappa	not clonal			3.40486	0	0	0	0	0	0	0		1	0	1		1	0	1	1	1	0	0	1	Group3	9.69773	15.9762	25.6739	7.46552	59.4674	7.39319
P065	MM090	Plasma cell myeloma	3+	treatment control	51	0	m	Kappa	IgG-Kappa	not clonal			4	0	0	0	0	0	0	0		1	0	0	0	1	0	1	1	1	1	0	5	Group2	11.5038	18.8258	30.3296	28.7965	14.1326	26.7413
P008	MM091	Plasma cell myeloma	3+	treatment control	51	1	m	Kappa	IgG-Kappa	not clonal	3	4		0	0	0	0	0	0	0		0	0	1	1	0	0	1	1	1	0	0	3	Group2	7.35729	13.6767	21.034	29.3614	31.4287	18.1759
P066	MM092	Plasma cell myeloma	2	relapse/progress	81	1	m	Kappa	IgG-Kappa	clonal		6		0	0	0	0	0	0	0		1	0	0	0	1	0	1	1	0	0	0	2	Group2	10.8606	8.01884	18.8795	12.5565	26.3739	42.1901
P068	MM094	Plasma cell myeloma	1	treatment control	68	1	m	Kappa	LC-Kappa	clonal	15	12	2246	0	0	0	0	0	0	0		0	0	0		1	0	1	1	0	0	0	1	Group1	18.0606	16.0552	34.1158	6.70957	39.1678	20.0068
P027	MM095	Plasma cell myeloma	3+	relapse/progress	80	0	m	Kappa	IgA-Kappa	clonal		4	961															1	1	0	0	0	4	Group1	22.9195	17.9116	40.831	11.3374	32.4268	15.4048
P038	MM096	Plasma cell myeloma	1	treatment control	44	0	f	Lambda	IgG-Lambda	not clonal		2	4.17206	0	0	0	0	0		0		1	0	0		1	0	1	1	1	0	0	1	Group1	11.1695	17.7046	28.8741	8.45338	30.6636	32.0089
P069	MM097	Plasma cell myeloma	1	relapse/progress	68	0	m	Lambda	IgG-Lambda	clonal		8	39.0522															1	1	1	0	0	1	Group1	13.7715	12.0971	25.8686	9.53876	33.3853	31.2073
P070	MM098	Plasma cell myeloma	1	relapse/progress	74	1	m	Lambda	LC-Lambda	clonal		5	270.787		0		0						0					1	1	0	1	0	1	Group2	21.669	19.2141	40.8831	15.433	30.4804	13.2035
P071	MM099	Plasma cell myeloma	1	treatment control	66	0	m	Lambda	IgG-Lambda	clonal	10	12	158	1	0	1	0		0	0		1	1	1		0	1	1	1	0	0	0	1	Group2	7.00514	8.68567	15.6908	18.9115	22.5822	42.8155
P024	MM100	Plasma cell myeloma	3+	relapse/progress	63	0	m	Lambda	IgG-Lambda	clonal	7	5	2013															1	1	1	1	1	5	Group2	7.88964	7.99748	15.8871	5.32946	19.7912	58.9922
P050	MM101	Plasma cell leukemia	1	control after allo-TPL	64	0	f	NA	na	not clonal		8	141	1	0	1	0		0	0	1	1	1	0	1	0	0	1	1	1	0	1	1	Group3	9.32329	26.2056	35.5289	3.60847	38.2243	22.6383
P045	MM102	Plasma cell myeloma	2	relapse/progress	56	1	f	Kappa	IgA-Kappa	clonal	5	6	8	0	0	0	0	0	0	0		0	0	0	0	1	0	1	1	1	0	0	2	Group3	4.42473	20.9833	25.408	3.51354	48.3419	22.7366
P072	MM103	Plasma cell myeloma	0	untreated	60	0	m	Kappa	IgG-Kappa	clonal	50	26	305.938						0			1	0	0	0	1	0	0	0	0	0	0	0	Group3	29.9222	11.2436	41.1657	2.27821	37.4505	19.1056
P073	MM104	Plasma cell myeloma	0	untreated	79	0	f	Lambda	IgG-Lambda	not clonal		2.4	19.225	0	0	0	0	0		0		0	0	0		0	0	0	0	0	0	0	0	Group3	6.90065	21.743	28.6437	3.36973	58.473	9.51355
P014	MM105	Plasma cell leukemia	1	control after allo-TPL	61	0	m	Kappa	IgA-Kappa	not clonal		0.4	16	0	0	0	0	0			1		0					1	1	1	0	1	1	Group3	5.00622	5.55094	10.5572	9.25672	50.799	29.3871
P074	MM106	Plasma cell myeloma	2	relapse/progress	53	0	m	Kappa	IgG-Kappa	clonal	65	49	7110.11															1	1	1	0	0	2	Group3	12.8549	23.3983	36.2532	1.76721	58.5584	3.4212
P057	MM107	Plasma cell myeloma	3+	relapse/progress	41	0	f	Lambda	IgG-Lambda	clonal	20	13		0	0	0	0	0			1	1	0					1	1	1	0	1	3	Group3	2.23193	6.74247	8.9744	3.34678	49.2803	38.3985
P075	MM108	Smoldering myeloma	0	untreated	46	0	f	Lambda	IgG-Lambda	clonal	15		140.736															0	0	0	0	0	0	Group1	9.14606	24.9806	34.1267	4.05545	39.6845	22.1333
P076	MM109	Smoldering myeloma	0	untreated	69	0	m	Kappa	IgG-Kappa	clonal	15	12																0	0	0	0	0	0	Group3	9.35117	19.7632	29.1144	4.7344	35.0091	31.1421
P002	MM110	Plasma cell myeloma	1	treatment control	65	0	f	Kappa	IgG-Kappa	not clonal			120.996	1	0	1	0			1			0					1	1	1	0	0	1	Group3	9.1424	20.4688	29.6112	7.13065	42.5368	20.7214
P077	MM111	Smoldering myeloma	0	untreated	78	0	m	mixed	IgA-Lambda/IgG-Kappa	clonal	10	10			0				0		0	1	0	0		0	0	0	0	0	0	0	0	Group3	3.87067	16.5021	20.3727	5.54592	45.3634	28.7179
P022	MM112	Plasma cell myeloma	1	relapse/progress	61	0	m	Lambda	IgG-Lambda	clonal	60	50	567.945	0	0	0	0	0	0	0		1	0	0	0	1	0	1	1	1	0	0	1	Group1	31.7523	12.6185	44.3708	7.17649	25.0166	23.4361
P078	MM113	Plasma cell myeloma	0	untreated	67	0	f	Kappa	IgA-Kappa	clonal	20	20	1075.16	0	0	0	0	0	0	0		0	0	0		1	0	0	0	0	0	0	0	na	5.18657	11.2649	16.4515	11.1962	38.9412	33.4111
P071	MM114	Plasma cell myeloma	1	treatment control	67	0	m	Lambda	IgG-Lambda	not clonal		4.6	3	1	0	1	0		0	0		1	1	1		0	1	1	1	1	0	0	1	na	9.55854	23.0868	32.6453	7.51936	34.4332	25.4021
P011	MM115	Plasma cell myeloma	3+	relapse/progress	77	0	f	Kappa	LC-Kappa	clonal		0.4	4388.19															0	1	0	1	0	3	na	8.40823	27.8645	36.2728	6.37761	47.7614	9.58821
P079	MM116	Plasma cell myeloma	1	relapse/progress	57	0	f	Kappa	LC-Kappa	clonal	7	7	196.972	0	0	0	0	0			0	1	1					1	1	1	0	0	1	na	1.58123	5.54152	7.12275	7.70239	44.1728	41.002
P080	MM117	Smoldering myeloma	0	untreated	53	0	m	Kappa	IgG-Kappa	clonal	10	24	127.039															0	0	0	0	0	0	na	1.16042	1.68217	2.84259	5.02291	42.0277	50.1068
P081	MM118	Plasma cell myeloma	0	untreated	66	0	m	Kappa	IgA-Kappa	clonal	50	27	55.0025	0	0	0	0	0	0	0		0	0	0		1	0	0	0	0	0	0	0	na	2.85568	5.65406	8.50974	5.28799	38.6803	47.5219
P083	MM120	Smoldering myeloma	0	untreated	52	0	m	Lambda	IgA-Lambda	clonal	10	12	345.375	1	1	0	0	0	0	0		0	0	0		1	0	0	0	0	0	0	0	na	4.75979	12.8116	17.5714	1.16402	51.6411	29.6235
P040	MM121	Plasma cell myeloma	2	relapse/progress	82	0	m	Kappa	IgG-Kappa	clonal	20	9	12.6346	1	0		0	1			1	0	0					1	1	0	0	0	2	na	1.14147	11.3603	12.5018	9.9553	53.741	23.8019
P050	MM122	Plasma cell leukemia	1	control after allo-TPL	64	0	f	NA	na	not clonal	4	4	95	1	0	1	0		0	0	1	1	1	0	1	0	0	1	1	1	0	1	1	na	4.05099	15.2628	19.3138	1.69855	66.161	12.8267
P084	MM123	Plasma cell myeloma	1	relapse/progress	70	0	f	Kappa	IgA-Kappa	clonal	20	31	71															1	1	1	0	0	1	na	3.9169	9.4977	13.4146	3.21692	73.3905	9.97796
P086	MM125	Plasma cell myeloma	0	untreated	76	0	m	Kappa	IgG-Kappa	clonal	6.5	9		1	0	1	0	0	0	0	0	0	0	0		1	0	0	0	0	0	0	0	na	3.19552	24.4692	27.6647	3.08969	58.4002	10.8454
P087	MM126	Plasmacytoma	0	untreated	44	0	m	Kappa	LC-Kappa	not clonal				0	0	0	0	0	0	0		0	0	0		0	0	0	0	0	0	0	0	na	2.59412	5.24105	7.83517	1.90512	82.021	8.2387
P055	MM127	Plasma cell myeloma	2	relapse/progress	57	0	m	Lambda	IgG-Lambda	clonal		0.4		1	1	0	0			0		1	0	1	0	0	0	1	1	1	1	1	2	na	1.66711	5.96094	7.62806	0.901776	55.7427	35.7275
P014	MM128	Plasma cell leukemia	1	control after allo-TPL	62	0	m	Kappa	IgA-Kappa	clonal				0	0	0	0	0			1		0					1	1	1	0	1	1	na	6.64269	21.4905	28.1332	19.8199	32.852	19.1949
P050	MM129	Plasma cell leukemia	1	control after allo-TPL	65	0	f	NA	na	not clonal	2	3.2		1	0	1	0		0	0	1	1	1	0	1	0	0	1	1	1	0	1	1	na	9.54977	18.9224	28.4722	6.19455	52.4841	12.8492
P078	MM132	Plasma cell myeloma	1	treatment control	68	0	f	Kappa	IgA-Kappa	not clonal		1		0	0	0	0	0	0	0		0	0	0		1	0	1	1	1	0	0	1	Group2	9.18599	9.77469	18.9607	13.6878	55.5946	11.7569
P090	MM133	Plasma cell myeloma	0	untreated	46	0	m	Kappa	IgG-Kappa	clonal	40	35	2964.98	0	0	0	0	0	0	0		0	0	0		1	0	0	0	0	0	0	0	Group3	28.8637	10.4319	39.2957	10.2082	38.7727	11.7234
P092	MM135	Plasma cell myeloma	0	untreated	82	0	m	Lambda	IgG-Lambda	clonal	7	8		0	0	0	0	0	0	0		1	0	1	0	1	0	0	0	0	0	0	0	Group2	4.36588	21.2577	25.6236	12.5858	25.2177	36.5729
P022	MM137	Plasma cell myeloma	2	relapse/progress	62	0	m	Lambda	IgG-Lambda	clonal	35	28	628.681	0	0	0	0	0	0	0		1	0	0	0	1	0	1	1	1	0	0	2	Group1	20.3021	18.5741	38.8762	7.33596	37.9781	15.8098
P051	MM138	Plasma cell myeloma	1	relapse/progress	71	0	f	Kappa	IgA-Kappa	clonal	40	28	1846.95				0	0					0					1	1	0	0	0	1	Group3	8.19164	5.39782	13.5895	5.28764	67.8769	13.246
P002	MM139	Plasma cell myeloma	1	relapse/progress	66	0	f	Kappa	IgG-Kappa	clonal		4	104.293	1	0	1	0			1			0					1	1	1	0	0	1	na
P094	MM140	Plasma cell myeloma	0	untreated	86	0	m	Lambda	IgG-Lambda	clonal	40	63																0	0	0	0	0	0	na
P095	MM141	Plasma cell myeloma	0	untreated	56	0	f	Kappa	IgG-Kappa	clonal	70	39																0	0	0	0	0	0	na
P097	MM143	Plasma cell myeloma	1	relapse/progress	63	0	m	Kappa	IgG-Kappa	clonal				0	0	0	0	0	0	0	1	0	0	0	0	1	0	1	1	1	0	0	1	na
P014	MM144	Plasma cell leukemia	1	relapse/progress	62	0	m	Kappa	IgA-Kappa	clonal	50	50		0	0	0	0	0	0	0	1		0					1	1	1	0	1	1	na	0.85445	10.4018	11.2563	3.85527	68.6827	16.2058
P090	MM145	Plasma cell myeloma	0	treatment control	46	0	m	Kappa	IgG-Kappa	clonal	31	25																						na
P098	MM146	Plasma cell myeloma	0	untreated	61	0	m	Kappa	IgG-Kappa	clonal	20	30		0	0	0	0	0	0	0	0	0	0	0	0	1	0	0	0	0	0	0	0	na
P099	MM147	Plasma cell myeloma	0	untreated	49	0	m	Kappa	IgG-Kappa	clonal	80	27		0	0	0	0	0	0	0	0	0	0	1	0	1	0	0	0	0	0	0	0	na

## Sheet: S2-Cytokines
Cytokine	MM021	MM023	MM025	MM026	MM027	MM028	MM033	MM035	MM036	MM037	MM039	MM042	MM043	MM044	MM045	MM046	MM047	MM048	MM049	MM051	MM053	MM054	MM058	MM059	MM061	MM062	MM063	MM065	MM067	MM068	MM069	MM070	MM072	MM075	MM077	MM078	MM079	MM080	MM081	MM082	MM083	MM084	MM088	MM089	MM092	MM094	MM103	MM106
CCL19	0.27083	-0.168783	-0.522997	1.12294	0.934825	-0.284671	-0.751908	0.851116	-0.373605	0.237977	-0.351102	-0.405664	1.82009	-0.983473	0.635643	-0.995137	-0.531665	1.70428	-0.704597	-0.440339	-1.29153	-1.54016	0.0369175	-0.467348	0.237055	-0.789423	0.706646	0.252478	3.17673	-0.976847	0.478337	2.46644	0.668701	0.109604	0.841747	0.437729	-0.134465	0.703384	0.193221	-1.01309	-1.25323	-0.988862	-0.135786	-1.64679	0.733047	-0.531364	-0.284605	-1.05231
IL-2Ra		-1.14311	-0.787577	0.184727	1.3355	-0.741895	0.0327611	0.839032	0.947142	-1.72763	0.166727	-0.926499	2.10074	-0.34185	-0.859955	-1.07951	-1.87699	-0.466607	-1.34399	-1.38286		-1.26375		-0.988227	0.0899298	-0.950261	1.59583	0.591397	1.86362	0.594502	0.36212	1.50587	0.841829	0.322768	1.04802	0.320157	0.135502	0.00246845		-0.549333	-0.422707	-0.259459	0.271288	0.192536	0.725642	1.50309	-0.988322	0.527334
CXCL13	0.583107	0.848934	0.260037	1.54396	1.12433	-1.39195	-0.282727	1.21876	-0.115678	-0.501874	0.00529291	0.0684404	1.51151	0.347659	-0.810507	-0.762231	-1.33495	-0.537789	-0.512722	-0.444614	-0.179894	0.908538	0.845198	-0.874566	0.059057	-0.149491	1.05482	-0.57499	2.41002	-0.81314	0.593623	1.46268	1.21213	0.31395	0.27864	0.472615	-0.107033	-0.671162	-1.16008	-1.42576	-1.94244	-1.46916	0.677637	-2.34623	-0.658779	0.668989	-0.350367	0.948217
SDF-1a	-0.655074	0.871386	1.80979	-1.62373	0.465958	1.08765	-0.255775	-0.464509	-0.856449	-1.0865	-0.690211	0.548311	-0.720611	-0.687142	-0.3633	0.0191235	0.497465	-0.681402	-1.10727	-1.35049	2.56585	0.0873909	0.303022	-1.03311	1.00477	0.9931	0.640727	1.00276	1.8724	-0.0982922	0.384867	-0.036538	0.44245	0.261493	-0.534387	-0.607416	0.750932	-0.517531		-3.21198	-0.576475	1.05823	0.0984566	0.88321	-0.453703	0.352781	0.0276041	-0.417798
GM-CSF	0.388958	0.849742	0.244627	0.393811	-0.120093	-0.616166	1.09603	0.0307858	0.800308	0.415865	0.638141	-0.262849	0.265328	0.673804	0.414046	0.382421	-0.138619	1.47017	0.810978	0.78729	0.536572	-0.0457798	0.438176	1.09322		-0.916167	-1.344	1.05886	-0.73754	-1.56995	-1.10187	-1.26686	0.223971	-2.11368	-1.58213	1.4143	-1.42284		-0.86104				2.11627	0.361974		-1.64795	-1.15811
M-CSF	-0.855419	-0.615502		-1.10853	1.28181	0.195179	1.5333	-1.09101	-1.04649	-1.05695	-0.817831	-1.77687	-0.278265	-1.0836	-0.456337	-0.64473	-1.31266	-0.0413086	-0.747164		1.6716		-0.853785		1.54017	-0.873847	-0.442795	1.24039	0.638979	0.676957	1.17576	-0.578674	-0.28326	-1.40815	0.46853	0.927001	0.483416	1.14412		-0.213039	-0.173539	0.0486745	0.026697	1.97824		1.1007	1.53866	0.0895624
IL15	0.842255	1.05568	-0.266384	0.230453	0.549039	-0.648794	0.751701	0.581868	-0.00861022	-0.183691	1.05163	-0.0553556	-0.261839	-0.581827	0.558273	1.06774	-0.900753	0.617959	0.364963	0.688204	-0.172918	-0.459177	0.0122974	1.03634	0.134058	-0.610964	-3.07985	-2.05432	0.806126	-1.12331	-2.74879	0.194462	-0.538695	0.181571	0.332909	-0.313174	-0.710867	0.696688	-0.773666	0.32024	0.116874	-1.08193	2.962	-0.290131	-0.0555322	0.0791418	0.783628	0.904471
MIP-1b	0.259831	-0.494377	1.43566	2.08062	-0.555976	-1.16887	-0.967637	-0.550154	0.741617	0.0259548	-0.970935	-0.179647	0.528078	-0.400489	-1.35354	-0.711754	0.127066	-1.10281	-1.47093	1.12236	1.66605	1.33188	0.483621	-1.00124	-0.423259	-0.930641	0.407631	-0.98681	-0.221151	0.707488	0.273942	2.15858	-0.636996	-1.23218	-0.0821577	-0.925949	-0.935062	-0.923654	-0.924513	-0.0115175	1.36892	-0.769744	1.31283	1.77469	0.937523	1.25394	0.0201542	-0.0864418
MIP-3a	-0.271458	1.05504	0.735753	0.0836864	-0.991063	-1.08542	1.09392	0.828908	0.359705	-0.889028	0.822093	-0.814938	-1.67317	0.0680916	-0.652218	0.546854	-0.0176126	0.663803	-0.698415	1.15088	-0.0721967	-0.711138	0.246734	-0.105288	0.685517	-0.290439	-0.145823	0.898319	-0.859694	-1.10501	1.1495	0.201985	0.306041	-1.18065	1.29207	0.217088	-0.52114	2.67759	0.613897	0.771564	0.892277	-0.301155	-0.407443	-0.336375	-2.33865	-2.89787	1.10918	-0.104303
IL13	-2.86926	-2.78746	-0.763128		-0.253646	0.801241	0.0355585		-1.62332	-0.965929		-0.619688	-1.75446	-1.23204	-0.00446582	0.561862	0.776336	0.549086	0.642368	-1.15897	-1.28689	0.116334	0.17282	0.410831	0.31406	0.692943	0.139905	1.21045	-0.127006	0.104332	0.75852	-0.200685	1.11332	0.228458	0.419461	0.241547	0.965791		0.719982	1.49842	0.811352	1.08138	-0.122638	0.57583	-0.162466	-0.0950082	1.08487
HGF	-0.11793	1.00119	0.338168	0.48105	0.968239	-0.8061	0.744321	-0.859635	-0.651353	-0.787709	0.256945	1.17576	-0.57655	-1.55277	-0.417027	0.413399	0.585028	0.178737	0.015925	0.682746	0.188782	0.536141	2.83696	-1.02043	1.86236	-0.475239	-0.254154	-1.56709	0.0499302	0.388452	-0.128293	0.195853	-1.34234	-1.12264	-1.14909	-1.30142	-0.663164	-0.928377	-0.206324	0.0950436	-1.1076	-0.325164	1.73243	-0.375693	-0.441137	-0.0679542	2.80984	0.707886
IL4	-0.804718		-1.13384	-0.879662	0.0855586	1.75493	0.352879	-1.34022	-1.292	0.476251	-0.885841	-0.764078	-0.867326	-0.822425	0.250393	0.928447	1.20426	0.850425	1.01458	-0.788532	-0.554866	-0.276321	0.235482	0.303001	-0.33108	1.28119	0.631632	1.44573	-1.00555	-0.85779			1.72095	0.293222	0.23293	-0.533897	1.60565	-1.48651		1.78432	0.971978	1.3734	-0.407345	-0.575627	-0.689565	-1.11461	-1.38541
IL1b	0.462301	1.17655	1.03073	0.408453	0.832163	-0.496338	1.55985	0.852691	1.17802	0.390762	0.73458	0.023826	0.854976	1.54411	0.98779	0.563444	0.0807807	1.26485	-0.170983	0.813597	1.49466	1.1478	1.2991	0.983887	-0.0636388	-0.960461	-0.950748			-0.409079	-0.667899	-0.946256	-1.21528	-1.60569	-1.16535	-1.50927	-1.09999	-0.932489	-0.465465	-0.467606	-1.84197	-1.28587	-1.48698	0.379072	-0.834157	0.183409	-0.778702	-0.893183
GROA	0.810529	0.775029	-0.312124	-0.645894	-0.336266	-0.391733	-1.91248	-0.353096	-0.824267	-0.842493	0.298703	0.752999	-0.5842	0.0176693	-1.30265	0.343692	-0.816959	-0.454704	-2.17232	-0.913765	-0.263657	1.66593	-1.49204	0.465462	0.8779	1.19978	1.79997	-0.879378	-0.535158	1.62634	0.243545	0.0537559	-0.479322	1.87988	0.448518	0.532204	0.915901	-0.237298	1.44605	1.04381	-1.90723	-0.169467	-1.21661	1.19523	0.0855919	1.01562	-0.176616	-0.274394
MCP3	-0.0425814	0.724449	0.712575	0.336209	0.899868	-1.69893	1.57302	-0.142043	-0.80985	0.759054	0.0814701	1.6432	0.278153	0.411914	0.480558	-0.119533	-0.520808	1.40103	0.368777	-1.09752	0.440302	0.0157697	1.37624			-1.90785	-0.968655	0.7817	0.563316	-1.21307	-0.635806	1.06547	1.11131	-1.69605		-1.58269		-0.927385	-0.411587	-0.437806	0.694872	-0.521817	0.205378	-1.54669	1.28794	-1.33579	1.31965	-0.915753
IL-1a	-0.781657	-1.1402	-0.131504	-1.80879	-1.87043	0.952629	0.523642		-1.31343	0.0244328	-1.34994	0.579996		0.451424	0.512915	1.23232	1.48175	-0.438838	1.60337	-1.37819	-1.76256	-0.0745698	-1.50279	-0.978857	-0.288718	1.08599	-0.18813	0.562563	-1.32561	-0.119983	1.55102	-0.261374	1.0914	0.0929684	-0.278528	-0.278839	0.711066	0.711611	0.496606	1.22608	1.48449	1.20097	0.215216	0.236376	0.040723	-0.614977	0.894285	-1.07593
sRANK-L	0.658276	1.13309	0.897233	0.968963	0.525055	-0.279484	1.56385	0.851588	1.13265	0.578004	0.962871	0.122017	0.590053	1.11118	0.68911	0.850149	0.197841	1.95285	1.29198	0.933809	0.64113	0.397925	1.29164	1.42436	-1.02485	-1.53547	-0.731742		-0.852968	-0.942622	-0.42053	-0.771929	-0.987361	-1.32368	-0.934359	-1.21792	-1.56881	-0.65289	-0.239377	-0.312126	-1.51564	-1.10615		-1.18505	-0.822456	-1.0615	-0.56622	-0.71248
IFNG	-1.23247	-1.30613	-1.24556	-1.34284	-0.220569	1.68889	0.187506	-1.33104	-1.13379	-0.783718	-1.1308	-0.413965	-1.61206	-0.848011	0.345661	0.514514	0.903803	0.624393	0.259557	-1.08473	-0.436954	-0.694373	0.134159	0.400971	0.109699	1.64913	0.208609	2.07969	-0.665001	0.327326		-0.843514	2.10901	0.651651	0.4795	-0.751335	1.83867	0.636126	0.163714	1.1182	0.969001	1.61195	0.195506	-0.14194	-0.0771026	-0.494202	-1.16539	-0.251752
CXCL16	1.77603	1.26099	-1.01086	-0.0443168	0.850662	-0.309385	-1.80533	0.953812	1.26207	1.08392	1.56485	-0.0414676	-1.33191	0.297605	0.549629	0.185084	-1.14604	-0.380277	0.41336	0.59825	-1.0944	-0.843596	-0.442579	1.05725	0.124311	-0.0338613	0.834055	-1.86842	1.51506	0.946165	-2.57994	0.957735	-0.841251	0.966799	-0.0856728	-0.132084	-1.13594	-0.203464	-0.238056	-0.648738	0.575934	0.186992	-1.49313	-0.436329	-0.234902	0.805894	-1.08889	0.704374
G-CSF	-0.76683	-0.405515	-1.56421	-1.01714	-1.28294	1.52186	-0.645641	-0.995407	-0.92906	-0.955533	-0.714814	-1.9667	-0.0592268	-0.912538	-0.264764	-0.523259	1.2762	0.376523	-0.548455	-0.699109	-1.10948	-0.793368	-0.665521	-0.216784		1.76796	-0.548871	1.1206	-0.636047	0.14379	1.26933	-0.383033	1.63541	1.06502	0.222069	0.18963	0.836646	0.619099		1.8716	1.86903	1.73556	0.653197	0.391947	0.140934	-0.345471	0.646229	-0.402921
SCF	0.860745	0.425548	0.879548	0.718979	2.22114	-0.0169629	0.548504	0.283512	-0.519502	-0.773549	1.73489	-0.0759048	-0.231109	2.03881	1.36607	1.27183	-1.20434	-0.380675	-1.63292	1.22234	-0.0325929	-1.23262	0.107495	-1.02178	-0.864024	-0.791316	-0.995258	-0.389961	2.0272	-0.0919438	-1.5353	0.217436	-0.663559	0.211912	-0.321112	0.405174	-0.787396	0.512388	-0.37784	-0.727513	-1.43776	-1.69564	0.119182	0.147141	-0.638488	1.08717	-0.892189	0.92425
IFNA2	0.946881	1.0495		0.432701	0.477641	-0.372805	0.602673	0.602608			0.119674	0.42134	0.0750229	0.615704	0.460965	0.702964	-0.127353	1.96296	1.07512	0.483382	0.286496	0.153517	1.54122	1.49448	0.314297	-2.64054				-0.132882		-1.67839	-0.0781817	-1.52973	-0.71334	0.634165	-1.62724	0.261042	0.719241	-1.23223	-0.80814	-0.488547	-0.152241	-0.0810456	-1.61181	-0.488212		-1.67091
IL7	-0.702065	-1.03764	-1.0266	-1.70515	-1.78434	0.945085	-0.188585	-1.68144	0.210349	1.217	-1.25695	-0.413564	-0.513526	-0.660605		1.07401	1.81768	0.685092	1.29125	-1.29259		-1.20379	-1.39361	0.847197	-0.129689	0.875801	0.872205	0.705416	-0.0823324	0.137435	0.341766	-0.466007	0.859187	0.858397	-0.0183934	-0.187929	0.902044			1.64551	1.49592	1.27741	0.21082	-0.289098	-0.713914	-0.56125		-0.960516
VEGF	0.933523	-0.864001	-0.175335	-1.24888	-0.545803	-1.13725		-0.281221	0.961026	-1.30255	0.604507	-1.93259	-0.473867	1.53917	-0.662951		-1.44438	-0.343262	-1.01054	1.12651	-0.493038	0.906238	-1.12823	0.32012	0.271127	-0.450848	1.88819	0.258771	0.465938	2.24232		0.363411	-0.665703	0.135712	-0.108299	1.96168	-0.308409	1.11033		0.290822	0.985668		-1.49117	0.963038	-0.963792	-0.420842	-0.235138	0.360004
IL8	-1.21862	0.184461	0.13074	1.20709	0.0601892	-0.937516	0.588773	-0.744664	-0.299082	-1.27634	-1.27933	0.177363	-3.0442	-0.242939	-1.24788	-1.1051	0.585186	0.502918	-0.0650432	-0.541243	1.42258	2.53362	-0.50934	0.439762	0.451995	0.247506	-0.100188	0.0221361	0.0963239	1.19602	1.26014	0.117966	-0.730972	-0.725574	-1.04222	-0.697372	-0.829444	-0.687902		0.682563	0.611999	0.974413	-0.658164	1.63226	1.48108	1.15196	0.55821	-0.334122
IL17F	-1.32197	-1.54605	-0.227731		-0.644028	1.33071	1.68741	-1.44796	-1.02023	0.319282	-1.66701	0.135914	-0.894955	-0.368509	-1.21535	0.610264	1.02332	-0.759657	0.732016		-1.10287	0.865926	-0.545533	-1.15021	-0.364042	1.4993	-0.138806	1.45741	-0.52039	0.0307069	1.33874	-1.22998	1.35973	0.294735	-0.00922621	-0.405319	0.518897	-1.0204	1.41721	2.04839	0.770309	1.32405	0.593239	-0.135307	-0.165007	-0.628654	-0.483944	-0.344396
IL12	0.140047	-1.482	-0.994724	1.20901	-0.483432	0.658379	-0.231261	0.201358	0.368825	0.557468	0.0270257	-0.227038	1.3675	-0.206027	1.76541	-1.36145	0.650502	-0.295241	0.179077	1.87028	-1.91225	-0.713077	-0.367787	0.310327	-1.3893	0.0818088	-0.719727	0.111476	-0.274228	-1.8384	0.0668145	1.5151	1.15424	0.143847	1.72443	1.15039	0.0883007	0.63183	-0.918101	-0.774658	0.0337983	-1.73172	0.511971	-0.990044	1.89576	-0.72028	-1.21917	0.434968
IL16	-0.139516	0.807858	1.1044	-0.990204	1.56392	-1.57938	-0.579534	-0.363205	1.06175	-0.0391077	0.482152	1.16913	0.577539	1.13717	-1.26328	0.315808	-1.78713	-1.04626	0.926037	-0.358292	0.662463	0.150443	1.94906	-2.68702	0.838541	0.102123	-0.66635	-0.379373	-0.621074	0.780297	0.0898472	0.459082	-1.1438	-0.0583827	-2.36378	-0.362805	0.11114	-0.574573	0.160445	-0.631645	-0.547137	-0.194581	0.699639	-0.202941	-0.0648618	0.526051	1.33631	1.63303
IL18	-0.246247	0.536086	1.27577	-0.13863	-0.369685	0.903034	-0.0940872	-0.147405	-0.0668591	-0.291439	0.62192	-0.042681	-0.570016	-2.16022	-2.89934e-05	0.863167	0.928339	0.739879	-0.182441	0.637194	-0.920118	-0.207073	0.212813	0.983775	0.643403	0.539744	-1.73519	0.354393	-0.323136	0.23197	-1.2532	-0.709984	0.982345	-0.268052	1.06774	-1.07959	1.2692	1.9038	-2.72908	-0.846862	0.0353197	1.54046	-1.87076	0.356066	-0.956781	1.60384	-1.29454	0.273868
TNFRSF9	0.193041	-0.858647	-1.97267	-0.147255	0.0187762	1.26241	-0.357958	0.296751	-1.00843	-0.0392662	-0.882027	-2.16932	0.657102	-0.668782	2.32356	-1.46421	0.778701	0.560268	0.441062	-0.771085	-0.904561	-0.698572	-0.151697	0.29488	-0.49142	0.755502	0.127941	0.213406	0.204152	-0.736482	0.13559	-0.307059	0.255093	0.409426	2.10299	2.54342	-0.458231	-0.201947	-0.35598	-0.456751	-0.474966	-0.974508	0.836811	-0.763927	2.50793	-0.260809	0.0663141	0.59143
IL6	0.421471	-0.619797	-1.64859	-0.439858	-0.358956	0.746423	-0.916468	0.67008	-1.98851	0.779444	-2.50423	0.700266	0.744175	-1.49794	1.87232		0.70862	-0.666814	0.556156		0.213581	0.22162	-0.845734	0.0884312	-0.538481	0.328824	0.0381127	-0.434175	-0.159827	-0.43352	0.398829	0.837021	0.176624	0.411604	1.62096	1.24493	-0.716065	-1.05057	-1.16642	-0.515131	-0.606247	-1.08241	1.25853	1.7231	2.09203	0.0220049	0.317633	-0.00305921
IL22	0.102025	-0.6072	-0.399044	-1.1937	0.428031	0.607363		0.0338354		1.33605	-0.850941	0.0672675	-0.232815	-1.13666		1.11665	1.31944	1.43411	1.8302			-0.904674	-0.877428	0.847793	-1.16244	1.0177	-0.725555	0.999387	-0.964536	-1.04707	-0.213626	-0.836119	1.1016	1.4644	-1.02585	-1.39886	0.786632	-0.537963	0.0434009	1.42677	1.67536	1.03527	0.183665	-1.34593	-0.933993	-1.24855	-0.476701	-0.73729
TRAIL	0.730224	0.157894	0.1264	0.788016	-0.508211	1.87252	-1.13679	0.386009	0.0324268	1.2804	0.602441	0.609582	-0.920716	-0.0627954	-0.368636	0.751579	2.47243	-0.00100303	1.72917	-0.33813	-0.874328	-1.2818	-0.187721	0.874928	-0.977391	1.17373	-1.86121	0.00214623	-1.22212	-0.0862234	-0.573144	-1.22751	0.0960708	0.893766	-1.07065	-0.182755	0.349551	-0.532203	-0.26578	1.11976	1.32429	1.42539	0.106385	-1.73334	-1.19806	-0.748219	0.0643789	-1.61075
FST	0.570225	-1.52061	0.440959	-1.97961	0.125567	2.91958	-0.283539	0.807252	-0.690221	0.288138	-0.0860209	0.509932	-0.00736329	-0.594816	0.29454	0.698402	1.82693	-0.668881	0.434463	-0.903922	-1.35225	-0.270896	-0.804854		0.75741	1.57022	0.861054	-0.89342	0.0534402	-0.426541	-0.454733	0.831714	0.683757	-0.511909	-0.713199	-1.32583	0.447929	0.688841	-0.937065	-0.538555	-0.324839	2.71718	0.156474	-1.52756	-0.378986	0.169629	-0.0599935	-0.598018
NGF	-0.949772	-1.16099	-1.38844	-1.64396	-0.927626	1.54187	-0.946125	-1.40894	-1.52781	-0.584591	-1.26256	-0.00570101	-1.57342	-0.852154	-0.1976	0.902923	0.936358	0.0200636	0.583612	-1.37926	-1.27132	-0.811796	-0.947347	-0.098813	-0.0151232	1.50933	0.519523	1.33533	-0.282343	0.208109	0.898673	-0.0848537	1.6283	0.972267	0.590974	-0.18841	1.5708	0.626761	1.19959	1.46945	1.21385	1.37039	0.0686995	-0.0521991	-0.1085	-0.173158	0.469501	0.20644
MIP-1a	-0.46926	0.383892	1.28719	1.19242	-0.0941921	0.458197	-0.504456	-0.195462	-0.115403	-0.542517	-1.41797	0.497013	1.24637	-0.889504	1.42635		0.0302178	-0.460181	-1.06924	-0.396042	1.33315	0.863016	0.431352	-0.724252	0.501641	-0.180188	-0.820525	-0.281365	-0.209885	0.154621	0.0181046	1.02649	-0.640054	-0.538552	0.85452	0.352589	-0.348954	-3.08494	-2.17638	-1.65302	-0.703574	-0.0616825	1.11433	1.24642	2.20521	1.09694	-0.355282	0.212851
IL17A	0.908091	1.15212	0.337907	0.922362	-0.0589145	0.127307	1.05033	1.23177	1.00317	1.38771	1.18887	0.479317	1.11544	1.194	0.872754	0.610479	0.357468	1.27688	1.04418	1.03327	0.860334	0.397326	0.916509	1.19884	-1.26895	-1.11395	-0.983263	-0.954224	-1.9004	-1.06342	0.0848235	-0.591914	-1.23417	-1.48416	-0.756049	-1.39345	-1.64517	0.0930118	-0.0926696	-0.312269	-0.931406	-1.0408	-0.95094	-1.48115	0.550954	-0.64562	-0.735159	-0.757168
CTACK	1.38274	0.325578	-0.912805	0.585191	0.408459	-0.305176	-0.878946	0.191066	1.26733	3.52268	1.12916	-0.263452	0.255234	0.177817	0.00631123	-0.286889	-1.08072	0.0346323	-0.687949	0.817047	-0.644957	-1.54549	-0.0495406	-1.3034	-1.07469	-1.52922	0.936601	-0.7348	1.44884	-0.582319	0.430869	2.51173	0.217272	0.48944	0.803294	-0.066599	-1.30166	-0.0467602	0.1035	-0.50318	-0.522339	-0.404187	-0.0595817	-1.45561	0.48887	-0.0233472	-0.497455	-0.772604
IP10	-0.242786	0.536996	1.87709	0.639431	-1.57892	0.366914	-0.0979285	1.86691	-0.297696	-0.0365278	-0.00457809	0.919478	0.440492	-0.823107	-1.61926	-0.815178	0.706277	-0.891242	-0.573703	-0.560817	1.10654	-0.541365	-1.17987	1.4932	0.231142	-0.465553	0.343441	1.51681	0.993404	-0.847144	-0.359883	0.842161	1.20514	-0.384884	0.868234	-1.13038	1.62695	-0.352554	-2.1622	-0.771886	1.17041	0.218479	-0.526237	-0.253203	-1.57729	1.10099	-0.753195	-1.2231
PROK1	0.379015	-0.948173	-0.412693	0.137535	-0.648467	1.23824	0.148829	0.720831	-0.842673	1.01074	-0.544992	-0.871932	-0.138918	-0.279991	2.56895	-0.986339	0.477481	0.618635	0.631688	-1.16654	-1.47409	-0.402767	-0.68874	-1.10872	-0.996628	0.930996	-0.645963	-0.217981	-0.378675	-0.682399	0.699891	-0.253668	-0.0855441	0.00949267	1.92294	1.94887	-0.276916	-0.28296	0.580868	-0.983039	-0.731631	-1.19741	1.68307	-0.748472	2.78814	-0.623269	-0.396926	0.520315
IL9	-0.397029	-1.21226	-1.3112	-1.25331	-0.652401	1.81736	-0.742524	-0.928665	-0.783664	2.76196	-0.68164	0.124847	-1.61376	-0.392908	0.244533	1.47799	1.25477	-0.526757	1.23676	-0.833837	-1.44972	-1.04106	-0.0269876	-0.521916	-0.8815	0.739688	0.523315	1.36827	-0.60022	-0.604229	0.12381	-0.473297	1.93213	0.580042	0.758841	-0.591649	1.35005	0.492024	0.728078	1.02576	0.783575	0.653829	0.110884	-0.810472	-0.487895	-0.701483	-0.281968	-0.286162
IL5	-0.153388	-0.139009	0.448483	0.744623	0.357834	1.66796	-0.102342	-0.779649	-0.101079	-0.0105943	-0.55534	-0.337675	0.579666	0.589799	0.307212	0.110666	2.14614	0.850521	1.30593	0.901957	0.863141	1.23489	-0.344635	0.23839	-1.04779	0.157107	-0.723804	-1.06551	-0.409187	-1.07461	-0.296951	0.843115	-1.07017	-1.25686	-1.21781	-1.56797	-0.435379	-2.20185	-1.24004	0.178493	0.458622	3.38714	0.159618	0.252027	-0.245606	0.0138612	-0.44679	-0.97315
TNFA	-1.3947	-2.03252	0.126525	0.115081	0.015508	1.1262	-0.0115634	-3.65774	-0.983647	0.3398	-0.93456	-0.134272	-1.69647	-0.92919		0.655873	1.00037	-0.741572	0.930478		-1.43009	0.382429	-0.150979		-0.00409534	1.3246	-0.228974	0.930837	-0.41759	0.0613984	0.715268	-0.205835	1.10366	0.105032	0.206099	-0.320221	0.458722	-0.0363838	0.514868	2.11114	0.816098	1.29405	0.336958	-0.0226456	0.323625	0.436889	-0.0755511	-0.0228994
IL20	0.369074		-0.155497	-0.551316	-0.937834	0.718958	1.25514	0.649182	-0.935026	0.592062	-1.76928	-0.647526	-0.0411375	-0.255781	2.10718	-1.74492	0.393402	-1.17901	-0.262609		-0.82413	2.07335	-1.30862		0.106109	0.436028	-2.01813	0.122444	-0.41138	-0.641179	0.793195	-1.05544	-0.372871	-0.281084	1.3314	1.44139	0.0760055	0.368557			-0.218437	-0.606453	1.10588	1.02132	1.8628	-0.684274	-0.142661	0.22113
ITAC	-0.633411	-0.29145	0.643377	-0.722778	-1.85682	1.21982	0.33801	0.699179	-1.54252	-0.421865	0.199075	-0.292737	-0.254223	-1.9583	-1.34665	-0.256597	-0.0834611	-1.47764	-0.358308	-1.23397	0.5493	-0.900647	-1.08686	-0.392635	-0.715385	0.486345	0.822751	1.4036	-0.464826	0.422093	0.437473	-0.193745	2.21348	0.0223608	1.91434	-0.359342	2.7095	0.496246	-0.406835	0.446307	1.06047	0.729313	0.295485	0.0442116	-1.02488	1.334	-0.216811	0.00596197
MMP7	0.43134	0.0351444	-0.650722	1.01164	2.26523	-1.18284	-0.447195	0.66006	-0.736022	-0.00794107	0.83437	0.400942	1.27091	1.84631	-0.0268175	0.772079	-0.857318	-0.00188028	-1.01337	1.29737	-0.442525	-0.145164	-0.0558424	-0.286516	-1.03532	-0.93812	0.0679043	-0.772614	1.5456	-0.636211	-1.44324	0.360563	-0.0314813	0.759628	0.127618	-0.535382	-0.287804	0.735405	-0.788223	-3.35318	1.04155	-1.13842	-0.425557	-0.0875446	-0.156608	0.590568	-0.411779	1.84141
FGF basic	-1.91502	-0.863149	1.17625	-2.47079	-0.10268	0.376636	0.593774	-2.4446		-0.67669	-1.87377	0.109932	-1.02831	-0.480879	-1.33745	0.368055	0.599628	-0.403615	0.365538	-1.9586	0.635574	-0.174995	0.944896		1.52549	0.49528	0.269979	0.813315	-0.0274793	0.322134	1.11391	-0.534585	0.523415	-0.391261	-0.410728	-0.198217	0.110917	0.192157	0.712393	1.16385	0.30379	0.767978	1.20615	0.799783	-0.253783	-0.263809	0.649998	1.66959
TWEAK	0.435447	-0.504003	2.31621	0.733074	-0.518123	0.214351	-1.58459	-0.716281	0.398993	-0.0420714	0.866467	0.750007	0.0641485	-0.748046	0.612471	-0.672168	-0.755276	-0.673787	-0.376866	-0.30491	0.522915	0.643004	0.365618	-2.72197	3.02262	0.690137	-0.08659	-0.627318	0.640756	1.78419	-0.372123	-0.829666	-1.02964	0.276962	-0.487579	0.719994	-0.27762	-0.607313	-0.110755	-1.3165	-0.955033	-0.0387754	1.33199	-0.317154	1.38293	0.188785	0.0193808	-1.30628
IL10	-1.93307	-1.62538	0.652624	1.0231	1.43387	-0.931928	-0.305308	-0.0151869	1.05655	-0.372751	0.719941	0.681827	1.14512	1.78109	-0.46354	0.542611	-1.43012	-1.55681	0.779083	1.15371	0.0573822	1.1178	1.4108			0.101103	-0.446966	-1.21246	0.0145687	0.881	-1.83404	0.223454	-0.218554	-0.241197	-0.0411715	0.0994501	-0.00474823	-0.991518			-0.933459	-0.566527	-0.205376	-1.44018	-0.015451	-0.0801721		1.99084
IL1RA	-0.498082	0.191908	0.78104	0.0513515	-2.35515	0.170084	0.984618	-0.412034	0.438624	-0.128617	-1.38437	1.77186	0.176692	0.504031	-1.65219	-1.04821	-0.233366	-1.09318	-0.571911	-2.32952	1.27683	1.42248	-0.745057	-1.08069	1.11896	1.30013	0.0531297	0.542912	-0.24323	2.46329	0.646321	-1.04571	-0.120277	0.381913	-1.2016	0.4707	1.31856	-0.748765	0.0631146	-0.0931803	0.0294974	0.624067	-0.823133	1.15326	-0.00986969	0.215178	-0.404486	0.0720567
MIG	-0.204327	-0.607509	2.09498	0.885827	-0.426357	0.113354	-0.0493582	-0.139085	-1.30464	-1.38681	-0.307216	0.653449	0.0953822	-1.07993	-0.936041	-0.298169	-0.657206	-0.746842	-1.07278	0.477709	0.164829	-0.137905	-0.836285	-0.900522	1.08667	-0.369907	0.560852	2.24529	-0.260584	-1.08561	0.0347887	-0.197837	2.29457	-1.0421	2.47019	-0.918774	1.18747	-0.425626	-1.38281	-0.380529	0.433446	0.00145564	0.530728	0.468801	-0.774967	2.1859	0.0477612	-0.103723
MCP1	0.68898	1.18531	0.346458	-0.267508	0.969566	-0.0191069	0.238117	2.63055	0.179454	-0.187608	-0.21803	2.29064	-0.640921	0.287767	-0.540179	0.214731	-0.649686	-0.287809	-1.77232	0.219489	1.00869	-1.68338	-1.69065	0.198012	0.394736	-1.22483	0.424698	-0.491145	0.958315	-0.664049	0.911686	1.24643	-1.40649	0.220388	-0.197226	-0.944754	-1.67448	1.55272	0.141958	-0.0468623	-0.914269	-0.316188	-0.414466	0.89299	0.359786	0.366389	0.342133	-2.01803
MMP1	1.21458	-0.171099	-1.39803	-0.0888172	-0.145724	-1.40543	-1.41746	-0.575847	0.713283	0.480795	0.460286	0.541485	0.718622	0.0735236	0.61664	-4.06736	-1.06481	-0.384203	-1.1326	0.534727	-0.562475	-0.116784	0.407957	1.35252	0.544646	-0.429198	0.676993	-1.33671	0.551078	-0.237968	0.590258	-0.184168	-0.272895	-1.33485	0.125541	0.0890561	-0.376251	1.80489	0.920402	0.603668	0.19458	-0.00961104	-0.226738	-0.0428621	0.463862	0.798464	2.0555	0.448531
PDGF-bb	1.97984	0.472193	-0.0724434	0.35353	-0.862279	-1.15303	-0.808592	-0.454488	-0.359578	-1.28056	0.129426	0.56326	-0.571453	0.290417	-0.706823	-0.677196	-0.736443	0.0932677	-1.21149	-0.834718	0.0400663	1.73315	-0.180005	0.226814	1.47895	1.18595	0.660732	-1.03984	-1.27054	2.21122	-0.41909	-1.22857	-1.40992	1.39266	-1.76212	1.19647	1.00521	-1.13767	0.88109	-0.233839	-0.65212	0.368698	0.263296	1.06768	-0.84606	1.27933	1.20966	-0.174043
MMP2	0.205641	0.573413	0.0865497	0.529378	0.296351	0.576879	-0.649813	0.38553	1.54969	1.00399	1.89735	-0.0664863	0.447745	0.618514	1.37668	0.5482	-1.461	0.477641	0.423396	0.897174	-1.17979	-1.75172	-1.11623	-0.57645	-0.429357	-0.900768	1.27117	-0.420951	0.46537	-1.05391	-1.61006	0.533176	0.147876	1.83445	0.407462	-0.280707	0.478686	0.348306	0.29289	-0.557445	-0.201762	-1.14067	-2.1349	0.0447726	0.0467037	0.731258	-2.89067	-0.0735615
TGF-b1	-2.87149	1.02528	0.839667	0.0284575	-0.233927	-1.77842	0.520529	0.543472	0.842412	-1.70792	0.473648	0.0776187	-1.0295	1.22425	-2.27877	-0.0446777	-0.686126	0.725237	-0.133092	0.108189	1.57651	0.672168	0.76588	0.71198	0.873056	-0.263044	-0.489929	0.344583	-0.330224	0.749836	0.402653	-0.208894	-0.734567	-0.413826	-0.78003	0.835273	0.194552	0.343806	1.21515	0.404753	0.40964	-0.249547	-0.947579	1.08977	-0.392964	-2.65445	1.05828	0.172344
RANTES	0.930685	0.86949	0.553087	-0.676507	-1.28898	-0.983643	-2.45366	0.245407	1.00191	0.0683658	0.697821	-0.308893	0.879661	0.589451	-1.02246	-0.607801	-1.317	-0.187525	-1.51121	0.458422	0.393795	0.621641	-0.800022	0.172299	0.139016	0.374178	1.57539	-1.45479	-1.6444	1.34178	0.519419	-1.19736	-1.32158	1.33137	-0.441772	1.58701	0.607373	-0.927888	1.51547	0.401995	-1.11891	-0.30894	-0.567186	1.36857	-0.196105	1.17495	0.588978	0.329098
S100A8	-0.349283	0.689469	0.663035	0.88941	-0.524972	-1.98823	1.11201	0.615516	0.84876	-1.7593	-0.318266	-0.114231	-1.53	0.796766	-1.11298	-1.3789	-0.436752	0.0289499	-0.572856	-0.671386	1.29005	0.91319	-0.0359929	-0.647587	1.06068	0.165793	-0.245803	0.585453	-0.112016	1.57296	0.79669	-1.79633	-1.89082	-0.0841142	-2.62529	1.09556	0.245514	0.74305	1.01419	-0.356059	0.0506092	0.173899	-0.373633	1.58292	-0.0241945	0.627705	0.61541	0.771415
MMP13	0.524707	0.0606285	-0.686572	1.78917	-0.139617	-0.16902	-0.850098	-0.0259802	2.20221	0.692309	1.86929	-0.396088	0.694875	1.21626	0.140705	1.15101	-0.234086	-1.84686	0.997893	1.23918	-0.337353	-0.746627	0.88336	-0.662427	-1.45943	-0.691584	0.519814	-1.21196	-0.529229	0.113214	-2.07767	-0.802245	-1.43295	0.794137	-0.0723398	0.612974	-1.1656	0.367106	1.99629	0.19801	0.679828	-1.37352	-0.210812	0.0770152	-0.942666	-0.335338	-0.674259	0.254339
ST2	-0.0180784	0.403049	-1.86813	-0.199469	2.24818	-0.63849	-0.221743	0.765173	0.495905	-0.135205	0.175946	-2.75864	0.785407	0.304721	0.0437495	0.0558029	-0.272305	0.0164645	-0.0959124	0.809719	-0.90443	1.77308	0.0147693	0.261079	-1.24589	-0.889962	1.92317	-0.775543	0.75243	-0.991206	-0.325262	0.409261	0.135963	0.865829	0.0587701	0.0921725	-1.69983	0.829812	0.40322	0.040562	-1.28436	-0.735791	-0.938425	-0.504609	-0.482962	0.128827	0.557696	2.63548
CNTF	-0.694566	-0.788	-0.875369	-1.1562	-0.869481	1.31932	-0.498197	-1.62933	0.360388	0.0807382	0.0482461	-0.589231		0.348393	0.0335926	0.358043	2.64465	-0.575137	1.75625	0.50203	-0.629579	-0.220629	-0.502023	-0.163762	-0.559905	2.15119	0.154149	-0.157107	-0.673423	-0.200938	0.161058	-1.33077	-0.871528	1.55304	-0.788214	-0.656612	1.03191	-0.892667	0.361287	1.5292	1.54524	2.32852	-0.56107	-0.157941	-0.395772	-0.705452	-0.537106	-0.587241
NRG1	0.142015		-0.866739	-1.47907	-1.11982	0.870755	-0.135381	0.0742475	0.262595	0.416015	-0.435439	-0.418713	1.7597	-1.08907	-0.0053428	0.490828	2.01202	-0.647659	2.10615	-0.130775	-0.334132	-0.406408	-0.719037	-0.43397		1.50787	-1.14837	0.331563	-1.51781	0.296034	0.110878		-0.328086	1.79715	0.59596	-0.947037	0.66187	-1.05936		0.7079	1.64768	1.48151	-0.216951	-1.23731	-0.361728	-0.894186		-1.34035
ICAM1	0.478179	-0.800748	-1.37234	0.322015	0.146061	-1.33434	0.227529	-0.475354	-0.843626	-0.0296144	-0.34968	-0.45213	0.617912	-0.605803	0.168877	-0.830138	0.306416	-2.53967	-0.658765	0.135169	0.703001	-0.448745	0.508267	-0.458187	-0.124559	0.707167	0.0785269	-0.0753858	-0.414076	1.47002	-0.025038	1.90686	-0.332763	0.791775	0.868714	1.57803	1.56425	1.26561	-1.90503	-0.819696	-0.369483	-0.724428	-2.30479	0.447836	0.389782	1.05862	0.312058	2.24172
Eotaxin	0.920835	0.744911	-0.0440917	-0.447443	-0.672541	0.519924	0.126095	0.62081	-0.0715394	0.707575	0.776988	2.68916	0.799357	0.0272111	0.658278	-1.00628	-0.649474	-0.0584753	-1.18177	-1.14882	0.473893	-1.80902	0.143895	1.35298	-3.17082	-0.0118111	-0.109806	-1.52404	0.033194	0.563782	1.74128	-0.29022	-1.1212	0.443068	-0.0076402	-0.904302	-0.0504476	0.0836162	0.937619	-0.448541	0.0655195	-0.365841	0.241383	0.0297053	2.13732	-0.0819	-0.744028	-0.918345

## Sheet: S3-ProtMyeloma
Gene names	UniProt ID	MM018	MM019	MM021	MM023	MM025	MM026	MM027	MM028	MM031	MM032	MM033	MM036	MM037	MM038	MM039	MM042	MM044	MM046	MM047	MM048	MM049	MM051	MM052	MM053	MM058	MM059	MM061	MM062	MM064	MM065	MM067	MM068	MM069	MM070	MM071	MM072	MM074	MM075	MM077	MM078	MM079	MM081	MM082	MM084	MM089	MM090	MM091	MM092
IGLV4-69	A0A075B6H9	0.935453	3.09025	-0.685247	5.85605		0.962255	-1.94315	0.176715	2.65299	-0.165956	-0.773821	2.71793	0.058351	-1.23354	-3.67492	-4.76467	0.233194	-4.3046	-2.34479	0.871987	-2.09559	0.177458	-1.3753	-1.00781	-1.43253	0.123262	-0.1813	1.93095	-0.474619	-0.896514	0.130891	-0.632067	1.7337	0.231148	-0.479862	-1.12849	0.0927966	0.961246		-1.55422	3.13997	1.30687	-0.505889	-0.495992	2.8364	0.998037	1.31493	-0.420066
IGLV7-46|IGLV7-43	A0A075B6I9;P04211	-0.660543	3.56195	-0.217107	1.10911	-0.0996727	-0.252957	-0.614423		3.00113	0.922505	-0.192483	-1.33157	1.18877	0.648571	-1.53142	-1.19264	1.19349	-0.734438	0.902307	2.39171	-0.795813	2.89449	1.85694	3.01053	-3.25328	-1.51609	-1.25455	-0.0560458	-1.38221	0.149894	-1.10518	-0.948203	0.532371	-0.429409	1.59626	1.92062	-0.160452	-3.19875	-0.397965	-0.87991	-2.06072	-1.50035	-0.143676	0.611876	0.0420696	-2.17199	1.44319	-0.71641
IGKV2-28|IGKV2D-29|IGKV2D-30|IGKV2-40|IGKV2D-26|IGKV2-29|IGKV2D-40|IGKV2D-28|IGKV2-30	A0A075B6P5;A0A075B6S2;A0A075B6S6;A0A087WW87;A0A0A0MRZ7;A2NJV5;P01614;P01615;P06310	-0.619623	1.46499	0.270975	-0.974967	1.61569	-1.09269	-2.47973	-0.187254	1.41336	-0.316781	0.00303134	-0.120318	0.931702	0.113118	-0.770811	-1.00759	0.000392476	-2.26504	-0.05092	1.24389	-0.481427	3.79768	-1.21095	-0.569645	1.45924	0.0384076	-1.4761	-0.79596	-1.84535	2.06439	-1.70159	-1.34772	1.39293	0.0484963	-0.250404	4.54852	-1.78594	-0.572861	3.21879	-0.188856	1.56874	0.75761	-1.2312	-0.0685291	-0.697362	-1.02867	0.793113	-2.10417
IGKV1-27|IGKV1-8|IGKV1-9	A0A075B6S5;A0A0C4DH67;A0A0C4DH69	-1.20319	1.00202	-0.0648714	-2.43105	-2.42447	-0.984047	2.10696	0.158291	1.4995	0.0703534	-2.16216	1.89471	-0.639351	1.73002	-0.317995		1.52899	0.056287	6.61025		-2.28686	1.81751	0.996468	0.959596	-0.471077	-2.00066	-1.23217	8.3887	1.41517	-5.35038	-0.971344	0.410906		-0.898627	-0.719406	-4.2102	-0.941309	0.603923	1.25198	-0.604847	-0.448877	-4.83464	0.17954	1.02874	0.197475	0.278093	0.169852	-0.618241
IGKV3D-11|IGKV3-11	A0A0A0MRZ8;P04433	-2.80548	1.23549	-2.39207	-2.20094	-1.58912	0.250555	1.00583		2.07206		-0.261537	-0.147373	0.708871		0.44213	-1.72387	0.584272	0.0920243	-2.6763	1.31265	-0.996818	-0.878979	-1.33523	-1.45445	-1.32642	-0.21013	-0.432746	-1.96635	-0.0776688	1.5125	-1.82479	-0.020346	2.06588	0.0664	-0.207669	1.03628	0.0255922	0.0577635	-0.168611	-0.0195869	2.19481	0.99618	-1.75261	-2.62153	0.551817	1.59723	1.63323	-1.00891
IGHV6-1	A0A0B4J1U7	-2.78162	0.137475	1.49923	0.2246	-0.0478967	0.885269	0.400844	-2.45179	0.106534	-0.914176	0.942796	3.08299	-0.333179	2.47703	-0.886941	0.594187	-1.86194	1.4108	-0.0574387	2.5764	0.85632	-0.137362	0.035031	-0.0103038	-1.69798	-0.693783	1.53954	0.583149	-0.528167	2.01152	0.501568	-3.76682	-1.51173	0.788604	-0.300724	1.89039	-0.197831	-0.984271	0.252588	-0.0584735	2.2269	-0.881401	0.443702	0.745514	-2.17421	-3.68848	-0.166946	1.26733
PIGBOS1	A0A0B4J2F0	0.284376	-0.58415	0.811168	2.67284	1.82496	1.11531	1.16967	0.597968	0.384122		0.832606	0.84154	1.71643	0.0994965	1.31232	1.31616	-1.29837	1.0523	0.362806	-1.45997	0.970188	4.71311	2.89751	-0.492918	1.34607	-3.66676	2.04783	0.146387	-0.710365	-2.79134	1.39246	0.544768	-2.67671	-0.529618	2.14662	0.017062	-0.495031	-3.81591	-0.815904	3.0396	-2.28322	-2.51693	-1.5053	1.12634	-0.0293578	0.787853	-0.559202	1.0575
IGKV3D-20	A0A0C4DH25	-1.70434	2.29364		0.521718		-0.64367	-3.08919		1.06412		-0.121364		1.35957			0.275559	0.942507		1.1202	-0.415525	-0.923231	-0.0616051	-0.870305	-1.17723		1.04455	0.56553		-2.73815	-2.40944	-1.15364	-2.05949	1.36426	0.0621077	0.114214	-0.010676	0.23548	0.116247	0.042847	1.06006	1.76059	1.60881	1.04884	0.0769954	0.126437		1.4971	0.913226
IGHV1-18	A0A0C4DH31		-0.0269185	3.46496	1.10787	2.52033		1.79657	1.59897	3.00487	0.997124	-0.635991	2.15213		1.89627		2.28461	3.15053	2.26116	2.69575	-1.79746	-0.0264458	-0.166444		0.405828	-0.191301	1.76742	-1.64216	-1.72138		-0.541087	0.384057	-1.83466		-0.0474612		-0.260705		-0.691403	0.924272	-0.697674	-0.868303	0.0977716	-0.156995	0.993299		-1.53832	-1.19667
IGHV4-61|IGHV4-39|IGHV4-59|IGHV4-34|IGHV4-30-4|IGHV4-38-2	A0A0C4DH41;P01824;P01825;P06331;P0DP06;P0DP08	-1.46769	0.356715	-1.60052	-1.37125	-1.70423	-1.00944	-0.279009	-0.181263	0.771387	-0.0845808	0.243439	0.667945	0.963933	-0.164721	-0.932683	-0.981544	0.889521	-2.69565	-0.445225	1.81274	-1.02847	-1.7669	-1.24437	-1.21443	0.0329437	0.477037	-0.385388	-0.457906	-1.08781	2.15643	-2.01035	-3.16757	1.83218	-1.39282	-0.356199	3.61721	-0.500248	-0.949258	1.54994	0.167146	1.34694	0.704301	-0.812658	0.684838	-0.994918	-0.783533	1.69598	-2.46397
IGKV2-24	A0A0C4DH68	-0.507416	0.91305	3.78063	-0.0253649	0.562453	2.11934	0.625476	-0.24485	2.63027	1.65404	-0.307146	-0.306538	-0.178583	2.4936	5.57732	0.134692	0.152704	1.16076	0.93169	-1.68577	-0.783918	-2.20348	0.079846	-0.228019	-1.71125	-0.58769	-3.33861	-0.593231	2.2536	-0.776956	-0.5037	-1.53115	-1.86152	-0.469067	0.979322	0.743352	2.51015	0.447398	-5.90627	-2.22716	-1.58504	-1.4035	-0.98998	1.83441	-0.737053	-2.69214	-0.023456	-1.34841
TRBC2	A0A5B9	0.770619	-3.53358	1.17777	-1.43632	-1.83488	1.14869	1.74607	2.9378	-0.0933328	0.870598	1.18446	-0.677791	-4.30666	-0.897353	0.825116	-2.41662	1.45351	-1.60435	2.57953	1.81701	-3.4352	0.322063	0.555375	2.12213	1.55937	-0.845406	-0.220546	-3.2903	0.5556	0.482845	-1.65338	1.04112	0.895212	2.50584	1.10675	0.772001	1.21331	-1.20932	0.412572	1.93961	-0.701412	0.348917	-0.266342	0.885416	-3.22502	0.244861	2.74571	-2.84638
RBM47	A0AV96	-1.32648	-1.19884	-1.11288	-0.213803	-1.77963	-1.01593	-0.401887	-0.757578	0.22779	-0.841094	-2.07725	-1.5276	2.82053	-1.11169	-1.27441	2.0288	-1.06497	-1.57662	2.17915	1.60926	-1.8449	-1.06112	-0.327311	-1.7184	0.0938773	0.885583	-1.74071	-0.639446	-1.00263	-1.01833	-2.96645	-0.638569	-0.0268862	2.13874	-0.926203	2.33109	-1.34352	0.951253	1.63053	-0.27938	0.0834888	3.26587	2.29987	2.05638	1.527	0.488907	-1.16784	-1.10899
UBA6	A0AVT1	0.78024	-1.36547	0.89493	0.714664	0.240377	-1.16074	-0.738489	-3.04843	-1.17018	-0.688937	-0.19495	-0.860192	-0.78579	-0.0169822	-1.07449	-2.1208	0.445009	-0.141217	-1.53968	0.0294325	1.33837	1.32566	0.670904	0.33768	0.930657	-0.616275	0.946411	-1.03021	-0.0343584	1.37294	1.38574	0.856699	-1.24876	-1.60108	-0.596951	1.24954	-0.957536	-2.48208	0.549083	0.424357	0.605647	1.43699	-0.497917	-0.0148632	0.90479	0.376061	0.476717	0.332322
ESYT2	A0FGR8	4.75867	2.1984	0.612473	-0.348986	-0.596419	-0.0205897	0.534266	1.63186	0.741435	1.17526	-2.85463	-0.0857522	-3.26208	-1.89136	2.13188	-0.890143	-1.99	-4.1518	-2.71267	-0.237948	1.44363	-2.28632	-1.46281	-0.471636	0.132768	-0.148733	-1.04847	0.0758922	0.791368	-2.38332	-0.264525	9.80197	-0.545542	-0.406136	1.49107	-1.06605	-0.924488	-0.890461	-0.760065	-0.0644297	1.03819	-0.173926	0.872635	-0.686739	-1.53646	0.938972	0.0928573	0.993852
SHTN1	A0MZ66	0.0449472	0.37019	1.02326	-1.5177	-0.945519	0.755812	-1.31286	-0.780365	0.253179	-1.26735	-2.36814	1.91961	-0.380862	1.48338	1.34191	1.54048	0.527436	0.817266	1.29319	-1.57352	1.348	2.54736	1.61926	3.45875	-0.990969	-0.723954	2.84563	-0.217602	-0.730762	-0.0678972	-2.86275	-2.64525	1.64163	-1.26957	0.536759	0.0493217	-0.731162	0.991577	-1.0378	1.94452	0.707438	-1.42512	-1.45523	-0.579518	-0.553981	-0.56378	0.333607	-1.62268
TMEM120B	A0PK00	0.343922	-4.41795	0.632652	1.3099	-2.2569	-0.528235	-1.24508			0.577975	0.999058		-3.35317	-2.20136	-0.283806	-0.437575	0.21049	1.22116	1.08385	0.666626	-2.33891	0.613747	1.68646	-0.691498	1.52679	1.07988	-4.5437	-2.29505	2.41785	1.68279	-0.966119		0.134162	0.333311	0.00803413	2.6704	0.851327		-0.0535064	-1.13614	2.05489	2.71589	1.54448	0.467821			0.707917	0.437581
ILVBL	A1L0T0	1.03761	1.26789	1.64735	1.39644	1.39196	0.430619	0.787753	0.625386	1.82795	1.24811	0.191787	-0.735116	1.16876	-0.392892	0.824374	1.49702	-0.437865	0.698602	0.845324	-4.2689	0.624879	2.16949	-0.637704	4.62381	-1.28392	-0.926865	1.25834	1.54568	-0.98113	-1.70286	2.02986	1.00973	-3.43035	-2.12011	-0.508702	0.543005	-1.40792	-3.52022	-1.22439	-2.2437	-2.85622	-1.66796	-0.640378	0.541114	-0.773593	-0.425734	-1.10019	0.993431
C1orf226	A1L170	1.19796	2.51498	0.377226	0.322146	0.798151	-1.37193	0.0426515	-0.946566	-0.228013	-0.797927	-2.82815	0.346727	0.697927	0.144985	-0.0109048	-5.31209	-2.71898	0.734045	-1.4298	-0.189708	-0.785428	-0.575245	-0.636664	-0.181631	1.12445	0.571331	1.74759	1.76509	1.84204	1.69013	0.548701	2.18584	-1.69728	-1.72378	2.97207	-3.48603	-2.9349	1.57523	-0.405898	-0.230426	-1.22602	-0.465194	0.158999	-1.61523	0.37826	-1.12497	-1.50488	1.74368
NBAS	A2RRP1	0.151257	-1.69996	-1.10302	-0.3292	-1.31959	0.0672758	-3.9793	-1.93372	-1.96396	-1.86499	-0.212963	-2.24706	-3.65975	-1.13911	1.27595	-1.02191	2.02256	-0.277521	-0.957545	-2.40417	-0.305572	-0.665327	-0.646527	-0.175027	1.32477	-2.05163	0.471371	-1.27167	0.123716	-1.72005	-0.609801	-2.00691	-0.280829	0.0275788	0.640248	0.232887	1.21774	1.34926	1.55954	-0.0329726	0.999631	1.4468	0.970469	1.908	0.351086	0.478477	1.19483	1.82498
TARSL2	A2RTX5	0.849454	4.5057	3.38531	3.51437	2.46916	1.00752	-1.28842	0.0286549	-0.284854	-0.550782	-0.430698	-1.57336	-0.129555	0.183712	-1.49402	1.32086	-0.390575	-1.11996	-1.40651	-2.33855	0.803327	-1.70815	-1.4458	-1.95825	-1.33664	3.75665	-1.20665	-2.37281	-1.57489	2.1684	-1.70533	1.24302	-1.79832	0.131611	-1.41043	1.94945	-2.80403	2.87524	-1.69444	0.278271	-0.258237	-2.24744	-1.8634	-2.82962	0.970547	-1.02965	-0.357843	-0.535559
DENND3	A2RUS2	-4.10593	0.724909	-0.373575	0.256748	1.82673	0.758103	-5.27515	0.958752	2.5553	4.13067	0.256429	-0.23205	4.41016	2.41178	0.37776	1.22038	-0.321919	2.86166	5.19023	-1.26689	0.720507	0.741261	0.82753	-1.15193	0.81415	-0.54706	-1.13812	-1.4793	0.783677	-1.61578	-0.30871	-0.241358	0.123532	-0.714207	-0.649537	-1.50842	-2.21611	-6.73507	0.371464	1.23612	-1.29436	3.11026	-2.16572	1.46393	-0.103893	-0.109323	-1.46321	0.795365
VWA8	A3KMH1	-3.16889	1.55887	1.92255	2.04846	-4.02602	2.25331	-2.02399	-2.33662	0.016869	-2.36026	-2.94946	-0.159646	-2.23994	0.335153	-0.30251	-2.80081	-0.510696	-2.77893	-1.89943	1.31469	-2.02753	-4.73753	0.480671	1.21113	-1.75276	-0.328892	-2.15995	1.17745	0.746203	-0.184648	-6.63155	-2.30344	1.20037	1.84301	1.25958	-0.0673942	0.577053	2.58901	1.09621	5.09519	2.69263	-6.87862	1.5318	0.590549	0.046246	0.729054	1.61507	2.31212
SBNO1	A3KN83	1.2707	2.02562	-2.30394	-2.82443	2.03283	0.185594	-2.09695	2.14835	1.25436	0.265353	-1.48535	0.505909	-1.39177	-3.53551	-0.996187	-1.30887	2.65299	-2.20497	1.48882	2.34974	0.175158	0.0909111	0.271148	-0.212688	1.25021	0.571442	-0.46882	-1.84642	0.701769	-0.698219	-1.86712	-2.08387	-1.35879	0.34132		1.00778	-1.52899	0.276079	1.31835	0.979839	-0.449084	0.409761	-0.497715	0.345147	-0.285	1.37186	0.989725	-0.986491
GTPBP10	A4D1E9	0.447947	-1.46807	-0.533129	3.13946	-0.949705	0.15549	1.79664	-0.627998	-0.16377	0.0378964	-0.88308	-3.10533	3.85692	-0.797483	2.35275	-0.470468	2.39666	-1.07125	-2.12606	-3.67783	2.90485	-1.76812	1.69084	-2.44473	-2.03202	-0.548849	3.17704	-0.806415	-0.802383	-1.16343	-0.491029	-0.274374	-0.800366	-1.06529	0.886883	-1.92608	-0.846012	2.35027	0.665694	1.21379	1.31359	3.4056	3.02889	-0.904209	-2.11827	0.171188	-0.872178	-2.13371
WDR91	A4D1P6	-3.15908	0.844815	3.58966	-0.7192	-0.213896	-2.21797	0.837279		-1.62785	-0.00406151	-1.66894	-0.744412	1.31444	-0.0548865	2.01613	-0.418287	2.73036	2.55761	1.4962	1.23079	-2.98815	2.60203	1.8535	-0.816693	0.617064	-1.08796	2.69162	-4.07847	-2.26046	-1.11921	-2.9604	-1.00872	-0.196787	-0.189637	1.54218	1.1982	-2.94643	0.613862	1.60989	0.448141	0.0923481	2.60239	1.56222	-0.950299	0.31087	2.74674	-0.291482	-0.696476
TRAPPC13	A5PLN9	-1.60074	1.81908	2.07493	-0.643471	-0.441812	-0.83307	-0.46017	0.219853	0.557306	0.0238301	-2.10999	-0.739555	1.61283	1.04198	-1.96409	1.68634	-0.0647175	1.24459	1.67666	-2.06796	-0.677471	0.708852	-0.989007	-1.67707	-1.29577	0.741848	0.596036	-0.066069	1.13444	1.26333	-0.974499	-1.20333	1.45909	-0.871806	0.502005	1.28113	-1.15793	-1.51265	0.344789	0.694629	0.340449	-0.410375	-1.06215	0.535078	-1.59293	0.397435	1.96114	0.202011
CNOT1	A5YKK6	-0.146344	-1.59525	-1.88077	-1.46529	-1.73727	-1.30825	-1.55271		1.21818	-0.298441	-1.26794	-1.79921	-1.91663	0.0126019	-0.783941	-0.945954	-3.03028	-1.53765	-2.41506	1.27605	-1.45137	1.05137	1.02744	0.289948	0.484288	-0.000986564	-0.439389	-2.02424	2.90687	0.334274	0.63698	0.569824	2.44247	0.682402	1.79297	0.141296	1.2721	1.09936	2.5214	-1.89209	2.12005	1.93297	1.48149	1.34421	1.72601	0.811901	0.903278	0.729554
CCDC88B	A6NC98	-0.0711117	-0.631934	-2.96323	0.729614	0.0186593	0.791238	2.04545	2.29914	1.37129	1.87264	0.796547	1.0582	0.522439	-0.174012	0.547769	-6.83209	0.319809	-6.40243	-5.62024	1.17295	-0.80509	-0.523141	-0.81143	-2.08077	-0.961432	1.33314	-0.736109	-1.87895	0.431416	1.40547	0.0152323	0.972929	1.52838	0.928977	-0.25328	0.472303	2.21329	0.591166	0.49416	-0.574837	-1.67559	2.05285	-0.410943	0.135322	1.28232	-0.0828515	0.751498	0.377419
PGP	A6NDG6	-0.180109	-0.498592	-1.63944	-1.62064	-1.69865	0.119082	1.12201	2.75743	-0.196288	1.47502	2.11882	0.52166	-2.7587	-1.57226	-1.58676	-2.90914	3.11445	-2.60308	0.869057	-0.238064	-1.92638	-1.22189	-1.39988	2.30795	1.77772	-0.544883	-0.237972	1.55037	0.896687	-0.495746	-0.508748	1.20234	0.470336	0.0283377	1.4902	0.823503	0.600529	0.546623	-0.514512	1.0763	1.45336	0.688656	1.37396	-0.196605	1.78302	-0.258022	-0.211525	-1.81402
C5orf51	A6NDU8	-0.920858	1.03846	1.17071	1.37898	-2.5836	-1.33795	-0.941046	0.707547	1.81465	-0.774888	-1.12904	1.29383	-4.46013	0.0393329	0.779068	3.27635	0.71871	2.59447	2.68436	-1.75046	-1.53044	3.43072	0.165668	0.471599	1.76315	0.114634	1.53606	0.270989	0.575009	-0.733553	-0.298306	-2.46188	-0.660684	-0.442544	-0.552917	-0.0733594	1.97716	0.55838	-0.846988	0.811484	0.556146	-1.67292	-0.157169	-1.92427	-0.0460607	0.174098	-0.697812	1.39425
GGT3P|GGT1|GGT2|GGT1	A6NGU5;P19440;P36268	-0.623673	0.0114491	1.05611	-1.30891	-0.351675	-1.89427	0.0507621	-0.838665	-0.111781	-1.83088	0.0616011	-0.608288	-0.394972	-0.212704	-1.21127	-1.52932	-1.44122	-1.57284	-0.577752	0.263793	-1.36611	0.874954	0.781308	-3.89322	-1.97212	1.86938	-1.10269	0.848593	0.855879	1.67694	-0.350565	-0.324649	2.1084	0.763409	0.308903	0.852422	1.99484	-0.979108	1.71718	-0.0232485	-0.356215	1.20275	0.569421	2.52153	-1.11389	0.0509345	2.14604	0.295432
SMCHD1	A6NHR9	3.06114	-1.58854	-0.988434	-0.408547	-1.24775	-0.47548	-0.32267	-1.82206	-1.07838	-1.31334	0.69782	-0.582513	-1.28764	-1.98238	-0.407953	0.237562	-1.56658	-1.01278	-5.01702	-3.39387	-0.408097	-0.966177	-2.59298	-1.52271	0.0887915	-0.328148	-0.156661	-3.36231	0.171863	0.906772	0.766967	1.23117	-1.06876	0.593448	-2.62901	0.0805355	-1.90301	0.475747	1.05385	1.98117	1.9346	1.14575	0.530725	0.380007	2.05268	-0.0244512	1.35873	1.95641
CCDC69	A6NI79	0.612391	-1.35743	-3.08864	-1.38201	-3.93488	0.171289	-1.01373	0.40549	-0.527811		0.199259	-1.59327	0.875387	-2.46484	-0.80899	-2.48429	0.187708	0.0403746	1.02137	-0.671561	1.48216	1.42099	1.83712	1.19167	0.0479875	1.02741	0.133121	0.189278	-0.757862	-1.21497	-0.654187	-0.0531378	-2.22674	-2.46643	0.901396	-1.10822	1.39871	0.825711	2.84744	1.43521	2.61637	2.77827	2.13619	2.96583	0.00975598	1.453	0.77835	0.65336
UNC119B	A6NIH7	3.03205	4.24592	2.02159	0.969996	-7.76719	-3.91673	0.603848	0.837193	1.49154	0.0862899	0.688091	1.021	1.90716	1.21921	2.211	-0.140946	0.583747	1.01949	2.145	3.5816	1.24757	-3.67614	-1.9073	1.893	-3.69219	1.64351	2.02813	1.56891	-0.0399833	2.28377	1.10978	0.306572	-5.20084	2.10223	1.38591	-8.81847	1.69347	1.21102	-4.71888	0.986778	-2.86665	-5.10515	1.50963	-3.69892	2.19854	0.0360313	1.65669	1.91464
SOWAHD	A6NJG2	-1.91529	-1.7235	-0.036455	1.69845	-1.45077	0.860292	-1.72936	-0.52949	-2.31084	-0.464906	1.24549	-2.34698	0.416678	0.856113	-0.89753	-1.19107	0.568652	1.30473	1.20396		-1.10976	0.34797	1.08039	-0.123162	1.69931	1.22856	1.5146	2.36155	-0.353243	-1.10004	1.17065	-0.350607	-1.41195	1.68515	0.114388	-0.25659	-1.11516	-2.04947	0.0923624	-0.970349	0.414098	-0.337998	-0.0715895	-0.807099	-0.638411	1.51469	0.388884	-0.302766
TSPY2|TSPY3|TSPY4|TSPY8|TSPY10|TSPY1	A6NKD2;P0CV98;P0CV99;P0CW00;P0CW01;Q01534	0.296691	-0.11115	0.532536	0.735596	0.768606	0.839395	-0.229323	1.03384	2.69866	1.94404	0.746714	2.73987	1.83863	2.08643	-0.767201	2.19226	-0.310983	-0.335382	2.48447	-2.26439	-1.14647	1.49142	-1.81374	-0.818201	-0.0742585	0.93581	-0.863359	-3.28799	0.680051	-1.29631	-0.670085	0.204497	-0.318141	0.665144	-1.22047	-1.93335	-0.931968	1.37059	0.79725	-1.16263	-1.56812	0.169131	1.16893	-1.3198	1.05321	0.0847551	-0.360565	2.7382
ANKRD36|ANKRD36C|ANKRD36B	A6QL64;Q5JPF3;Q8N2N9	-2.83032	1.33737	-0.441596	-0.1233	-0.614947	0.178636	0.542548	4.65294	-1.69485	3.74157	0.448186	5.89668	0.0782445	-0.113369	-0.130204	-3.74343	-3.30431	-2.48628	0.641628	0.461108	-0.736978	-0.728918	-0.612434	-0.968515	1.07364	-2.3532	-1.68414	0.0669773	-1.09495	-0.436393	0.317731	1.67515	0.119509	-2.40353	0.866455	-1.71807	0.22953	1.43259	-2.22469	0.235548	5.51469	0.868945	-1.64627	-0.0406594	1.24659	0.700149	-1.21377	1.52883
POM121C	A8CG34	-0.694783	1.80814	1.84756	-0.96027	-2.964	-1.07188	1.06664	0.552026	1.50862	0.0473372	1.32881	0.144397	1.07096	-0.104892	-1.76017	-1.42439	-2.14677	-0.660522	-5.56943e-05	-1.60841	-0.654195	2.30129	1.33826	1.27998	2.36715	0.0126523	-1.37466	0.738575	2.41612	-0.894295	-0.107327	-1.63221	0.781822	-1.08777	0.765409	-0.631252	1.08448	0.160152	-0.0328765	0.469599	-1.21411	1.65264	0.805912	-0.0549307	-0.915004	1.76474	0.489311	-1.84439
SNRPGP15|SNRPG	A8MWD9;P62308	1.42708	-1.47168	-0.721484	-1.10892	-1.06271	-0.765785	-0.592256	-1.53016	-1.4832	0.980158	0.274172	-0.96149	0.1056	-0.127209	-1.16471	0.835916	-0.289886	-0.67289	-1.98045	-0.762073	-0.290218	-1.01749	-1.40066	-1.07721	-0.477538	-1.78652	-0.139447	-1.40133	-2.56802	-0.954819	0.0338114	0.753343	-1.87206	0.937459	0.324386	-0.393026	-0.590569	-0.836936	2.55096	2.5404	1.39944	2.35273	3.22091	0.730534	0.955176	-0.801023	0.190367	0.280287
NUDT19	A8MXV4	0.341047	-1.00458	-1.10344	1.72553	2.1976	2.53087	0.547333	1.21037	-4.12817	1.65504	1.24491	-5.32604	0.0861523	-0.690142	1.36801	1.75714		0.321171	-2.29151	-0.407831	1.22457	-0.295262	1.24584	-0.949982	-0.0354172	-1.96227	-1.08744	-2.78175	-2.81052	0.153205	1.74306	0.704745	-0.644038	-0.40542	1.50086	-3.86851	3.07776	4.66127	-2.26359	0.400448	-0.792026	-1.00943	0.571971	0.937983	-0.710751	1.17439	-0.0489694	0.785409
MIF4GD	A9UHW6	-1.47551	0.782497	-3.11196	-2.0434	0.566471	-0.72736	0.356143	-1.26648	-0.176935	0.294729	-1.23525	-1.07658	-1.65657	0.662677	0.407913	-1.66189	-1.00744	-0.19532	-2.13942	-1.64871	0.175975	-0.705402	-0.738712	-1.96362	-0.159333	-0.670674	-2.17632	2.81181	2.72664	3.87106	-1.7613	-0.186128	3.3667	1.31969	2.10018	-0.680568	-0.242137	-0.639	-1.90509	-2.84388	0.98119	-0.254734	-1.02021	0.146697	4.37963	-0.481522	-1.04263	0.0290125
MYO1G	B0I1T2	-2.59499	1.11342	0.553984	-3.20324	-1.13232	0.228844	-0.750615	0.635357	0.610695	0.546883	-2.39162	0.527065	-0.314974	0.436086	2.24943	-3.27711	-0.173675	-3.5729	0.787348	1.69375	-3.51175	-1.14375	-2.14333	-2.20882	-1.09792	0.669393	0.79659	-3.50264	-0.864762	-0.749209	-1.79421	0.279654	0.984387	0.816469	1.38834	0.427253	0.859518	0.648331	2.64429	2.25977	3.57707	2.81889	0.700446	0.616657	1.64791	1.05257	1.17487	-2.68205
SMIM1	B2RUZ4	-1.50664	3.21415	-0.160352	0.447543	0.409152	0.319181	0.478583	0.68686	-0.244065	0.0175738	-0.167249	0.519207	1.53785	0.722707	-1.6803	-1.69749	-1.254	0.0658754	-0.219274	1.31688	1.26212	-1.86242	-1.15078	-0.281698	-0.960663	1.44657	0.430734	0.95972	1.35587	-1.05794	-2.32736	0.110633	2.4122	-0.0218193	0.710636	0.0624031	1.1102	0.874525	0.662967	0.0837015	-0.344977	-0.816513	-0.708012	-2.30053	-0.759525	1.28902	0.846691	-0.857058
UNIPROT:B7Z8K6	B7Z8K6	-0.856484	1.47332	1.54281	-1.09896	-2.22252	-0.911815	1.84674				-1.58383	1.38751			-0.927653		0.776152		-0.65804	0.109962	-2.05998	0.432786	0.560969	2.00814	0.27777	-0.448883	-0.920683	-1.79819	-0.758701	-0.134506	-3.19518	0.17659	-0.0806858	-2.14078	0.511467	-1.11598	1.01259	0.157577	0.621658	0.572534	1.44367	1.523	0.555912	1.61732	0.139192	-1.24126	1.1248	-0.0219353
GPR89A|GPR89B	B7ZAQ6;P0CG08	0.915291	-3.58682	2.00056	-0.3788	-0.145783	1.64858	2.5876	-1.65803	-1.18706	-0.107484	-0.645281	-0.89202	-0.576985	-0.554674	-0.168818	-0.518914	1.19969	1.65642	2.42888	-0.347679	0.199643	0.890675	2.91879	-2.17613	-0.821258	-1.59985	-0.325526	-0.041101	-0.175782	0.899343	2.261	-0.634076	-1.80068	0.431446	0.0338786	-1.39763	1.37707	0.398689	4.1863	1.23636	-1.04001	3.80697	-0.28518	-0.410014	-0.213688	0.608124	-0.0529428	-0.248102
IGLL5	B9A064;P0DOX8		1.45642	-0.870054	-1.44511	-0.6179	2.67153	-2.55195	-0.348161	1.66683	-0.592892	0.308281	0.226007	0.978224	1.59135	-3.52614	-0.733629	1.01637	-0.658945	-0.948447	1.20772	-1.37884	-1.43351	-1.77222	-0.446197	1.03777	0.542056	-1.30481	-0.765392	-0.745906	0.574369	-2.32519	0.367802	0.953631	-0.418201	-0.756335	0.88834	-2.75371	-0.651402	1.04041	-2.23546	0.937215	0.525114	3.02296	-0.772418	1.05643	-1.07383	1.78902	-1.11254
WASH3P|WASH2P	C4AMC7;Q6VEQ5	1.5498	2.11709	-2.73056	-1.28176	-1.02124	-1.80241	-1.79432	-2.17956	-3.34807		-1.69469	-5.02413	-1.74406	0.641799	1.08853	-1.10704	-3.03453	1.53066	-10.2019	1.74589	1.20331	-0.600108	-0.0145644	0.850339	0.739287	0.0666528	1.45645	0.451802	-0.0823261	0.505	0.607727	0.339871	0.199988	0.855125	0.907259	2.16357	0.761876	0.404691	-2.07279	1.2385	1.86752	1.67574	-0.323524	0.97601	2.23999	1.44772	3.14393	0.247443
MCRIP1	C9JLW8	-0.769863	-0.627354	1.58054	-2.61808	-0.581096	-0.0198978	-1.29512	0.520232	1.48374	0.313248	-0.214415	-0.392882	1.33484	-0.601386	-0.888412	-1.71743	0.887573	-1.88412	2.03447	2.89411	-1.5533	1.50479	1.07642	-0.953491	0.569901	1.80109	-1.2605	-1.92329	-0.548987	2.19304	0.306818	-0.260567	2.96098	1.78406	1.71013	-1.42637	-0.622201	-0.373526	2.3054	0.123054	0.977346	2.70377	2.71999	-2.15511	-0.35278	-0.175805	2.36524	-1.46625
KRT14	CONT_P02533;P02533	0.0388659	1.76063	0.378727	-0.78489	-0.836644	-0.44542	0.571452	0.389991	0.577985	-0.0116598	-0.0306486	-0.924871	-0.148015	-0.455266	-1.22114	-0.660348	0.831435	-0.975345	0.637458	1.65634	-1.20821	-0.152656	0.591813	1.28988	-0.661153	1.72566	-0.469684	0.612873	-0.519328	-1.07158	-1.71208	-1.89194	1.73675	2.52864	1.853	1.4634	2.06236	-1.30056	1.48516	0.888108	-0.723649	1.11291	1.95183	0.531681	2.06839	-0.368087	-1.28579	-2.98363
KRT6A	CONT_P02538;P02538	-0.244507	1.1054	0.401807	-0.85863	-1.27299	-1.0151	0.634191	0.867337	0.657672	0.187605	-0.402252	-1.21907	0.503872	0.0463658	-1.09784	-0.910599	1.34274	-0.750554	0.775987	1.56043	-1.06324	-0.136242	0.563327	1.012	-0.297093	1.45286	-0.301906	0.295059	-0.609667	-0.861012	-1.61851	-2.09477	1.70419	2.51689	1.71849	1.30386	1.82813	-0.487993	1.47834	1.1632	-0.0606711	1.04025	1.86265	1.05311	2.01769	-0.681768	-1.26696	-1.88818
ALB	CONT_P02768-1;P02768	-1.41945	2.37218	-2.67664	-1.57976	0.881837	-2.98733	-0.77032	-1.50311	-0.0484819	-1.71175	-1.53088	0.984477	0.820549	-0.382403	-2.29659	0.278919	-0.262948	0.326278	0.641142	1.35483	0.33089	-0.660409	-0.974816	2.39681	-1.07439	0.531827	-1.25075	2.294	1.38395	2.15924	-0.113588	-0.829658	2.39307	2.00229	-1.111	-0.502558	-0.373779	0.256852	-0.0211358	-0.285037	2.11805	0.231112	-0.857138	-0.427579	1.261	0.826487	1.68247	1.07311
PRSS1	CONT_P07477;P07477	-1.7195	-0.101002	-0.202705	-1.91965	-0.921202	0.311391	1.30032	-0.712283	0.0556068	-1.21497	-0.922438	-0.986879	-0.91012	-1.0795	-0.628743	-1.81206	-0.866523	-1.26082	0.582539	2.388	-0.683333	-0.888753	-0.64653	0.155774	-0.00475012	0.49439	-1.69939	-0.282043	-0.644654	-1.3199	-2.49132	-2.16827	1.54298	0.654685	0.0897236	-0.970332	0.207469	0.0341759	-0.128936	0.855774	0.225963	0.118355	0.322604	-1.71192	-1.19897	-0.882042	-1.04134	1.46383
KRT16	CONT_P08779;P08779	1.45163	1.67215	0.75635	-5.21205	2.22841	-0.462845	0.977961	-0.548975	0.839681	0.0533072	1.00966	0.632125	1.14038	-2.26781	1.76858	-3.35262	0.187523	1.2437	-2.44099	-1.1689	1.73087	0.862918	-0.589039	-0.372331	-2.17441	1.17329	1.19837	0.503211	0.470675	1.38015	2.12294	1.21119	-1.92525	1.23896	1.16087	1.60222	2.17033	-2.15801	-1.33964	-1.45838	0.64105	-4.85906	-0.270096	-1.17636	0.605764	0.359474	-6.26823	1.51078
KRT10	CONT_P13645;P13645	-0.14507	1.51895	0.373275	-0.891885	-1.06761	-0.720735	0.657504	0.257406	0.499008	-0.192308	-0.173725	-1.00623	-0.513428	-0.785529	-1.00375	-0.682866	0.377255	-0.950393	0.695453	1.42402	-0.927605	0.0181916	1.1122	2.0934	-0.282248	1.55895	-0.39598	0.52246	-0.334325	-0.736804	-1.67214	-1.74589	2.05896	2.60993	2.03155	1.37863	2.21074	-2.01761	1.75086	1.13408	-0.578092	1.2086	2.08448	0.479161	2.29379	-0.611659	-1.5544	-3.24529
KRT5	CONT_P13647;P13647	-1.10348	1.07146	-0.563222	-0.533252	-1.39768	-1.75741	-0.315835	0.186088	0.0622216	-0.0693452	-1.24665	-2.27408	-0.270212	-0.741512	1.07252	-1.81919	1.6928	-1.84216	-0.697183	1.04772	-0.867215	-0.116705	0.196956	0.225376	-0.337751	2.18108	-0.909084	0.172446	0.491013	-1.18636	-1.92121	-1.42175	1.6528	3.1594	2.96987	1.62547	3.05154	-2.18759	1.99055	1.42605	0.448673	0.956688	2.36012	1.51546	2.29831	-0.784818	-1.84744	0.478618
KRT4	CONT_P19013;P19013	-0.631725	0.256041	0.0167119	-1.33005	-2.79523	-1.65334	0.0138316	-0.295621	-0.711975	-1.75331	-0.945486	-1.22257	-0.840766	-0.650104	-1.28815	-1.05789	-0.331918	-1.59676	0.00970592	1.88107	-0.94389	0.1887	0.883708	1.64792	-0.321124	1.67186	-0.696692	0.506412	-0.379449	-0.671951	-1.86716	-1.81909	2.7349	2.90993	1.60382	2.17876	2.19349	-1.15915	1.82333	2.0089	0.268989	2.88603	2.71787	0.907653	2.49384	-0.181087	-0.290725	-2.48173
FLG	CONT_P20930;P20930	-0.808891	-0.74772	-1.75951	0.534399	-0.892841	-1.12568	1.48536	0.207107	0.486262	0.929394	-3.76551	-1.04966	-2.06585	-0.797995	2.23311	1.58672	0.815623	1.85139	1.99894	-1.18928	-0.965587	-1.86784	2.2236	1.18338	-0.393248	0.480556	2.05737	-2.36344	-2.35776	0.20109	1.10444	-1.04947	-0.431021	0.770311	1.59744	0.0696547	-0.561189	-1.77646	0.752767	0.32067	0.713829	1.44667	-0.749132	0.663014	-1.37463	0.389315	-1.29331	-1.07967
KRT9	CONT_P35527;P35527	-0.164191	2.12922	0.351088	-1.89547	-0.998243	-1.62319	0.816774	0.788147	0.961277	-0.0700625	-0.194175	-0.592694	-0.0897265	-0.500336	-1.51589	-1.47378	0.826689	-1.66856	0.468202	1.35062	-1.89336	-0.127922	0.336477	-0.0357293	-0.712537	1.74342	-0.88568	0.964619	-0.107604	-0.573365	-1.4836	-2.75469	2.3772	2.87399	2.25533	2.4203	2.19242	-0.573183	1.52442	1.13878	-0.270395	2.42104	1.77899	0.38466	1.7672	0.0870117	-1.43075	-3.30895
KRT2	CONT_P35908;P35908	-0.211766	1.56163	0.185739	-0.938646	-1.48338	-0.861052	0.611914	0.18909	0.425917	-0.315074	-0.584536	-1.36417	-0.503335	-0.634308	-1.46564	-1.12259	0.641407	-0.990352	0.740211	1.53838	-1.29298	-0.309622	0.970459	1.5138	-0.0985993	1.55845	-0.179293	0.363473	-0.594872	-1.17225	-1.88725	-2.17227	2.20271	2.56589	2.27475	1.56422	2.13508	-0.830743	2.01003	1.53404	-0.118324	1.8871	2.30779	0.28995	2.36906	-0.456956	-1.88137	-3.01855
ACTB	CONT_P60712;P60709	0.561183	1.89534	-1.13673	-1.99874	0.0546838	-1.30096	-0.891551	-0.868097	-1.04928	-1.56297	-1.04034	-0.415006	-0.658397	-0.371963	-0.76637	-2.24316	-1.16288	-0.854984	0.33492	1.01609	-0.758507	1.27083	-0.316221	0.454109	-1.04743	0.744748	-1.82347	0.59284	1.52879	1.04342	-1.23789	0.189275	0.931056	-0.0178693	-1.01176	-1.04409	0.316095	0.55985	0.140594	-0.37772	2.45737	0.306199	0.122608	-0.637553	1.29837	1.92086	1.51141	-0.0754472
KRT17	CONT_Q04695;Q04695	-2.49078	1.58288	-0.349308	1.4792	1.23088	-3.08246	0.905962	-4.27809	1.18115	-1.41773	0.456754	0.344835	0.807802	1.6599	0.431213	0.302325	2.06736	-2.92666	0.187935	-0.170877	0.0912479	-0.341357	1.25759	1.91106	0.729012	0.0167387	1.51442	-1.12324	0.552079	1.39846	-0.0379147	-0.130411	2.41484	2.13111	1.19594	1.33738	1.36955	-0.743149	-1.22525	1.57513	-0.0598172	-2.39355	-0.886775	1.10898	-0.206762	-0.51329	1.33377	2.49912
ITIH3	CONT_Q0V8M9;Q06033	-4.09125	1.77213	-0.169092	0.16506	-1.23435	3.03893	1.52475	0.938693	0.161995	0.311812	1.4281	-0.341251	0.784897	1.34775	-0.695092	-1.46383	1.02091	-1.18715	1.78529	1.99158	-3.48808	0.700628	-0.508797	-0.174264	-0.501098	1.20236	-0.614069	-1.77883	-0.912842	-0.875977	0.247941	1.4079	2.22373	0.161476	1.2346	2.52688	1.07224	-0.869048	2.57387	1.56619	0.987549	2.46205	0.41092	-0.649635	-0.255021	0.454191	-0.106345	-5.58746
FLG2	CONT_Q5D862;Q5D862	0.0880442	1.79383	-1.94902	-2.31204	-1.46183	-0.878215	-1.15892	-0.0210541	-1.25281	-0.76441	-1.57705	-1.5629	-0.270583	-0.698996	0.437986	-1.99941	-0.464711	-0.239479	-1.76055	0.258331	0.408865	-0.25657	0.870403	0.373252	0.827509	1.34262	-1.96689	-1.81975	-3.51253	-1.08044	0.728847	-2.2813	0.299094	-0.338266	2.25629	-0.857622	1.18659	2.39754	-0.261144	0.683431	0.957335	-1.08665	0.0810238	1.40817	-0.104986	1.31574	1.22634	1.47991
KRT78	CONT_Q7RTT2;CONT_Q8N1N4-2;Q8N1N4	-0.447229	0.126893	1.73929	1.4975	1.20278	1.52513	0.743974	1.1958	0.0729572	-0.219753	1.72717	2.99249	4.50328	1.692	-2.02244	1.51441	1.0168	1.81881	2.7591	1.17018	-1.62604	-1.85372	0.213736	0.0190769	-0.872757	0.835741	-2.43641	-3.276	1.10634	-1.21396	-2.04319	-1.09509	-0.803255	1.15714	3.08273	0.795551	1.94925	0.415035	0.411113	0.678707	1.53408	-0.495232	-0.20218	-0.369793	0.537561	-1.90503	-0.226148	-3.01149
NACA	E9PAV3;Q13765	0.178503	-1.55653	1.64826	0.464998	0.192353	0.251642	-0.351328	0.241563	0.124944	0.274214	0.927827	-0.277729	0.489311	-0.658163	0.166999	1.6068	0.862469	1.20364	0.0549153	-2.49065	1.10198	-0.425824	-0.738479	-0.117272	0.0614779	-1.22632	0.859276	0.184963	-0.696277	0.330165	1.01259	0.189695	-2.17971	1.84711	-0.564323	1.49994	-1.33329	-0.645022	0.179989	0.530472	-2.41764	0.0603184	-0.22667	-0.271486	-0.634962	-1.77906	-0.665378	0.455533
C11orf98	E9PRG8	0.94726	-0.281309		0.281501	0.259305	1.69978	0.811877		-0.80048	1.15783	1.34527		1.48537	0.922428	1.83651	-1.63494	-2.65766	0.528145	-4.6811	2.32041	0.768949	-0.561293	1.4048	5.95303	0.4803		-0.34513	-1.11486	-3.35339	-2.32834	-0.655443		-1.40262	0.28614	-0.542604	-0.416427		-0.48002	1.23558	4.09597	-3.74799	-3.0721	-3.9278	-1.03183	1.32817	-3.47391	0.870862	0.897669
CNK3/IPCEF1|IPCEF1	G9CGD6;Q8WWN9	-0.0974585	1.97464	0.784352	2.00095	2.50765	0.416476	1.31897	0.783569	1.02615	0.584031	-0.366762	2.88886	-2.7591	1.12248	0.39882	-0.116692	1.72368	0.57109	1.42626	-0.109532	0.612858	0.641826	0.468679	-1.03379	-0.495384	2.10151	-3.20657	-0.117183	1.52346	1.2631	-1.6661	0.625785	1.272	-1.11648	2.06393	-2.61801	0.491256	2.59447	-0.194108	-0.498029	2.31761	0.769939	-1.52616	-0.715209	-0.324106	-2.29071	1.30488	-4.5329
ARHGEF18	I3L1I5	-0.108618	-2.077	1.57335	0.395135	-0.916498		0.681115	0.610424	1.60334	1.10161	-3.14559	-0.33707	-1.77815	-0.582385	0.335267	-0.520914	1.30829	-0.0828041	1.43228	1.78656	-1.76824	1.48715	-0.516947	1.23755	-0.221461		-1.84099	-0.251059	-1.60911	-0.782655	0.28475	-0.00878682	-0.308161	-0.864796	-0.237995	-2.91375	-0.0250637	-1.84726	0.411641	1.26524	2.24076	1.01663	-3.61971	0.216441	1.0387	0.140886	0.0274741	-0.463228
UNIPROT:iRT_Protein	iRT_Protein	-1.72588	0.739488	-0.495435	-1.57766	-1.38047	-1.34316	-0.348271	-0.611301	-0.126405	-0.24781	-0.739024	-0.615736	-1.0227	0.112021	-0.238886	-2.07602	-1.3295	-2.36276	-0.0636226	2.35146	-0.481719	-0.159707	0.0233002	3.16795	0.552154	1.06564	-0.231589	-0.141151	0.296967	-1.92451	-3.05415	-0.919063	1.75688	1.8748	0.224198	-1.7879	1.23276	0.779253	3.02521	1.73306	1.83008	3.82217	1.1806	-0.435636	-0.449677	-0.208574	0.953214	-3.29558
SLC35A4	L0R6Q1	-2.176	-1.3951	4.97742	2.50622	1.29066	-1.10139	0.347242	0.030232	-1.23529	-0.758949	-0.698535	-0.037308	5.8597	-0.245558	2.12708	3.54334	6.36229	1.5271	9.39815	0.392444	0.398084	0.494397	2.24102	0.812154	3.64786	0.565628	2.21611	0.28324	-1.05984	-2.16823	4.07485	-2.47459	-7.6066	-2.77819	1.02087	-0.112678	-1.79689	-0.927861	-1.77149	-1.84647	-0.325724	-1.38704	-0.711986	-2.13898	-1.72905	-0.470178	0.0765332	-0.0733191
DNASE2	O00115	-0.702623	-2.26533	-0.165227	1.25902	-1.69086	2.02305	-0.162677	-0.396748	-2.88081	2.24622	2.86491	0.14465	2.87158	-0.792976	4.86936	1.83058	0.384081	0.202165	1.02813	-3.14301	2.63462	-1.36178	0.164463	-2.11184	-0.884321	-1.83913	0.361459	-0.449556	-7.09648	-2.0843	2.45867	-2.32819	-1.47606	-0.193008	-0.214906	0.416731	2.50803	-1.74904	0.396224	0.32631	-2.25466	-2.88829	2.44989	-1.67848	-0.527636	-0.36964	2.13436	1.86924
AGPS	O00116	-0.320146	0.785937	-1.39253	-1.1439	-0.279762	-0.520648	-0.192273	-1.39152	2.17494	0.649448	-1.14919	0.155056	-0.0193983	-0.0192652	-0.978933	-1.47831	0.940818	-1.8408	0.75177	-1.85914	-1.78126	0.660455	-1.26007	0.105449	-0.697506	1.85116	-2.43116	-2.1388	-1.06445	-1.37774	-2.40208	0.848888	0.271446	-0.0362123	-1.08635	-2.58856	-1.56551	0.170532	-0.385295	-1.05665	3.2631	-0.300594	-1.17976	-0.367192	2.82522	1.2171	1.93293	1.31004
KIF2A	O00139	1.57657	0.837455	-1.29869	0.255499	-0.504905	0.199344	-2.11864	-1.63431	-0.995457	-3.53508	-0.810615	0.0426753	0.6229	1.06678	-0.399014	-2.65923	-1.69438	-1.23887	1.02809	-0.449494	-0.427758	-0.143383	-0.742236	-1.72624	-0.0599974	0.791449	-1.1355	1.56957	2.5348	-1.43046	-0.74259	-1.56474	0.833317	-0.784428	-0.86732	-1.09692	1.17137	1.70808	1.37926	-0.167635	0.293096	-0.0266601	1.3529	-1.32689	-0.893176	3.53956	1.09037	0.646897
TK2	O00142	0.898217	-0.424934	1.98747	-1.71137	0.464633	-2.51547	0.540205	2.91927	-0.0428515	1.05176	2.45222	2.18582	2.05623	-0.157216	0.290952	-0.562478	0.762368	-2.3656	2.58986	-2.45293	-2.3749	-0.990385	-0.613809	-0.1972	6.60031	-0.138476	0.960108	-1.66475	-0.29799	0.0122628	0.891699	1.47738	-1.55516	-0.469506	1.86625	-0.346406	3.20139	-3.16675	1.01056	2.76261	1.57201	-3.04161	-2.42426	-1.1259	0.721945	-2.04361	0.418079	-0.385244
DDX39A	O00148	1.68943	-2.43894	1.18268	0.500152	1.28147	0.763411	1.0278	2.42103	3.07646	1.6378	0.23883	0.48831	0.540058	-1.25167	0.979528	2.0268	-1.42306	-0.0634668	-0.612815	-0.807634	0.253218	3.7007	1.59123	0.406872	-0.241462	-0.226286	-2.53874	-1.37116	-1.32885	-0.562304	-0.364237	1.33531	-0.832158	1.02113	1.14481	-1.99748	0.559943	0.663806	-0.395548	-0.150727	-0.413776	1.47856	-0.509767	-1.84829	-0.29917	-0.832597	-0.61994	-0.690862
PDLIM1	O00151	0.927362	1.97609	0.105841	-1.54236	-1.36675	-0.126388	-1.53718	-0.00574429	-2.08001	-4.95457	-0.0716947	-1.26754	0.496008	1.44439	-0.148821	-2.25435	-0.0484934	0.600215	1.70758	2.0549	-1.04392	0.527635	0.19344	-2.28328	-0.919391	1.59569	0.584867	1.69892	1.82648	-0.506827	-2.04022	-0.827932	1.57902	-0.855723	-0.278238	-0.750226	1.67335	0.884151	1.12996	-0.766652	0.0062436	-1.29208	-0.050546	-3.32041	-0.342874	2.18998	0.828145	0.349394
ACOT7	O00154	2.03792	1.46908	-3.49931	-2.88298	-1.76471	-0.593669	1.67764	2.70975	1.2399	-0.427484	-1.26577	-1.3389	-1.76632	0.884065	-0.109775	-1.0169	0.909309	-1.69156	0.511297	0.966247	0.313989	0.513716	0.0148884	-0.747697	-0.649872	0.210737	-3.31778	-1.2417	0.750311	0.787003	-2.96625	-0.880175	1.13111	-0.0773818	0.463538	-0.269459	1.09283	-0.305754	0.0663114	-0.532142	2.34015	-2.10445	-1.36896	-0.894929	-0.564956	1.83981	-0.309254	1.22017
MYO1C	O00159	0.609095	2.37833	1.9933	-0.648088	-0.243934	-1.71809	-1.6604	-0.626546	-0.17617	0.398225	-3.54476	0.388446	-0.854694	-1.12452	-1.64418	-0.143377	1.23041	1.27845	2.80069	0.570061	-1.06901	0.0684122	0.250712	-0.397874	-0.472055	-0.0258129	0.499864	-1.69914	-0.342115	1.08562	-4.99711	2.23468	1.23879	-9.11292	-1.97604	-0.761636	-2.75046	-2.78711	-1.80521	0.97442	4.31717	0.943532	0.537224	-0.761055	3.2931	0.298342	2.93918	0.513089
MYO1F	O00160	-1.19787	1.19046	1.23495	-2.48917	-0.89795	-0.18033	-0.999014	1.2722	-0.265052	-0.472422	1.58622	1.02718	-1.44198	-2.12772	0.92303	-0.992521	-0.367837	-1.94748	-0.686652	1.11912	-3.7534	-1.40358	-1.50134	0.323406	2.8273	-0.56901	1.11726	0.409415	-0.972156	1.59257	-1.15454	2.33285	0.846367	-0.626604	0.379467	-1.23589	-0.375006	0.608735	-1.39273	0.735409	1.17877	1.44326	-2.37492	1.87879	2.12567	0.32801	1.14562	-1.76087
SNAP23	O00161	-2.68799	1.89828	-1.36359	-1.09674	-0.541019	-0.528792	-0.798927	-0.505249	-0.194777	-2.85068	-1.85085	-0.937882	-0.104096	0.560264	-1.30693	-2.05094	-0.832804	-0.980719	0.687529	2.64396	-1.94063	0.639745	0.267605	-0.493111	-0.771569	1.34167	-1.11836	1.01734	2.56068	-0.282926	-3.01976	-2.51736	1.11559	-0.340799	-1.02812	-0.14629	1.60758	0.779119	1.30154	-0.0223694	1.43163	0.783695	1.5996	-0.854409	0.325285	3.51423	2.20012	1.17689
HAX1	O00165	-1.19925	-2.5748	-0.366475	1.72999	0.967461	0.0305515	0.743432		-0.435686	2.19682	1.3633	-1.38077	1.44302	-0.461781	0.318574	1.43864	0.238194	0.977031	-0.690788	3.05511	0.220398	-0.454551	-1.42154	-0.760738	-0.0600807	-0.633127	2.10614	0.755958	-1.46211	2.12875	0.601918	-0.535066	-1.68366	0.242089		1.35844					-2.28528	-0.630382		-0.657554	1.64648	1.87325	-1.48472	0.941088
AIP	O00170	2.52895	-1.5893	-0.570668	-1.60613	-0.444618	-0.00472933	0.496207	5.18	5.23182	3.93833	1.67169	-1.27036	-0.853203	-2.65468	0.869009	-1.77159	3.38558	0.254629	-3.85178	-0.542042	0.107577	-1.10512	-1.48973	-3.51895	-0.248661	0.969894	-0.309683	-2.29839	0.0375853	0.162891	2.37602	-1.31804	-0.84862	-0.454948	-1.53024	-0.406772	0.173198	0.138196	-0.0398005	0.418808	-1.12403	0.460837	0.652855	-1.67069	-0.685495	-0.897828	-1.33377	-1.24203
GTPBP1	O00178	3.05068	1.27411	-0.852901	-0.0562772	1.96674	-2.10781	-2.5398	2.19487	-1.92636	1.97922	-0.616575	-0.430638	-0.774058	-2.22224	-0.107807	-0.228077	3.4627	0.992719	2.89598	4.36554	2.76861	-0.245676	1.70493	-0.22078	-1.30818	2.21542	0.160737	-2.23311	0.341441	-0.873497	-1.25608	0.254964	-0.816486	1.02022	-2.8511	-0.183285	0.343043	0.0416079	0.0991861	1.5474	-1.14918	4.47619	4.84656	1.70162	0.611187	-1.09449	-0.926904	0.103316
LGALS9	O00182	-0.349696	2.98475	-1.03999	1.64517	0.626596	-1.37377	-0.104834	0.0681946	-0.660365	1.42963	0.561624	0.78644	2.32929	0.257647	-4.09023	-0.904087	1.01608	-1.61148	0.550022	0.803372	-3.23101	0.898074	0.433495	0.219203	0.210567	-1.47607	-1.05866	0.0647859	1.28358	2.55686	-1.93716	-1.21358	1.01107	-0.177293	-1.25136	1.68234	-1.65788	-0.471518	-0.235541	0.995756	1.86228	0.236816	-1.11206	1.05051	0.0217864	-0.113647	0.806343	-1.88876
STXBP3	O00186	0.0991306	3.26036	2.2646	-3.60675	-1.43046	0.115186	-0.0607409	-1.51617	-1.99262	-0.554959	-2.58727	-2.26244	-0.940159	-0.174362	-0.401642	0.26591	-1.21427	1.321	2.11467	-0.0126941	2.02228	0.750842	-0.954153	0.51391	-0.554337	-3.02751	0.414654	0.017104	0.656866	-1.7677	-0.472482	-1.73314	-3.31608	-3.33515	0.878076	-1.61531	1.22755	-0.166659	-1.11815	0.0513307	1.66704	-1.03537	-1.20275	1.03208	0.33266	2.836	1.83046	-0.42186
SMAP	O00193	1.04393	-0.667392	0.535802	0.376717	-0.781423	0.512504	1.08661	1.32602	0.66779	2.49658	1.04236	-1.22157	-0.168952	1.71315	1.32915	1.06154	1.63328	0.0406215	1.43344	-0.17369	0.377893	-1.60109	-1.22369	-1.31145	0.692553	0.561946	1.06519	-1.42424	1.43034	-2.83745	1.24809	-1.50161	-2.5912	0.862118	-1.50768	-0.756355	1.49436	1.58043	-0.415042	1.21478	-1.26197	-0.966928	-0.420336	-0.153768	-1.56817	0.829353	-1.31795	0.340682
RAB27B	O00194	-0.600111	2.49158	0.135175	-0.626232	-0.480124	-1.2967	-0.981117	0.0265794	0.334491		-1.3187	-0.0378769	0.279662	0.762788	-1.05623	-2.54499	-0.695935	-0.131679	1.35307	1.46914	-0.952768	1.00641	-0.138938	-0.379697	-0.712357	0.875443	-1.98765	1.14728	1.6879	-0.190406	-2.44335	-1.64983	1.92479	0.372485	-0.387917	0.0837976	0.971885	0.488088	1.1223	-0.61809	1.27964	-0.15835	0.850731	-1.43904	0.299806	2.1433	1.85266	0.988676
AP3B1	O00203	2.5002	2.97853	2.70957	-0.260926	-1.25231	-1.63817	-1.28215	1.21265	3.24981	0.604212	-0.630101	2.84245	-1.67388	-1.58531	-0.777708	-1.42493	2.62821	-1.63642	-1.3616	-4.32004	-1.10191	-2.66479	-0.357879	-0.784558	-0.581706	3.10599	2.25135	4.35426	-1.88986	-0.725127	-0.351382	0.182504	3.75946	-0.156413	5.30281	-0.819477	-4.70761	-1.8624	1.76278	0.965698	-2.26563	-1.81499	-1.87107	-0.735311	-1.21659	-1.28062	-0.151737	0.0578661
LGALS8	O00214	0.778707	1.59535		-1.77515	0.644951	0.657345					0.573183	-0.11399	2.96521	1.68082	1.64052	1.68002	-0.26686	-1.64249	0.477668		1.70902	-1.93277	0.174259	-2.00669	-2.07309	-0.797092	1.16709	0.0374012	0.414133	-2.93702	1.75267	-1.89802	0.313597	1.87632		0.912977	-1.04988	1.36289	-2.26297	0.449185	-1.83858	-0.756284		-1.23271	0.844836	0.794906	2.74348	2.65346
NDUFS8	O00217	-0.634929	-1.62505	-0.0144811	0.82784	-0.0187494	0.201976	0.441495	-0.565901	-0.276357	-0.205315	1.13898	-0.0461495	1.12885	0.0967625	1.0218	1.63092	-0.658597	1.04479	-1.10414	-0.5862	0.812546	-1.43093	-0.163115	-0.537596	1.16029	-0.553085	0.973805	0.307324	-1.01145	1.27487	0.076216	-0.205423	-1.34192	-0.701583	-1.33302	-0.434998	0.401439	-0.780722	4.75768	0.881639	-3.66846	-1.00181	0.618115	0.883614	-1.13073	-0.646055	-0.11052	1.55093
NFKBIE	O00221	1.21459	0.508166	0.695659	-2.97121	0.614261	1.12393	-1.57778	-0.767753	0.793545	2.1594	0.456286	-0.687452	2.64322	3.38197	1.06891	0.619711	0.401558	1.49153	-0.407741	0.31804	3.47139	-0.177964	2.23078	-1.66527	-0.0492781	-2.14582	-3.17332	-5.29338	1.23753	-0.667703	-0.928868	-0.527302	1.55895	-0.547406	1.22261	-1.26521	-0.109466	-2.15813	-1.36127	1.4087	1.15094	-5.02697	-2.64984	-2.4104	0.547404	0.793197	-0.745954	-0.802903
PSMD11	O00231	-0.508399	-1.02689	-2.46788	-1.25923	-1.61817	-1.05705	-1.47333	-1.76288	-1.85411	-1.17378	0.179931	-1.33185	-1.27384	-1.39631	-1.39461	-0.510506	-1.50479	-1.12721	-2.39011	-1.37017	0.113116	0.636294	-0.773859	1.23092	0.787939	-1.10422	-0.711438	-0.689977	0.868649	0.93982	0.564313	-0.579915	-1.30705	1.47834	-1.15338	1.25972	-0.440065	-0.0729175	2.01169	0.665244	1.29164	2.30599	1.54697	1.35309	0.947254	1.41078	0.511678	1.16277
PSMD12	O00232	-0.0502083	0.212362	-1.61043	-0.515753	-0.378938	-0.0218	-1.31185	-1.1306	-0.864842	0.904446	-0.451304	-0.547585	-1.88771	-1.49639	-0.854989	-0.680991	-0.840271	-1.42126	-3.39351	-1.31639	-2.00657	0.420026	0.737957	1.28458	0.576436	-0.649728	0.419397	-1.14049	0.909531	0.64657	-0.104165	0.389527	2.42813	2.06724	-0.925474	1.2323	0.936552	1.804	1.96319	3.92527	0.984272	2.52268	2.18017	1.27412	-0.0732851	0.405314	-0.327895	1.27006
PSMD9	O00233	1.92581	0.201107	-0.798906	-0.758569	0.998101	-0.230708	-0.671545	-1.48488	-0.913826	-1.48943	-0.50434	0.174424	0.339356	-1.52823	1.36596	-0.0206144	0.635397	0.302134	-1.20249	0.985634	0.492819	1.0866	0.953525	-0.626278	-1.69419	0.659598	2.42638	1.84654	-0.53348	1.85619	0.887642	2.43153	2.22262	-1.70286	-0.254203	0.840896	-0.622729	0.258059	0.122465	-6.19861	1.17732	1.14742	-1.4177	0.295907	-0.799007	-1.74206	-2.18456	-0.510277
SIRPB1	O00241	-3.22971	0.246193	-0.394456	0.0733684		-2.11734	-1.46532	0.702189	0.999623	1.20489	1.04869	-2.09333	-2.83605	-0.370555	-2.32597	-0.45464	-0.0420242	-2.62613	-0.788986		0.312458	3.02721	0.557978	0.493324	-0.415502	-0.14017	-0.0295327		-1.5217	2.81866	3.79643	1.23081	0.632417	2.22135	0.339381	0.0906162	0.346983	-0.752432	-0.0483078	0.483527	3.20476	2.2812	0.242664	3.23378	2.2629	-0.0752611	0.296212	0.722533
ATOX1	O00244	-2.47491	-1.05634	1.48291	0.283505	0.297076	0.356713	0.11869	-1.44352	-0.74227	0.204188	-0.199016	-0.0768297	1.70478	0.146252	0.749139	0.545487	0.372287	0.831016	-0.011238	-0.355422	0.31432	1.26401	-1.80751	1.4945	-0.133241	-0.983464	-0.292345	1.10644	-1.13379	1.56173	1.74336	1.1054	-0.822685	0.171669	-2.01132	1.55755	-0.205498	-0.932782	-2.75622	-0.679974	-0.466751	-1.39762	-1.91085	-1.42169	-0.55767	-1.84245	-1.78147	-1.29249
MEN1	O00255		3.00301		0.772901	0.418762	-1.89188	-1.91832					0.446152	0.868633	1.42331			0.201153		-0.267342		-0.805052	1.57623	2.19705	2.27731			1.08155	0.393002			-2.93473			1.2017	-0.631668	-1.63682	0.997553	-0.67892		-0.319259	-0.395101	-1.20868			0.236884	0.741473	-0.97499	-0.00305537
CBX4	O00257	1.21732		0.699772	0.142786											-1.38197		0.217135				-0.924037	2.35704	1.16229	1.41442	1.3049			1.76891	0.989489	0.756703	-2.12041	-1.1037		-1.08103			0.600688	0.718323		-0.815216	1.00088	0.56059	0.307029	0.123811	2.02113	-0.66236
PGRMC1	O00264	-0.526327	1.04087	3.10326	-0.261426	-0.385605	-0.0727163	0.183599	0.929655	0.875606	0.0094349	0.84506	1.21282	0.0702991	0.335866	1.39016	-0.0551437	-1.818	-0.543954	1.42867	8.46782	-0.35359	-1.10041	0.120934	-1.68082	-1.64691	4.67161	1.09235	0.0218743	-0.112835	-2.44135	-2.48349	-2.62278	-1.30445	-1.58567	-0.784431	-1.91784	-0.420024	-1.19611	-1.60278	7.67528	-1.433	-1.55141	0.288863	-0.215429	-2.31807	0.0815282	-0.0526773	-0.00848495
SUPT5H	O00267	2.13945	0.465359	0.406633	3.6794	1.06594	1.50736	0.563658	0.580371	-3.72738	-1.23695	1.72887	-1.11164	-0.799106	-4.44989	1.06272	1.29827	0.946587	-1.76176	-1.67074	-2.36424	-0.588354	2.88501	2.16279	3.22805	-0.691518	-1.46339	0.947018	0.473044	0.498995	1.38312	1.31108	2.19092	0.138189	1.54087	2.23347	-0.927924	1.12475	0.547939	-1.23386	0.530111	-1.4966	-2.7408	0.0147746	0.0199089	0.547073	-1.9012	-2.30766	0.211861
TAF4	O00268	-0.473868	0.445423	1.64558	1.90791	0.471166	-1.19206	-0.0763073	1.29552	2.29342	0.838723	-1.04688	1.37897	-0.289911	-0.827351	-0.510502	-0.744403	0.509726	-0.951797	-1.15162	-2.51039	-0.310972	2.87774	1.77948	2.9641	0.440373	-1.53351	-0.0989358	-0.833103	0.456405	-1.69746	-2.54732	-0.0351073	1.29866	-0.354764	0.739342	-0.289213	-2.24297	0.74066	-0.982538	-2.1404	1.33082	1.15177	-1.70346	0.922412	-0.852648	0.142061	1.03381	0.227025
DFFA	O00273	2.09206	-2.06436	0.681983	0.0213389	2.2752	-0.00647039	-1.19035	1.07404	-0.123753	1.20727	-0.264544	2.7875	0.802683	1.60843	0.70028	0.383409	1.78974	0.184009	0.365994	-2.10032	-1.05588	-1.95372	-1.99151	-1.35387	-0.903066	-0.634735	2.22129	2.05547	-1.54965	-1.84423	-0.49611	-4.0644	1.38218	-0.31955	-5.37796	-0.523634	0.779316	3.54437	-0.210195	-0.0398141	-2.20377	1.35129	0.479982	-0.433344	0.730769	0.34201	-1.54033	-0.429306
HIP1	O00291	-1.14539	0.305219	-0.235557	-0.310066	-3.61134	1.34956	2.13756	-0.121953	0.221948	0.493198	0.289715	0.448371	0.20887	0.289724	0.313839	-1.62888	-0.995849	0.107572	1.43449	0.460148	-3.33234	0.926471	-1.60503	0.743828	1.08223	-0.444298	1.01071	-3.54541	-1.42294	-2.66393	0.709234	-1.19583	-1.86954	0.429042	-1.89273	1.96773	3.54293	2.86652	-0.774692	-0.9846	-1.14053	1.56664	0.616258	-0.1035	-1.2337	0.378104	-0.480002	0.246369
CLIC1	O00299	0.686536	2.1126	-0.329413	-2.08823	-0.568872	0.430745	0.803472	-0.935518	-1.0332	-2.16082	-0.514098	-0.725054	-0.700766	-0.558164	-0.202058	-1.53612	-1.34026	-0.311084	0.113138	0.237546	1.95699	2.43635	-0.247134	-1.54859	-1.98983	1.28978	-2.77423	0.366042	3.03712	1.92877	1.6844	0.569308	1.39483	0.793876	-1.37327	-0.375818	1.16349	1.19061	-0.0180846	-2.088	0.618242	0.463217	-1.16857	0.542512	0.0693707	2.57248	0.531111	-1.0521
EIF3F	O00303	-0.337767	-1.72102	0.317988	0.877201	0.656329	-0.184654	-1.07766	-1.23914	-0.649406	-1.89975	1.34643	-0.491872	-0.18143	-0.357012	-0.991151	0.993901	-1.48427	1.69474	-1.08688	-2.73584	0.56166	0.292158	-0.493674	0.807319	-0.0460903	-2.66732	0.796421	-0.17868	-1.05255	1.03102	1.36151	1.28688	-2.05873	0.381476	-1.71041	1.61906	-2.07941	-2.06679	0.709565	0.316494	-0.74248	0.480614	0.368996	0.146502	1.61835	0.0185707	1.61253	1.27239
WWP2	O00308	2.43608	-1.41866	-0.497159	4.20294	0.348523	-1.93839	1.0145	-2.88678	1.40667	-2.37036	0.432456	-1.42999	-4.50304	0.411173	-2.51643	-1.93123	0.798367	3.16403	1.97925	1.23682	-0.926	1.48266	2.26046	0.250622	0.247694	-0.0386717	-0.420778	-3.85166	2.06482	0.0767242	1.52149	1.81313	-1.20601	0.84633	-0.655943	0.475835	0.78074	0.793376	-0.935774	1.1024	0.596491	0.895428	1.06847	-1.24095	0.480131	2.92511	1.74408	-4.07924
PIK3CD	O00329	-1.33313	0.544507	-2.87419	-1.75551	-0.59572	1.4276	3.22722	0.999937	0.901631	0.770696	2.33818	-0.187252	-2.90472	1.15096	-0.567569	-2.1874	-1.77546	3.01593	-2.77932	3.163	-0.842278	-0.985721	1.38575	-1.55945	-0.74466	1.39517	-1.73547	-2.48639	2.47013	-0.177164	-0.342271	0.312362	3.21748	2.42252	1.29356	3.65345	1.35428	2.01044	3.28075	-0.740836	1.0715	-0.892252	-1.79594	-0.82608	0.528142	0.111548	-0.105789	0.240715
PDHX	O00330	0.425633	-0.839268	-0.426805	0.239277	0.927942	1.52689	0.860008	-3.61745	-1.36617	3.86485	1.49561	6.03688	-0.982071	-2.18697	1.27806	-1.37716	-3.95004	-1.31209	-1.22415	-0.780342	0.390134	0.182182	0.0484768	0.153429	0.974445	1.14407	0.55139	-2.41553	-1.10713	0.0294003	0.372531	-0.151252	-0.601131	-0.318886	-2.07744	-1.82823	-0.570793	-0.0545703	-1.51633	2.17592	-2.25865	-0.484993	1.05613	0.949219	2.41372	2.40274	3.36618	1.32636
QSOX1	O00391	-1.02434	1.63456	-1.79745	-1.62995	-0.904804	1.6787	-0.583261	0.133366	2.11086	-0.206015	-1.35464	0.579043	1.26371		1.14661	-0.668842	-1.21897	-1.6781	0.0342731	1.10629	-2.29735	2.12806	-2.6598	0.991418	-2.37352	0.750399	-1.43118	2.53582	-0.818218	-2.29317	-1.30515	1.18416	2.13717	1.21733	-1.33811	-2.32633	-2.0561	-0.0633579	0.648319	1.28083	2.8782	1.10882	0.505028	0.149119	0.998521	0.0160284	-0.346703	-3.51789
DCTN6	O00399	-0.125207	2.70709	-0.519693	2.67206	3.01772	-1.18505	-0.139261	-0.140429	0.90827	0.137293	0.474745	0.962791	1.55992	-0.446153	0.768021	0.983573	1.7815	0.368474	0.680429	-1.42995	-0.603866	5.64809	0.925104	3.35473	0.334406	-1.74671	-0.569311	0.699467	1.57112	1.3109	0.974421	1.82089	-2.7905	0.993997	4.10036	1.62724	-1.87207	0.193549	3.70595	0.1567	2.46529	0.0622929	-0.0908855	0.014063	2.47942	-4.95746	-3.92558	-0.80212
SLC33A1	O00400	0.887266	-1.04051	2.92646	1.35232	2.15909	0.899641	-0.795131	3.28809	0.346334	1.05958	0.0212092	1.43513	-1.76192	-0.518441	-0.378988	0.977319	0.109068	0.540108	-0.465254	-2.18127	0.523848	0.3792	1.6962	-0.313488	1.00937	1.32497	-0.381007	0.139019	2.97756	0.244787	0.815174	-1.05367	-0.534627	-0.285715	0.938346	1.84026	2.8817	-2.95029	0.667694	-0.228546	-3.72088	-1.04634	0.0344368	0.705669	-1.62341	-1.63224	-0.384878	0.380066
FOXN3|FOXN2	O00409;P32314	-1.5002	-1.57461		0.545489	-1.2727	-0.0396633	1.6073	1.00436	-2.04505	0.254723	-0.508035	-0.426255	0.632287	-0.522691	-0.343107	-2.62207	-0.132762	-0.27779	-3.7566	0.892555	-0.891087	-0.72545	0.563232	-0.115492	-0.339086	-0.121944	0.051401	-2.37535	1.51347	0.348028	-1.64724	-1.98453	2.29399	-0.00433502	1.03049	-1.35553	0.143647	0.641385	-0.14982	0.77149	1.07151	0.419697	1.16783	-0.0805418	1.05132	1.85952	1.33714	0.0036518
IPO5	O00410	0.605531	-0.727848	-0.97259	0.41188	-0.116204	-1.18042	-1.87479	-3.43685	-1.23734	-5.14889	0.43659	-1.86959	-0.233494	-0.396137	-0.949073	-0.704275	-1.07669	0.725019	-1.94221	-3.1446	-2.01982	2.33573	1.87714	0.946988	1.13472	-1.25926	0.666897	-0.189307	0.506734	0.60224	-0.027982	0.600423	0.450972	2.21082	-1.29015	0.713729	1.47997	1.27201	1.90374	-0.655586	0.470653	0.637396	2.4137	1.063	0.537003	1.20454	0.15306	0.693579
SAP18	O00422	0.329771	-1.13619	-2.15717	1.24105	0.832565	-0.646218	-0.583328	-0.161617	-0.263963	-1.02006	1.00468	-0.535385	0.310834	-1.71919	0.19939	0.0677072	-1.7384	-0.548321	-1.73454	-1.03269	-0.0971745	-0.568968	1.91817	0.196585	0.878733	-1.09532	0.456438	0.970161	-1.37796	1.39198	-2.09792	0.333994	0.215145	-0.18976	-0.486129	1.14292	-1.27524	-0.774416	-1.55731	1.10903	1.7571	-2.74411	-0.674163	-1.20283	1.4565	-0.364461	1.87014	1.09842
DNM1L	O00429	0.485416	1.11575	-2.00849	-1.57911	3.55667	-0.665042	-1.59074	1.17867	1.30976	0.876683	-0.580742	1.83187	-0.258036	0.682576	0.411765	-2.97521	0.425872	-1.19843	0.167074	0.468913	-0.00838046	0.774892	-0.230648	-2.01662	0.185317	0.204722	-2.3027	0.265272	1.70422	-1.41551	-1.37969	-1.55873	0.590906	-0.798467	-3.78224	-1.56485	-0.708123	-0.205717	1.23109	-1.01538	0.651646	-0.154312	1.5677	-0.0976255	0.157914	3.2586	2.25219	1.06703
RTCA	O00442	-0.991105	-1.63189	-0.439201	-0.419664	0.152497	2.31048	-1.67443	-0.616078	1.03712	-0.295174	0.0511808	0.325564	0.419378	-1.11283	-1.77121	-1.45053	1.62476	0.157356	2.22442	2.01836	0.0345016	2.08738	-0.791028	1.64921	-0.043945	-1.52894	1.21205	-1.07422	2.23036	-0.75577	0.204776	-0.0352712	1.8659	0.581518	0.877608	-1.79888	0.783948	0.499612	0.25656	1.90649	2.11654	0.805113	2.18857	0.786704	1.22553	-0.699941	0.322208	-1.69762
LST1	O00453	-0.933491	1.46468	6.23763	-2.86144	0.674048	-1.32801	1.8081	1.41182	4.1215	2.22122	2.72789	3.17357	-1.19535	-0.292065	-0.665607	-1.2498	0.580039	-0.908222	1.05608	1.0988	-3.2801	-0.370548	-0.718308	-0.268603	-1.0653	1.29584	-2.31977	-0.228364	0.713664	-0.614424	-2.25001	-0.46366	1.60957	1.21071	-0.288844	-1.03744	1.95591	-1.14054	0.917386	2.16992	0.146101	-1.61761	0.147802	-1.1192	-0.308192	0.118121	-0.655387	-1.85731
PIK3R2	O00459	-0.423556	0.534974	3.95586	0.516932	2.18591	1.85748	1.44777	1.56719	-0.324306	-0.559383	-1.3424	1.60732	-0.801192	0.111014	1.66723	-4.23843	0.443464	1.37724	1.64877	-2.12961	-2.51881	-0.156305	-0.125092	0.665193	0.379242	0.109471	-1.45646	2.53536	0.917887	0.82943	-0.0433216	3.62975	-0.648384	0.0301681	-0.234545	-0.924118	0.174061	-0.695192	-1.09544	0.426942	0.65371	-1.85711	-1.50128	-0.553825	3.18884	0.79926	1.88121	-1.69028
GOLIM4	O00461	0.625741	-0.316446	-0.167295	3.40161	0.266345	0.830055	0.0495446	-0.111839	0.338902	0.892824	1.53383	-3.86501	-0.219652	-1.09092	0.75836	0.513349	-1.74614	0.932656	-2.0349	-1.64834	0.0131676	-1.60623	0.47055	-0.657452	-0.839934	2.47373	1.08275	2.03906	-2.93406	-0.806993	1.11942	-3.19123	1.41464	-0.942245	-1.84871	-2.01379	1.80668	1.92452	1.21624	2.50876	-2.9895	-1.88759	-0.369681	0.252949	0.184663	-2.01427	-1.19505	0.807278
MANBA	O00462	-1.19368	-0.80476	1.23042	-1.86262	-2.25541	-1.23569	-0.995076	1.80797	0.930276	-0.833748	-0.180226	-0.844362	-0.917364	0.866415	0.650148	-0.991637	0.119808	0.565598	0.929707	1.38763	-2.60586	-0.587954	0.431542	-0.933418	0.254151	0.997813	-0.712139	1.41378	1.90916	1.65231	-1.58379	-0.557361	1.84814	1.56245	0.250946	0.983835	0.66997	0.934642	0.875739	0.984455	1.9803	1.20616	0.303432	-0.397178	1.60092	1.39711	1.28437	0.330889
EXOC5	O00471	0.442957	1.61611	-2.91863	3.21148	-1.66201	-1.59632	-1.70363	0.557745	-1.49219	-1.79039	-2.52249	0.928532	-0.811989	5.27424	-0.408504	-1.02104	-0.602956	-1.04048	-1.33257	1.04853	-0.875849	1.62816	0.218637	2.16714	2.67431	2.32246	-1.08781	-1.22239	-0.07869	-0.655641	-1.65013	-0.494517	0.128986	3.09968	-0.123006	-0.63498	1.22891	-0.0308472	1.87164	-0.752142	1.86223	0.519346	-0.18876	-0.19557	0.787531	0.548477	0.630871	-1.5158
BTN3A3	O00478	-0.610098	4.64428	-1.1591	0.208513	0.0215906	0.670274	-0.0173908	0.12992	-1.86529	0.221465	-0.888076	0.12122	0.684473	0.12325	-2.72568	1.06657	-1.6191	-0.0112108	3.93036e-05	-1.02776	-0.323099	-1.06937	-1.21413	1.92539	1.29765	-1.13712	-0.227419	-0.0465108	-0.24387	-0.158094	0.158128	-0.626619	0.753948	0.041438	1.77317	1.05521	1.84558	-0.313195	1.36491	0.812538	-0.649277	-1.18722	0.460296	2.52532	1.61488	-0.139288	-1.43889	-1.39194
HMGN4	O00479	-1.72504	-3.1929	1.04397	-1.40799	0.74305	1.09402	0.960651	-0.210543	-1.89528	0.64256	1.16588	-2.87134	1.5518	0.502273	0.944644	2.94436	0.241939	1.54412	0.12627	0.570992	1.12723	0.582921	0.910913	-0.0152758	0.362601	0.992012	3.46295	1.27939	1.18591	-4.09621	3.20572	-1.68351	-2.28722	-0.835374	-1.46987	0.31151	-0.0799608	-0.617748	-3.06492	0.836992	-2.42766	1.68763	0.758589	1.21362	-2.04493	-2.44284	-1.7672	0.41025
NDUFA4	O00483	1.56239	-0.490317	0.199765	1.15818	1.58698	-0.456031	-0.742148	-1.35688	-0.777753	-2.11643	-0.456373	-1.07435	0.79212	-1.48883	-1.82717	1.99066	-1.06639	1.26319	0.33798	-0.634467	1.40359	-0.446013	-0.682095	-0.469348	1.4909	0.0364205	3.17335	2.59471	-0.245482	-0.105661	3.56942	-0.120419	-1.11368	-1.92392	-2.60186	0.617587	-1.86842	-0.406852	-1.22109	-0.646798	-2.72823	-0.741557	0.870049	0.636323	-1.8344	-0.485388	0.42358	0.137228
PSMD14	O00487	-2.01068	0.682778	1.42707	4.51957	-0.318148	-0.364167	-2.29521	-0.63072	0.0287583	-1.49643	-1.0511	-1.38125	2.37726	-3.28195	-0.704218	3.40849	-0.41234	2.14555	2.01001	3.20821	3.47219	-1.65858	-1.88414	-0.532521	-1.10119	4.11411	0.0247096	3.11042	0.429561	1.71324	-0.310502	-0.541219	1.36222	1.78779	-1.16147	4.58056	-1.02001	-1.87883	-0.896623	-2.1602	-1.88058	0.810729	2.29423	-0.71764	-1.21063	0.558656	-0.416793	-1.39271
ZNF593	O00488	0.0358952	1.6749	1.51455	-2.00235	0.734524	-0.281141	-0.342249	0.909307	0.929071	0.684706	0.220362	1.04305	0.30417	0.108196	0.215251	-0.888962	0.504474	-2.0253	1.20221	1.18075	0.254315	1.74593	1.09193	1.89244	-0.155054	0.986505	-0.785212	1.38722	-0.371021	-0.972231	-1.65156	-0.440246	-1.23118	-0.0506042	0.0439096	0.0204306	-1.10836	0.989423	1.64475	0.0760098	-1.25741	-0.38946	0.774444	0.183282	1.31495	2.17627	1.92775	1.45365
BIN1	O00499	-3.78478	2.87477	-0.778329	-1.15562	0.269703	1.14768	0.337026	-0.788098	2.5766	2.56934	0.198671	-2.09242	-2.47387	1.04503	-5.24377	-4.30542	2.40256	0.285845	0.639105	-1.7659	-1.00287	-0.816028	-1.40508	-0.195171	-1.21867	-1.22255	-6.33723	-0.043278	0.864189	1.06471	-0.430516	-2.9755	1.45381	-0.569532	0.652242	0.606106	2.16495	-0.865438	-1.15712	2.32932	2.22201	2.65876	-1.32775	-1.12541	1.02714	-0.49465	-0.0605993	1.83268
KPNA3	O00505	0.857204	-0.379961	-2.30197	-0.0865311	-0.254374	-0.939473	-0.851734	-2.80364	-3.07047	-0.866408	0.0431756	-1.13939	-3.48387	-1.28682	-0.94925	-0.850049	-1.10453	-1.55748	-3.19501	-0.65922	-1.16292	0.676377	-1.12976	-0.171344	1.66866	-1.71534	-2.76543	-1.38251	1.59242	1.95352	-0.36367	0.840977	1.45365	1.9556	0.0884823	0.314994	-0.136253	0.45845	1.06689	3.13259	2.02975	0.967565	1.14982	0.469485	1.23504	1.61376	0.886892	-0.206176
STK25	O00506	1.4952	3.42287	1.32784	1.13082	0.165274	0.411994	-0.369885	-0.903719	-1.03535	-1.04656	-1.86444	-1.42005	-0.228678	-0.00983937	-0.728546	-1.23319	1.52735	2.09608	-1.17388	-0.0543293	-1.6218	1.46298	1.33706	1.25314	0.400725	0.743882	2.01974	2.18669	0.271671	-2.48447	0.468548	-0.11188	-0.527555	-1.47865	1.23554	-1.71634	1.66905	-0.363193	0.32595	-0.194196	-1.00216	1.01729	0.677982	-0.301702	0.805268	-0.991924	0.566292	-1.63994
FAAH	O00519	-2.27134	5.19322	-4.23577	-3.43031	1.79774	1.9192	-1.20511	-0.351241	0.202087	-0.652766	-2.17026	-0.523112	0.192108	-0.029113	-1.65072	-0.201456	-0.417419	0.594161	-0.551523	1.61759	-1.09167	1.132	-0.728398	1.41503	-1.53246	-0.926788	-2.68268	-5.35886	-0.288972	2.23573	2.85198	2.76251	2.8364	0.806397	-0.35804	0.543143	0.471752	0.449551	0.618557	-0.0196321	1.71858	0.153116	0.624668	2.14755	0.0809228	0.068517	0.758093	-4.53736
KRIT1	O00522	0.0354325	-1.42191	-1.60168	-1.49266	0.622002	-0.196275	1.21047	1.56346	0.172523	0.0324232	-0.396082	-0.036883	2.25046	0.987466	-1.12444	-1.61999	-1.11153	1.51265	-1.18006	2.98222	0.861313	-1.21941	0.955217	-1.46926	1.48653	-0.222134	2.20524	1.08693	-1.04668	-1.11976	0.549972	0.0117745	-1.70703	-0.381542	1.03942	-0.22377	2.9937	-0.264741	-1.3957	2.18361	1.92745	2.77177	-2.1049	-2.14927	-0.913562	0.368146	0.0469535	-0.167878
VWA5A	O00534	-0.466951	-1.7231	5.00735	-2.9029	1.41793	0.965596	-2.0563	-1.12156	2.12745	-0.167404	0.206574	-1.18863	-2.17756	1.07454	-3.06946	5.61219	1.44096	-2.12668	4.34498	1.54008	-1.88307	-0.7486	0.424135	2.31797	2.44553	0.532854	-0.852829	0.469912	-0.177367	-0.595272	-2.97436	-1.37571	0.150863	0.387181	-1.08806	-0.940463	-0.0900923	-0.591427	2.76775	2.47169	-1.3619	3.52597	0.543758	-1.31509	0.226855	1.36872	0.346142	-1.44765
PES1	O00541	1.82891	-2.34751	-2.43523	3.11254	-1.4118	2.59224	0.229086	0.400274	-1.47504	0.118228	2.34322	-1.15476	0.730901	1.62537	1.06211	1.61932	0.877762	0.183839	0.640373	-0.0612391	-0.379505	-2.26714	3.00293	-3.35401	-1.43998	-1.90871	0.800079	1.38071	1.44691	-0.881361	1.41047	0.25581	1.28234	1.12836	0.464816	0.448752	-1.74098	-1.41314	0.38774	0.66371	-2.12737	-3.45079	-2.28646	-3.06874	-0.115162	-0.49231	-0.708677	0.657241
EBAG9	O00559	0.80211	0.700937	0.301298	-0.188671	0.14607	0.0858832	1.88607	2.30583	2.25189	1.30952	-0.270276	1.22611	0.687484	2.29454	-0.418974	1.84156	2.32549	1.16952	2.52569	1.75578	-0.981701	1.12188	1.24335	2.44425	-0.461919	0.154831	0.182113	-0.25721	-0.854459	-0.227317	-0.968745	-1.30291	0.511402	-1.13165	-0.951268	-1.68702	0.425855	-1.36761	-1.21153	0.186123	-1.18015	-0.283141	-1.62242	-1.55936	1.66597	-0.575674	0.271835	-1.78898
SDCBP	O00560	-2.52702	3.24281	-0.305215	-0.518054	-1.78764	-0.242724	-2.44074	1.20635	-0.142295	0.123195	0.215399	0.792684	0.269019	0.479497	-1.2736	-1.43697	-0.3165	-3.37052	1.11273	0.915973	-1.9054	-0.438077	-2.50881	2.87791	-0.654686	-0.918142	-0.695216	0.35885	1.25113	-0.755558	-0.164115	1.33423	1.41379	-2.56773	0.762936	2.24304	0.889782	-1.69282	-2.8829	-4.60238	3.10907	1.31853	1.38775	-1.24675	1.51138	0.846427	3.19215	0.30028
PITPNM1	O00562	-0.58143	0.33717	-1.92389	2.51277	0.68536	-0.401673	-1.51253	-1.41556	-2.66388	-1.10751	-0.0810233	-1.07555	1.71191	1.64844	-0.115475	0.36411	-0.429461	-4.09807	1.60378	-5.04222	3.28347	1.70454	0.725887	-0.0837641	2.30651	0.140929	-0.351847	0.466198	-0.527082	1.69646	-1.53037	-2.60896	0.0141215	-1.95337	1.49914	-0.0111327	1.09171	1.24134	0.830326	0.110054	-1.14702	0.703196	0.274257	-1.48877	0.00445328	-0.702227	-0.384664	-0.368961
MPHOSPH10	O00566	1.07463	-1.12057	1.5452	-0.583909	0.350679	-0.509833	-0.791767	0.0416983	2.26827	-0.683518	0.235664	0.266672	-1.75866	-2.56651	0.25347	-1.54856	2.53498	-1.63582	-1.51367	-1.02721	2.07722	3.52041	-0.955082	0.618856	0.051221	0.932936	-2.07975	3.38791	1.13279	-1.66986	-0.520868	-0.976346	-0.24352	-0.360809	0.238102	-2.35716	0.557395	-0.509783	-0.144659	0.479474	1.07793	-2.86058	-1.44724	3.3605	0.885569	-2.08702	-1.19474	-0.779382
NOP56	O00567	-0.809373	-2.52314	-1.65298	2.18651	-0.186366	0.650991	0.05532	-3.08322	-1.48373	-0.900191	1.31624	-0.855481	-0.180954	-0.829417	0.765159	2.03806	-0.782626	1.93058	-0.224507	-1.51835	0.808732	-1.3237	1.24272	-1.62643	0.611285	0.528972	0.693005	0.702193	-0.689774	-0.616265	0.937976	0.25149	3.23274	0.0476079	2.07528	0.0272049	2.69925	0.451344	2.52783	-0.426603	-2.09263	-1.00987	-1.14683	0.932352	-0.998475	-1.61925	-0.0764831	1.33169
DDX3X	O00571	-0.324165	-1.17944	-1.50854	0.921676	0.569111	0.511146	0.425617	-2.04643	-0.0432104	-2.56021	0.998333	0.348582	0.83624	-0.682979	-0.435174	2.06211	-0.943431	0.170611	-1.35792	-0.167594	2.22333	-5.19912	-2.18789	-3.4186	-0.966827	-1.50132	-0.649838	0.401905	-0.852348	1.44134	2.05104	1.04796	-0.732554	1.11579	-1.03048	2.53771	-0.497494	0.588264	0.481029	-1.26555	0.428591	-0.557667	0.410755	1.05103	-0.850327	-1.29193	-1.96478	-0.332422
RNASET2	O00584	0.364946	0.880157	-2.1137	1.60311	0.118924	-2.27768	-1.64713	-0.794879	-1.19159	-1.96759	0.222361	0.654131	0.619346	-0.108177	2.19803	0.176797	-0.312266	0.156479	0.559277	1.41432	0.058952	-2.67361	-0.266739	0.812595	-1.33715	-0.872464	0.301894	1.00083	-1.17736	0.208464	1.62499	2.08444	0.452804	-1.93434	-0.285224	-2.52989	-2.25883	-0.100878	-1.66096	0.779514	2.96738	0.195187	-0.683035	1.33039	2.26685	-1.92257	1.54854	-1.32307
FCN1	O00602	1.58375	0.0637072	0.476022	-1.03424	0.790852	1.39868	2.39839	1.01123	-0.558433	0.684802	-1.61324	1.27449	0.2518	0.298598	1.27086	0.570664	0.455402	-4.22827	0.586341	-0.153456	-4.71629	-0.362371	-2.93009	-2.59901	-2.75947	0.117147	1.19142	0.561522	-0.855984	0.770022	0.0316108	2.35463	-0.705611	0.659283	-0.134901	0.250697	-2.24448	1.64106	-1.6224	-0.62933	2.71664	0.611632	-2.61132	-4.20584	2.14382	-1.15205	0.262749	0.837935
KPNA4	O00629	0.719959	-0.321694	-0.821768	0.332404	-0.952673	0.110039	-2.34167	0.568384	-0.91971	2.99391	-0.543341	-0.0795325	-0.0248963	-2.99693	-0.333421	-0.860085	1.25311	-0.601915	-0.876784	-1.22226	-0.11387	-0.363133	-1.51598	-1.52833	0.16986	-0.727716	0.628591	-0.135178	-0.496442	0.0887509	0.475111	2.30603	-1.49106	1.40567		-2.37031	-3.49201	-2.49183	-0.901856	-0.513384	0.195139	-2.41234	-0.729584	0.381989	1.28806	1.12397	1.03808	3.2129
TRIM38	O00635	-2.53922	0.241201	3.84212	-0.04995	2.53878	0.0727595	2.50348	2.365	3.4296	1.79038	0.437503	2.77711	3.47759	1.93209	-0.857798	-1.85732	3.31665	-1.12031	3.77086	0.654687	-3.89297	0.524573	0.574088	-1.44645	-0.710539	1.04513	-2.12094	0.20396	-3.46386	0.103665	1.13751	0.0556747	0.642647	-1.94347	-1.04455	0.578798	0.64253	-1.52548	1.43338	-0.701324	1.80618	-0.360235	-0.00725069	-0.318492	0.0585717	-0.779677	-0.521727	0.295025
PPP6C	O00743	0.407719	0.945937	0.301449	0.199298	-0.518075	1.23808	0.458552	-0.252731	-0.0805828	-0.0301246	0.386072	-2.18521	-4.12193	-0.0915092	-0.0664263	-3.12333	-0.0182603	-4.70831	0.559351	-0.665882	1.52447	0.545403	0.44004	0.204412	1.35707	0.831562	-2.57469	-3.944	1.09435	0.0388171	0.679046	0.899164	2.61939	0.244502	-0.801657	0.963035	-0.920624	5.08213	2.06743	2.64754	0.335642	0.883379	0.960941	1.39158	-0.429481	0.598465	-0.78889	-1.3856
MAN2B1	O00754	-2.2497	-0.372902	0.228255	2.37422	1.87059	0.233033	-5.01323	-1.97461	0.00440122	-1.70583	0.989583	0.0576607	0.722727	-1.73138	-1.14151	1.75489	-1.66016	0.491722	-0.546579	-1.45852	2.92007	-1.1743	-2.92451	1.84932	-0.528378	0.0107063	0.772895	0.580047	-3.4984	-0.449621	0.518378	2.48334	-1.76755	-1.5526	-1.83878	0.389351	-0.26954	-0.346161	-0.1347	-0.823269	-0.373587	-0.779742	1.61471	3.91075	0.124517	0.0267619	1.23213	1.37474
FBP2	O00757	-0.741137	0.64729	0.487651	-1.90409	-1.61078	-0.314425	1.07134	0.46308	-0.32191	-1.3148	-2.64785	-2.64593	-0.205004	-1.02635	-3.39351	-1.81617	-2.93749	-1.07165	-0.970083	-0.959839	0.736264	1.55268	2.95491	0.831066	0.200833	-0.60277	2.28347	-0.579057	2.98969	-0.418905	-1.94304	-0.277215	0.585869	-1.07812	2.56578	-1.22741	-2.41182	-0.920503	-1.79983	-0.442717	0.729302	2.3077	-3.20378	2.82214	-0.756971	0.588059	1.23737	4.13772
PDXK	O00764	-0.471528	-0.144622	-0.519144	-0.153874	1.08642	0.818729	1.55781	-1.8599	0.690215	-4.29504	1.61187	0.408932	0.538066	-2.18225	-0.898047	-0.25818	-0.755189	0.788336	-1.89777	-0.0678384	0.44961	-1.16892	-0.492791	-0.0431125	0.175797	-2.56673	-0.15624	-0.322761	1.18147	1.9149	2.07625	1.6741	-1.26246	-0.440019	-2.68609	2.05666	0.381254	-0.486959	0.461941	-0.00507465	-0.898285	0.891025	-0.262287	1.38862	0.087898	-2.63207	-0.665954	0.552356
ARID1A	O14497	-0.109256	1.70767	-0.313345	-1.16273	-1.61421	-0.102219	-1.38468	0.683608	-2.03952		-0.422219	-1.90915	-2.61881	1.98905	0.357507	-0.766806	-0.858814	-0.352932	-1.74174	-3.09516	0.0641863	0.665304	-2.03621	-0.0984701	-0.282592	1.54853	-0.909443	-1.18541	0.602104	-0.96579	-0.473334	0.114342	-1.34688	-0.503412	0.180843	-1.75219	2.53192	2.45819	2.33727	-2.81422	0.0244173	2.08469	1.76737	-0.456706	2.19031	3.06266	-0.599615	-0.0259681
C2CD2L	O14523	0.236129	0.254135	-3.35179	-1.63023	-4.11892	0.539611	0.762173	0.733355	-0.356063	-1.55233	-1.65382	0.630952	-0.290876	-0.932988	0.732845	-0.961169	1.24442	-0.339334	0.0690686	-1.74902	0.761873	-2.1115	-0.539995	-0.30729	-2.98246	0.130964	-1.8112	-0.498328	-2.51551	1.11013	-2.02706	-5.32491	-2.39161	-1.55777	0.0611245	0.724396	0.177095	-0.626347	0.266267	1.32909	1.60391	-0.48123	0.78225	0.0226399	2.85478	0.953236	0.885106	2.78951
NEMP1	O14524	0.367178	-3.74462	3.1649	-0.129786	3.68713	-0.620752	0.31609	-0.220694	0.985349		-0.282578	0.687969	-4.40564	1.92256	1.31354	-0.546041	-1.35386	-0.69444	0.653936	-3.05072	0.755949	1.17208	1.01113	-1.48275	0.104502	0.378624	-0.532864	0.298465	-2.10417	1.08726	-1.22798	1.4597	0.972382	0.899402	0.200928	-0.976733	0.412386	0.864362	1.32827	1.26088	0.0650584	-4.52145	1.48966	1.36492	-0.00206231	1.28616	1.25026	-1.07843
FCHO1	O14526	-0.120401	-0.977536	-0.148784	-1.765	-1.65717	2.19735	-1.08242	0.966151	1.53673	0.64279	1.79944	1.60566	0.130444	0.410746	-0.660761	0.116878	-0.0578541	-2.20751	-1.12038	-2.25467	2.03657	3.19572	0.455834	1.48782	0.166234	0.209191	0.7464	2.06821	-1.18197	2.17959	2.10129	0.442866	0.118886	0.0611927	0.0915121	-0.54702	-0.643004	-0.372016	0.450811	1.15801	0.793383	-2.19541	1.18081	-0.226444	0.0907872	0.390585	0.500458	1.64244
TXNDC9	O14530	-0.869566	-0.0801758	1.29154	0.486396	1.05493	-0.423103	-2.05675	2.2318	2.85673	2.87903	-1.25069	-0.594764	0.929028	-0.187551	-1.56594	2.41764	2.42702	-2.18621	0.168391	0.664394	-0.49294	6.94989	2.09717	8.20292	1.99935	0.0877763	-0.614987	0.255619	-0.690187	-0.717787	-1.22145	-1.84234	-3.58672	0.377239	-2.47382	0.053339	-3.94426	-0.761514	4.44278	1.40239	1.23043	-0.418679	-0.458863	1.51086	0.978435	0.435518	0.375336	0.242708
TRAFD1	O14545	-0.349484	-0.448085	-1.71712	1.82998	-0.870768	-1.06628	-0.923503	0.458877	-2.00021	-0.0321858	-1.67804	-1.55573	0.92842	0.117293	-1.18309	0.0340594	-0.403767	-1.01961	0.756395	1.70022	0.6646	0.391025	-0.83209	0.286247	-1.1721	-0.533339	-1.79309	0.242467	-1.72321	-0.459727	-2.22857	-0.937526	1.33094	1.56272	1.27358	-2.21787	0.951575	-0.609685	-0.0880456	1.75371	0.0597735	0.118583	-0.180888	1.40496	-0.726114	1.82922	2.03915	-0.683138
COX7A2L	O14548	0.507648	0.134692	0.66044	0.703297	1.28102	1.87827	1.27732	4.05848	0.468933	2.45353	1.38145	0.227777	-0.55017	-1.48425	-0.575576	0.228916	-2.18934	0.186695	-0.915406	-0.97225	-0.365683	0.175805	-1.32507	0.544013	0.141685	-1.43886	1.14005	-0.366467	-0.80709	1.05036	1.60041	-0.33038	0.351792	-2.49148	0.784507	-1.76449	-0.780717	1.53256	-2.00134	-1.57556	2.51551	-0.0486415	-2.48982	-0.312743	1.72281	-1.95444	-0.320852	-1.27113
NDUFAB1	O14561	0.136541	-2.31833	-1.29725	0.116628	-0.117018	0.701779	-0.0130842	1.9143	1.33374	2.62147	-0.163405	-1.22192	0.177846	-1.17476	0.277722	0.994899	-0.922044	0.773398	-1.25699	-0.84351	0.893039	1.66117	-0.129416	0.676091	0.221268	-0.67925	1.58608	-0.119305	-1.18573	-1.41329	2.05038	1.20362	-2.31326	-0.666435	0.2469	-0.445126	-0.0769017	-1.93731	0.826225	0.24482	-0.603943	0.193605	1.70294	1.92167	-1.39001	-0.767186	0.166087	1.62059
UBFD1	O14562	1.41365	-2.44344	-3.41664	-2.91158	-4.07404	4.10994	-1.58962		-0.818843	-0.321237	3.71356	-1.33905	-2.37061	1.43486	1.14562	-2.27796	-2.83885	-2.48648	-8.18553	-1.24659	0.634637	5.56344	1.98507	4.34273	0.760694	-0.698517	-0.882578	6.01467	3.07303	6.45489	-0.990888	-0.785919	-0.0683041	-0.105968	0.347747	0.173876	0.436226	0.929692	0.445993	3.87146	5.88113	0.225067	0.0335125	1.01117	-1.12318	0.259188	-1.59252	-2.23129
CYB561D2	O14569	-1.04518	0.679936	-0.4477	0.172004	-0.50167	2.59091	1.19766	4.1947	-0.613081	3.8108	1.42685	2.97173	0.679561	-0.00543851	1.43899	0.204473	4.89713	0.411541	1.91735	0.858767	0.374794	-2.60348	2.79596	-1.56742	2.01858	-1.9115	-0.855316	0.657682	-0.214236	-3.48523	-1.53864	-0.722865	0.259754	-0.958198	-1.55062	-0.326563	1.12804	0.670695	1.9951	-2.83682	-4.55992	-5.35873	-0.371868	2.1207	-2.19619	-0.738022	0.375725	-0.347943
COPE	O14579	0.163283	-1.6189	0.271572	0.958247	0.450768	0.0305298	-0.494269	-0.521246	0.809569	-1.23926	0.484414	-0.146013	0.554855	-0.922749	-0.291266	1.44632	-1.21251	0.698117	-1.20897	-1.04493	0.54231	-1.92689	-1.57132	-2.69815	-0.206397	-0.311969	1.51852	0.686123	0.181509	0.243387	1.44199	0.29427	-1.84478	0.247515	-1.2715	1.85288	-0.905626	-0.907508	1.92432	0.199637	-1.71765	1.57261	1.82682	0.809123	-0.977105	-1.05737	-0.693454	0.764788
EIF1AY	O14602	-0.264399	-1.44056	0.14459	0.758478	0.00857265	0.555447	0.530951	-0.468702	-0.169604	-0.360966	1.33718	-0.184852	2.10698	-0.102098	0.448478	1.78148	-0.125842	1.81933	0.00398187	-2.69843	0.81276	-1.28873	2.56443	-0.53252	0.290421	-1.49607	0.463364	0.802791	-0.223257	-0.161758	0.634626	0.318185	-0.211044	1.63606	-0.451926	1.77167	-0.936976	-2.07166	0.775606	0.431514	-2.98505	-1.41837	0.532166	0.843496	-1.54414	-1.98721	-1.30185	0.349935
AP3D1	O14617	-0.612659	-2.46208	-1.86935	-1.01788	1.07311	2.21773	-2.27818	-2.23975	-2.86075	-2.64039	-1.06654	-4.44253	-2.22012	-1.40728	-1.2028	-1.9057	3.79011	-1.85593	-2.39358	6.03765	0.860669	-2.06683	-1.43915	-1.98185	0.639421	7.86773	2.57921	-1.40936	2.73076	-0.776372	-0.0664641	-0.216935	-0.978606	-1.09672	8.86952	-0.453911	9.63347	-1.04695	7.75486	-1.74438	1.76165	6.23231	-0.448097	2.11103	-1.89481	-1.62584	-1.09665	1.16
CCS	O14618	1.58604	2.59116	-2.50557	0.972989	2.12419	1.01219	1.80283	0.565941	1.78559	-1.13046	1.17849	1.6231	-0.390453	-1.16886	-0.803275	-2.47015	-1.13768	-0.306596	-1.24328	1.90959	-1.4843	-3.00351	0.503841	-3.31632	-1.58072	-0.767359	1.39609	-0.0955701	0.118551	1.03227	1.781	2.39474	0.134356	-0.231693	-0.787251	-0.314247	-0.528316	-0.224958	-0.86389	-4.11506	-1.10725	-0.523315	-1.4278	-1.59648	0.304184	1.87626	0.563486	-0.304665
ABLIM1	O14639	0.0807795	-3.76276	0.662008	1.12138	0.894781	0.27557	-0.915101	0.364854	0.511249	2.01605	-0.985291	-0.659393	-1.13003	-0.981071	1.92984	1.0233	0.550587	1.47428	0.67731	-0.26003	1.1105	2.27546	0.664397	-0.836803	-0.322496	-0.0184109	-2.34596	-0.489841	-0.742135	-3.59607	-1.30237	0.209796	-0.978724	0.812764	-5.87636	-0.321303	-0.266155	-1.34815	-4.61664	-4.63882	0.447689	-2.1038	2.13167	1.49271	0.722828	2.89332	-0.389578	0.493041
CHD2	O14647	2.19828	-0.823582	1.91385	1.57311	0.455202	1.53879	0.409281	-0.425055	-0.681471	-0.0628452	-1.62795	-2.19559	-4.76465	-0.324683	0.406935	-2.54887	-3.3624	-0.967026	-4.95152	0.311641	1.63427	-0.255186	2.81092	1.46646	-0.354637	2.38368	-1.16445	0.070714	-2.29503	-2.33191	0.124215	-2.1003	-0.662805	1.00241	0.361086	2.04007	0.61358	0.684645	0.974671	-2.97353	-2.26426	-3.25293	0.664553	0.174706	0.844449	0.0680927	0.877208	1.0148
GOSR2	O14653	-0.960982	-1.80459	-1.07047	-0.331312	0.145962	-1.66045	-0.638522	-0.882069	-0.225308	-1.42016	-0.498716	0.338089	-0.677165	4.78586	0.0681463	0.614561	4.01563	0.784456	0.470648	0.0546238	0.745006	0.789063	-2.60909	-1.06279	1.06391	-0.145977	1.23091	-1.2649	1.05593	0.927885	-1.50053	-1.90977	-0.375379	-0.194087	-6.16245	1.03532	-7.86288	-1.91332	3.87741	0.0149265	2.60488	1.28616	1.02013	0.287589	3.53176	-0.61998	0.342524	0.711571
TOR1A	O14656	-1.75877	1.03639	1.89831	-1.01091	2.13297	-1.34227	0.924753	0.684621	1.98241	-1.18199	-0.674124	1.22034	1.39367	0.340885	-0.458534	1.68854	0.798969	1.67167	1.1908	0.861782	1.6265	0.83518	-0.797237	-0.821266	0.877865	0.330837	-1.44432	1.38613	-0.877178	-0.846696	0.62512	-0.111673	0.380968	0.199038	0.243453	2.59677	-1.19519	0.801843	1.11386	-0.645213	-1.83037	1.29449	0.366119	-1.27729	-1.67152	-1.2484	0.0525351	-2.142
TOR1B	O14657	-2.07063	-0.231016	0.286163	-1.17011	0.27574	0.20781	0.696717	0.993979	0.898888	0.411345	0.706109	-2.03947	-1.38322	0.259822	0.680386	-0.0838864	0.866894	0.470417	1.72347	0.492969	0.448324	0.404123	0.249165	0.576245	-0.889691	0.842406	-2.20436	0.522292	-0.372042	-1.50682	-2.06241	-1.22729	1.25419	-0.0163663	1.10998	0.944908	1.95394	0.80051	-0.365832	-1.44047	-0.269341	-1.80595	-0.962192	0.0202889	1.16232	1.43104	0.807182	0.118097
STX16	O14662	1.96785	1.77851	1.91383	-2.36254	3.52206	-2.74794	2.49218	-0.332563	1.95414	-0.300757	-2.03015	-0.756282	2.06539	-0.650144	-1.82225	-2.15856	0.787646	-2.48504	-2.10957	2.6689	3.83462	0.909157	0.970742	0.725974	-1.4188	0.40895	-0.146574	-1.0329	0.128256	-1.19299	-2.70589	-0.210294	0.246365	0.771664	0.21543	0.246465	-0.683185	0.442434	2.39044	1.67904	-1.14937	2.69109	-0.335066	-1.39753	-0.66432	0.0205529	-0.413027	-1.32634
ADAM10	O14672	0.354821	1.61092	1.53479	1.30602	0.0957191	0.140764	0.37445	-0.144798	-0.272216	-2.29414	-0.253752	-0.140971	1.50555	1.11779	0.240212	0.707296	4.91387	-0.0153288	2.24024	-0.571941	-0.393837	-0.810995	-0.592066	-0.219177	-0.559603	1.54354	0.606663	1.87388	1.34932	0.0849296	-2.83932	0.164402	2.08371	1.0928	-0.499485	-0.993226	0.46732	-0.314618	-1.84376	-0.431427	-0.349034	-0.950623	-0.242038	0.348973	-2.19678	1.46225	0.0784824	0.566842
TP53I11	O14683	1.9537	0.777339	-1.36307	-0.985059	1.96356	-2.55019	-0.163823	1.94387	0.491399	1.72962	-0.292581	-0.0207761	2.73573	1.68682	-1.37037	0.100386	-0.639354	1.85308	0.681111	-1.00861	-2.01439	-0.139498	-1.28802	-0.588944	-0.694976	1.88425	-0.412083	1.34263	-0.980178	1.97065	-1.0857	1.1798	-0.740778	-1.14584	-1.21302	1.69333	-1.55267	-0.951702	3.91001	0.200084	1.60263	2.06152	-1.69626	1.31039	0.743398	1.36568	1.28793	-0.751443
APAF1	O14727	-0.783366	0.0991106	0.919006	1.56201	-1.28734	-1.60413	-1.98686	1.12107	0.12308	0.733101	1.72729	0.219456	1.95019	1.01998	0.30005	-2.10883	-1.34274	-0.863524	1.85714	0.131663	0.0311126	1.24699	1.96576	0.47515	0.882115	0.21529	-0.929954	2.33998	-1.40844	-1.13579	-0.907542	0.157273	-1.54665	-2.17878	2.00202	-1.96192	-0.915616	-0.59851	-1.31522	-2.15882	1.02074	2.23857	-1.30324	-0.00198144	1.57769	0.740132	-0.657437	1.68157
IMPA2	O14732	0.502898	-0.335953	1.60741	-0.070234	-1.93749	-1.71015	-1.73359	2.00665	1.01903	0.0300183	1.57665	0.796048	0.942469	0.711284	-1.43193	0.135693	1.92987	-2.3068	2.06527	1.84245	1.579	1.46879	0.62393	-0.902785	-1.85771	-1.65634	-1.77663	1.17301	-3.58468	-2.37266	-1.44138	0.328147	-2.33568	-0.881114	1.68643	1.8602	1.68825	1.03729	2.19882	0.39168	1.94447	1.12011	1.04363	2.09767	0.0761627	-0.622126	-1.7619	-2.14693
CDIPT	O14735	-0.698898	-1.09165	0.682294	0.279718	-1.71292	-0.721523	-0.68885	-0.866418	0.023847	-1.13755	-1.12689	-1.5667	-0.401968	-2.85388	0.406259	1.13066	0.0428635	1.19484	0.817983	0.720964	-0.843429	-1.99075	-0.959895	0.203062	-0.951988	-0.548051	-0.228092	-0.0614383	0.305419	-2.51842	-2.7532	-0.466877	0.705205	-1.42667	-0.353358	1.46528	-1.98188	-0.180099	2.74253	-0.0492409	-1.33549	1.6443	1.05109	-1.86074	0.18464	-1.01213	1.34723	2.5528
PDCD5	O14737	0.181188	-0.885984	-1.67885	-1.09715	-1.38157	-1.0899	-0.68257	-1.9344	-0.829427	-1.38225	-0.255358	-0.513062	-1.20282	1.86972	1.02972	-1.25022	-3.06283	-1.17433	-1.02372	0.127936	0.99942	-0.649124	-1.01924	-0.717036	1.00933	0.11496	-0.0504386	-1.90392	-0.443931	-0.133471	0.400598	-0.896023	-2.49455	0.871116	-1.49829	1.20823	1.03007	1.09435	1.26079	0.758014	-1.21852	1.69468	1.63889	0.149509	-0.0529672	0.378655	0.465893	1.64708
PRMT5	O14744	0.0520537	0.82224	-2.07729	0.714382	-0.876052	-0.383193	-0.582316	-1.0132	-1.68849	-0.950433	-1.04793	0.213706	1.1171	-1.19813	1.15644	0.468622	-0.421762	0.871968	1.26254	0.869399	1.28309	-0.826503	1.01342	-0.384989	0.116787	-1.85312	1.2242	1.71854	-2.34843	-0.907726	0.83841	-0.234533	1.11452	0.853313	7.62747	0.351333	-3.74513	-2.5385	-0.222942	11.0925	-2.31938	-3.06498	-3.36658	-0.608232	-2.57484	1.52312	-3.17984	0.304493
SLC9A3R1	O14745	2.21307	-1.35215	0.794627	0.148803	-0.854233	0.532677	-0.918664	0.264091	-1.41857	-0.414295	-0.714695	-0.067892	0.120132	-0.114784	1.54498	-0.724188	0.442559	2.654	0.406859	0.0650677	0.667519	-0.877857	-1.77735	-5.0113	-0.948745	0.389609	0.534085	-1.70864	0.730051	-0.4078	2.24758	1.95455	-1.13219	3.473	-2.67776	-0.13807	0.86461	-0.217485	-0.479049	0.0449376	-0.467963	0.531021	-1.93853	0.521026	-0.0231262	0.220314	-2.64999	-1.32223
TPP1	O14773	-2.16836	3.4485	-0.762226	-0.782064	1.5676	-0.936711	-3.19262	-0.630592	-0.342676	-1.50082	0.864483	1.5325	1.34877	0.688426	0.277705	1.73558	-0.237832	-0.0674565	0.784652	1.94391	1.17647	-2.23303	-4.0209	0.816179	-3.09694	-0.119035	0.414413	3.06197	-0.77927	1.19702	2.41414	0.841833	0.223418	-0.756842	-0.230564	-0.806146	-1.47015	0.344774	-3.48387	-1.68279	2.44921	-0.773212	-1.10938	0.438425	2.07637	-1.11277	2.51127	-0.178147
TCERG1	O14776	0.797621	-1.18214	-0.779012	-0.442079	-1.60064	0.334013	-0.590339	-0.350643	-1.86025	-0.994952	0.319418	-3.73362	-1.62074	0.120523	0.420469	0.114766	-4.03597	-1.37577	-0.413095	1.02406	0.995491	0.675808	1.01438	0.146256	0.620495	1.36954	-0.63888	-0.699031	2.35192	1.36103	-0.347936	-0.851942	1.58126	-0.155885	-2.5818	-2.73744	0.307243	-1.19412	1.89415	1.42689	-1.29537	-1.4172	0.79549	-0.702235	1.12623	1.14387	0.932671	-0.392284
TNPO2	O14787	0.155325	-1.63915	-1.47728	-1.1418	-0.963617	-0.349448	1.02072	1.38175	2.10684	0.922879	-0.39318	1.26367	-1.65578	-1.00135	-0.14078	-0.745544	1.1282	-0.982001	0.715894	-1.66024	-0.16616	-0.566676	-1.2072	-1.89802	-0.328698	-0.0243897	-1.16062	-1.74386	-0.133148	-1.44686	-1.43767	-1.45476	0.680544	0.159267	0.850869	0.33261	0.823906	0.675693	1.06187	1.5064	1.07086	1.054	1.1306	0.414414	-0.204732	0.26616	0.310754	0.121092
APOL1	O14791	-0.276379	0.971448	-0.106533	2.19052	0.588866	-1.22665	1.37938	-0.447111	-0.456655	-0.669566	0.271424	-0.530215	-0.736293	-0.863305	-0.115886	-1.2461	1.07451	2.83753	1.76048	0.842788	2.83287	-0.0778799	1.53397	1.81689	-2.08616	-0.148191	1.5384	2.13947	0.87654	2.5296	0.986524	0.825118	0.503801	-0.992555	-1.09679	2.66452	-0.851117	-2.35397	1.80553	0.0537685	-1.67272	-0.629711	1.49909	-5.84434	-0.163052	0.477217	-0.99395	1.1595
POLR3A	O14802	0.384258	2.3175	-2.53497	-2.36952	-1.80381	0.196283	-0.378865	0.809862	1.32854	-0.871986	-1.90867	1.1341	1.8592	0.663919	0.442329	-1.61291	0.10866	-2.76437	0.36829	1.77875	-0.623742	2.39277	0.751626	1.15183	1.87317	-0.205564	-1.18621	0.0677107	0.249671	0.296596	-0.962817	1.25628	2.93669	-0.996786	1.11249	0.986185	1.07468	1.36044	-0.0485093	0.198232	-1.06685	1.17563	1.84956	-0.613683	1.23065	1.10723	-1.12261	-1.34753
PSMA7	O14818	-0.403856	-0.248902	-2.81979	-0.70168	-1.2171	-1.23568	-1.80818	-3.9482	-1.77983	-3.11714	-0.670618	-2.59119	-2.03348	-3.50727	-1.77701	-2.09885	-2.70193	-2.19435	-2.62626	-0.0606078	0.197108	0.701454	-0.735631	0.349331	-0.251059	-0.865634	-1.03114	0.52721	3.84475	2.99365	0.11289	0.229084	2.19116	2.57516	-1.87295	0.67199	-1.0754	-1.6524	3.19236	-0.921019	0.471954	0.367851	0.294486	0.0585991	1.34616	4.08508	3.65419	0.64865
SCAMP3	O14828	0.695971	-1.14797	-1.02137	0.681509	-0.727221	0.677421	0.37629	-0.41573	-0.420413	0.365408	1.44307	0.89439	-0.164379	-0.0425975	0.98386	0.958793	-0.54922	1.44936	-1.06151	0.0505185	0.70151	0.0880676	-0.607829	-2.71831	0.0131151	0.692523	1.03085	-0.640434	-1.28471	-0.49594	-0.246949	0.995149	-2.15192	0.678095	2.12785	0.39716	-1.63544	0.6626	-0.569872	-1.67041	-1.07203	2.03407	-0.0730314	1.219	-1.88746	-0.915807	-2.16426	1.17561
OPLAH	O14841	1.16106	-2.1968	-1.18055	-1.93212	-0.86627	-2.95519	0.798697	1.54146	1.60731	-0.140066	1.17344	-0.368345	-0.422799	-2.55317	2.46014	1.88592	4.57893	-1.15188	-1.7552	2.47239	0.971091	-0.392851	0.114188	1.6996	0.62867	-0.929563	0.125727	0.697539	0.0387537	-1.34782	-0.643715	-1.17533	-2.80164	-3.21159	0.181715	-2.31671	-1.96142	-1.57557	3.10996	3.81441	2.24397	-2.5292	0.592649	1.52721	-0.36736	-0.151074	0.853755	-0.357823
UNIPROT:O14867	O14867	0.0274119	0.833892	1.70782	-1.34469	-3.6456	-0.974259	0.727156	-0.655322	0.0906928	1.6043	1.93008	-0.458214	-4.45114	0.568719	1.51047	-1.53623	-0.698203	0.923336	-1.14872	2.9947	-1.06446	0.158554	2.44577	1.62578	0.807754	1.89804	-1.62884	0.106556	1.78449	-1.4936	-2.85435	0.276942	-0.800397	0.305905	0.166903	-0.889946	-0.459192	2.57577	-3.13482	-0.945343	4.97679	2.88495	-2.64616	2.71225	-2.47	-1.04108	-1.99757	-2.07282
BCKDK	O14874	-0.421964	-2.03065	-0.542982	0.468787	0.614326	0.704293	-0.639788	1.32944	-0.63132	1.8748	-1.47498	-1.60458	1.07662	0.0855817	0.535819	-0.00353655	0.866475	2.57108	-0.644251	0.221908	0.807604	0.842951	-0.975427	-0.829381	0.694413	-1.76134	3.39461	0.366862	-0.531238	-3.27788	1.87559	0.819233	-1.06212	-0.350985	-0.0273836	1.49391	1.48472	-0.441656	0.281272	-3.89064	-3.20628	-0.38388	1.75859	-0.238521	-0.917325	0.664875	-0.00333747	0.829016
IFIT3	O14879	-0.643388	0.596557	-0.846101	1.36487	1.40064	-0.117087	-0.896651	-0.113735	-1.15708	1.97699	0.139403	6.03927	0.668034	-1.29256	1.24401	-1.09803	-3.17112	-0.23967	-0.655454	-1.68198	-0.649952	0.274416	1.06569	-2.154	-1.00224	-0.524962	-1.13956	2.87747	0.0538573	1.25735	-1.73172	1.04203	2.67907	-0.11648	-1.35398	-0.765846	-0.34986	-0.0466105	0.782683	0.0291444	2.5106	4.44115	-1.01878	1.09559	-1.31678	0.105403	-1.08859	-2.43487
MGST3	O14880	0.288257	3.28411	0.297406	0.0619454	2.23951	0.932414	2.25598	-0.0142494	-1.45002	-0.930932	-0.451505	-1.59395	0.784432	-0.454163	-0.667318	-0.0315184	-0.777842	1.71736	0.507615	-1.3571	0.0137905	1.371	-0.485879	0.343932	-0.349282	-0.538542	0.831062	0.683472	0.0141705	-2.41089	3.09981	-1.75208	-2.09378	-1.385	-0.96395	1.61552	3.56985	-1.98301	-0.236998	1.73405	-1.65116	1.40687	-1.83901	0.810639	-2.01781	-1.78403	-1.23585	0.15611
TAX1BP3	O14907	-1.258	0.862394	-0.439123	-0.76528	-6.2824	-3.35759	-1.68819	-0.880351	-0.24755	0.689187	-3.14653	-1.08487		-0.519782	-1.7793	-2.6898	0.176335	0.248698	0.302192	2.1884	-0.129077	-2.92723	-0.222822	2.35967	-0.150577	0.634208	-3.30771	1.33277	-0.505497	-2.06571	1.8183	-1.72591	2.23214	2.0594	0.470153	4.06276	1.35568		1.63432	-3.03052	2.46615	1.17675	-0.387834	0.972836	-4.53512	-0.122098	0.0790641	-1.23395
UNIPROT:O14908	O14908	-1.87216	1.62292	1.31512	-0.598607	-0.662184	0.278286	-2.63676	0.853119	0.0265806	0.3907	-1.50684	-1.94991	1.68679	0.583226	-1.80965	-0.838018	-0.366047	-0.948269	2.66848	1.10856	-0.437009	3.46741	2.30711	1.1554	0.937282	0.644838	-0.94545	1.10456	0.954273	-1.36433	1.00279	-1.35201	3.10479	-0.779799	0.416315	-3.22422	0.186746	-0.933852	-1.45663	-2.21543	3.09611	-1.28173	-0.562508	-2.43611	0.975213	0.314072	-1.37258	-1.47284
IKBKB	O14920	1.35571	0.70803	-1.60041	-1.32343	1.48761	-0.0979936	1.04181	0.811143	3.18671	1.21676	-1.19931	0.239694	-0.850344	-1.81257	0.221498	-0.476188	-0.543283	-0.523765	-1.09732	-0.583617	-0.602304	-0.984825	-1.99246	-1.30559	-0.43707	-0.976454	-0.652173	-1.01714	1.31464	1.67035	-1.43304	2.25967	2.43661	1.35148	-1.73066	-2.61082	-1.05824	-1.42527	-1.86038	-0.442854	0.525863	0.327241	2.5933	-2.01577	0.047364	0.646316	5.18494	-1.06154
TIMM23|TIMM23B	O14925;Q5SRD1	0.706672	-0.670646	-0.989071	0.642485	-3.04632	1.00045	-0.557133				0.165091		-0.853562		1.3666	-2.6484		-0.905407		2.61234	-0.255415	2.04434	2.31383	-2.71206	1.2238		1.85398	1.10201	-2.93725	-0.620399	1.95712	1.62163	2.049	0.675422	-0.175559	-0.583857	0.43462	-0.61862	-0.810407	2.59876	-0.90825	1.69811	-0.249434	0.0679068	0.372868	-2.66582	-2.51655	0.0175169
HAT1	O14929	0.673724	-1.19841	0.452496	-0.30184	2.07667	0.791189	1.38362	2.27902	3.69215	3.20579	-0.313132	1.70367	0.219231	2.67761	-0.373818	2.05024	3.82457	-0.040013	3.80829	-1.90198	-0.928474	-0.726351	1.2221	1.29082	0.281068	-0.414546	-0.489389	0.0188595	-0.045916	0.433712	-0.602804	0.691923	-0.630047	0.789889	0.0824746	-0.828751	-2.18944	0.997543	0.619053	0.467248	-0.733216	-1.02788	0.483344	-0.616165	0.0508933	-0.711818	-1.77062	-1.87456
UBE2L6	O14933	0.0839905	0.151204	1.04413	0.933295	-1.32491	0.425041	-0.0769992	0.254515	1.28362	1.33059	1.32874	-0.758519	0.114438	0.606518	1.52267	-0.355451	-1.37286	-0.442785	-0.604408	0.0470819	-0.665182	-2.12321	0.197676	-1.99987	0.147619	3.81978	-1.51018	-1.64286	2.07628	0.392313	-1.31988	-1.25257	-0.792086	-0.0181332	2.62399	-0.850858	-0.828555	3.70568	-0.77554	0.676011	-0.146327	0.136316	-0.847702	-0.975145	-1.68454	1.2724	2.29767	-0.731558
UQCRQ	O14949	-0.0997963	-0.915257	0.336514	7.07984	1.72895	1.17328	0.0235752	-0.454995	-0.576171	-1.81149	0.373058	0.891801	1.74675	0.473185	2.21683	2.33754	0.121839	1.56506	-0.141731	-1.42158	1.53074	0.0247613	1.75203	-0.0772993	1.03353	-0.115277	2.91985	1.8976	-0.180171	-0.752088	2.39391	-1.05753	-2.43045	-0.512386	-2.72599	1.02315	-0.148797	-1.60684	-1.79855	-1.54112	-3.3423	-1.89634	-0.548386	0.756301	-2.35872	-0.533042	0.125275	0.0519002
MYL12B	O14950	0.759374	2.06322	0.043875	-0.86174	-0.021598	-1.28935	-0.235858	1.30983	0.637631	1.41566	-1.99873	0.376004	0.290597	0.887718	-0.793082	-1.69968	-0.438179	-0.273457	1.6449	1.33947	-0.687849	0.44448	-0.697537	-0.772108	-0.984038	0.985726	-1.23955	0.464353	1.29395	-0.271352	-1.6459	-0.258843	1.30574	-0.527015	-0.393959	-0.929066	0.671661	0.214211	0.315658	-1.15067	1.25173	-0.790063	-0.309852	-1.28169	0.169573	1.38006	0.478994	-0.0347924
UQCR11	O14957	-2.67961	-2.59908	0.783911	0.657653	1.40316	1.42754	0.135903	0.318693	0.987056	0.22535	-1.48657	0.337658	1.10364	0.983392	0.515212	0.91221	0.375435	0.66888	1.63596		-2.19259	-2.17469	-4.60293	-1.30659	-1.50847	0.992227	2.02413	2.27007	0.924814	0.157316	1.6503	-0.674699	2.32565	0.866324	1.2182	0.962976	1.16101	1.21653	-0.205191	0.564313	-3.38177	0.268806	1.33745	-0.280235	-1.14728	-0.0930339	0.570617	-1.49178
HGS	O14964	0.279285	-0.345917	-1.4398	-0.287338	-1.67926	-1.35632	-1.99965	-3.313	0.0246204	0.865566	-1.08445	-2.24642	-1.23699	-1.29018	-0.273463	-0.710066	-0.449377	-0.0553881	-1.22262	-1.49585	1.56532	1.719	1.26449	2.42474	-0.0568137	-1.08882	0.405114	-0.961144	1.22588	-1.99137	-0.983296	-0.852503	1.67118	4.61667	-0.121629	4.24808	0.432378	-2.31122	3.0613	0.70229	0.674256	4.03951	-4.8624	-0.818828	-1.76776	1.04737	1.32739	-0.204525
RAB29	O14966	0.184696	-0.250785	2.84238	-1.97121	2.5491	0.896621	-2.1702	0.717156	1.90366	1.39534	-3.59868	-0.860909	-6.18277	0.491768	-1.32864	2.21239	0.813688	-2.9915	-2.19542	4.03228	-0.0773535	2.0943	-1.17681	-2.57474	0.107558	0.127777	-1.47049	-0.087411	-6.17995	-1.63469	0.266315	-0.815701	3.83195	-2.30805	-1.06779	5.97433	-0.0314188	-0.347259	5.31072	1.70037	1.45435	-0.186682	4.21832	0.724928	-0.178726	-0.745125	-1.65382	-0.534787
VPS26C	O14972	1.37672	1.81636	1.76564	1.46573	0.779811	-0.764656	-4.91781	-0.620433	-2.54351	1.04058	-1.20105	-1.43542	0.252905	2.29224	0.475799	1.17023	-2.61158	0.547004	-1.05077	-3.78992	1.01181	-0.399493	-1.35295	-0.638903	0.034997	-1.66157	2.28583	-0.413584	0.397403	0.524807	0.243871	1.30575	-3.23325	-1.47672	-0.225166	0.0496632	0.912961	0.00843135	3.1859	-1.39136	-0.238053	0.528143	4.08635	1.55562	0.634359	-0.361341	1.22354	0.674981
PPP1R12A	O14974	2.12222	1.84654	0.171776	-5.83804	1.43191	0.904426	1.4457	-0.352161	-2.5993	0.173897	-0.0832905	0.773044	1.06119	0.150791	0.604709	-0.195811	-4.01659	0.882342	0.146974	2.07337	1.62653	0.274912	0.233769	0.516298	1.9237	1.17202	1.58374	0.95293	-0.823751	-0.871793	-0.00234431	-1.32492	-1.17591	-2.07942	1.72449	-1.74703	-0.828044	1.48022	0.905161	3.31779	0.417036	-3.60521	-3.03809	0.678947	-0.0370814	-0.369177	-0.700077	-1.05326
GAK	O14976	-0.724668	1.63335	1.2124	-0.763662	0.16976	-1.82685	-1.54126	0.969708	-1.9209	-1.45001	-0.424834	-0.853503	-1.35251	-2.16543	0.134465	-1.25019	0.575388	-2.69987	1.26687	1.91478	-0.232748	2.18031	0.429593	-1.24084	-0.64911	1.28492	-1.33279	1.48245	0.906395	-0.700652	-1.50238	-0.716858	0.11266	-1.0239	-0.0304457	1.65688	2.34648	0.731208	0.965808	-0.12917	1.27961	-0.38217	0.334122	0.221023	-0.218683	1.64995	0.668441	-1.18755
HNRNPDL	O14979	0.869577	-2.33539	0.350952	0.602158	-0.622948	-0.428476	-0.219993	-0.8809	-0.633731	-0.707923	1.5709	0.325326	-0.413468	-0.761597	1.26937	1.75774	-0.0215974	1.29484	-1.79611	0.334036	2.42088	2.11148	0.70876	1.09344	0.61264	-1.38511	1.61076	0.815442	-1.1057	-0.0942207	0.594111	0.581928	-1.36011	0.728304	-1.17271	-0.0331994	0.728706	0.809161	-0.797357	1.13741	-1.52319	-0.973767	-0.320351	0.0577171	-0.478079	-2.0606	-0.897254	0.314404
XPO1	O14980	-0.436126	-2.07022	-1.20407	-0.676123	-1.75055	-0.239193	-1.35322	-2.20293	-1.77945	-5.72115	-0.432522	-0.579055	-0.750257	-1.12972	-0.544187	-0.239264	-0.972452	-0.642097	-1.9062	-2.2348	-0.236551	1.97029	1.53053	1.12284	0.490074	-2.12127	-0.346713	-0.942057	1.50669	0.712303	0.108978	1.39973	0.0721542	0.94018	-0.635758	-0.770554	0.341466	-0.029105	1.51982	0.316476	1.59847	0.952945	1.68509	0.859134	2.6401	2.0222	2.01964	1.15598
BTAF1	O14981	0.341119	1.27157	0.141619	-1.15167	0.00909769	-0.903053	-3.09945	-0.230445	2.8326	2.17433	-6.36695	-2.07701	2.82404	-0.489705	0.17834	-0.735357	-1.06451	-0.598986	-3.63184	1.95932	-0.786782	-1.58731	-0.817943	0.959638	0.882829	0.999298	1.21322	1.8491	-0.876276	0.902215	-1.41502	-0.112636	4.18663	2.35316	0.873744	2.26811	-1.32725	0.83313	1.70785	-1.68213	0.0544347	-1.49093		-0.744608	-0.9103	0.899497	0.255259	-1.28777
SPTBN2	O15020	-1.26209	1.28354	0.871198	2.26366	0.153676	-0.712986	-0.821517	1.39374	0.710754	0.148467	-4.92558	3.23214	2.76108	2.17929	-0.950843	0.286378	0.940087	-1.20321	1.87866	-3.97158	-0.603089	6.09897	7.63487	-2.99038	-0.556047	-0.769459	-1.01757	-0.132323	-4.77772	-3.74526	-0.846329	0.273422	-4.61035	-0.794479	1.32601	-2.43547	1.33509	0.903405	-0.502903	0.68006	7.20104	11.1069	10.2748	-0.256906	-4.73076	1.01745	0.360306	-0.513712
SEC16A	O15027	1.74721	-4.31472	-0.659604	1.49631	-1.02548	0.655111	-0.38244	-4.03885	-0.869562		0.769669	0.833608	-1.96713	-0.69853	1.08139	2.32763	-3.78156	-0.924894	-0.74038	-1.5494	1.2937	-0.225581	0.494351	-3.04409	0.639931	-2.15921	0.735284	0.334795	0.565767	-1.00108	-0.324982	-0.529632	2.84301	0.602502	2.89034	0.367339	3.41267	3.42131	-0.232432	5.32603	-0.824244	-0.491477	-0.208746	0.305142	-0.397591	-1.2053	-0.805329	0.482083
PLXNB2	O15031	0.906265	1.10572	0.969816	-4.16313	-0.18163	-3.50689	0.119559	1.0272	-0.860223	-1.09915	-5.04163	-2.07852	1.58369	-0.299475	2.09414	-0.826759	-1.57388	-0.142951	0.964237	-2.08772	0.322832	-1.30082	1.53296	7.05918	-2.18577	-1.53223	0.251292	0.70641	0.473141	-0.406178	-4.93257	-0.961495	0.0846528	-3.77868	-2.61103	-0.0534466	1.3478	3.26748	-0.0209141	5.29356	0.522052	-9.10629	-0.476538	-0.351481	-0.0561023	1.44336	1.55537	1.94302
U2SURP	O15042	-0.38787	-0.0838214	-0.00525201	-3.08137	-1.07405	-1.115	3.21003	4.36299	5.81593	3.79318	3.67849	-0.471989	-2.34594	2.96357	-0.570121	-0.212692	3.50828	3.47017	1.78613	2.2178	-1.03857	-0.768789	-2.72418	-1.54332	-1.68227	3.45592	-0.404269	0.187005	-1.7558	-0.62204	0.739349	-1.82756	-1.53399	0.11784	0.101964	-0.508008	3.02832	2.33611	0.304299	1.00008	-2.40687	1.06188	-0.677999	-0.0495348	-0.695754	0.436211	-0.727962	-0.476619
SETD1A	O15047	-0.537459	-0.668616	-1.30129	-1.32018	1.08461	-0.668604	0.325299	1.93577	1.20123	1.83472	-0.143944	-1.09753	-1.21638	-0.174471	-0.824089	-0.0703587	-0.00749594	-1.67791	-2.63818	2.66356	1.59594	0.475805	0.687511	1.77985		-0.616178	0.268976	-2.08092	-0.388344	-1.54167	0.88043	-1.50782	0.61939	0.986619	-0.65147	-0.666121	0.0671045	-0.253207	0.407674	-5.2435	-0.91896	-0.0639617	-0.822642	0.940076	-1.60373	-0.420367	-1.37556	-2.24396
TRANK1	O15050	0.519966	-1.80437	-0.824669	-5.52611	2.44161	-3.5704	-2.97759	-1.3755	-3.73239	-1.23559	0.111071	0.657698	2.11268	0.794246	1.2521	0.344412	0.555106	0.923764	2.20689	0.791481	-3.4274	-0.675823	4.32824	-2.03276	0.192864	-2.4556	-4.6934	-6.15915	-0.368909	-1.72264	-1.72395	-0.345606	2.28594	0.412296	-1.37241	0.302056	-0.877153	-1.21459	-4.3206	-0.606236	-0.802196	6.73977	-1.25109	5.96253	1.34389	0.0897678	2.28013	-0.149471
SYNM	O15061	0.159744	-0.137405	4.95122	1.97285	-1.44152	1.11465	-1.68179	1.43701	0.21421	-0.0435035	0.662557	2.76425	-2.3212	-0.889147	-0.191738	0.689766	-0.690617	0.579723	-0.290024	0.621004	2.40082	-1.36081	0.650454	1.92942	3.10178	0.161351	0.848802	0.835401	-0.732478	-0.607524	1.62156	1.06597	-1.65589	-0.261862	-1.36098	0.107621	-0.120393	1.42248	1.53339	-0.1953	2.19089	2.78737	-2.19588	-0.869966	-1.09269	-0.938586	-0.312384	-6.27507
KIF3B	O15066	0.463074	2.13466	-2.10725	-0.354406	1.12392	-0.590353	-3.22545		0.965272	-1.92856	-1.67117	0.601597		1.92416	0.502553		0.564464	1.64437	2.76972	1.80953	0.555576	1.85257	0.65371	-0.120952	0.103641	-0.544636	0.0319948	-1.56209	1.23659	-1.64118	-1.49434	0.349696	-2.41224	0.513939	-0.295477	0.194214	1.06955	0.817581	1.20463	0.0759949	1.98128	-1.95	-1.25774	0.848219	0.870046	2.2821	2.16406	-1.67014
PFAS	O15067	-0.324166	-0.620085	3.32233	0.556143	-0.444123	-1.27102	1.6996	2.19272	2.73561	1.99107	1.40889	2.89108	3.96631	3.68733	0.47667	3.27051	2.87575	1.72147	3.77285	-2.10228	-0.698415	-0.362673	0.926947	0.207879	0.154729	-0.258469	-1.93124	-2.2825	3.62738	-1.20226	-1.2946	-0.483451	-1.69798	0.256428	0.294678	-2.43115	3.45808	-0.864791	-0.0728232	-3.90256	-0.385111	-0.905273	-0.579086	-0.798799	-1.02442	-1.22009	-1.06907	-0.445952
DCLK1	O15075	1.61292	1.6422	-0.930499	-0.47134	-0.219599	-1.26665	1.7775	0.757516	1.32724	-0.289227	1.59971	1.1559	1.43038	-0.688295	-1.29357	1.10276	0.637918	1.35794	1.33751	0.969701	1.06741	-1.37151	-0.434771	-0.673176	-2.12031	0.469165	-1.5519	-2.91086	0.757209	1.89703	1.47073	0.624461	1.20167	1.4133	0.500795	-2.82845	0.90301	0.923175	-3.43007	0.844154	-1.90701	-2.60595	1.07493	0.181498	-2.21435	0.392812	-2.18225	1.43829
ANKRD28	O15084	0.865547	0.97533	-0.450713	-0.346794	-3.52217	-0.177419	-1.27249	-0.244137	7.23295	5.4223	-0.890598	6.12497	-1.53962	-1.12926	0.18361	-3.25684	-1.83706	0.36063	-0.0439297	-2.34352	-0.278904	-2.88336	-4.8789	-1.91893	-0.772902	2.25346	0.334843	-3.28465	-1.69107	-2.69788	-1.12181	-2.18471	0.38644	0.80528	5.27632	0.770648	0.543299	6.21425	4.48141	0.676577	1.29978	-0.581805	-1.10364	0.516923	-1.45303	-2.48352	-2.25826	-1.0075
PRORP	O15091	-0.353454	-8.06313	-0.557616	-5.09753	-5.95635	-0.389672	0.932112	1.22343	0.575828	0.23597		0.266132		1.41816	1.83272	3.12167	-0.418362	2.46064			0.204344	0.320444	0.91581	4.36057	-0.158809			-0.72235	-5.0422	0.200519	-0.413797			2.78463	2.07823		-0.223513	-1.19346	0.579694	2.40972	0.850738	-4.29559	2.4888	0.507668	-0.28307	-0.350346	1.59224	-0.746833
CHUK	O15111	-0.0465553	0.52875	3.06631	0.706369	2.43543	0.564928	2.2481	2.32382	2.90635	1.55337	1.68836	3.58512	4.07005	3.09924	1.33975	3.45769	2.77945	2.48364	3.14379	-0.8943	-3.36565	-0.937781	-4.14422	-1.47282	-1.98531	1.48962	-3.60365	-0.789762	0.086411	-0.239101	-1.94821	-1.12716	-0.0575117	-1.13479	-0.953604	-0.363518	0.95094	0.107804	1.88268	-0.609632	-0.198312	-0.215013	-0.51555	-0.534627	-0.456962	-0.0604092	-2.26826	-0.627585
LSM1	O15116	-0.255553	-0.823113	-1.62167	-1.29419	-2.89194	0.894529	-0.557815	0.963538	-0.0318179	2.3757	-1.57515	-2.17575	-1.87743	-0.497669	0.103312	-1.61234	0.0879218	0.233427	0.260218	-1.11481	-0.281839	0.309983	1.86438	1.73923	2.00712	0.806248	0.374342	-3.33872	-1.61927	2.30323	-0.674633	-1.4717	-1.6816	-0.320469	-0.0174706	1.63822	-4.23738	-1.34925	2.37508	0.712639	-0.0297259	1.78927	1.97493	-0.534108	1.22769	0.025309	-1.79833	-0.469898
FYB1	O15117	-1.68113	2.87928	0.627348	0.698737	-0.207221	-1.39557	-1.26974	-0.998772	-2.17037	-3.15153	2.00153	0.151871	0.0256877	1.32369	2.33028	-3.62886	-0.571261	-0.0521478	1.05846	1.46	0.273199	0.54313	-0.580799	0.651644	-1.51268	0.800733	0.552215	0.716764	2.49688	0.200203	-1.13507	-0.121608	1.98735	-1.64106	-1.1765	-0.793218	0.21265	0.593037	-0.512094	0.0227618	2.49729	0.977557	-0.820952	-1.61448	0.33788	2.31774	0.248011	-0.318191
NPC1	O15118	-0.665686	1.46876	-1.73023	-0.574929	-0.202121	-0.595382	-0.214326	-0.179879	-0.27714	-0.955369	-1.25969	-0.241095	-1.7102	1.58819	-0.481965	-2.00687	1.12037	0.588162	1.43015	1.32574	-1.36651	0.175632	-1.25072	0.0403058	-1.01986	-1.38759	-0.95398	-0.458239	1.9098	0.869814	0.0722863	0.74025	1.20453	-0.43547	0.867589	-1.04222	0.482124	-0.646504	-1.2748	-0.909002	1.07518	-2.49639	1.1014	-0.748693	0.87312	1.60498	-1.31	1.0906
DEGS1	O15121	0.0618561	-1.03982	2.99736	-1.55867	-0.260896	3.85585	0.112823	1.31672	1.28109	1.9077	-0.689082	-0.582284	-0.293121	2.71767	0.471752	1.37102	1.77956	0.931991	3.04345	2.45264	-0.179372	-0.0855563	1.7742	-2.1408	-2.3568	-1.20995	-0.497059	-1.34589	1.73167	1.86211	-3.19172	-0.0161127	-2.35726	-1.28824	1.56078	-0.441926	1.52379	0.295614	0.893497	1.55532	-0.129115	0.465417	0.00525215	-1.77505	-0.821252	-0.715327	1.23489	-0.42349
SCAMP1	O15126	-1.34206	1.08822	-1.25525	2.93275	-0.94621	-1.20862	-0.994309	0.92756	2.49109	-0.913021	2.37192	0.795185	-0.616848	0.568071	-0.987388	-0.569534	1.69698	-1.26614	-1.64141	1.14069	1.26843	1.40639	-1.85358	-1.84808	-0.963377	0.833782	-0.660576	1.86196	0.625493	0.915908	1.74363	-1.62511	0.588998	1.32641	-2.17048	0.748519	0.558282	-0.269987	0.145675	-1.17042	1.38579	-1.00611	-0.506423	1.96014	-0.0683291	0.696845	1.42312	-0.388081
SCAMP2	O15127	-0.98385	0.779035	2.01803	0.13899	0.312394	-0.342671	0.0513253	-0.210967	-0.559711	0.341765	0.276649	-0.639119	1.26012	1.36612	-0.460955	-0.355966	1.68246	0.232395	0.140944	-5.47566	-1.59307	-1.93302	-1.46189	-0.409381	0.120581	0.528125	-0.350573	-0.609746	0.0613139	-0.854853	-1.76843	0.199803	-0.273067	-1.36088	1.43143	1.34184	-1.14235	-2.20778	1.72426	-0.908946	0.0852356	-0.347372	1.11479	1.06998	1.45435	3.00665	3.45275	1.26142
ARPC1B	O15143	0.102309	2.38223	-0.238879	-1.13884	0.790886	-0.192263	0.192863	-0.734889	-0.954141	-1.94868	-1.93381	0.358709	0.113566	0.204331	-1.28744	-1.23601	-0.529757	-0.509116	1.12848	1.41274	-0.991374	0.188143	-1.47457	-0.483646	-0.447199	0.263033	-2.60844	0.415839	1.29517	1.25242	-1.33847	1.49691	0.575956	-0.510196	-0.855744	-0.0489307	-0.124359	0.733054	-0.316372	-1.73588	2.3703	-0.559539	-0.841092	-1.17497	1.94847	1.96251	1.22744	-0.418095
ARPC2	O15144	-1.25961	1.54258	-1.11802	-1.48954	-0.339022	-0.115751	-0.208824	-0.81818	-1.49099	-1.46904	-2.08262	-0.702095	-1.29071	-1.27113	-1.5302	-2.51819	-0.821398	-1.12574	0.317706	1.57683	-0.741793	0.384716	-1.2738	0.11007	-0.470309	0.0502944	-2.03766	-0.128221	1.039	1.64912	-1.33288	1.63775	1.61225	0.339325	-0.472562	-0.469758	-0.274851	0.361153	0.263032	-1.41122	2.86095	0.359365	-0.292584	-0.383602	2.01224	1.26399	1.03697	-0.768864
ARPC3	O15145	-0.576343	1.50391	-1.81231	0.644345	1.64443	2.08992	-0.0113254	-0.779806	-0.0738532	-0.931767	0.429077	0.185878	0.85133	-0.182765	3.41708	1.54792	-0.0382258	-0.0325049	2.04054	1.2748	-0.411435	-3.18719	-2.03787	-4.82569	-1.7227	0.333219	0.616916	1.35265	0.456486	2.10632	-0.891244	1.64348	-0.424631	-0.68362	-0.798721	1.4649	-1.10371	-1.0158	-0.868478	-2.06966	-0.14673	-1.92928	-0.182375	-1.91628	1.00113	0.89808	0.31802	-0.0178123
BET1	O15155	-0.0870892	-0.562793	0.236051	-0.293812	-1.92748	0.746419	-1.01347	6.86747	-0.618502	1.48632	-1.7296	11.5623	1.08634	-0.503617	1.18871	-0.759737	8.5638	-0.449445	-0.194902	-2.27513	-0.13469	-1.14064	-0.622748	-0.806265	0.39829	-1.136	0.79953	-1.06123	0.0201898	-2.01531	-0.848976	-4.05789	-2.79823	1.03497	-4.32989	0.799807	-0.585597	-2.38242	-0.165265	-1.80586	-1.15249	-0.364298	0.791584	0.382757	-0.644338	0.663393	0.124405	1.8332
POLR1C	O15160	0.0706259	-1.0975	-1.13425	0.494385	-1.4208	-0.202803	-0.291254	0.510586	-1.17116	-0.911296	-0.481051	0.346989	-1.50561	0.767636	-0.0593523	-1.30201	1.0651	-0.964181	-0.86702	0.811974	-0.269884	-0.0123708	0.104495	1.77628	1.60613	0.736385	-1.37899	-1.18955	-1.66871	0.266859	-1.01018	-0.708109	-0.576845	0.374346	-1.31445	-1.81505	0.126922	1.19369	0.918317	0.0561005	3.56832	2.35579	0.0877408	1.50729	-1.69996	-1.03454	-1.97386	-0.415821
TRIM24	O15164	-0.448306	-4.02083	1.07892	2.64556	2.6797	-2.40735	0.421102	-2.38034	0.739071	0.717164	3.48102	-4.89559	0.539581	2.69212	-0.974104	1.42973	2.22173	-0.838693	-1.13453	-0.225076	-1.736	-0.471002	-1.15072	1.49053	0.153621	-0.787218	-1.9549	0.990868	0.0768488	0.336853	2.5641	1.49193	-0.346289	0.894737	-1.37909	1.87206	-1.60894	-2.39961	0.364067	-0.569189	4.83648	0.438742	0.463905	-0.106357	1.07926	0.696517	0.742708	-0.561116
PGRMC2	O15173	0.0154349	-1.35952	0.701858	3.14053	0.47077	-0.129976	0.14501	-0.688839	0.688449	-3.26932	2.75706	-0.203053	1.12451	-0.613793	0.548098	1.89965	0.116888	1.21869	-0.616396	-0.203898	1.38146	0.0283437	0.770683	0.749302	0.465119	-0.291591	2.59278	-0.00363531	-0.51814	-2.40598	0.624023	-2.90858	-2.2101	-2.57768	-3.31485	1.92792	-0.386342	-2.00412	0.0217936	-0.9483	-3.24062	0.150293	-0.244137	1.3071	-2.80451	-0.847699	0.318938	2.73504
SMAD9|SMAD3|SMAD2|SMAD3|SMAD2	O15198;P84022;Q15796	3.8144	1.18826	0.183198	-1.21305	-0.0433561	-0.141496	0.676369	1.67811	0.657819	-0.207094	0.0985182	1.42087	0.0943014	1.06912	2.24522	-0.952069	-2.73349	0.765766	-2.11077		1.22978	-1.28032	-1.86241	-3.31712	-0.0245799	0.0390875	1.18748	-0.715584	0.965116	0.149895	0.468798	1.05329	1.17526	-1.3239	0.677723	-1.67699	0.698905	1.13022	-1.42798	-1.11651	-0.0368694	-0.860351	-1.39025	-0.00228819	0.564814	1.74923	-0.898148	-1.30525
PFDN6	O15212	1.84943	-1.52506	-0.0274521	-2.6844	-0.66111	-0.882924	0.223865	-1.49477	-0.275491	-0.641784	-0.530521	2.09794	-3.3832	-2.82528	1.23671	-1.03643	-1.59523	-3.41895	-2.91449	-1.10802	1.60988	-0.637215	0.915123	-1.85982	-0.195829	-2.38988	-0.20092	-2.99706	3.06446	4.40684	1.61714	3.30451	0.370513	1.70188	-1.43845	-1.09451	-0.437777	-2.38389	2.15613	-0.0124188	0.214167	1.97492	2.143	1.01187	0.38583	-0.605032	-0.116376	0.0502774
WDR46	O15213	0.728022	-0.543686	1.59208	0.0667592	-0.502879	-0.662344	-1.7027	1.25066	1.28884	0.566317	-0.323254	-2.23373	-1.9124	1.61188	0.934377	0.247832	1.18973	0.488257	1.31059	-2.13057	-1.13772	2.52529	0.658994	-0.813665	0.282895	1.7938	-3.60614	-1.19381	-2.05025	-1.90274	-1.12922	-0.980621	-1.87251	-1.31172	0.295072	0.498888	-2.06991	-0.535062	0.730695	-1.39177	1.99194	2.35487	-1.7455	1.21795	-0.314915	-1.8925	-1.63243	1.00489
NKRF	O15226	2.25443	1.67375	-1.48394	-1.69871	-0.674117	0.973447	1.73999	0.563131	0.52852	-0.314037	1.49349	-0.28339	-1.8318	-1.72114	2.43197	-0.597334	-2.48258	0.624464	-2.48852	-1.16685	-2.11282	-2.57632	-0.0269286	-1.97389	0.431676	0.88441	0.986241	-0.461846	0.779127	1.28109	0.434826	-0.534576	1.29199	2.23531	1.76888	-4.84152	0.464476	-0.265865	-2.37156	-0.106374	-0.661461	0.181872	-0.614059	-2.51132	0.952879	1.33817	-0.379353	-0.211699
GNPAT	O15228	-1.63344	1.22708	3.47069	-0.783565	2.06411	1.00014	-1.72279	0.404534	1.76152	-0.180537	-0.702292	1.40357	2.10354	-0.0885817	-3.30136	3.34972	1.25123	-1.29773	4.26271	2.95847	3.37056	1.10404	0.832216	1.02233	-2.69152	-0.293951	-2.5693	1.7123	-0.171852	0.694964	-0.137058	1.48669	0.539874	-1.41143	-0.802159	0.00629465	-1.72733	-1.40393	1.34083	0.893695	0.344122	-0.0584255	-2.41417	-3.09311	1.38149	0.202617	0.223891	-0.227276
KMO	O15229	-0.831285	-0.378169	-1.53383	0.0222407	-0.339942	-1.65171	0.880636	-1.0834	-0.270525	-0.67755	0.628623	-0.15132	3.04993	0.750013	0.203968	-1.34168	0.598486	1.54174	1.85425	1.93194	1.01149	1.77794	1.35714	0.944133	0.728049	1.36796	0.0589649	-1.2268	-1.31405	0.103657	-2.48151	0.257819	1.03062	-1.56893	0.919039	0.860451	1.97645	1.45599	-0.683028	-0.806011	-0.0898086	0.835463	1.64747	-0.656483	-2.46012	1.31275	1.80169	1.06854
ZNF185	O15231	0.160491	-0.391935	0.119909	0.797412	4.18222	0.114428	2.88572	4.90304	-0.998291	-0.602211	0.0186267	-0.313361	-0.801795	0.383855	0.147308	1.51714	-0.237471	-2.294	-0.668532	0.788068	1.52711	-1.85929	3.06222	4.87421	1.68043	-0.480775	0.364696	1.67998	-1.93293	-0.626981	3.30671	-2.15838	-6.21698	-0.855832	2.96149	0.871116	-1.7639	-1.94082	-1.15267	-1.02019	-0.969513	-2.22806	-2.06662	0.450864	0.0712402	0.541841	-1.85293	-0.42862
CASC3	O15234	-1.24768	-0.984882			-4.09182	-3.41909			1.30577		1.22894	-2.70158			0.436163	1.75984		-5.43327	-2.86547		0.828111	-0.206563	-3.76704	0.954823	3.90062	-1.92366	-2.83783	1.40039	1.63379	1.31213	1.67615	1.06015	-2.13611	0.235983	-0.38539	1.50895	-2.19671	-3.83439	0.0316274	1.41103	-1.86224	0.667343	0.268083	-3.32089	0.466946	0.836611	0.0814211	0.11326
CLIC2	O15247	-1.6112	0.798715	5.08463	0.209995	-0.390202	-1.28266	2.14561	-1.17907	0.563987	1.6132	-1.5267	-1.43531	0.444081	-0.686359	0.884189	-1.33474	-0.695055	0.500294	-0.460492	0.64864	-0.719389	-0.782959	-2.89167	-2.21117	-2.03792	-0.255954	-1.72221	0.253787	1.77759	0.486453	1.71869	-0.00489826	-0.415634	-1.95387	-4.94983	-1.10067	0.996017	0.569243	-1.42098	1.11066	4.39536	0.0226836	-1.16805	0.551131	-0.790096	1.22779	-0.106187	-1.01505
ACOX3	O15254	3.03221	0.266573	1.69538	0.924848	-0.77318	-0.463887	-3.48008	0.441555	0.0314719	1.02147	-3.02804	1.07588	-7.19564	-1.81331	1.15623	-2.89522	0.208326	-1.8778	1.81046	1.93786	1.74628	-2.55288	1.19644	-0.0443198	0.250839	2.16303	0.599494	-0.074673	-1.68437	-4.35978	-3.88256	0.533627	0.407769	-0.140913	2.34004	-2.3162	-0.303798	1.79243	0.162168	1.93265	1.91096	1.51029	1.32345	0.526487	-0.707514	-1.20513	3.07424	-2.55655
RER1	O15258	0.250315	-0.34676	1.35572	2.74284	1.7375	1.13114	0.40235		0.533485	1.13837	2.1695	0.669022	1.2901	-0.0460329	0.888114	2.36999	0.564793	2.32595	1.53916	-3.79143	0.760562	-1.61608	-0.937634	-1.11904	0.397987	2.12881	2.33745	1.56186	0.265998	-1.73037	1.0105	-0.812174	-1.37188	-1.36196	1.10373	1.0686	-2.10643	-1.43217	-1.80805	-2.37121	-2.47932	-0.454428	-1.06922	0.880413	-1.32817	-0.633436	-0.275734	1.28063
SURF4	O15260	-1.77098	-3.11275	1.19316	0.485651	0.658573	1.09187	0.176483	0.152006	0.0475138	1.0633	0.980155	-0.542853	0.666665	0.505387	-0.17352	2.87344	3.17944	2.39955	1.30114	-3.24256	-0.0662488	0.592538	0.482401	0.665227	0.997059	-2.07446	1.77421	1.56877	-0.163013	-1.86014	-0.590549	-0.200005	-1.65606	0.104568	-2.11547	1.26663	0.108253	-2.11326	1.38093	-1.2374	-1.06956	0.387708	1.97707	2.27427	-0.64053	0.541424	-0.0523238	0.935096
MAPK13	O15264	-0.463819	-0.154913	-0.477697	-1.42076	-1.42341	0.950616	-0.0991519	-0.207598	1.72321	-1.30538	-0.823601	0.657711	-1.77211	0.376102	-0.0505439	-1.71615	-0.369814	-0.434523	0.749026	0.440139	1.00907	0.554903	-0.388373	-1.99285	-0.264398	1.05837	-0.593073	-5.88604	1.60501	2.71155	-0.256752	1.98982	1.22408	1.08877	-0.0503857	1.75998	0.264795	0.912975	1.07049	-5.53418	3.18718	-1.90823	-0.53277	-0.257074	1.89054	1.84854	0.442894	-0.509968
SPTLC1	O15269	1.98625	0.990675	-1.18122	-1.46714	0.582326	0.518837	-0.419911	-1.04584	-1.85138	-0.321683	2.04671	-0.186917	-0.623348	0.0955451	1.52488	2.11564	-1.2482	-2.56573	-1.82542	-1.86476	-0.11905	-0.834625	-0.0373697	0.175117	-2.01104	-1.3364	2.1863	2.51737	-0.171495	1.34499	0.460651	0.069743	0.822498	-4.17352	0.620337	-0.836136	-0.0960742	-0.139158	-0.756309	-2.64466	0.517151	2.35366	0.718055	-0.568145	0.740023	-1.32812	-0.523032	1.77781
SPTLC2	O15270	1.15914	2.73712	0.378721	-0.938597	1.46011	-1.73486	-0.153946	-1.20083	1.70668	0.314669	-1.26693	2.03883	-1.87784	-0.33075	1.25	2.51999	-0.369011	2.07827	-0.188505	-1.00419	-1.55662	0.798191	1.45106	-0.649015	-0.0955442	-1.46033	1.8221	-1.31408	-0.476763	-1.13754	-1.41817	-0.18762	0.302985	-0.739696	1.16677	-1.67494	-1.91998	0.3116	-0.934097	-0.041738	1.28136	-0.984461	-1.88464	0.365523	1.26396	0.584332	1.10416	-1.74537
OGT	O15294	0.3696	0.150018	2.48936	-1.4182	0.997366	-1.21647	-0.596557	0.446436	1.75118	3.17912	0.842101	2.61705	0.306036	1.92701	0.150853	1.86472	1.90217	-0.231012	3.18128	3.23589	-0.246443	-2.01869	1.29053	-1.35043	-1.49645	2.12439	-1.91668	-1.07465	-2.27487	-1.77605	-0.838855	-1.85814	1.56491	0.0372119	0.444882	-1.90467	2.69254	1.56221	2.14723	0.652808	-0.159422	1.09636	-1.46765	-0.447238	-0.955932	-1.4496	1.51337	-0.845641
PMM2	O15305	1.35268	-0.42228	-0.421046	0.774071	0.654647	0.0834132	-0.125464	-2.24691	-0.634295		0.314648	-0.0260603	-0.0699357	-1.02687	0.24561	0.928542	-1.6727	1.11349	-0.41245	-1.53498	0.58824	-0.871681	0.112999	-0.34917	0.15291	-1.81677	1.37927	1.52712	0.487901	1.36154	1.4806	1.27903	-1.73607	0.340415	-2.12618	2.10715	1.74393	-0.947947	0.440671	2.7218	-2.00427	-0.01029	-0.50261	0.991896	-0.884707	-1.17634	-1.85436	-0.633365
MIA2	O15320;Q96PC5	-0.657243	0.167137	-1.83087	-0.472167	-1.03237	-0.91518	-0.266299	0.381981	1.10067	-0.259037	0.131307	-0.125629	-2.18775	-0.703244	0.778987	-0.456412	-0.144839	0.91997	-1.66779	-0.471099	0.951037	-0.31879	-1.12764	0.656837	1.34174	-0.350376	0.627697	-1.16533	-0.305169	1.29417	-1.44731	0.189106	-0.63137	-1.98823	0.912936	1.07405	0.00488867	-0.157858	0.265059	0.200633	1.38237	1.15899	-0.243235	1.20928	1.59887	0.152056	0.722172	-0.0214001
TM9SF1	O15321	2.24753	-3.239	0.358366	1.84936	-0.448825	1.77158	-0.933067	-1.50519	-1.58091	-1.43347	1.48485	0.96922	-1.58599	-5.34255	-0.246558	1.68997	-3.15562	0.214225	-1.15775	0.918904	1.3759	-0.770002	3.09218	4.03199	0.381987	0.564559	1.96056	-0.995107	-2.15831	-3.06075	0.728926	0.527211	0.426937	-0.995717	1.02318	-0.828438	-0.910671	0.986161	0.389494	1.53083	-3.32717	-0.356412	1.80573	1.87691	0.676486	0.870874	0.42104	1.82672
INPP4B	O15327	0.401821	0.255866	0.0652872	-0.0930563	0.785295	-3.67346	0.453616	-0.619948	-0.0414885	0.835015	-2.51558	1.19222	2.13864	-0.0744492	0.684645	-4.00769	1.34564	0.0560212	1.98474	0.716644	0.28593	-1.88629	-0.454972	-2.21968	-0.6875	0.514888	1.03364	-0.794564	-2.96476	-0.972086	-4.41873	-1.22838	-0.436319	-0.953367	0.958931	1.61711	1.07218	0.695066	1.50219	-0.355148	1.94254	2.13927	1.97951	-4.1699	-2.44985	0.892967	-2.87878	0.231229
HMGB3	O15347	2.50034	4.23203	-0.540912	-0.0213259	0.666395	0.158628	0.293951	-1.13562	-0.540798	1.88085	0.0100435	0.0971065	-0.692149	-0.402062	1.49949	0.572493	-0.67978	-0.945715	-1.70591	-1.17363	-0.801084	-2.0256	-1.96866	-3.7697	-1.75177	-2.4794	1.13723	-1.02124	-0.52444	1.5386	0.524669	4.61433	2.02746	0.0334869	1.97328	-1.93269	-2.2125	-1.28254	-3.32358	0.13738	-1.69977	-3.61569	-1.19315	-2.63906	1.63647	-0.0803965	-0.0905961	-1.6302
PPM1G	O15355	1.52306	-1.48502	0.00724243	-1.17157	-1.44688	2.67424	-0.220575	-2.55853	-0.504978	1.65049	-0.0789092	-2.26513	-0.312545	-0.815688	0.263301	-1.47825	-1.40984	-0.952064	-0.806588	0.289922	0.408511	-2.06323	2.00625	-2.92336	-0.340457	-0.428936	-0.536443	-1.61177	0.803514	0.177059	0.454735	0.259897	3.71001	0.28872	1.88651	-0.357989	0.594579	-0.965817	0.363545	2.01943	0.106711	4.82088	1.15471	-1.25754	-0.370732	-2.80937	-1.84606	-0.401331
INPPL1	O15357	0.357515	0.258812	0.101639	-1.2013	-1.7302	-2.03074	1.50637	0.618151	-2.39929	-3.12645	-1.95103	-2.30285	1.69293	0.0168545	0.216551	1.47878	-0.197481	-1.5775	-2.29453	0.422773	1.72028	-0.460576	3.32572	1.14845	1.99298	1.15882	-0.919235	0.430104	2.51552	-1.0462	0.090601	0.516303	-1.44844	-0.0238727	-2.09516	-5.55509	-0.0248504	0.38262	0.796141	-0.0784649	1.99859	-0.0012965	0.778541	-0.306477	1.64857	1.7727	1.8938	-0.329713
EIF3D	O15371	-0.928197	-2.38941	1.99047	0.57961	0.504062	0.324067	-1.69791	-3.03277	-0.809763	-0.908128	0.809266	-0.849124	3.26836	3.87329	1.31442	2.5263	2.19426	3.52817	1.43072	-0.633877	1.50411	-0.387089	-1.15368	0.0704667	-0.149234	-1.2669	2.35091	0.43425	-2.12114	0.335617	0.299174	1.05885	-1.73266	-1.11469	-0.882517	1.26665	-0.412595	-0.730759	-1.69751	0.998528	-1.19415	-0.395881	-0.403937	-0.245234	-0.728771	-2.41809	-2.07989	-0.523872
EIF3H	O15372	-0.176372	-1.99804	-0.284252	0.0734707	0.255926	0.307686	-1.31289	-4.65259	-0.800606	1.37127	1.21282	-1.51448	0.258134	-1.38318	-0.130579	0.692312	0.508202	1.36562	-0.684244	-0.465593	0.956809	-0.314981	-1.74464	-0.595858	0.926356	3.6577	1.04947	0.496912	-1.13249	1.38037	1.13902	1.27123	-2.84502	-0.314202	-0.472994	1.2121	-0.883143	-0.730077	0.0576491	-0.855623	1.40248	-1.53581	-0.492755	2.15017	0.970194	-0.459344	0.565529	1.0521
HDAC3	O15379	1.35294	-0.159825	-1.25458	-0.802707	-2.77602	-2.87992	0.336188	-0.952645	-1.57209	3.06047	-2.12258	-0.849525	2.33596	0.117334	0.582427	-2.52654	-5.86326	-0.925792	-2.16139	-1.9963	-0.183525	0.000182235	0.901646	1.02297	-0.399657	-1.59815	1.23198	0.295267	0.529031	1.0081	0.899754	-2.876	0.0723249	1.27869	-0.0254207	-1.38974	-0.153969	-0.435139	0.0861802	0.368118	-0.332165	1.39201	-1.27561	1.0906	1.87526	-1.6184	-1.93423	1.31508
NVL	O15381	-0.509596	0.334988	0.341939	1.09177	1.6935	-0.681244	-0.204304	-0.471195	-1.46815	-0.240954	-1.65924	-0.835622	-3.34359	-1.81391	-1.42774	0.166588	0.375931	0.405226	0.691897	0.590326	3.52374	0.306092	-0.78169	3.15754	0.0646342	-0.066255	-0.768003	1.71823	0.00241762	0.564667	-1.74315	0.676996	1.89629	0.325341	0.201612	-0.126123	-0.598445	0.0775951	1.47487	1.90884	0.0463439	0.0876434	1.95812	1.7834	0.614785	-1.11129	-1.01024	-2.07501
BCAT2	O15382	-0.535625	-0.208305	-1.06621	0.680756	0.593157	0.867029	1.32539	-2.01481	0.781344	-1.21689	0.252876	1.53446	-0.229593	-1.62093	1.10983	0.318866	-0.749745	0.716249	0.224121	-0.367208	1.36222	0.502769	-1.02344	-1.30469	0.812049	-1.47376	0.328977	-0.827788	-1.09387	1.89922	0.681548	4.06776	-0.771539	-1.66478	-1.99148	-0.907091	-1.14155	-1.34346	0.395345	-0.666964	-2.48081	-1.1013	0.36621	1.4536	4.21365	1.22748	1.56101	0.749987
SIGLEC5|SIGLEC14	O15389;Q08ET2	-1.31341	2.11046	1.50311	-1.06149	2.0599	0.218396	3.60922	1.96168	2.25817	0.810885	-2.0358	2.1567	2.87934	0.549071		-0.22786	1.27966	-0.368138	1.5892	-0.726915	1.66764	-0.257149	-1.06102	1.29491	-2.42657		-3.55322	-2.77451	-3.61788	-0.756534	-2.11123	1.35806	-0.542656	-1.30584	0.831358	-3.70747	-0.853995	-0.620458	2.24333	0.194338	1.13316	0.0764862	0.502757	-0.0738152	0.549299	-1.16837	-0.585121	-2.89655
IPO8	O15397	0.677615	1.20082	0.356221	-0.362189	1.42568	0.260217	0.295408	0.596225	1.14226	0.0964721	1.26636	-0.300015	1.07305	1.36126	-1.57975	0.317941	0.984444	-2.45514	2.05831	1.46448	-0.247229	-0.572589	-1.66222	-1.10924	-0.75875	0.868504	-1.36977	1.24226	1.69594	-1.72463	1.209	0.907137	1.78942	0.265785	-0.431675	-1.52589	-0.448261	0.151722	1.00559	-1.09439	-0.295412	-1.19298	-1.76216	-0.158949	0.264267	-0.0713306	1.48847	1.59233
STX7	O15400	-0.913975	1.56131	-0.731436	0.212738	2.4838	1.67413	1.79295	-0.299122	1.0591	-2.85811	2.98316	0.909617	-0.346149	0.228841	-1.63455	-1.73559	-0.95705	-0.900805	-1.02643	-0.478	-2.06215	-2.31489	-1.82031	-1.42018	-2.2876	0.31413	1.81349	1.39741	1.31649	1.18985	1.59825	1.17327	0.44161	1.48714	0.301187	-1.27983	-0.853557	-0.394743	-2.21041	-0.987998	0.467927	-1.44796	-1.13336	-1.55106	1.07763	0.0737919	0.478848	-0.439545
SLC16A3	O15427	-0.790199	2.08065	-0.667862	-1.31722	-0.158077	1.28707	-1.04255	-1.1771	-1.39356	0.255414	0.823083	0.346376	-0.488442	0.822762	-2.73341	-0.323801	-0.485082	-0.101515	0.614085	0.855746	-1.97747	0.0646705	-1.26434	-0.622993	1.74032	0.487717	-2.77098	-0.221727	1.94176	0.973203	-1.93131	1.19471	-0.0554359	1.55139	-2.5397	-0.274449	-0.0188558	1.1574	0.278475	-0.300557	1.57125	0.886275	-0.815221	-1.00631	2.03082	1.6685	1.70882	-1.02272
SLC31A1	O15431	-0.238769	1.05437	1.09566	0.997078	0.419993	-0.0167748	0.149056	-0.055905	0.0604736	-0.0514625	-0.224093	-1.07189	0.939217		-0.176773	1.14101	-2.91253	0.276328	1.15302		0.119264	0.925315	0.469022	1.21467	0.653839	1.59802	-0.306785	0.281612	-1.35562	-0.395025	-3.11334	-0.148757	-0.414623	-2.82597	0.354837	-0.977722		1.93695	2.44678	1.81136	-1.91541	-2.76169	1.69681	-0.992905	2.38674	2.02727	2.28665	-1.98387
CD3EAP	O15446	-1.22332	-5.5886	-1.27216	-2.47361	0.809389	6.23267	1.3178	0.0798852	3.17532	-1.99158	0.778542	-0.420436	0.366933	-0.21206	-1.50234	0.475833	1.76671	-1.44221	-3.30258	0.999239	-1.86953	0.641612	-1.55435	-0.308792	-0.965072	0.163327	-0.631693	-0.424105	-0.274066	0.398832	0.480394	-3.31229	0.259983	0.503811	-0.414864	0.552691	-4.28678	-1.21571	-0.728918	-1.41104	-1.70654	-0.0733332	3.51994	0.197681	-0.23246	-1.02604	-1.73084	-0.348168
MAGEB2	O15479	2.14219	0.115371	0.750361	0.931396	-1.66464	-0.676979	-2.0229	0.57857	1.11403	-0.366268	-1.39669	-0.329241	0.263263	0.737155	2.43423	-3.99384	0.140228	-1.77858	-3.03573	0.788915	0.479047	-0.63366	0.431845	0.199613	1.13708	0.19144	2.02532	1.78699	-0.851495	-2.23835	0.151694	-0.462533	-0.337963	2.19805	1.1053	1.91338	1.31313	1.10931	-1.31192	1.65719	0.0783603	2.44825	-0.249508	0.619475	-1.07802	0.920611	1.15581	0.175388
YKT6	O15498	0.172141	0.859971	-0.22899	-1.01907	-1.2047	-1.30668	-1.21874	0.00606131	-0.448495	-1.76329	-1.89421	-0.348918	-0.204493	0.387807	-0.100465	-2.4709	-0.564613	-0.689472	1.09932	1.00961	-0.374089	2.2697	1.49976	-0.186969	-0.514662	0.586673	-2.54993	0.215953	1.76982	-1.11772	-2.39072	-1.10654	1.53138	-0.412266	-0.623947	-0.879348	1.02861	0.558193	1.6134	0.0107609	1.99119	0.224679	1.41784	-0.473196	0.695046	2.89511	2.13901	0.834843
NUP42	O15504	0.497241	-3.44259	-0.0633673	0.55411	-0.783296	0.526223	-1.44637	0.389997	-0.588423	1.2768	1.3031	-0.833074	-0.61888	-1.34845	0.485587	0.646175	0.757775	-0.00852066	-2.0273	-3.18334	0.274833	0.723842	-0.33875	0.825132	0.965918	-3.04741	0.702262		-2.53804	-0.615194	0.681937	0.242528		1.41371	-3.71587	0.592525	0.682459	-2.74633	1.13102	3.15505	-3.61504	2.44084	2.06135	2.12243	-3.73765		0.302033	0.75965
ARPC5	O15511	0.698822	3.41003	0.114498	-0.564321	0.250049	-0.234242	-4.38305	0.266608	-1.01175	-0.518526	-1.92267	-0.0965804	-0.309925	1.88872	-1.5611	-2.1083	-0.444875	-1.22445	0.839257	1.23361	-1.30957	0.134361	-1.15554	-0.989084	-0.86149	0.515446	-1.5566	-0.560381	0.65552	1.09863	-1.08479	0.809408	1.1646	-0.13093	-0.881251	-0.643497	-0.109271	-0.15802	0.685167	-0.104932	2.8222	-0.0298205	-0.616942	-0.803895	1.81132	0.98721	0.735705	0.437681
POLR2D	O15514	0.843429	0.920675	1.47831	-0.0190499	1.88752	1.41892	-0.228312	0.213159	-0.628105	-0.418501	-0.174987	0.672348	2.19748	0.720758	-0.694537	1.89166	-0.253853	-1.40496	0.916303	-4.36458	0.358328	-1.51767	3.49975	0.0210934	0.663873	-1.95169	2.43343	-0.452858	0.835663	-0.246629	0.61947	0.890039	-2.86897	0.342927	-0.0025899	-0.734749	0.727823	-0.192573	-0.923831	-2.37751	2.42661	-5.77617	-2.74469	1.01841	-1.35244	0.595136	-0.826236	0.400442
DDX3Y	O15523	0.837828	0.81272	1.9622	-2.30849	1.22271	1.63406	-1.54451	-0.311729	1.51924	0.298489	2.5801	0.257708	1.24775	-0.341963	2.30243	2.28378	0.669698	2.23995	-1.87406	0.934977	1.28719	-1.69541	-2.92089	-1.84936	1.61399	-0.0402513	-3.63731	1.13207	-2.20045	0.987229	-5.22605	-1.89931	-0.834279	0.274128	0.0324555	1.70623	0.749368	-2.68067	-1.11684	-0.176337	-3.54467	0.614245	-0.280242	-1.1955	0.136005	-0.0999173	0.208769	2.44188
MAFG|MAFK|MAFF|MAFK	O15525;O60675;Q9ULX9	0.95071	1.12851	-0.813476	1.61727	-3.35578	1.54701	1.21702	0.209553	0.732131		0.148633	0.27558	-2.45397	0.63247	-1.38589	-3.81751	-0.708899	-2.42277	-1.39564	-0.822045	-1.26873	-0.327853	-0.305353	-2.20701	1.77476		1.03786	1.49239	0.76127	0.227916	1.20802	1.4681		-3.03664	1.76632	-3.40118	-1.68639	-1.19451	-1.68399	-0.37629	1.8633	-1.30222	0.828265	0.0792465	2.34503	-1.67454	0.0459266	-2.99583
PDPK1|PDPK2P|PDPK1	O15530;Q6A1A2	0.528529	-0.650126	1.14665	-1.97195	-3.30674	-0.144302	0.240958	0.593511	0.332907	2.29228	-1.68313	2.43178	-1.08447	-1.12823	-0.92361	-2.10072	-3.1457	-2.00779	3.83298	-0.852754	0.223169	-0.358054	0.272256	1.91386	-0.466207	0.0660601	-1.88454	-2.15657	0.179596	-1.14874	-0.787609	0.146011	0.509015	0.638436	2.66637	0.437801	1.94916	-1.03705	0.921967	0.631125	-0.026276	-3.131	0.985099	0.691405	0.458953	0.0670964	-0.463131	-1.04325
TAPBP	O15533	-2.36468	-1.33571	0.249005	1.14074	0.552036	2.00187	0.42452	1.87034	0.0484976	-0.843352	1.95624	0.455559	1.35933	-0.0174184	0.134182	1.9502	-0.139535	1.3123	-0.0971134	-3.83254	0.933136	0.756458	1.58739	-0.222302	0.078841	0.191164	-1.62107	1.72481	-1.37244	0.275658	1.03993	-1.85316	-2.31519	-0.797077	-4.53399	1.6018	0.746361	-1.01132	-0.188034	-0.328599	-0.938659	0.727193	-0.39301	0.336758	-1.84006	2.89473	-0.461383	3.86879
RNF113A	O15541	1.75579	0.484151	1.52661	-0.424102	4.17637	0.270159	0.185555	1.97064	-0.60871	1.73558	1.05126	0.233665	-0.747094	-0.031461	3.5029	0.158239	-2.889	-0.138375	-1.67675	-0.819972	0.504208	4.51969	1.288	4.45374	1.60339	0.363696	0.0168017	-0.704149	3.73558	5.42526	-0.535685	0.42986	-1.0035	0.0574181	-0.46317	1.3197	-0.190532	0.00366021	-1.0459	-3.1905	-3.51428	-2.73713	-1.89663	-1.12144	-0.018638	-0.569558	-0.355206	-1.9966
MEFV	O15553	-0.310748	3.32292	-0.139216	0.446336	-0.11179	0.912665	2.28976	2.13854	1.37741	2.51203	-0.00525911	4.80718	2.01022	-0.585933	1.26753	1.43478	5.06788	0.959132	2.36053	-0.0110162	-1.14221	1.36371	-3.33078	0.615066	1.1591	2.55626	-4.82662	0.611336	0.97398	0.527503	-2.75644	-0.250677	-0.552321	-1.74561	-4.02245	-2.44723	1.85501	-0.208276	-0.426507	-6.7392	-1.37425	-0.230626	-2.85302	-0.156339	-1.82152	0.751514	-0.203771	-0.995852
DHX15	O43143	1.51983	-3.02605	-0.107574	-0.237043	-1.14543	-0.0776994	-0.666755	1.27069	-4.24586	-1.91357	-0.154064	0.133546	-0.484956	-1.9306	0.680498	1.5403	-0.23513	0.0785586	-2.11518	-1.36502	2.00141	1.52676	1.00096	1.11326	1.19317	-2.44879	1.14662	-0.37556	-1.08634	0.349515	1.91456	1.70334	-2.59196	0.814405	-1.62179	0.136275	0.707188	-0.327472	0.404044	1.47117	0.0485889	0.112171	0.00713368	0.62725	1.85816	-1.71306	0.176229	0.967072
RNMT	O43148	-0.463465	-1.07325	2.23312	-1.6412	-3.93512	-1.4333	-1.37872	-2.25943	-0.465808		-2.0501	1.77292	2.81981	0.0525901	-1.3148	0.193645	-1.60603	2.09938	1.87255	1.95983	0.482645	4.19062	3.98548	1.17894	-0.469288	-0.824887	0.0426594	1.84491	-4.38532	-3.5328	-2.09878	-0.523901	-0.285107	-1.04232	0.922153	-2.25588	2.31576	2.16148	3.61267	3.07871	3.49529	2.31765	3.41097	0.386161	-0.666264	0.478959	-0.457768	0.354587
ZZEF1	O43149	-0.939484	1.07601	-1.29781	-0.81324	-1.43901	-0.434383	0.582586	0.647079	1.62306	-1.54952	-1.06714	-2.50718	0.737964	-0.433598	-2.57166	-4.62399	1.91238	-1.66688	2.79782	-0.482521	-1.4976	-0.661277	0.161877	-0.980699	-0.391976	0.869387	-0.915925	-0.367519	1.2744	0.103906	-1.49645	-0.82844	1.84369	2.95504	2.15565	2.11708	2.22275	0.495909	0.3218	0.368402	0.623211	0.440593	0.137501	-0.101415	1.7291	1.1169	0.323735	-0.862296
ASAP2	O43150	-0.935453	-0.622082	0.330241	-3.25117	-0.00380786	0.922015	1.45336		-1.58165	-0.46559	-1.43904	1.05463	1.34564	0.53868	-0.0466904	-0.951198	-0.987503	-1.51298	-2.75703	-0.363109	-2.06387	0.333668	-0.614164	0.514861	1.23809	-1.47862	-0.665112	-1.21339	0.376037	-1.00253	-2.07453	-2.65508	2.15952	1.83232	0.566725	-4.05236	0.856363	1.38497	-0.313413	1.62169	0.677779	3.04051	-0.0785991	-1.42626	0.262439	0.934473	-0.362794	1.56409
RRP8	O43159	0.492094	-1.01483	-0.563771	1.03722	-0.241214	1.00787	-0.118667	0.982479	0.256364	0.265553	1.44585	-1.01918	-1.21711	-1.08466	1.01862	1.21753	1.37758	0.805911	-0.321031	-1.21563	0.284565	-1.63148	-0.546795	-0.162438	0.711432	-1.44356	-1.34161	-0.548158	0.469059	-0.295279	0.459347	0.105779	-0.299552	1.73416	0.964362	0.0783521	-0.263317	1.04305	1.24954	0.193197	0.518699	-2.35587	-2.61886	-1.54795	0.322813	-0.577554	-1.51936	0.0744293
CYB5B	O43169	1.18859	1.30575	1.92889	-2.3567	-0.013604	-0.30627	0.801679	0.915011	1.30517	5.87576	2.06353	-0.943074	0.164968	0.554512	0.470423	0.732696	4.37026	1.62389	2.47955	-0.623811	-0.675975	-3.90507	-4.03548	-3.18001	0.731594	1.39575	1.04387	-1.98413	-0.0625824	-1.62027	-1.13383	-2.20746	0.623238	0.263994	-2.2216	0.962222	1.58969	0.985003	1.90165	1.32338	-0.701242	-0.663671	1.03966	-3.25966	-0.184037	-0.229165	-0.690481	-2.18401
PRPF4	O43172	1.86643	-1.62739	-0.643971	-0.095758	-0.557982	0.418824	0.298793	0.940428	-0.105578	0.859417	0.939822	-1.44615	-1.22769	0.626977	0.284386	-0.192786	1.66171	-0.8426	-1.49634	3.51537	0.615958	-1.19672	0.908234	-0.0262855	0.808147	-1.37707	-0.112328	-2.66415	0.488701	-0.565431	-0.246569	-2.04365	2.73498	1.2735	3.74245	-0.454116	6.74243	2.79118	-1.50309	0.618276	-0.744536	-0.151981	1.00626	-0.368283	-2.04911	1.7685	-2.05025	-1.2224
PHGDH	O43175	0.687941	-1.58581	1.09157	-0.698618	-0.633755	0.955276	0.176495	-0.95683	0.208189	-1.10526	0.274682	-0.242733	0.832863	-0.259354	-0.507811	0.825787	0.0843721	2.77112	-0.987861	-2.39551	-1.78712	-2.97729	1.08143	-0.102072	-1.18847	-0.995762	0.735759	-1.57683	-1.1743	0.121467	1.16466	0.607413	-0.234528	-0.655867	0.00143134	1.46454	1.20612	-0.36847	1.36082	-0.866068	-1.5658	1.8051	1.08531	2.14197	-1.1776	-2.02261	-0.0628026	-0.726134
NDUFS4	O43181	-1.60838	-1.24942	0.368292	1.64062	1.71079	0.356628	-0.276045	-0.331109	-0.500346	0.032927	0.501294	-0.43131	0.599988	-0.422768	0.398084	1.60562	0.215176	0.886008	-0.718279	-1.80248	0.975773	0.0592271	0.370865	0.457947	0.781502	-0.40412	1.2444	0.392235	-1.67703	-1.50577	-3.58122	-0.603292	-1.40968	-0.906814	-1.48018	0.885459	-0.79119	-1.4672	-0.888982	0.207144	-2.86938	-0.721786	0.0489083	1.49207	-2.37106	-1.31089	-0.861309	1.65085
ARHGAP6	O43182	-0.588278	1.63385	-0.286707	-1.098	-2.66573	-1.24302		1.25376	0.712495	1.68871	-0.619065	0.193008	0.188456	1.29776	-0.916456	-1.24432	-0.241271	-0.490378	-0.946217	-0.437821	-1.76104	0.169762	-0.024664	-0.375019	1.30103	0.942183	0.0736504	0.37432	1.62521	-0.648997	-0.997866	-0.733296	0.749299	0.448621	0.545944	-0.0371152	0.909065	0.238969	0.898299	-0.642712	3.19764	-0.6069	1.34252	2.46007	-2.17436	2.09795	0.576062	1.27108
PHF1	O43189	-0.814479	0.876325	-4.22545	1.15346	1.52172	0.137979	2.19448	0.656969	0.682409	-1.01007	0.712879	-1.00957	1.80657	0.486732	0.0678982	1.72124		1.28607	1.50627	-0.361014	-0.649294	2.35717	-0.823529	1.67747	0.951174	-1.54341	-1.08048	-5.47765	1.68327	-1.77096	2.24536	1.10854	1.05323	-0.903884	0.0955454	-1.27445	0.992936	-0.935397	0.101097	0.512276	1.19755	-3.32365	1.57935	1.54327	-3.107	-1.25952	1.25931	-1.89777
DYNC1LI2	O43237	-1.72141	0.0503762	-2.13243	-0.39733	-0.166886	3.80172	3.17842	-0.217201	2.35249	-2.96844	-1.48112	-3.16361	-1.55153	2.57704	-1.55418	-0.439397	-0.84072	-0.793037	-4.07769	-1.93402	-0.0530608	-0.958359	1.4001	-1.14704	-1.35148	0.986219	0.823669	0.349179	-1.26806	0.320462	1.22449	-0.0629205	0.401266	0.311518	-0.463958	1.91843	-0.127098	-2.47565	0.892628	-0.911853	0.425903	1.60477	-0.942486	1.03264	-0.0461167	0.986461	-0.885618	1.7257
PSMD3	O43242	0.247503	-0.224185	2.32741	-0.33651	-0.147789	-0.266342	-1.13617	3.43124	-1.47618	-0.298386	1.01896	-1.94299	-0.750619	0.0193659	-0.200863	0.770967	0.483189	-0.216006	-1.27448	7.37314	-0.0706115	-0.311322	-2.0405	-0.225411	1.65797	-0.555744	-0.0332737	0.323429	1.21088	0.985925	0.379781	0.469053	-3.26647	0.677387	2.12216	0.960208	5.6797	0.0264366	-2.26703	-0.822437	-1.34412	-2.43188	-3.03991	-1.24744	-0.831365	-0.388954	-1.33822	0.430816
PAPSS1	O43252	-0.418677	-0.855985	0.161665	1.19358	0.710479	-1.77093	0.47694	0.303565	-0.433754	3.3732	1.75107	-0.0237276	0.456644	-1.2165	1.80202	0.688313	4.78033	1.8973	0.419787	-0.19262	1.59707	-0.610201	-0.371857	-1.07482	0.209017	0.579226	1.58543	1.41835	-0.0468637	0.544958	1.34836	1.32841	-1.93182	0.175119		0.786896	-0.796432	-5.24525	-0.766373	-3.9353	-1.67254	-0.458474	0.0179735	-1.4007	0.186256	-1.2054	-1.11654	0.730601
ZW10	O43264	0.75968	0.186425	-1.97916	-1.25024	-0.443956	-0.10463	-1.472	0.773906	-0.973527	-0.234538	-0.383023	0.31598	-1.99756	3.13954	0.865151	-0.740934	-2.76714	-0.271744	-0.543273	-1.9421	-0.510394	-1.70963	-1.64949	-0.581996	0.065028	-1.21784	-0.179023	-1.77541	1.75979	-1.7769	-1.17401	-1.73371	-0.447126	2.76398	-0.435781	2.57052	-0.376808	2.19187	4.16326	-3.17164	-0.868669	-0.309042	0.0604201	-1.29086	0.103222	6.29496	2.19475	1.08104
SART1	O43290	1.34991	-1.41257	-1.48507	3.00439	-0.603511	0.648706	0.0346673	0.152047	-0.244805	0.785107	1.58047	-0.768656	0.287045	-0.189951	1.17901	1.84059	-0.804249	0.641129	-1.55219	-0.61961	0.18685	3.90373	6.57375	6.93965	0.585098	-2.18233	1.55046	-1.11543	0.126268	-0.566656	0.639815	-0.604146	-2.5696	1.48457	0.407108	0.265561	-1.88778	-0.959812	-2.55858	1.77968	-2.23789	-0.244424	-0.483446	-1.30208	-1.24845	0.0311706	-0.8394	0.32251
TGFB1I1	O43294	-1.11117	-0.290684	1.26124	-1.10616	-0.915264	-0.633537	3.12959	0.340371	1.45028	0.498293	2.73826	0.148789	1.27713	0.374745	0.196524	0.701213	2.5036	-1.57616	3.06515	-0.332413	-1.82583	-0.739356	0.00747988	-0.137423	-1.44887	0.42594	-0.0169022	-0.954429	1.46698	0.784079	1.00025	-1.94361	0.361982	2.14423	-0.220121	-1.07101	1.25592	0.0633834	0.701952	-0.547302	-0.206481	-1.2141	0.124322	1.25062	-2.2702	2.0791	0.201593	-0.903896
AP5Z1	O43299	1.25286	-2.22104	-1.20368	0.227565	-1.82282	1.1713	0.415043	1.52527	-0.785454	0.621206	1.08701	2.5486	-1.48183	0.504062	-0.381922	-3.43768	1.67384	-5.63903	0.588151	-1.74562	0.507407	0.678993	1.09691	0.150143	0.780626	1.56524	-4.22979	-0.846917	-0.345404	-2.1226	0.723138	-0.642736	1.77558	1.59359	1.97753	2.82083	-0.0196865	0.302889	-0.42831	0.611034	0.600057	-2.75372	1.86903	1.03384	2.38685	-0.832043	-0.44221	0.694986
MTSS1|MTSS2	O43312;Q765P7	-1.58638	-2.88665	1.48007	-0.45534	-2.62754	2.06122	1.42109	0.187096	0.850114	-0.681342	-1.33393	0.290236	-0.361814	-0.22509	1.69234	-0.268607	-1.01396	1.75125	-1.56822	-1.54725	1.47692	-0.273481	2.13293	-0.0219886	2.64541	-0.829957	0.700078	3.48553	1.22848	0.711324	1.07638	-2.1955	-4.00056	-0.822396	-0.753754	-0.146865	2.4515	-0.466242	-1.81431	0.00175986	-1.86662	-1.02438	0.00440909	-0.658446	-0.910093	-0.0130984	0.0751459	0.766628
PPIP5K2	O43314	1.23361	0.859121	3.43023	-0.232962	-2.09285	-0.352798	-4.20789	2.79937	1.97263	3.19588	-0.711114	1.02902	-2.68176	1.17507	0.906072	-2.07427	0.794038	-1.57645	4.39044	-4.3521	-0.149011	3.55353	0.359727	-0.0257573	1.39111	0.432364	-0.821791	-3.35161	-1.82294	-1.27912	0.873846	1.13022	-1.9605	-2.9825	1.54063	-1.01616	-0.24642	-1.92148	-0.979546	2.12961	0.605844	-1.22284	1.74859	4.44698	4.24086	-0.226083	-1.01249	-0.785736
EEF1E1	O43324	-1.32062	-0.648464	-0.09809	1.21031	1.24254	1.27913	-0.351253	0.29511	-0.803407	2.59327	0.635083	-0.474758	1.58936	0.7918	0.0248687	0.474669	0.976783	-0.594178	-0.174769	-1.41381	1.1694	-0.885461	1.13442	0.445956	0.475633	-0.0439744	-0.780853	-0.0204633	0.613293	0.10814	0.963164	0.795022	-1.76884	0.594198	1.96644	-1.12371	-1.46787	0.594049	-1.18587	3.19514	-0.491998	-1.40642	-0.054528	-0.726319	-1.15218	-2.91414	-3.31987	0.21082
HNRNPR	O43390	0.418914	-2.68836	-2.92789	-1.02297	-0.275792	-0.334223	-0.915553	-0.776712	-1.17718	-0.43578	0.758665	-1.29055	-1.59578	-1.39341	0.086811	0.5385	-1.84574	-0.284227	-2.02722	-1.03937	0.377499	-0.325383	-1.96068	-0.384624	-0.577114	-2.34534	0.526123	-0.0667167	-1.28295	0.162422	0.588306	0.339318	-1.01209	0.519209	-3.30241	-0.860848	-1.33495	-0.0117344	-0.529164	1.00388	0.612115	1.29642	1.51672	1.5633	4.64758	0.233694	2.00246	0.17749
PRPF3	O43395	0.916581	0.913483	-0.505303	0.472562	-0.413219	-0.498493	-1.29481	-2.05577	-0.644729	0.285213	0.822713	3.86273	2.00663	-0.176756	-0.428511	1.41217	-2.69699	0.476633	-4.04661	1.187	-0.0726221	0.997484	-0.0706003	0.214643	0.01717	-0.70401	0.3531	3.32813	2.35174	0.00204747	-0.172298	-1.11229	0.366909	-1.04189	1.33079	1.91141	0.83443	-1.60092	1.54993	-0.737547	0.234945	1.92988	1.02524	2.06915	-3.07481	-0.565624	-0.730057	2.81494
TXNL1	O43396	2.41437	0.928299	-0.443383	1.83276	0.548185	-0.550195	1.02657	0.658331	0.124574	-1.08808	0.263451	0.0304321	0.549283	-0.0962049	-0.378382	0.294898	-0.986952	-2.29019	-3.34981	0.568555	0.672716	-0.35002	-1.77537	-1.12339	1.2448	1.06699	-1.768	-0.558913	2.09561	1.54988	1.82905	1.54638	-0.168776	1.17154	-2.46804	1.68509	1.01005	0.382555	1.11788	-2.44787	-0.0047445	-0.921662	0.342742	-0.888114	-0.375235	1.29804	-0.665761	-0.96884
TPD52L2	O43399	-0.0503366	1.37953	-1.655	-1.70628	-2.98058	-2.79037	-2.01342	1.01121	0.327109	0.889191	-1.46732	-1.45889	-1.49479	-1.10129	0.617542	-1.75609	-1.27461	0.0231698	-2.20363	-1.20111	-0.782418	1.3191	0.993464	1.04796	-0.280231	-1.12706	1.91662	-1.03494	0.446186	0.554269	-1.06005	0.422227	-1.7236	-0.377441	-2.73133	0.313518	-0.529984	-0.893692	0.353272	0.315021	2.09011	1.17087	0.329475	3.24824	1.88217	1.15838	2.22366	1.19536
EMC8	O43402	0.408092	2.64652	0.557101	0.660049	-0.978651	-0.947832	-0.137955	2.30118	1.34809	-1.66077	-1.23515	-1.28996	-1.43142	1.13573	-0.628198	-0.803677	0.0355914	-1.81832	-0.556809	0.311883	-0.560559	-2.13205	-1.41473	-1.59624	-0.378927	-0.792517	1.42646	0.757383	-0.563864	-0.0133062	-1.99888	-2.46364	-3.23341	0.91704	0.85954	-0.292721	-0.313839	0.668488	0.695732	-0.337199	0.0856482	1.22999	1.531	-1.18712	0.951433	-0.505216	0.226557	-0.131692
ERI3	O43414	1.25624	1.27068	1.38019	1.55158	-1.31137	-1.32468	0.890749	1.27854	1.19415	0.972881	1.8162	-0.215894	-2.05838	0.546446	1.69239	-0.14652	-1.40772	0.978454	-0.525256	0.690572	1.36189	-0.201612	0.158931	-1.97694	1.54272	0.806096	0.688495	1.16233	1.23371	1.92218	-2.17159	-0.939124	-0.446204	-0.573346	-0.693059	-1.15525	0.690907	0.73813	-0.909885	3.14746	-1.53746	-1.54647	-1.23319	-1.48517	-1.23855	-1.3429	-0.548332	0.461395
UNIPROT:O43426	O43426	0.57638	0.136713	2.33482	1.70108	-1.72089	0.981847	0.494185	1.69238	3.52636	1.45244	1.11983	1.28954	0.111826	0.33068	1.66395	2.73056	-0.514737	2.0492	2.59586	-1.33406	1.50835	-1.98573	-0.0141207	-0.850844	2.0819	-0.0989504	2.90535	-0.273573	-1.33095	-1.12526	-0.084094	-0.939314	-3.03984	-0.18851	0.622457	-1.0499	0.883903	-0.281843	0.097657	0.935697	-4.89764	1.43001	0.599012	0.662771	-0.434365	-0.695797	-0.334578	0.616302
FIBP	O43427	0.395365	-0.209369	0.783862	-0.032405	3.32658	-1.56524	0.443048	1.066	2.36217	-0.463822	-2.06791	1.63576	-0.2207	-4.76405	0.580246	2.45623	2.31142	0.305559	3.03343	2.38771	-1.42918	0.0784463	0.271653	-0.0806596	-0.438031	1.31025	-1.39273	2.02826	-0.751636	0.286085	-1.31262	-0.310516	1.75767	1.3363	1.37029	1.08599	1.02969	-0.00122136	0.891049	2.31979	-4.75869	-1.81728	0.198678	2.4698	-4.60445	-0.645959	-0.139829	-1.33814
EIF4G3	O43432	0.356166	-1.11405	-0.653297	0.759124	-0.312271	0.926264	-1.50257	-0.668301	-2.35409	-0.936722	-0.257853	-1.84048	-0.563911	-1.4144	0.705951	0.57595	-1.81151	0.0954386	-0.791502	-1.99474	1.88974	-1.85643	-1.35761	-1.94823	2.18626	-1.87218	-1.52777	-0.223098	-1.32261	-0.0204801	0.85349	0.396422	-3.71266	0.234019	-1.3493	-0.664782	-2.61145	-1.1814	1.92299	-2.2441	-0.454726	-2.08273	-0.258836	2.6106	0.304269	1.48008	-0.441908	2.14819
PPIH	O43447	-0.459651	-1.53843	-0.701194	-1.37457	-1.6557	-0.586255	0.228028	-2.05084	-1.69779	-0.350103	-0.555975	-2.24936	-1.36582	-1.61146	0.396319	-1.02291	-1.46632	-0.596034	0.00437671	2.45654	0.239541	-1.24389	0.253443	-1.25347	0.90159	0.628832	-2.02443	-2.60535	-2.36414	-1.89799	-1.83767	-1.42398	-1.19224	-0.664979	0.811877	-1.67603	1.29713	-1.53696	-2.3919	2.50434	2.02971	-1.86166	-0.67499	1.9671	0.600381	1.42603	2.93169	-2.09128
MGAM	O43451	2.21489	0.912355	1.3688	-1.24701	1.30075	2.12011	1.26944	0.574285	-1.03475	-0.75708	1.67653	0.815204	-1.27366	-0.558174	-2.19234	-2.4323	2.65638	-0.880138	2.01918	-0.353118	-2.71887	0.738058	3.57905	7.07582	-2.0363	0.0421644	-0.580295	1.78174	0.0500819	-0.540397	-1.11909	1.60907	-0.867829	-2.04566	0.0199923	-0.0468123	-0.601899	-0.808499	-2.96357	-1.28029	-0.886784	0.985089	0.0287541	0.923447	0.61664	-1.54242	-0.435941	-1.86109
HTRA2	O43464	-1.6533	-0.987637	4.31456	0.415706	-1.99404	2.59268	-2.2182	-2.27933	-3.42659	-0.164501	-0.178514	-3.05774	-1.11536	-0.767309	0.881721	-0.311475	-2.15185	-0.904195	-2.10851	-0.649652	-0.152593	0.544551	0.221613	2.51667	-0.207095	2.4272	-0.0840585	-0.232893	-1.76125	1.78671	-0.95656	-0.87048	2.59922	1.96562	2.91943	0.181873	0.484022	0.996763	0.987418	2.31532	-2.81632	3.19547	4.50454	-0.851661	-2.50566	-1.51315	-0.781587	-0.434121
AKR7A2	O43488	0.875233	1.5675	0.566697	0.0860935	-2.0743	-0.37711	-2.22053	-0.233085	-3.93869	-1.70778	-3.33398	-3.18892	0.278827	-0.787723	2.37	-1.70732	-0.506873	1.75419	1.11352	0.808888	0.824735	2.96719	-0.814856	3.46266	-0.405592	-1.45312	-0.353265	-0.446134	0.332241	0.864993	1.59715	3.14505	-1.4071	-0.0534542	-0.170825	-1.37244	-0.158997	2.26001	-3.32541	3.42542	0.87033	-2.87945	4.17787	-0.423279	3.35043	0.900703	0.798527	0.556339
EPB41L2	O43491	1.33288	4.11665	4.39507	-0.830672	1.18618	0.784686	-1.06606	2.43573	-0.787976	-0.106151	-2.70978	-0.650556	0.616786	-0.562957	-3.05252	0.314588	1.22889	-0.313469	0.846823	0.627017	-2.72534	-4.62774	-2.39286	0.541219	-2.19278	0.376631	-0.668239	1.79507	-0.655791	2.92156	-3.60021	2.69242	1.1558	-1.8305	0.338578	1.18821	-3.98359	0.0575462	0.0359122	1.23476	2.53357	-0.966499	0.163502	-0.631262	1.66222	0.910806	0.828853	-1.94808
TGOLN2	O43493	0.297866	-1.26938	0.222572	3.33045	0.608565	0.00940454	-0.536378	-1.88607	-0.194451		1.4625	-1.48917	0.313444	-1.55738	0.096368	0.930386	-1.54673	0.545136	0.0055512	-0.0637756	1.00441	0.0896451	-0.403401	0.354192	-0.964421	0.116897	3.58611	0.130712	0.76521	-1.22771	1.3759	-1.2426	-1.14169	-0.368682	-4.40751	0.690571	-0.58469	-0.693602	-1.09736	-1.95743	-2.79545	1.1618	1.7873	0.280249	-1.79842	-1.12852	-0.845039	3.36219
LAMTOR5	O43504	-1.70004	1.98376	3.91796	0.699118	1.3033	-0.421289	-0.798237	1.62195	0.865888	1.44705	-0.644447	1.16046	1.19443	-0.0274495	0.314858	2.16437	2.44333	-0.878651	2.24553	0.0996818	-0.996912	-1.74792	-1.83562	1.48801	-1.03898	-0.191446	0.954623	0.637047	-0.784723	-0.535802	-0.331198	0.943999	-1.8844	-1.41302	0.705356	3.46842	-1.81561	-0.691753	-1.16793	-1.57301	0.603499	1.20455	-0.816959	-0.85503	1.39297	0.176727	1.45492	-0.855958
WIPF1	O43516	-1.03731	1.2845	-0.85669	2.38672	-0.18533	0.369242	0.148812	0.0228085	-2.49522	0.447532	-0.546995	-0.159389	-1.24886	-0.65734	1.15435	-1.4752	0.354529	1.08269	-0.203582	-0.748109	-0.0352648	-0.0387248	-0.824869	-2.9122	2.57516	0.0403888	1.88724	0.0990302	1.06716	0.794995	-0.398041	1.59361	-0.828149	0.838751	-0.197777	-0.439549	-0.812135	0.400153	1.76894	-1.14656	0.471331	-1.3307	-1.74451	-2.06969	1.19966	1.47597	0.454685	-0.606616
BCL2L11	O43521	-1.01377	-2.33802	-0.53341	-1.4211	4.39769	-0.473437	1.42874	0.895215	-0.21973	-0.7199	-1.18682	4.20743	-1.24984	-2.51259	1.10702	0.636221	-0.804609	0.826467	0.999816	0.447383	-0.0518702	-1.07256	-1.36498	1.83159	1.04722	3.83156	-0.548892	-1.5788	5.80073	-1.25085	-3.2993	4.04729	-1.17637	1.74472	-1.11705	-1.43911	4.48297	-0.22482	0.885513	-1.24939	0.427344	-2.79339	-1.38033	-1.6885	-2.06965	-2.49482	-1.0706	0.83408
LAT	O43561	0.151625	-3.83897	1.27536	1.74221	1.8265		0.0201586	0.0949652	-0.322063	1.54934	-3.27775	1.10508	2.06403	0.578858	-1.16274	-2.6595	-0.0747988	-1.46371	0.183481	0.725494	0.00186432	-1.28399	0.671248	-0.963542	-0.490107	1.23867	-1.32526	2.92331	-0.371397	-0.154911	0.0612199	-2.10144	1.98046	0.533953	0.0414552	-4.01235	0.441302	0.808853	0.342561	-1.99801	2.64596	-0.455894	-1.62354	-3.62091	-0.0961663	1.264	-0.823357	3.25168
RGS14	O43566	0.881549	1.92423	-0.223111	2.40848	-1.89859	0.192819	-0.232731	0.691471	0.897078	-1.02533	0.619605	1.79265	-0.029248	-0.423003	-0.0364256	-1.75856	3.04621	-0.735258	1.9057	-1.39583	0.9199	-0.55057	1.21198	-1.85547	0.726984	0.86425	-0.760663	-2.62447	-1.68598	-5.27378	0.0448088	0.849193	-1.04599	-0.137939		-1.24309	-0.442326	2.11578	1.32466	1.38862	4.36933	0.499343	1.42014	0.962267	1.11436	1.14295	0.0347508	-1.35769
RNF13	O43567	-0.34646	1.32018	-0.375617	0.874839	-1.32674	-0.0554625	-0.282938	3.30032	0.0296856	1.70532	-1.60886	0.822751	0.860269	0.227159	-0.13745	1.74497	0.223476	-0.298724	0.432322	-4.72737	2.35867	-0.790514	-0.293301	-1.47332	1.22273	-1.69246	-0.958567	-0.852791	3.44134	0.109056	1.10084	0.281453	-2.15705	2.21104		-3.2301	1.00323	-0.660268	-2.07835	-0.190508	-0.854878	2.22053	1.43366	1.73234	-0.939794	-1.42142	-1.32866	1.13921
AKAP10	O43572	-0.0847758	2.56794	1.85387	-2.90586	1.20657	-0.240301	-0.775322	0.925008	1.23971	0.0398856	0.139021	0.871727	-2.57516	-1.30665	-0.188034	-0.98298	0.386997	-0.30329	0.715402	1.48316	-2.49656	-1.9687	0.17941	-2.19515	0.830361	1.18568	-0.842535	1.69019	1.13033	-2.87297	1.49619	0.735998	1.21684	0.731855	0.26323	1.62538	0.427739	0.591432	-0.573064	-1.19707	-1.0056	-0.913142	2.29695	0.11722	-0.0280011	-1.96726	1.98713	0.0861175
DENR	O43583	1.66531	0.552131	0.67477	-1.13362	-0.329297	-1.14006	-0.031492	-0.925225	0.82801	-0.464013	2.15004	0.739887	-0.0228523	-0.464685	1.00616	-0.0836898	0.285789	0.740091	-0.468067	-3.91945	0.763575	-2.17894	0.0104587	-2.14842	0.639684	-1.28174	1.52367	2.30055	-0.551477	2.35129	3.3863	2.32268	0.374906	0.434863	-2.68502	0.79756	-0.67022	-2.29871	-5.33817	-1.06378	-1.26724	-1.21017	-2.0397	-1.28889	0.3929	-0.775017	-0.841673	0.638954
PSTPIP1	O43586	1.74705	0.15402	-0.891439	-3.08407	-1.31431	1.8235	3.62426	-3.14277	-1.55987	-0.0888841	-0.220697	1.00638	-4.37831	-5.37351	-0.164986	-1.64452	1.41173	5.20581	-2.47319	-0.481906	-5.24998	-1.69557	-1.78562	1.27437	0.19632	1.80965	-0.96242	-3.75758	-0.125029	1.18318	-0.923012	3.10487	-0.640232	1.56547	0.929485	0.136599	0.418886	0.822301	-0.35348	-1.43421	2.05781	-0.585333	1.07522	-1.17275	2.94219	-0.474592	0.00518191	-2.79407
XPOT	O43592	2.15991	-0.215772	-2.06979	-0.471044	-1.20149	-0.470367	1.36179	2.17105	3.68373	-2.35783	0.805154	3.17624	-1.50223	1.35727	0.239647	-0.502949	3.55069	-0.0886171	-1.76204	-1.7852	-0.343372	-1.26055	2.20609	-1.80978	0.190985	-0.490976	-0.940701	-1.46197	-0.904038	-1.07289	0.144989	0.148138	-0.772393	0.12942	-1.49443	0.389682	-0.246338	-1.15076	0.55429	1.11683	-0.381768	-0.153659	-0.108345	-0.371265	-0.0683366	-0.293255	-1.13089	0.519868
DNPH1	O43598	-0.980261	-0.582578	2.57814	5.31258	0.643497	-0.466288	0.0139774	5.01306	8.59248	1.18197	-0.233008	-0.575149	-0.547791	0.465305	-0.387148	0.567841	6.87039	-0.317485	8.59075	-1.44633	-1.52047	-1.00018	-0.344078	-1.84269	-1.40183	-1.21004	-1.04504	-1.7584	-2.07737	-0.347285	-1.78395	-2.80831	-2.00108	-1.44493	-1.05121	-0.741799	-2.92491	2.89447	-1.73765	0.219739	-2.02726	-1.33177	-1.91214	0.908788	4.8677	-1.96466	3.32666	-0.759075
TIMM44	O43615	0.745434	-2.0133	-1.24839	-0.42527	0.435499	0.84705	-1.10519	-0.0594589	-2.38534	0.340429	0.00954268	-0.332771	-1.75647	-0.145588	1.47118	1.48329	-0.875963	-0.620626	-2.09051	-12.7574	2.21898	0.529686	0.445847	0.911211	1.42743	-1.30269	-0.441392	-0.585626	-0.97161	-1.26756	1.34719	-0.992068	-3.62137	1.43072	-2.46752	0.44727	-1.98076	-0.331736	1.59762	0.624109	1.48486	1.87489	3.298	2.20978	0.21717	-0.505503	1.30726	2.32471
TRAPPC3	O43617	0.617519	0.112469	-4.69544	-1.13855	-1.27505	-0.146948	-0.904937	-2.22439	0.326154	-3.65455	0.394703	-0.550728	-0.0231954	-0.540792	1.49122	-1.54223	-1.64634	-0.721585	-2.01851	-0.0853432	-1.18637	-4.72041	-1.36238	-4.51212	0.724618	1.4364	0.0515368	2.5624	-0.341372	3.81556	-0.913125	0.247971	0.444981	1.0425	0.522396	0.606452	-0.749507	0.0940833	-0.183451	0.255434	2.58011	-2.75681	-1.84775	1.45238	0.58678	1.64088	-0.649387	0.0429097
CHMP2A	O43633	1.34562	-0.233707	1.49673	0.46361	1.34948	0.768704	-0.170291	-0.810495	1.56175	2.54143	1.66682	0.293446	0.998328	-0.954275	1.22304	1.90627	0.403132	0.368033	0.553481	-1.54067	1.18695	-1.03002	-1.34184	-0.265142	1.02706	1.21396	1.23071	1.82844	-0.87513	-0.195607	0.928054	0.483797	-0.259199	-2.2208	0.0427291	-3.3462	0.360234	-2.32661	-4.11714	-0.191989	-2.45098	0.209377	-2.91473	-1.03901	-0.21815	-0.841648	0.310849	1.10592
NCK2	O43639	-0.0298574	0.739089	0.822272	0.65538	-0.135916	0.192474	-0.903825	-0.233383	-0.0497783	0.160739	-1.10737	-0.936653	-0.125425	0.927324	-0.15292	-2.96288	0.51328	0.263379	1.74172	-2.99079	-1.40053	0.353127	1.2426	-1.64	-0.639607	0.715529	-0.895352	1.6607	1.99157	2.14265	-2.01095	-1.71918	-0.231959	1.80197	-0.97887	1.90417	0.852406	-0.417231	0.764705	-0.323147	1.09419	-0.51424	-0.0123984	-0.303401	-0.625479	2.47415	0.471178	-0.0336077
PLRG1	O43660	0.018527	0.0287742	0.366491	3.78728	-3.3324	-0.972731	1.3165	-2.11223	0.189613	2.95599	2.85232	0.920193	2.70216	-0.318201	-1.05028	-0.349082	0.731384	-2.62261	-0.794256	0.255318	-1.1025	-2.10926	0.313378	-0.867262	1.85591	-2.21477	-2.53643	-0.985451	-1.28387	-2.30814	1.22103	-0.542583	-2.10799	-0.804169	-0.464398	-0.562446	1.87367	-1.26003	-0.762786	2.74693	-1.28885	-2.34512	-1.11186	-1.02282	0.264	0.108768	-0.720242	1.58574
RGS10	O43665	-0.449755	0.99945	-2.03727	1.83306	-0.651227	-2.01728	1.47928	-0.308599	0.978297	-1.72216	0.573988	-0.0964245	-0.845369	0.741009	-0.539428	0.313287	0.445304	-0.907934	0.639882	3.28637	0.616365	-0.331097	0.0301057	-1.70054	0.532585	1.68265	-3.12665	0.991493	1.67422	-2.45102	-2.47162	-1.8825	0.9607	1.76175	-0.737489	-1.42184	0.93811	0.300538	0.651156	-1.01466	0.880693	0.0238868	-1.99486	0.992331	-1.25535	1.76285	0.360862	-0.897881
ZNF207	O43670	0.87245	-3.65744	-0.174548	0.358882	-0.289737	0.560804	-0.122916	0.244968	0.249212	3.15257	1.13081	0.193636	-1.34716	-2.04557	1.14322	0.887436	3.54839	-0.989944	-2.13266	-0.289018	1.11899	-2.34477	-1.23789	1.22518	0.383966	-0.779717	1.64542	-0.322887	-1.64935	0.563021	0.282461	2.06116	0.438345	1.45566	-0.53393	-0.830413	0.200755	0.983351	-1.8297	0.308881	0.16616	1.07522	-0.774507	-0.487209	0.141933	-2.33544	-2.01775	-1.2396
NDUFB5	O43674	-1.69877	-1.8569	-0.417426	1.02621	-0.425604	0.696519	0.885306	1.79475	0.0574742	0.407735	0.894825	0.45252	-0.538986	-1.40933	0.517597	0.547016	3.37762	0.633832	-0.726289	-0.583874	0.539848	-1.32776	-0.373753	-1.01953	0.615772	4.015	0.412796	1.22932	-0.460273	-0.980174	-0.582678	-1.09566	1.62372	2.95901	0.0572195	-0.91713	2.83872	-1.52629	-1.50462	0.703257	-1.38362	-1.30563	-0.0802436	0.70923	3.18468	-2.21021	-1.6147	0.663275
NDUFB3	O43676	-1.00112	-1.49662	0.759308	1.44948	-1.40451	1.0421	0.74537	0.423067	0.55897	0.796447	0.43439	-1.37802	0.954287	0.218653	1.30599	1.98061	0.239299	1.43573	0.271139	0.0355858	1.5583	0.256139	0.799834	0.619746	1.42439	-0.203089	1.64089	0.621679	-0.212926	-0.732508	-2.48748	-0.512027	-0.439597	-0.49414	-0.862614	0.264201	-0.183342	-0.670985	-0.79523	-1.87883	-2.88564	-0.762414	-0.779837	1.21819	-2.4831	-1.83725	-1.00163	1.53437
NDUFC1	O43677	-2.3865	-0.036577	1.9614	1.31023	5.61531	0.593824	0.851895	0.55493	1.14177	1.90645	0.0264122	0.905914	0.859995	0.000720395	-5.18358	3.09036	0.98524	1.09396	0.464023	0.857298	1.07954	-0.949671	1.70942	13.7058	0.639717	0.680555	0.610082	0.754646	-1.47927	-3.36422	-0.893646	-0.88409	-0.893753	-1.13221	0.0338751	1.23508	-1.24881	0.835908	-3.53893	1.17543	4.95885	-1.90755	-2.5714	0.482052	-0.0175129	-3.29006	-0.839197	0.339365
NDUFA2	O43678	-1.98888	-1.70934	-0.452696	1.04342	-1.27321	0.398058	0.331262	-0.712387	-0.0465218	-1.5937	0.624646	0.114393	0.246114	-1.39997	0.0268314	1.28719	-0.511549	0.683809	-1.29862	-1.78761	0.751998	-0.0322658	-0.390439	0.440683	0.832857	-0.625427	1.03761	0.317458	-0.642751	-0.772167	-1.17205	-0.222009	-0.959686	-0.786337	-2.92287	0.577163	-0.281856	-0.415302	1.18726	1.33199	-0.0478089	0.814876	1.10313	2.17562	-0.57419	-0.660493	0.672169	1.32592
ASNA1	O43681	2.00361	-0.147768	1.9064	-0.381075	-0.296418	-1.36441	-0.416661	-0.830032	-0.512318	-2.12456	0.226872	-0.127611	1.5711	-0.184195	-0.0824896	1.75799	-2.49736	1.84663	1.05429	2.66938	3.50853	-2.19366	-2.52501	-2.90931	-0.824619	-0.972656	1.2822	3.05651	-1.05949	-0.561171	1.00983	0.698361	-2.3998	-0.715704	3.35659	1.77559	0.824252	1.31088	1.85056	-1.61419	-1.28143	-0.854254	-2.87615	-0.924072	-0.386073	-0.457434	-0.884479	0.394803
BUB3	O43684	1.45391	0.32415	-2.55941	0.836005	-0.298824	0.867329	-0.58851	-1.24547	-1.15397		1.58642	0.30059	-0.389963	-2.73304	0.793528	1.4452	0.0429519	0.756045	-1.02191	0.356851	0.601074	-0.747677	2.0166	-1.98792	0.298539	-1.14326	1.08962	-0.0607855	-1.53052	1.09842	1.09351	2.65447	0.294996	1.81091	-1.77452	-0.145889	-2.14403	1.035	-1.02252	0.836922	-1.04498	-0.791726	-0.795603	-0.332262	0.682259	-1.38883	-1.37948	-0.32386
SULT1B1	O43704	-0.965721	0.0485228	-0.77843	-0.628323	-0.64174	-1.11902	-0.721933	-0.219456	-1.57907	-0.817451	-0.203081	0.848295	0.20543	-0.451715	-1.5135	-2.24632	-1.74406	-1.36057	-0.867947	0.289413	-0.841496	0.268292	-0.519948	0.974318	-1.55382	0.678075	-0.601784	-1.23057	1.79647	2.00976	-0.140019	-1.64533	1.93839	0.45115	-0.026767	0.819247	0.560506	-1.2068	1.82649	-1.40355	1.31049	0.8007	1.86985	1.25069	1.78864	1.31558	0.998384	-0.757871
ACTN4	O43707	-0.0226909	0.045758	-0.355677	-1.37338	-0.332417	-0.530104	0.344405	0.0800809	0.0166382	-0.496907	-2.19306	0.705866	-0.265532	0.893706	-2.19566	-0.0689204	-0.655951	-1.80133	0.436673	0.16773	-2.04351	-0.762542	-2.08833	-2.27557	-0.661658	0.383398	-4.68015	-0.853424	0.930293	0.381535	-0.663315	1.80421	1.04781	2.61872	-0.551145	-0.719692	-0.17794	0.539058	0.719602	-0.769602	2.64273	-0.583944	-0.254357	-0.524023	2.76978	2.42889	1.40319	-1.13889
GSTZ1	O43708	1.18788	-0.393784		1.19812	1.2794	2.48354	0.465948	-0.547784	-4.12921	0.802229	-0.559263	-0.632104	-0.733683	1.38336	1.8946	1.38414	0.637527	-1.6953	0.948333	-1.25093	0.878558	0.994188	-1.1677	0.484385	0.772864	1.06989	0.390007	1.58124	0.911218	-0.886185	1.21313	1.87951	-0.993471	0.948049	1.97879	-0.448818	1.77167	-1.17182	-4.26548	3.24917	-1.1897	-1.23598	-6.31975	-1.16698	-2.49172	-0.896744	-0.154091	-1.12198
BUD23	O43709	-0.939265	2.36315	-0.802025	-1.3556	2.3047	1.46134	-1.8579	-1.23172	1.74234	-0.351367	-0.91462	0.856747	2.33244	-1.27308	-1.23068	-1.09265	-0.605815	-0.872755	-0.619671	1.82592	-0.580914	0.210496	-1.56091	1.25044	1.55476	0.39085	-1.48115	2.90391	-2.2183	2.29456	-2.36421	0.182341	-1.64925	-1.05589	-1.85774	2.86689	0.983587	-1.44007	-1.95769	0.940564	-1.6562	2.13872	1.56046	-0.747176	1.34596	-1.43448	2.02018	-1.57858
TRIAP1	O43715	1.07019	1.70792	1.04794	0.457449	1.74331	-0.391399	1.86306	-0.37011	0.619062	-0.384729	-0.827072	0.282571	3.13196	2.73128	1.67408	0.784807	3.53792	0.408423	3.01725	-0.330083	0.367541	0.100567	2.31863	-4.33562	0.176775	1.98856	0.477506	1.50995	2.95266	-0.148873	-0.897045	-1.33137	-0.226942	-0.79094	-0.0174082	-0.251255	0.997566	1.02979	-0.0410049	-1.47425	0.229818	-2.30927	1.06666	-0.276217	0.534422	0.844876	-0.627217	-0.598072
GATC	O43716	-1.2026	2.71759	0.915108	-0.0227705	0.516037	-2.23841	1.28121	-0.415327	-0.723288	-0.415901	1.65762	-0.133435	-1.90212	-1.10037	-1.02477	-2.87029	1.13433	0.223711	0.546639	0.830095	-1.08112	0.671214	0.631399	1.83608	-1.45786	1.36357	1.3917	-0.117907	0.403221	-0.361894	-1.51121	-1.30277	2.78451	1.34114	1.53473	0.434767	1.7204	1.18714	0.857908	1.41229	-2.2339	1.28551	0.939138	-1.79087	0.845643	0.697293	1.24199	-2.45673
HTATSF1	O43719	2.04562	0.19506	-0.675479	1.06564	-0.68888	1.06604	2.64366	1.45398	-1.90803	-0.907146	-0.692227	0.543333	2.49095	0.825241	2.95031	0.48549	0.307813	0.31121	2.46961	4.22641	-0.454959	-2.36168	6.48263	-1.72427	-0.408818	-0.0369115	-1.1455	-2.78695	-0.782247	0.618274	0.467608	1.10796	0.36573	0.573973	0.0109301	-3.34124	-0.0904027	-1.03114	-1.70662	-0.0333042	-0.386421	-0.8151	-1.63165	-1.84246	-0.982354	-2.07113	-1.54056	-3.20765
AP1G1	O43747	-0.727732	-0.347712	0.0490281	-0.432867	-0.651919	-0.591233	-2.72294	-2.58015	-3.14277	-2.86372	-0.891012	-1.61532	-1.54925	-2.96817	5.76334	-4.26901	-2.46508	0.683326	-0.735899	-1.51598	0.119717	1.31755	3.51295	0.826533	0.738063	-0.212912	0.440389	-0.700025	1.054	-0.786416	-0.946335	-0.99718	-1.31669	0.209081	2.3874	0.914436	4.78093	5.0826	1.10346	2.60274	0.644369	-1.33895	0.882704	-0.0210622	0.216145	2.43016	1.62358	1.39059
UNIPROT:O43752	O43752		0.939511		-2.72927		1.92669		-0.141549	0.368382	-0.266788		-2.13534		-1.32952	-1.17265		-0.171955					-0.210976	0.905973	0.471485	-0.0245622	0.133643	-0.72232	0.404039	1.02361	-0.138951	-0.894369	0.682421		-1.14642	2.06794	-2.58165			-0.678529		2.46809		1.34387	1.42513	2.06472	1.30881	0.811977	-0.314394
SYNGR1	O43759	3.6908	-2.08781	-1.85518	-2.69537	1.08039	3.41228	-0.114338	1.21256	2.83211	1.09037	3.66013	0.580407	0.389659	-1.16232	3.295	-0.240631	-2.40838	-2.42464	0.337312	0.298858	-1.11473	-1.55505	-0.285271	-1.80932	-1.01195	0.0749528	3.71641	-1.16564	-2.50449	-0.410406	-2.72084	1.26448	-0.557535	-1.71266	0.380553	-1.68016	-0.235095	0.705702	-1.87524		-0.71969	-0.769705	0.259963	-3.87741	1.48005	-0.471432	0.0515203	-3.83405
SYNGR2	O43760	-0.883062	1.64543	-0.884936	-0.598264	1.21359	2.46244	1.33506	0.193425	0.00658904	-2.06426	2.03114	0.703519	-0.587027	-3.07075	0.138506	-0.981666	-4.0081	0.456214	-0.599763	1.26247	-0.691749	-1.15701	-2.23207	-0.955752	-2.36258	0.34756	0.117588	1.0766	2.07069	2.25138	0.454865	0.991022	0.547539	0.636843	-2.23229	0.0907911	-0.512559	0.0144203	-2.48414	-0.975584	-1.49868	-1.72998	-2.4817	0.307778	0.799474	1.62777	1.03007	0.107696
SGTA	O43765	0.840429	-0.392639	5.31848	-0.386271	4.04506	-0.53712	2.04162	2.99396	1.42628	1.83711	-0.900681	0.293732	-1.74437	-1.96229	0.74644	-1.57568	4.80147	-0.853412	4.0956	-2.324	-0.845138	-1.53516	1.41858	-1.91255	-1.63172	0.386418	-1.69058	0.119539	-1.63283	-1.66124	-1.22606	-0.620991	-1.75303	-0.272208	1.14299	-1.08547	-0.315624	-1.00213	-1.77925	-1.13717	-1.37972	0.303195	0.424021	-1.41077	0.0678383	-1.09215	-0.724213	-0.536173
ENSA	O43768	0.761835	-1.32924	-1.22753	1.80491	1.36794	0.511754	-1.2411	-2.0365	-1.82978	-2.26788	-1.15007	-0.846584	0.642657	-0.552754	0.393123	-0.0548061	-1.03473	-0.525131	-0.846945	-0.286628	2.73422	-0.382597	-2.94361	-4.62076	-1.33327	0.766019	3.38603	1.70863	0.427006	-0.0566838	3.10477	-0.073505	-1.1805	1.68203	-1.98913	1.25545	-0.411638	-0.118915	-0.679676	-2.99938	0.735412	-0.326204	-0.0683623	-1.17191	-0.927526	-0.444532	-1.58399	0.0619544
SLC25A20	O43772	1.83274	-0.314825	-1.03816	0.400129	1.1324	1.90519	-0.937315	0.483528	-0.361215	0.0888168	-0.0396404	0.136186	1.7085	0.873005	3.09538	1.25336	0.797893	0.995582	1.55956	-0.737267	0.803491	4.60645	3.76757	3.03735	1.5694	-0.365768	0.280454	0.986181	-1.58009	-1.78792	-0.0033403	-3.0518	-0.570875	-2.33218	0.219352	-1.48195	-1.43738	-0.36049	-1.48162	-1.36876	-1.73503	-1.79204	-0.865622	2.38754	-2.14706	-2.00951	-1.56699	0.146193
NARS1	O43776	0.792232	-1.77217	2.50816	0.250954	0.319713	1.32583	0.567513	2.48669	0.606996	-0.608183	1.15646	1.08713	0.531745	2.5013	0.591005	1.95232	0.314287	1.36515	-1.3909	-2.25186	1.87245	-0.359474	4.25445	-0.221723	1.44543	-2.12901	-0.0179955	-0.943588	-0.452025	0.30089	1.22102	0.817423	-1.39566	-0.0420146	-0.827762	0.995289	-2.3065	-1.46632	-0.508651	-2.44634	-1.79629	0.251103	-0.195864	0.444452	-1.71695	-1.38355	-2.54219	-0.0912602
SSNA1	O43805	0.34288	-0.0201345	-0.722666	2.68506	-2.25263	-0.496202	-1.51469	0.387261	-1.25151	-0.119435	-0.13675	-0.476316	0.935663	-0.711106	0.327729	0.856373	0.177946	0.886213	0.456675	0.48021	1.68433	2.86629	0.591853	-0.308461	-0.19886	-0.266629	-1.44046	-0.840991	-1.41167	-1.31601	-2.86016	-0.489166	-3.91749	2.07616	2.71045	-1.27986	2.16984	-2.73173	0.810679	2.55462	-0.494921	-0.357181	1.96588	-0.112554	0.944453	-0.954193	-1.10635	-2.38621
NUDT21	O43809	1.15821	-2.24852	-2.68798	0.126794	-1.43673	0.124559	-0.27184	-3.0457	-1.1023	1.74351	1.17432	1.52155	-1.25769	-2.78101	0.378799	-0.172493	-3.17074	-0.337413	-1.34411	-1.05053	0.655787	-0.927435	-2.59292	-1.01304	0.678716	-4.00528	0.505897	-1.24527	-2.07616	0.143146	-0.0218843	0.82034	-0.516923	1.96297	-2.07802	-1.39218	1.52345	3.32925	-1.66461	-0.0391597	0.260153	-0.902203	0.451785	-1.19086	1.23457	3.91219	-0.158914	0.779564
LANCL1	O43813	0.571946	-1.84575	0.895927	0.958439	-2.08233	2.00442	1.89184	2.81499	4.86011	3.60373	0.805505	-1.31979	0.234986	-0.918427	2.27936	0.422608	6.40222	0.816774	0.274068	-0.876337	0.526907	-0.518343	-3.49601	2.84793	-0.129625	-1.11816	1.38045	-3.04042	0.0130447	-0.398243	1.02078	-0.0636356	-2.9186	-2.4527	1.15816	-1.61573	-0.444416	0.422254	-3.1187	-1.43239	-2.80921	-1.16643	-0.274694	-0.730034	-1.047	0.188016	-1.92367	2.51293
STRN	O43815	1.72203	1.19126	-3.28823	0.0102272	-1.47226	-1.15405	-0.0740011	-0.290138	-0.780303	1.00208	-1.57431	-4.15993	-0.615421	1.13588	-0.600484	-2.01966	-3.49386	-0.330207	-1.24713	0.240055	-0.0541078	-0.402181	-0.0422364	-1.56118	0.16463	0.133508	-1.49149	-1.84356	0.255205	-1.36043	-1.54223	1.07913	-1.09183	-0.738545	-0.0939345	-1.3364	0.07471	0.0442188	0.615812	-0.757662	0.934713	-0.242222	-0.723156	-1.72672	1.88382	2.23965	1.44121	1.46781
RRP9	O43818	2.46154	0.629692	-0.0683329	1.75571	4.89724	0.408472	-2.07824	-0.962681	-1.71267	2.91185	-0.52587	-0.448182	-3.14794	-2.64123	1.45986	-0.742383	-1.13102	0.868095	-2.93364	-1.22616	-1.71442	-0.0217052	-2.09752	-0.287717	-0.403302	2.17077	-0.414253	0.688635	-0.929356	-3.07634	0.244964	-0.00623816	-1.78214	0.0510592	4.25515	0.192764	-1.76861	-0.71419	0.117909	-0.418441	-2.49124	-1.09442	-1.51975	-1.95088	0.685227	-1.20913	0.965626	1.8913
SCO2	O43819	2.30048	1.53851	0.133902	-2.65689	-3.41464	-1.24309	0.556024	-0.352698	0.717833	0.0865964	0.305791	-1.29688	-3.49551	0.663136	1.01665	0.0921829	-0.169749	-0.195322	0.282662	-2.76646	1.08231	0.404168	-1.00448	-0.0228952	-1.59023	0.858105	-0.490914	1.29663	-0.65958	-0.56118	1.75289	-1.40314	-0.539194	1.99724	-2.49212	-1.43429	1.03045	-2.61132	0.514029	-0.258506	-3.16474	-0.905458	0.990042	0.384862	1.51959	-1.46377	1.62654	0.254024
AKAP8	O43823	0.753981	3.52599	1.01699	0.978163	1.36884	0.267337	0.0111443	0.657109	0.923875	0.436254	-0.986929	1.72654	-0.911734	-0.427738	0.0287752	2.90769	1.59936	-0.368674	-0.389273	2.22304	-0.232678	-0.839462	1.50477	0.382367	-0.503882	-1.67884	-1.0224	1.77942	-1.72347	-1.41048	0.955451	-0.268328	-0.595283	0.329399	0.747469	-0.354105	-3.75536	-1.17445	0.360479	-2.57882	-2.38165	-1.87593	-1.88167	-0.368242	0.729751	0.418879	-1.29242	0.526914
GTPBP6	O43824	0.661934	3.07923	-1.36016	0.613934	-1.39288	-2.78052	-1.80908	-1.14451	-1.64095	-0.776641	0.768148	-0.427966	-0.763868	-0.968746	-1.99394	-1.8152	-2.36313	0.233345	-0.785409	-2.12704	-2.18274	0.839707	-0.294884	0.639554	1.45236	-0.800579	0.651941	2.35	1.85484	0.262055	2.21595	0.124738	2.56636	0.872424	0.319821	2.59462	0.753291	1.93013	1.77474	0.538198	1.18	1.0894	2.02485	2.39901	-0.818237	0.10306	-0.527589	-1.91627
IDH3B	O43837	-3.73559	-6.00482	-0.0593706	1.96155	1.132	0.900537	0.0991013	-1.2207	-1.42775	-1.12775	-0.132737	-0.814341	0.00911776	-2.92933	0.176406	1.29595	-0.579205	1.28288	0.100486	-0.482184	1.12981	0.642243	1.79487	0.338676	-0.312896	-1.74623	1.53706	0.723549	0.0288642	-0.539519	1.83378	-1.57961	-1.17939	-0.00387455	0.901313	1.23554	0.482035	-1.8811	0.817483	1.29934	-0.900419	0.945765	2.45054	1.44263	-0.229845	-0.404265	1.12553	1.82029
NRDC	O43847	-0.288078	-1.62732	-0.802891	4.70162	-2.61852	-1.64981	-1.71878	-3.03528	-1.63126	5.58352	-2.73715	4.77017	3.28268	7.3677	-0.0130214	1.80779	7.14956	2.66273	11.6496	-3.8163	-0.192006	1.00782	1.6843	-1.25482	0.207821	-1.72325	-3.26641	-3.28703	4.01772	-0.162171	-1.32211	-3.02705	1.61159	1.43398	3.22722	-1.08652	4.51543	3.09829	0.835925	-3.46768	0.318816	-1.13729	-1.67016	0.173069	-1.27837	0.187407	-0.500538	-1.05141
CALU	O43852	-1.06672	-0.777533	0.432464	1.13314	0.372235	0.359556	-1.13537	-1.4634	-0.204476	-1.94908	0.720346	-0.262578	0.393049	-0.678686	0.236117	1.60609	-0.691479	0.0604787	-0.0536799	-0.38476	0.669144	-1.05814	1.45822	-0.126373	-0.110658	-0.185397	0.659864	1.71772	-0.474589	0.441575	0.635632	-2.12393	-0.63626	0.686617	-2.00285	2.84462	-0.212135	-0.776801	0.791896	-1.39525	-1.90176	0.0113618	1.3034	-0.101993	-2.12562	-1.81105	-1.24462	1.14678
AHCYL1	O43865	0.374475	1.33463	-1.04788	5.0066	-2.42188	1.19914	-0.434078	-1.06991	-3.97618	-0.997836	0.0490194	0.785637	-2.40395	2.4138	-0.323103	-1.38294	-0.991368	-1.32389	-0.621279	-0.475051	-1.23631	-0.171729	-1.18295	0.179891	0.231015	1.22511	-0.731002	2.83419	2.14023	0.870334	-0.455625	1.22815	2.07552	1.03664	0.578964	-2.7017	-2.04608	-1.19968	-2.5471	-2.64795	-0.908097	-2.30694	-0.967128	-1.09874	1.11724	2.79503	1.84839	0.944606
GAS2	O43903	-0.276363	-1.20287	-0.298387	-0.445476	1.22957	-1.09369	1.11549	0.178109	-0.460916	-1.28178	0.127418	0.81005	0.40006	0.526195	-0.00221373	-0.0197765	1.07295	-0.675471	2.14192	0.357754	1.20412	1.26963	-0.766742	1.5254	-1.40238	0.53165	-0.842184	1.36554	-0.87622	-1.18891	0.706519	-0.162324	1.95525	-1.2437	0.307133	-2.47632	0.182306	0.0317545	2.54858	1.3329	1.40769	-1.09227	-1.44231	-0.256757	0.309757	1.60736	0.811423	0.272931
ORC5	O43913	-3.77912	-0.842329	4.97364	0.566628	4.9999	1.03601	3.48841	3.8872	-1.53746	2.61026	0.527566	1.91554	5.26827	2.43131	0.159122	0.92716	-0.61715	3.83921	4.77528	-1.27229	0.59853	-1.70542	1.38522	-1.37029	0.20673	0.486473	-3.06428	-7.78274	0.0705902	-2.38158	0.125629	0.366573	-2.22344	-0.584386	-0.706516	-1.00153	-1.13237	-0.33148	-0.576847	-1.87338	-0.995531	0.143846	-2.24336	-1.11632	0.0091001	0.43135	-1.28051	0.000875686
TYROBP	O43914	1.30673	2.35124	1.95263	-2.57283	-2.34673	-0.900179		0.995537	-0.549167	2.28128	-1.07332	-0.83626	-0.334101	0.348415	0.412495	-2.27343	1.03654	-2.8971	-0.0561765	-1.959	-0.233258	-3.40398	-2.13034	-4.64347	-3.37921	-0.0912963	-1.23422	-0.514969	2.44528	-1.97305	0.783222	-0.248268	0.832463	-3.59889	0.34521	-1.64843	-0.874278	-0.475808	-0.475141	0.811024	1.71652	2.48139	0.410556	0.754513	0.472642	0.557529	0.353969	0.420208
NDUFS5	O43920	-2.51198	-2.01148	1.46868	1.02091	-0.356029	2.3203	0.318669	2.7871	2.36064	2.18957	-0.892408	3.13291	0.593438	2.71528	0.481462	1.36033	0.243375	1.13851	0.029494	1.45369	1.22239	0.482173	0.712337	-0.24177	0.758195	0.235171	-0.0526003	-0.661694	-2.60235	7.91294	0.862012	-2.91148	11.1636	-2.39628	-0.0471494	-1.06882	-3.77556	0.108006	-0.960414	-0.0690212	-3.76346	-2.51179	-0.544074	0.237805	-3.42399	-1.40071	-0.715274	0.0460871
PDE6D	O43924	-0.653777	0.290284	3.52848	1.34381	0.578072	-0.332222	1.93655	3.6986	4.68248	1.8885	-0.290131	2.79982	5.05485	2.16263	0.0874534	3.04679	4.0056	2.36525	4.44099	-0.162312	-2.86533	-1.18627	-2.49775	-1.51194	-1.25295	1.22759	1.59155	0.736812	-2.73503	-0.902335	-3.51485	-0.38886	-1.74927	-1.43364	-1.22165	-1.51961	0.677709	-1.16069	-0.103427	-1.37465	-1.10618	-1.03639	-1.08688	-0.961554	-0.180776	-1.81624	-2.29266	1.80597
ORC4	O43929	-0.280507	1.54776	0.765443	1.37385	0.520978	-3.84366	0.776057	0.0453003	1.77713	-0.539849	1.11403	2.68247	0.62343	-0.60975	-1.00948	2.27312	0.0148724	1.11324	2.12165	-0.527169	-1.37136	-1.24225	-1.60532	-1.37467	-0.356515	-1.10817	1.27716	-0.779662	0.114835	0.548388	-4.81419	-1.35356	0.323724	0.394167	-0.929935	1.13059	-0.884048	0.968119	2.07991	-2.23665	-4.10681	0.713862	0.492249	2.41148	-0.0997065	-0.0810175	1.18602	0.439923
RAD21	O60216	1.77423	0.981638	-4.24752	-2.73909	-4.03577	-0.377968	0.364733	3.20564	0.506442	1.88675	-0.144718	-2.11107	-6.16385	0.727382	-0.0987632	0.222862	-3.21368	-2.8008	1.28698	0.624019	0.0684173	-0.167166	-0.84677	0.387283	-0.603207	2.31374	1.60336	0.329953	-0.867082	-1.59687	-1.26857	-0.200277	0.404944	0.563506	1.82022	1.85781	0.74303	1.3316	0.380337	1.79381	0.446832	1.18388	-2.54366	-1.88974	0.900032	-0.995593	-0.53274	-0.846781
TIMM8A	O60220	-1.20811	3.51064	-0.0033819	-0.314205	1.58551	-1.07228	-0.406385	-0.362062	0.508417	-0.516167	-1.23669	3.36912	2.45631	1.0175	0.804476	-0.0994548	0.569765	-0.54932	-0.29983	-1.0273	0.0428677	-0.194849	-0.672064	3.13449	-0.644332	-1.47897	0.448919	1.17245	0.6967	3.85826	0.735829	2.08169	0.850211	0.32277	-0.085462	-1.83696	-1.09897	1.12238	-0.730439	0.583736	1.79526	-1.94957	0.881752	-1.25966	-0.256475	-0.359527	0.140332	-2.48311
KALRN	O60229	-0.676784	-0.814919	-1.09427	0.338513	0.0419877	0.361278	0.0195343	1.6382	-2.14357	-1.28892	-0.556918	-0.789447	-1.55413	-0.535177	-0.971994	-2.80711	-0.220001	0.564156	0.56665	0.517191	-1.7552	-1.21632	-0.127163	0.183977	0.706681	0.661774	1.01556	-1.49152	0.42851	-0.680532	1.25714	-2.51602	0.00949369	-1.64328	1.3439	-0.418458	-0.427339	0.232344	-1.09745	0.01902	-1.81092	-1.54321	1.0138	0.592189	-3.01799	0.784285	-1.64669	0.716577
DHX16	O60231	1.61352	3.19141	-2.14581	-2.23766	-3.31695	-1.59102	1.83128	1.7933	1.07946	0.0375961	0.0585357	2.7547	1.93258	1.15203	-1.59623	1.59267	1.93122	-1.61033	1.72378	0.38502	-1.01428	-1.44902	-0.0730476	-0.478432	-0.471524	-0.309876	-1.05346	2.70728	-1.32093	-0.770676	-1.27397	-1.17077	2.6094	2.92138	-1.01588	-1.04463	2.08727	-0.797782	-2.47347	-0.868342	-1.63956	4.38434	-2.37094	-0.881839	-1.15795	-0.791537	-0.553492	-0.753968
ZNRD2	O60232	0.890179	0.620551	-0.455374	1.33409	0.383826	1.45491	-0.419359	0.903271	-1.13498	-0.525131	1.94678	-0.262981	-2.25919	0.108231	1.53159	1.52344	-0.222045	1.07765	-1.30068	-0.963258	-0.637413	1.27494	-2.66586	-5.02661	1.86004	0.0751599	-1.79857	1.24606	0.732987	0.582843	2.55728	1.58648	-1.78777	2.08868	-1.92061	1.23736	-2.48201	0.756121	-2.49555	-1.52808	-2.7927	-1.50672	-0.193892	-2.88268	-0.0831514	0.203306	1.86042	0.86346
GMFG	O60234	-2.25608	3.57034	-1.92642	-0.614969	0.388998	-1.23519	1.01921	-1.10044	-1.04465	-0.95241	-1.36179	0.26665	-0.932868	-0.209097	-0.675581	-3.32988	-1.36536	-0.302052	-0.0951516	0.463005	-0.138059	-1.29607	-1.99516	-0.868605	0.870721	0.329143	-3.34889	-0.45072	1.45652	1.60958	-0.626037	3.56259	0.714945	1.26326	-0.936236	-0.801139	-0.781089	1.27907	-1.0211	-2.1582	2.29509	-0.417557	-1.91163	-0.606511	2.45727	0.838757	0.37868	-1.89805
BNIP3L	O60238	-2.27648	1.3206	-0.284398	-1.10531	-0.16114	-1.3358	0.106971	-0.92252	-1.21447	1.46825	-2.2941	0.377363	0.98529	1.06632	-2.0239	-0.149291	0.910337	-1.41547	-2.55433	-0.396103	-0.601461	-1.16049	-1.87412	-0.29834	-0.400337	4.42915	1.08566	0.443052	6.54969	-1.76014	-2.11773	-0.16243	-0.970509	0.676638	-0.722197	-0.949871	-0.0718248	6.16641	-3.81161	-0.933938	9.18096	-1.51504	1.88306	0.22943	0.853647	0.176941	0.320849	3.55304
PLIN1	O60240	-1.21886	1.60144	0.0578528	-0.17227	-1.24837		-0.274657	1.31158	-0.149889	-0.851372	-0.609935	0.161042			-1.47672	-2.01817	-0.107242		-0.343961	2.10471	0.0529723	0.044184	-0.00233424	0.0600005	2.06684	0.52117	-3.38735	-0.699836	-0.369827	-0.926164	0.497319	-1.74375	0.443104	2.55752		-2.00436	1.06	3.60381	3.80669	2.15405	1.07171	-0.906662	1.49122	0.213035	-1.36804	-0.0254664	-1.03987	-1.20796
PRPSAP2	O60256	0.675836	-0.0584119	0.105936	-0.086128	-1.09879	0.987144	1.05042	-1.52658	2.06527	1.26787	-1.83837	-1.09045	-1.39504	0.244377	0.734723	1.03406	-2.34777	-0.0436146	0.0294836	0.253961	-1.07994	-0.525222	-0.616417	-2.36069	-1.70105	-0.271091	2.47119	0.539933	1.17462	-0.300506	0.824713	-2.76314	0.374249	1.55251	1.7768	0.793225	0.390074	-1.1748	-1.61763	-0.893738	-0.0592146	2.25264	1.71379	0.424114	-1.64524	-0.487446	1.24067	-1.11884
GNG7	O60262	0.856446	-1.41003	0.297353	0.371409	0.5568	0.277404	0.0337971	-0.987402	0.425015	0.00506513	0.769669	0.137101	1.79275	-0.598506	1.19378	2.28269	0.282934	2.36147	1.43601	0.492898	0.475469	-1.13096	-0.638276	-0.283272	0.321565	-1.63395	3.11857	0.578559	-2.57373	-1.09125	1.67111	-0.224269	-0.784456	-5.63708	-1.11216	0.899396	0.910611	-0.569626	-1.16836	-0.256815	-2.19487	0.215583	0.47452	0.797869	-1.7505	-3.20948	-2.65625	1.08212
SMARCA5	O60264	1.76373	-1.41717	-0.079558	-0.383158	-0.136024	0.526971	0.680367	0.340036	1.17839	-0.867774	3.23485	1.43642	1.21449	-0.532179	-0.832503	2.81128	1.23757	0.890709	-0.291685	1.29481	1.94763	1.77827	1.33206	2.25777	1.2777	0.565823	1.30686	-2.89399	1.04964	1.13556	1.8369	2.36748	0.690947	2.68361	1.90386	-3.20926	1.26888	0.953423	-4.33712	1.37573	-0.362373	0.505956	0.605852	1.04822	1.57603	-3.81053	0.531052	-3.18354
KIAA0513	O60268	-1.40751	-0.037633	-1.41079	-0.855628	0.975781	-0.245783	1.56062	0.25676	3.49169	2.05523	0.860686	0.753964	0.643431	1.52291	0.579332	-3.368	0.137331	-1.24763	-0.0178917	0.543399	-0.569778	-1.7933	-2.30495	-0.201465	0.313424	2.2662	-1.02365	1.4395	3.05096	0.972644	-1.35639	-1.06407	0.778941	-0.643926	-0.968513	-1.51098	-0.908411	1.13958	0.553014	-2.10401	0.552728	-0.65647	-0.867691	-2.28193	-0.615696	0.782671	-0.0134827	-1.29777
SPAG9	O60271	-0.452823	-0.448725	0.564498	-0.48766	0.942077	2.32688	-2.53001	-1.03005	-4.83325	1.04567	-0.644858	-0.18753	-0.356194	-2.31703	-0.945376	0.892349	0.619267	2.00901	-0.408225	-0.309835	1.17443	5.67006	4.9217	4.02968	4.83778	1.11599	0.844991	-1.46668	-4.73414	1.36787	0.307961	-0.18323	0.276508	1.33229	-1.79946	1.18096	2.51119	3.27617	0.618582	-3.93914	0.956396	1.1372	-2.72125	-3.47424	-0.456779	-0.539195	-5.20661	0.8952
URB1	O60287	-1.52807	-0.566749	2.47801	0.482515	-3.37817	0.644812	-0.289132	-0.373909	-0.0501134	0.990013	-0.601788	2.48487		-0.0796592	-0.159305	-1.79973	0.879504	0.119935	1.37893	0.434091	-0.746117	0.218658	0.595792	0.18112	-0.0454684	-0.251957	0.827082	0.714897	-1.57747	1.3418	-1.004	1.72342	-1.4771	0.989219	2.19358	0.300784	-0.944442	0.302402	-0.219303	2.96708	0.18739	-0.0110637	1.77771	0.542189	-2.51317	-0.0287545	-0.66428	0.867281
AQR	O60306	-0.501152	-1.23042	1.87938	-1.48424	-3.74304	-1.13361	0.0568384	-0.319158	-0.443227	-0.0348107	1.13762	1.59851	-1.09584	-0.535914	-0.715533	-1.15668	-0.707476	1.86426	-0.3363	2.56584	-1.01392	2.06214	-0.664624	1.96301	-1.17042	0.518923	-1.63213	-2.57863	2.03737	3.31653	-0.40793	-1.29606	1.94594	0.943761	0.839918	2.72763	-0.181297	-1.15029	-1.33092	0.43651	0.221472	-0.449478	1.23647	-1.20742	-0.259089	-1.59663	-1.57516	2.68868
MAST3	O60307	0.20826	0.106962	0.996673	1.1443	-3.88138	1.0698	1.05492		-1.61751		1.19039	1.5357	-2.88915	0.686769	1.11612	0.939769	1.11622	-3.95481	0.785627	-5.24316	-3.85632	-0.671102	-1.25111	1.67636	-2.83157	-2.69885	1.38735	1.04523	1.53655	-2.67855	-3.55532	-1.52346	0.998113	1.07577	0.429085	1.58402	-1.87124	-0.92078		1.92248	1.12508	1.74381	-1.52555	-3.00372	1.51847	1.29552	2.41763	2.15328
OPA1	O60313	1.42959	2.43389	-6.76287	-1.33772	-9.06122	-0.146626	-5.71199	-4.86432	-5.86611	-0.931937	-0.0770583	-0.400659	-0.382997	-0.0608717	0.947697	-4.62195	-1.02971	-0.828746	0.198195	1.32504	-0.122194	1.32492	-0.555638	0.51713	0.623698	0.781982	-1.60593	-0.556279	1.69616	1.55756	-0.434257	1.78908	2.01965	1.89342	-0.895209	-1.24945	0.543879	0.832445	0.324076	-0.222241	2.77631	0.96801	0.801923	-0.898671	2.03109	1.4544	0.536492	-0.355655
ZEB2	O60315	-0.836758	-1.18127	2.37084	0.102365	-1.05242	0.311785	-1.54662	-1.50863	-0.591179	0.758658	-3.16964		-2.08779	-0.0690623	-1.39325	-1.81708	-0.469522	-1.55232	-0.341168	0.0402617	1.44598	3.73373	2.80787	1.65288	1.0762	0.0482082	-0.344784	-0.101075	0.728306	-2.90413	-0.476663	0.920001	1.72659	0.587909	1.25526	1.75298	0.960583	0.74946	0.446325	1.38416	1.35077	0.112422	-0.509654	1.64834	0.620403	-1.4672	0.296124	1.07913
KIF1B	O60333	-1.02498	-1.2603	-1.73506	-1.65231	-1.87554	-0.97975	-1.70865	-2.0663	-2.04305		-1.66943	-0.292387	-2.64855	-0.803879	1.68397	-2.6024	2.53147	3.32137	-2.6449	3.79895	2.97168	3.04047	2.17703	3.43472	2.23396	0.0321627	-1.12275	-0.408606	-0.742114	-1.73429	-1.55093	-0.864153	0.350511	-0.817952	1.18464	4.57962	2.45237	2.96513	2.97799	3.45442	3.96054	4.18121	3.06945	2.93261	-1.48993	-0.398655	-1.34061	-1.88021
KDM1A	O60341	-6.95798	1.80861	-0.828793	-8.2357	-7.7653	1.20958	2.57509	0.642087	1.02484	1.50953	1.64911	-0.148136	-0.459821	-2.78207	-4.11989	-0.696441	-0.559687	-7.21919	0.684815	-0.0657645	-4.71993	2.26298	-0.557707	1.47654	2.70684	-1.32333	-5.46437	0.753153	-0.175177	3.28982	0.816726	-0.440501	1.37383	2.37677	0.0453662	2.71338	0.577399	0.897767	1.56293	0.211592	3.02353	2.00022	1.78088	1.12047	1.75795	-0.05074	-0.0294073	1.27628
NME2P1	O60361	-0.166833	-0.00697246	-0.887058	1.79419	1.23572	1.53516	2.14518		-1.25126		0.0163884	0.184687	-0.636867		0.247959	1.52292	-0.64745	2.14556		0.788924	2.33269	-0.94842	1.2286	-1.25902	0.689598	0.819975	-0.0128768	1.33919	0.0396118	0.750252	2.2902	1.46994		1.45085	1.99029	-2.47843	1.13669	-0.428615	0.369692	-1.43495	-6.28126	0.0858474	-4.13565	1.13189	1.34095	0.589854	0.430378	-0.336815
LY75	O60449	-0.977475	2.262	-0.31501	-1.16795	1.21099	-0.103619	-0.296266	1.68413	0.902897	-0.314871	-0.298848	2.32766	-1.04601	-2.3569	0.284497	-0.751533	0.124332	0.290705	0.122557	2.70989	-0.990625	-1.35175	1.02856	-0.162818	0.0260977	2.80107	-0.348354	4.003	-0.462973	1.30316	-0.503176	0.737356	0.569879	0.820146	0.590446	1.47632	2.44454	-1.15075	-1.41886	-0.702276	1.97241	-1.41613	1.31797	-1.0332	1.1693	3.04846	-1.74698	-1.0867
MAN1A2	O60476	0.445084	0.953867	1.70889	1.76375	1.23433	0.0193809	-0.879173	-0.950261	0.0622017	-1.03502	0.512864	1.55866	0.910615	1.05838	1.43795	1.61374	1.94678	2.77695	2.70569	-0.253653	0.971274	-0.578898	-0.63093	0.539251	0.451503	-0.372448	1.07395	0.123253	1.31456	-0.877973	-2.17345	0.650421	2.21556	-2.57415	2.00072	1.12472	1.7949	-0.6895	-0.578004	-1.03025	-3.46977	-0.185509	0.110438	1.0652	-0.460563	-1.25158	-0.78866	-1.06678
PLXNC1	O60486	-1.58973	-1.28994	2.69545	-1.25481	0.263588	-1.50115	2.22665	-0.214202	-1.48407	1.09175	0.086682	-0.149274	-0.609759	-0.38903	-2.20624	2.34423	2.12156	-0.830783	0.294751	3.6609	-1.2095	4.38148	-2.393	4.27987	-1.49445	-0.0524964	-0.989508	-1.47678	-1.47887	0.293121	1.05572	0.721031	-1.12567	3.83718	-0.795461	-3.96422	-1.36176	0.521004	-2.60555	-0.751184	6.48876	4.88386	-2.30308	3.21069	0.107439	-0.535984	-1.53818	-1.67547
ACSL4	O60488	3.38719	0.970803	-0.167586	-2.23986	-0.756959	2.23889	-0.311041	-0.450202	-0.943325	-0.354068	-0.427157	0.122874	-0.842915	-3.3527	-0.249742	-2.06892	-0.769147	-1.70099	-0.233565	0.338646	1.85636	-0.223972	-1.27988	-2.97824	-2.56911	0.210763	-0.496651	-0.188671	0.928514	-1.24511	1.58907	1.25209	-8.18327	-0.660259	-0.131361	-0.667189	-2.05803	0.151075	-6.03313	0.100238	1.22503	1.84276	-2.54157	1.62757	0.389508	0.335887	0.774764	1.91722
SNX3	O60493	0.914807	4.35927	-1.82715	-1.40955	1.41662	-0.694732	-0.212439	-1.72959	-1.41802	-2.07349	-0.92842	0.150963	-0.527028	-0.676017	-0.0950093	-1.63046	-1.0241	-0.39684	-0.448879	0.553329	-0.567129	-0.752985	-1.30435	-0.523028	-1.67427	0.0180483	-0.727255	0.72527	2.19187	2.09691	-0.266078	2.78244	1.95397	0.746165	-1.23208	-1.39004	-2.032	0.0292052	-1.68812	-1.1744	2.29046	-0.805704	-2.649	-0.508032	2.35816	1.64366	2.34035	-1.87124
DOK2	O60496	0.506713	0.00141033	2.54881	2.23297	-0.747785	-1.91068	0.803263	0.23829	0.681367	-0.862138	1.13993	0.683524	2.26984	0.769398	-1.761	-0.950405	1.50329	-1.08419	-1.15011	1.72208	-2.18436	-1.20793	0.867595	1.66853	0.952285	-0.443407	2.3614	-1.50748	-0.856398	-1.7288	-1.67171	-0.851958	1.71726	-1.29756	0.514329	-1.07994	-0.585356	-0.765178	-1.12065	0.93213	-0.54762	2.1394	1.78373	2.08486	-0.183352	-0.233423	-0.162006	-2.22651
STX10	O60499	0.359939	-0.0431302	-1.35327	-0.999376	0.188981	0.0677994	-2.26244	-0.720432	1.75229	-0.873362	-1.51235	0.451798	2.90895	1.65406	-0.649235	2.00277	0.947885	2.33859	0.10251	-2.07266	-0.681923	0.292236	0.226925	-1.14168	2.44742	-0.454769	-0.567796	-0.888369	-0.891842	1.82667	0.0708814	0.845717	2.30037	1.80252	0.338385	1.97222	-1.74512	-2.58383	-0.269311	-0.0396426	1.53559	0.872905	-0.842272	-0.878434	2.13967	0.749252	1.11798	-0.456201
OGA	O60502	3.05065	1.58449	-1.36706	-1.69661	-1.53485	-2.75474	1.11394	-2.20257	-3.12108	-2.93657	-0.29788	-0.609785	0.842277	0.874011	-0.585181	0.662093	1.16255	3.00555	0.961604	0.452846	1.57681	-4.20146	-0.466048	-7.49429	-0.685781	-9.25812	2.04138	-0.905659	-0.0605871	0.867443	1.78161	1.54579	-0.419734	1.38695	5.27035	-0.194868	2.06263	0.0395435	-0.443356	6.66085	-0.266793	-1.48048	-1.69608	-0.501338	1.09068	-0.152307	-0.431806	0.336365
SYNCRIP	O60506	0.749912	-1.91089	-2.04443	0.017753	-1.80464	1.00628	-2.42294	-4.41105	-1.2203	-2.29288	1.96621	-0.938177	-0.558155	-0.775124	-0.097634	2.22956	-1.23816	0.247198	-2.11603	-0.508251	1.49566	-1.57334	-1.28757	0.587284	0.187916	-2.01713	0.20525	-0.00135582	-0.637521	0.74299	0.139664	0.838198	-1.04313	1.87158	-0.64316	1.19341	-0.0925126	0.999422	-0.563698	0.12909	-1.28894	0.0395108	0.710085	-0.865881	-0.117081	-1.87405	-2.27175	1.52056
CDC40	O60508	-2.26402	-0.704711	2.02837	0.656013	2.5402	1.86684	-0.288382	-0.0302071	1.42864	0.774876	1.34854	1.19673	-1.35542	0.307351	-1.36989	2.59347	1.41644	-2.68702	-0.929196	-1.46781	-0.232477	0.0269508	1.5983	0.426932	0.487237	-0.219675	0.36356	-2.72794	0.922862	1.12924	0.180264	1.08848	0.203627	1.62242	-1.42974	2.20906	-0.335721	-1.94283	0.189456	-1.78126	0.892683	-0.741934	-1.52971	0.676519	-0.560558	-0.557058	-0.246078	0.563398
RANBP6	O60518	1.56923	-1.44865	0.41079	0.413598	-2.1265	0.0491293	-0.967486	1.00625	2.81626	0.403714	0.23352	-1.58603	1.77787	1.72923	-0.223942	-2.08943	5.9308	-0.696876	0.316813	0.337782	-0.611792	1.30252	-0.645573	-0.226493	1.06788	-1.18724	0.35873	-3.36112	-0.486442	-0.365306	-2.83878	-1.43337	1.28638	2.29995	-0.464842	-1.48209	4.43645	0.534152	-1.12983	0.753843	0.0606433	-1.08687	-0.576428	-1.45679	-0.64314	-0.300648	-2.69907	-2.32092
NEMF	O60524	-0.1453	1.85232	-1.0628	-1.11691	-1.46022	-0.892857	-1.09541	-1.44825	-1.76247	-1.77182	-0.74144	-2.20258	-0.836782	0.0956546	0.0302877	1.6768	-1.00138	2.69645	2.34409	2.26456	-0.147023	0.277665	0.864169	2.69839	-0.549316	0.646881	-0.866028	3.16781	0.435778	-1.14338	-1.19891	-2.0127	-1.52345	-1.77506	-0.108786	2.56535	0.739215	0.599728	2.20268	1.47765	2.45865	-0.0216381	2.76072	-0.591428	-2.00916	1.39517	2.02434	-0.878548
GMDS	O60547	-0.787729	0.168364	-0.80111	-1.19004	-1.08327	-0.521349	0.275983	1.39549	0.107746	-0.787642	1.09869	0.758064	0.0248778	-0.324878	-0.0273838	-1.3976	-0.617885	-0.0692058	-0.0498881	0.657414	0.314009	-1.50883	-2.18988	-1.98959	-1.0474	2.38574	0.63666	2.66477	-1.74817	0.190092	-1.12567	0.114309	-1.49142	0.297585	0.563368	-0.522751	-0.22157	2.44317	-0.716487	-1.70299	-1.64847	-1.80878	1.36442	-0.152653	1.66808	3.79426	-2.48089	2.51038
NMT2	O60551	0.326474	-0.0699176	-1.27435	1.91556	0.783053	-0.462982	-0.25965	0.0461987	0.401845	0.26244	1.20295	-0.669624	-8.43751e-05	-2.40756	-2.30621	-1.76351	-1.99528	-1.12338	-0.840793	-2.07963	0.415652	-1.42151	-0.044158	-0.992854	-0.295756	-1.13883	-0.692484	0.226109	0.956475	1.51809	0.759986	-0.802035	0.349939	0.415456	2.24945	3.30983	-0.858288	-1.45346	0.0589327	2.502	0.569579	0.502278	1.73788	0.373051	1.43866	-1.74124	0.15784	-2.16695
CCNT1	O60563	2.62469	2.5455	0.654315	0.151373	1.45167	-5.23145	-2.14271		0.0667322	-0.879623	-1.34797	4.01953	1.71529	0.712229	-0.923647	1.77441	2.0303	-1.66873	1.87417	1.87452	0.225021	-0.40901	-0.382902	-2.54118	-1.27525	-0.675761	1.40471	2.76475	2.54583	2.98235	-0.123817	4.58374	0.569	-1.59677	0.73395	6.02694	0.206905	-0.430875	1.18207	-0.488457	0.530328	0.818092	-0.822134	-0.447249	-0.791655	-1.44685	-2.47938	2.3717
PLOD3	O60568	-1.42531	0.989333	-0.372344	0.670268	-0.610699	0.205334	2.38236	-0.757913	1.14957	0.249767	-0.0845893	0.46093	3.01303	0.976553	-0.844024	1.78999	0.595076	-3.64565	1.06677	-2.24301	-2.1819	1.50831	0.687964	2.71604	-0.866219	-1.21622	-0.194001	-0.275785	0.49036	4.14379	3.18022	3.08413	-1.09236	1.16556	-0.573657	-1.83911	0.60762	-1.39301	-1.70292	-2.32473	2.4436	0.0316686	-1.29247	-3.29379	0.96438	-0.325049	0.876843	-1.41829
EIF4E2	O60573	-0.837093	-1.13349		2.00972		-0.280889	0.630952		-0.700191	-0.468224	0.438439	-1.82404		-0.428092	-1.32655		-1.01208	-1.19336		-1.23269	-1.25556	0.6862	-0.09561	0.854606	0.287538	-0.165392	-1.42123	-0.84513	2.69611	2.08309	0.763613	1.31142	2.19624	2.39221	-0.159711			1.25035	1.84951	0.868238	1.11165	0.446543	0.751796	0.12511	-1.4873	-1.18344	-1.32844	1.61738
TLR2	O60603	-0.438438	0.788119	0.167089	-2.29773	1.10274	0.896674	0.844335	1.06136	1.05035	1.044	0.131449	-0.0522571	-1.29291	2.13656	-1.07678	-2.60317	0.719431	1.41335	-1.5021	2.09203	-2.08646	1.63683	0.832179	-0.196385	1.67237	1.87064	-0.636339	-0.628618	-0.946834	-1.67293	-1.5097	-0.839083	0.67629	0.179756	2.07896	0.369341	0.0875661	-1.02308	1.44488	-1.09582	0.127521	-1.729	-0.113561	0.135465	-1.73076	-0.356504	0.289736	-1.64544
DIAPH1	O60610	0.690167	0.830276	0.181559	-1.95785	-0.0611788	-1.26544	-0.970054	1.98719	1.05589	-2.60917	-1.77596	0.0242993	-1.34709	1.12443	0.0937713	-2.84327	-1.05504	-0.979203	0.278813	0.544564	0.596981	2.15437	-0.934491	-1.68186	0.282299	0.413326	-1.85048	-0.664269	1.76962	-0.559444	-0.784171	0.0132395	1.1809	0.170027	-0.786029	-1.26903	-0.0578594	0.958309	0.480008	-0.272789	1.868	-0.479472	-0.29017	-1.02017	0.847427	3.72178	0.954962	-0.0911457
SELENOF	O60613	-0.464753	-1.14613	-1.36411	1.02565	-1.73986	0.598557	-0.539451	-0.141923	-0.350281	-0.473684	0.146418	-0.184579	-2.22289	-1.05928	-2.63489	-0.925329	-1.53164	-0.597481	-2.0293	-1.06597	1.09882	2.30826	-1.03063	1.0269	1.17945	-1.0939	1.34703	0.0746395	-2.17544	0.872943	-0.563623	2.03412	-1.07884	-0.836597	-3.53333	0.993249	0.73535	0.998495	2.08927	1.38725	0.196798	2.78161	3.05239	1.91259	-0.223636	-1.1506	-1.42534	-0.287569
EXOC3	O60645	1.21316	1.68625	-0.4204	0.0984667	-0.573263	-1.73735	-0.632733	0.803866	0.416302	0.666085	-1.41503	1.56309	5.69112	2.22681	1.05987	-2.86896	0.699468	0.59056	1.57981	-0.95739	-0.531841	-2.04249	-1.11591	-0.446835	-0.183411	2.22604	0.239688	1.43922	0.264444	-0.229075	-0.0118199	-0.714481	1.82367	-1.46921	1.92454	1.66489	1.909	-0.268754	-0.0926216	0.929629	0.506318	0.529751	-1.62682	-0.531355	-1.4504	0.361379	-0.361676	-1.96293
PLIN3	O60664	1.19717	1.15861	0.183183	-0.375263	1.11185	0.540561	-0.0952987	-2.31456	-0.455429	-1.78191	0.212691	0.17219	0.694325	-0.393333	-1.48952	-0.0888717	-1.69151	0.10155	-0.541253	-1.83658	-0.417851	1.88197	-0.424882	2.37908	-1.60173	-2.11956	1.8329	0.615567	0.36529	1.01273	1.03178	2.48523	-1.90093	-2.90987	0.30637	0.577179	-1.91541	0.100109	-1.40452	-1.98571	0.88677	-0.954448	-2.02895	-0.317198	1.83878	-0.676618	-0.463588	1.4843
SLC16A7	O60669		0.669475	0.630332	0.652661	-3.22403		1.87444		1.42944	0.726242	0.118128	-0.545436		-0.429784		0.389721		0.362671			0.765372	1.10211	1.74585	-1.52044	1.96971	0.985015	-1.70491	0.974547	1.07282	-1.64017		1.2873	1.1402		-2.01525	0.0340111	0.971797		-0.0365022		-0.62013	-1.83443	-1.61521	-1.90918	-1.48459			-1.91174
JAK2	O60674	1.28597	-1.33139	1.25209	0.675782	1.02881	-0.396121	0.147973	0.993175	0.760099	-0.114066	-0.351957	1.79191	-2.22459	-0.520151	-1.15799	-0.470228	-1.07619	1.53983	-2.02227	1.64516	-0.800639	-0.817758	-2.53646	-0.783692	-0.203568	1.85924	-1.04617	-0.388583	3.39128	0.77327	-0.923799	0.163441	2.50849	-1.12972	0.207769	-3.00716	-0.00331205	1.46317	-1.08188	0.219102	2.21567	0.811956	-1.24775	-0.830392	1.63879	0.169945	1.93049	-1.28993
KPNA6	O60684	0.723874	-1.29816	3.42457	-1.51703	-1.13305	-0.503385	-1.99139	-3.52777	-1.50959	-1.14356	-0.754185	-0.711643	-0.671442	-1.07159	-1.18144	6.82237	-3.22879	-1.46433	1.50259	-2.20553	4.01328	-0.669724	1.58127	-1.62477	-0.652496	-2.49772	-1.5571	1.90874	0.0898205	-1.11698	-0.221211	0.608635	-0.977738	-0.370543	-5.0377	0.548601	-0.302745	-0.905852	1.63259	-0.476807	0.650323	0.183592	0.1692	0.929748	0.10526	2.31179	1.61998	0.377179
UGDH	O60701	-0.538323	-2.40777	1.64733	0.0303553	0.828766	-1.34545	-0.880968	-0.14333	-1.24959	-3.46788	-0.17848	-0.0421742	-0.350403	0.516021	-1.04672	-0.138287		1.56463	2.38683	-4.18	3.97906	-0.516541	-0.34539	-3.4213	0.800174	0.484919	1.0341	0.235424	1.78887	1.80299	1.96819	2.00943	0.925489	1.13693	6.16933	1.57513	-0.966534	0.752388	0.485744	-0.184028	-0.458322	0.231202	-0.19337	3.03176	-0.536154	-1.79562	0.826239	-0.656913
TPST2	O60704	-0.0953162	-0.400256	1.10161	-0.571897	0.721934	0.453671	0.397655	1.77323	2.471	0.184063	0.684256	2.65221	2.7627	3.16667	1.67363	-2.08774	0.247504	-2.6635	3.75935	-2.57277	-0.804124	0.652818	-0.473848	2.11268	-2.09926	2.68012	-0.93584	2.9615	0.989176	-1.19565	1.75208	-1.64552	-1.63147	-0.2736	-2.06517	-2.61333	0.337464	1.71324	-0.389321	-2.12452	0.199529	0.439718	-2.86195	-0.960283	-1.0455	-0.749635	-0.648716	-1.36062
LPXN	O60711	-5.07305	0.298608	2.50752	0.553131	0.87305	0.530876	1.03679	2.81064	1.87035	2.17838	0.748157	-0.878396	1.79507	0.33635	2.30227	-0.750399	-1.80605	0.128738	2.25031	1.24081	-1.04329	0.0170349	2.55789	-1.40512	-0.145142	0.78101	1.1704	1.02654	-1.2546	-0.122805	0.0728288	0.164492	-1.01794	-0.681305	1.03271	0.818243	-1.42449	-0.797621	-1.09916	0.0427867	-1.5398	-0.79039	-1.19788	2.06292	0.201861	0.00787864	-1.26754	-1.15275
CTNND1	O60716		2.27046		-0.00167743	1.03008						-3.04019	-0.556776			-2.85737			-1.76463	-2.54746	0.967282	-0.720071	1.90285	0.73816	2.01173	-0.649145	-2.65394	-2.24334	2.00078	0.869366	1.81589	-0.886794	-2.1367	1.22362	-0.141841	0.515357	-5.49936	0.377556	-0.98831	1.58405	1.0577	2.06458	1.30147	-1.9198	0.838719	1.56812	2.17435	-0.353574	0.784144
MAGEC1	O60732	-0.0693633	1.33317	-0.914294	-1.63757	1.35294	-0.483793	-0.848963	-1.20658	0.817962	-1.39135	1.99549	-2.32349	-2.08417	0.573139	-0.151482	-0.883075	-1.39996	-1.55899	0.465415	-2.5216	-0.350599	0.0756539	0.0305237	1.09478	-1.19298	0.440574	1.2701	-1.82183	0.31737	0.542427	-1.35512	1.46495	1.18508	-0.646791	0.456356	-2.64904	0.825126	1.01087	1.40496	0.515693	1.43816	1.2031	-0.931729	1.6529	1.18697	0.332336	0.672012	1.28405
EIF1B	O60739	-0.0171636	0.120297	-0.07575	0.230334	-2.74057	-0.0768509	-0.512959		0.121542		-0.13324	-0.776788	-0.378411		1.37199	-2.19581		-0.36334	-3.8586		-5.20196	1.50068	0.605996	1.327	1.29304		-1.77709	0.0824305	0.286756	0.609713	-0.448305	0.555083	2.116	1.78649	-0.122916	0.520189	0.972984	1.26949	1.64959	1.76784	2.73297	1.02171	1.42397	2.43031	1.80402	0.843038	0.967536	1.21707
HCN1	O60741	1.696	3.07388	0.998758	1.27645	2.01293	-2.09885	1.67781	-1.44189	0.87553	1.04238	-1.07622	0.884392	2.43231	0.54784	-0.94358	2.04488	0.723651	-0.764437	-0.906336	-1.11271	0.457308	-2.29335	0.62143	1.19125	-2.28408	-1.28036	-1.95235	1.70384	0.935976	2.28416	0.747449	1.61603	-2.37826	-2.43723	-0.173366	1.3836	-1.5321	-0.712909	-2.74157	-1.46962	0.85769	0.504767	-3.05126	0.503156	-1.01611	-1.17947	0.00210135	0.0215639
SNX2	O60749	-1.37421	2.9527	-1.16255	0.683163	1.53679	-1.02126	-1.4899	-1.30877	-1.65368	-0.564306	-0.860793	0.12746	2.29048	-0.128209	1.68409	-0.187261	0.582769	3.38668	-0.359859	1.07848	0.625789	1.12281	-2.58251	1.32156	-0.725593	-0.96241	-0.148503	1.23721	0.427174	1.92699	1.06085	-0.637795	-0.235666	-2.40666	-0.218458	1.73334	2.34938	-0.121385	-2.47784	-0.229858	0.64098	-1.03312	-2.19302	0.498918	-0.165355	-1.85981	0.872737	-0.83772
CYTIP	O60759	-1.29304	3.12045	9.26137	-1.50687	1.21461	-2.3737	-0.614727	0.484338	1.87052	-0.677932	-2.7413	1.7168	3.02855	0.684423	-1.07484	0.17089	0.680647	-0.108873	2.50954	-0.174091	-2.07848	-0.987501	0.901328	0.416286	-1.04089	-0.475083	-0.885233	-0.190505	-0.586081	0.221587	-1.52471	3.12872	-0.203008	-4.37074	1.10444	-0.267012	0.0526106	-0.425047	-0.470809	0.955202	4.48235	-1.11457	1.44801	1.41885	1.60016	-1.36162	-0.475162	1.37934
DPM1	O60762	0.111768	-1.19533	-0.058742	-0.56352	4.29596	0.26889	1.40657	-0.702323	0.986442	-1.12376	4.10521	1.66065	-1.17532	-1.06038	-0.746488	0.206915	-2.06882	0.106355	-1.06759	-2.61538	-1.20562	-1.48845	-2.68954	-1.40096	-0.433357	1.40746	1.52891	1.3639	2.09906	6.05351	3.25105	-0.962128	2.57006	2.43259	0.271908	0.642884	-2.8224	1.57959	-1.19579	-3.80853	-2.46887	-1.91066	-1.33338	0.121403	-1.94643	-2.39858	-1.55517	-0.0835186
USO1	O60763	-0.237491	-1.02463	-0.146071	1.00999	0.902303	-0.303066	-1.16363	-1.66773	-0.322942	-0.659893	1.00872	-0.338186	0.921723	-0.522889	-0.0965927	1.56785	0.319621	1.36384	-0.713547	-1.26195	1.23214	-0.752981	-1.73293	-0.411784	0.673872	-1.08004	1.97134	0.754279	0.0980761	0.945409	2.14862	-0.375553	-1.5723	-0.691744	-1.63615	2.40645	-1.81392	-0.45888	0.647936	-2.29559	-1.62803	1.48426	0.0325667	0.946848	-1.24427	-1.70589	-1.29107	1.18071
MRPS14	O60783	0.106794	-0.164695		-0.804099	-1.72661	0.316163	-1.03868	-0.950505		-1.06904	0.293544	-0.0594194	-1.5247	-0.19725	0.677859	0.780146		-3.98071	-2.50547		0.23557	1.2095	2.40261	0.132236	-0.493291	-2.85786	1.33187	-1.25138	-5.90111	0.942041	0.931309		-1.74633	-0.781056	0.0218953	0.818632	-0.566297	1.70656	1.37723	2.52565	2.74761	2.08721	0.270853	-0.469395	1.14129	-0.122465	0.705646	1.42413
TOM1	O60784	0.871179	1.75418	-0.216036	-1.1397	-2.22853	-0.809441	0.242956	1.78963	2.11255	4.12656	-1.01122	-0.159833	-1.21708	0.0104757	0.524588	-0.156832	2.10966	-3.13916	-0.822528	1.72575	-0.382503	-2.17172	4.20494	-0.357891	3.02773	-1.10402	-0.43602	-1.2772	1.67775	-1.3855	-1.9397	0.233647	-2.39545	-0.277451	0.38287	-1.90202	-0.27375	-2.18583	-3.40056	1.39112	1.13087	1.70636	0.163033	0.0121815	0.495115	1.27883	0.707814	-0.66832
H2BC12|H2BFS|HIST1H2BD|H2BC10|H2BC4|H2BC6|H2BC7|H2BC8|HIST2H2BF|HIST1H2BH|H2BC15|H2BC14|H2BC13	O60814;P57053;P58876;P62807;Q5QNW6;Q93079;Q99877;Q99879;Q99880	1.27133	-0.133498	0.230238	-0.0257345	0.784067	0.483791	0.188206	0.582709	0.134058	-0.164907	1.02207	1.78957	-0.309663	-1.04219	1.48913	1.44047	-0.000407732	1.29742	-0.588095	-2.44849	1.01333	1.37848	-0.330136	1.42258	0.6035	-2.73521	2.43094	-1.06421	-0.550068	0.0448597	0.856991	1.57523	-2.30926	-0.72635	-1.9167	0.695611	-1.32878	-0.0148185	-1.43676	-0.655938	-1.08398	-1.08725	-1.25385	-0.185738	0.46526	-1.94981	-0.210765	-0.0917817
PFKFB2	O60825	-0.458735	2.90995	2.05368	1.57558	2.05528	1.18951	0.00203762	-0.884263	0.536846	0.263834	1.40055	-0.991188	2.06076	0.800368	0.321964	-0.739792	-1.60483	0.606361	1.4583	0.0336442	-0.00636436	0.735168	2.42001	0.209941	-0.885911	1.52687	-0.391261	0.980685	-1.86325	-2.53047	-1.07462	1.39326	1.13421	-2.10199	-0.0305603	1.96715	-0.74851	-0.170015	-2.40045	2.16298	-3.41986	-0.997946	-0.754197	-1.18131	-1.27621	2.4172	-0.0810944	-0.704047
CCDC22	O60826	0.352278	2.66811	-1.91528	-0.743419	-0.1629	-1.09112	5.03274	-0.618814	0.382378	-0.11542	-0.722671	0.493531	-1.68002	-1.93697	-0.831632	-1.92372	-0.638712	-1.32969	-2.62017	2.39022	-1.41267	-2.10471	0.9399	-1.73142	1.25104	3.59544	-0.180297	-0.756693	0.655512	2.8541	-0.464363	0.916642	-1.76956	2.21068	1.899	-1.15681	0.868641	3.2453	-1.78595	-1.69651	0.976796	-0.402506	0.0955834	0.519305	1.77878	0.414758	1.26291	-1.53072
PQBP1	O60828	0.964469	-2.28072	0.0674632	0.784245	0.192114	0.848908	0.601299	3.01111	2.44993	2.76586	-0.469896	0.872702	2.5332	0.0124941	0.306458	1.02192	0.615159	1.71161	-0.233574	-0.746465	1.09904	1.07362	1.01186	1.83297	-1.08025	0.556422	2.46488	-0.767981	-1.02958	-0.214881	0.794332	-1.28099	-5.1581	0.132959	0.651497	-0.463237	-0.585494	-0.601716	-1.80765	2.04048	0.638274	1.83286	0.240111	-2.69676		0.0297983		-0.754811
PRAF2	O60831	2.46842	0.217829	1.42319	0.344816	1.46759	-0.933772	1.61503	1.31923	1.65536	0.679068	1.88022	1.05358	1.09514	1.36634	-2.10806	1.74517	1.03365	1.91262	1.62872	1.64049	2.50316	-2.4097	0.947443	-2.5263	-3.27276	0.116652	1.15746	0.270081	-0.822007	-1.95352	1.04004	-2.51784	0.597291	2.07418	1.12293	2.7904	3.68113	0.141805	0.0144118	0.621928	-3.08843	0.901024	0.590377	1.24037	-7.29991	0.0588856	-1.217	-2.66554
DKC1	O60832	0.0263021	-2.02861	0.58762	1.07469	0.0285742	0.358386	0.729969	-1.23833	-0.451185	1.29343	1.35021	0.12825	1.00025	-0.335351	1.72599	2.39568	1.02248	2.14379	-0.292305	-3.3261	1.25056	-0.633062	0.374564	1.41236	0.550158	-1.85994	0.811745	0.790773	0.473161	-1.0647	1.92563	-0.109232	-2.87582	0.00453269	-1.91543	-0.143043	1.70024	-0.206818	-1.44876	-0.505995	-1.70279	-0.907661	-0.137093	0.620445	-0.639318	-2.3963	-0.849252	0.867156
EIF5B	O60841	0.333672	-0.401052	0.781291	2.01347	0.394059	-0.119799	-0.852534	-2.279	-1.45023	-1.26545	0.832795	-1.95444	-0.713322	-0.285644	0.590607	1.17706	0.65726	0.671357	-2.02193	-0.29178	1.03158	-0.698027	0.048461	-0.996065	0.657062	-1.22022	0.84736	0.209086	3.96296	0.825621	1.21971	0.31096	0.0644889	0.73564	1.73134	1.97685	-1.26691	-1.16034	1.25235	3.79626	-1.42714	0.132231	-0.0593334	0.0813384	-2.11015	1.33525	-1.05907	2.27553
GAS7	O60861	0.0970802	1.14197	1.48617	0.635161	1.95768	1.20169	2.32687	1.25582	-0.665739	-0.0395913	0.30808	0.614481	1.27545	0.833	-1.51263	1.35279	0.670702	-0.046187	1.73171	-1.44709	-0.498055	-0.756308	0.908827	0.0657039	-0.365291	-1.05324	1.41999	-1.71465	1.63769	2.10942	-2.32986	0.827856	2.02366	1.86758	-0.413808	-3.22278	-0.750558	-0.851943	-3.06731	-0.381383	-0.604861	-1.33111	-2.47495	-1.65965	0.263916	-0.566736	-0.817054	-0.240376
EDF1	O60869	0.810478	-2.57321	0.282598	2.10503	0.316869	0.566677	-0.360384	-2.88226	0.019403	-2.01398	0.567131	-0.69786	0.323471	-1.06301	0.401301	1.45386	0.22022	1.55305	-0.51746	-1.16765	2.08219	-0.22993	2.46861	-2.09483	0.0521828	-2.44506	2.44681	0.472694	0.560989	0.800615	1.6905	0.348543	-2.85921	-0.0430034	-1.16512	2.25741	-0.216964	-0.96088	0.0353024	-0.332654	-1.68997	-0.0445608	0.909002	-0.0943402	0.990955	-1.66163	-1.25823	0.459984
KIN	O60870	-0.438787	-0.0230169	0.864393	-0.595916	-0.825417	0.0800304	0.00314309	6.93596	-0.0781177	-0.109113	-0.483977	0.112508	-1.29638	1.71009	-1.20743	-0.0157559	1.15844	0.726426	0.706025	0.184257	-1.73751	2.23282	1.39559	1.58683	-0.980335	0.476151	-0.998841	0.831315	0.748166	1.13677	-1.83705	-2.00899	-0.977508	1.24247	0.135385	0.86219	-0.469288	-1.98126	0.823323	5.22576	-1.04676	-2.02758	0.435512	3.48269	-3.73244	0.00251056	-0.66546	1.31419
DIAPH2	O60879	0.0745931	1.67023	-0.413213	-1.57701	-2.44719	-0.830623	-0.419037	-0.783405	-4.2405	-1.3822	-1.20978	-1.40593	0.180476	-0.538616	1.21753	-0.893423	-0.86377	-0.2665	-0.0760944	0.637887	0.683959	0.706861	1.12316	-1.29028	-0.0747146	-0.239923	2.64349	1.52651	1.78061	0.223896	-1.44751	-1.63493	0.250335	1.17844	-0.838254	1.60083	0.278666	0.829989	-0.937377	0.419642	-1.20062	-2.51159	1.37834	-2.48852	0.300376	3.45586	-1.44824	0.932234
SH2D1A	O60880	0.933296	2.64907	1.68211	1.89787	1.1673	1.09863	-1.7839	0.747881	-1.06939	1.14994	-1.55143	0.425227	-3.50598	-1.11949	-0.252571	-1.02137	0.322022	-0.0337077	1.33812	0.953287	-3.04597	-1.34685	0.381969	0.494285	-1.30579	-0.288986	-4.44541	0.514549	-0.106991	-1.16868	-0.648598	1.17279	1.47083	-1.25207	-1.49496	-1.14932	-0.122964	-0.71567	0.406615	1.76316	-1.14913	2.00366	-1.29313	3.04692	1.58245	0.933054	1.29602	2.37601
DNAJA2	O60884	1.5577	-0.880175	0.759398	2.16009	0.796734	0.760024	1.53626	-2.69805	-2.40842	-1.74389	1.30008	-0.188274	0.187456	-0.117101	1.61118	0.618941	-0.58031	2.04152	-0.519132	-1.55035	1.07989	1.18384	0.471181	0.0174113	-0.0432658	-0.741121	2.11988	0.832411	0.717697	-0.177869	0.682283	0.030355	-0.80696	-0.769554	0.855313	0.618799	-1.58257	-0.339042	-1.211	0.439034	-1.76363	-0.0117722	-0.572734	1.90339	-2.98074	-1.27992	-1.90176	0.419356
BRD4	O60885	0.98737	0.038307	-1.81256	-1.51571	-0.743502	-0.179415	-0.296382	2.74882	-1.32942	0.30251	-0.896383	1.22677	-0.178111	2.19429	0.537727	0.493072	0.451942	1.80617	1.9268	-2.56424	1.81381	-1.48498	0.533268	-0.499089	-0.339277	-0.699838	-0.898959	-0.899297	-0.751963	-0.422671	-0.439437	-0.323545	0.995356	-1.56929	0.71981	-3.46283	-0.746505	-1.37223	-1.40435	0.219319	-0.607204	-1.43647	-0.980144	0.386645	3.32523	3.39934	2.25633	-3.25411
CUTA	O60888	2.46119	-1.8773	-1.20365	-1.39735	-0.93516	0.471676	-1.12445	-0.649373	0.34846	-1.13904	0.920739	-0.781998	-0.296853	-0.380743	1.43457	0.379095	-1.10544	0.514217	-2.42902	-1.33843	0.963674	-0.509449	-1.32921	-2.73928	-0.529514	-0.779537	3.07943	-1.3249	-0.657845	-1.43616	0.578874	-1.11141	-1.14699	0.342082	-0.656196	0.688631	0.560017	-1.10037	2.11157	1.44801	-2.04836	0.851885	2.62035	0.524238	-1.30244	-1.39886	-2.03311	2.50437
PFDN1	O60925	1.80945	3.1289	-1.1313	0.756458	-0.57427	0.472985	0.414519	2.1336	0.407014	-0.769635	0.780692	1.33261	0.321104	-0.811641	2.163	0.348103	-2.19992	-2.16061	-3.43038	-1.59619	1.0024	-3.32448	-2.09979	-2.57328	-0.917887	0.70317	1.60658	-0.160188	0.121342	-0.156914	1.86578	2.01998	-5.69625	0.169885	-4.16786	-0.887844	1.8831	-0.00405283	-0.156635	-0.747431	-1.09699	-0.931843	-0.422342	-0.877854	0.792531	0.827939	-0.531742	2.25452
NBN	O60934	0.101029	-2.52057	-1.00971	-1.37997	-1.62902	0.00446574	-0.347033	0.502377	0.906349	-0.127354	-0.512692	-2.29078	0.395393	0.124143	-0.0961793	-1.09232	0.335111	-1.31873	1.60093	2.31016	-0.0633693	0.519305	1.45687	-0.543851	-0.548319	1.36766	-0.11149	-1.81101	-2.43706	-1.80726	-1.59891	-0.33528	-0.0698057	0.478743	0.567681	-1.9201	0.665804	0.9733	0.274703	-1.6932	-1.01388	2.85141	1.27056	1.07721	-1.59983	-0.448126	3.01109	-1.33489
NOL3	O60936	1.6882	0.613291	2.58896	-1.04612	0.985181		-2.20065	1.92338	1.50676	1.68403	-0.909318	-1.86324	-2.70678	2.12793	-0.490634	1.87151	0.913576	-1.51537	-1.89762	-1.73267	-0.496064	0.477159	1.16271	-0.521088	-1.23743	-0.401968	0.0398449	-1.12698	1.48059	0.982466	-0.0524085	-1.08829	0.491579	1.06311	-0.119688	0.219889	1.0389	0.474537	2.08646	-3.79702	0.0712334	2.26306	2.62225	-1.24141	0.450815	1.15431	-2.27703	0.476772
RNGTT	O60942	1.3788	-1.42082	-0.632148	0.701075	-1.5259	0.857705	-1.96704	-0.606597	-1.65188	-1.59437	-0.756968	-1.4578	0.985291	-1.18637	-1.34862	0.375277	-0.996037	-0.83089	-1.65614	3.3253	-1.1037	1.00528	0.371246	0.0494811	-1.57773	-1.1304	-0.668904	0.447825	-0.189946	0.468586	-0.888387	0.111295	-2.34959	0.500483	0.335448	0.178831	3.14697	-0.922428	0.2043	-1.41291	2.25922	-0.41325	-1.30387	3.86571	-0.618258	-2.01498	-1.33996	0.326881
LILRA1	O75019	-0.794325	1.90647	-4.23566	0.733546	-1.62945	-1.68846	0.86354		-2.20585	-1.94393	0.089565	-0.6099	0.995903	0.510932	-0.191859	1.17768	0.476312	1.30024	0.132067	0.695045	1.85331	-0.840779	-1.55259	-0.150516	-1.27102	0.0406604	2.51793	1.24824	-1.2526	0.522953	0.895896	0.236392	0.410269	-0.599114	-0.962568	0.950759	-2.12356	-0.994752	-2.68342	-0.593799	-0.055005	-0.303685	-0.954984	-0.618731	0.406597	-1.014	0.996391	0.730536
LILRB3	O75022		-2.25883	2.40212				3.5145		0.296484		1.10344	0.230154	-0.766444	3.96297					-0.74789	-2.09098		-0.734647	-0.164147			-0.331379	-1.77975	-1.50923	4.35822	-1.152	1.70402	-2.21512	-0.607766		-0.375635	-2.16339	-0.6811	0.108674		1.09397	1.54709		4.44528	-2.49868	-1.97772
LILRB5	O75023	-2.02565	1.98697	-1.36281	1.56396	-0.405359	-1.5894	1.55876	0.437653	1.55034	0.451468	0.559874	1.14969	0.838203	-0.245113	-1.85201	0.842522	-0.389581	2.47201	-0.455529	0.319838	-0.842917	2.13723	-0.190212	1.3279	-0.986972	-0.906578	-0.621558	1.01894	-0.639946	-0.724902	-2.07186	-1.04228	-1.26812	-0.469609	-1.58286	-1.99646	0.426053	0.578815	-1.66734	-0.222224	0.028337	1.79914	-1.73317	2.06916	-2.40181	0.820804	-0.105783	2.06661
ABCB7	O75027	-0.603196	0.467102	1.55931	-0.601197	1.56038	-1.26595	0.585119	0.466164	1.37743	-0.137595	1.54153	0.77528	-0.617394	-0.629991	-0.834141	-0.571616	0.59575	-1.35407	0.233639	1.30213	-0.948549	0.0422566	-0.762022	-0.258613	-0.466341	0.0955057	1.19056	-1.92196	0.736598	-2.033	-1.54759	-1.2133	1.35667	1.17172	0.238762	1.85692	0.907399	0.453333	1.31506	0.691538	-0.962299	1.40864	1.1435	-0.507162	0.754608	-0.699425	1.2657	-1.5429
SRGAP2|SRGAP2C|SRGAP2B	O75044;P0DJJ0;P0DMP2	-1.2066	-0.710196	0.687366	0.363831	-1.22895	-1.44534	-0.0970335	-0.394377	-0.409685	-0.0948051	-0.284701	0.281307	-1.34091	-0.08355	0.713582	0.944836	1.34217	-0.307805	2.13819	1.20807	-3.06137	-1.6455	0.184941	3.4011	-0.177632	-1.27744	-1.59858	-4.02082	0.565595	2.6116	-0.958653	-1.22347	0.929051	1.51903	0.0428627	2.97627	1.48807	0.183261	0.552196	0.294551	-1.11583	1.62815	0.55171	1.35258	0.703366	1.04282	0.814774	-2.00195
WDR1	O75083	2.53119	1.72299	-0.501038	-1.84637	-0.673564	-1.0647	-0.742622	-0.458302	-0.915773	-2.05984	-1.9433	-0.645392	-0.775649	-0.0591098	-1.54457	-2.51931	-0.942353	-1.13047	0.555073	0.936698	-0.474274	1.68045	0.569475	-0.163655	-0.399677	0.503792	-1.4689	-0.680066	1.39915	0.100955	-1.52936	-0.370276	1.02288	-0.707083	-0.783225	-1.21853	0.74825	0.196503	1.02896	-0.328656	2.19369	0.241429	0.130131	-0.484325	0.904667	2.37695	1.44035	0.100054
ROCK2	O75116	-2.93369	-0.701487	3.4646	2.23559	1.02892	-1.08746	0.148629	-4.48891	0.944893	-1.95385	2.90743	-1.92732	0.659502	0.320625	-1.28901	3.88714	-0.147459	-0.130304	-0.361089	2.72773	-0.675051	-0.0246876	0.162967	-0.661089	4.12004	-1.10674	-1.84367	-0.810591	1.37221	-1.69503	-0.158052	-2.00615	-1.02887	0.297959	-0.199792	5.44077	-1.1262	-0.247639	0.567858	-0.549558	0.673742	-0.951688	0.314887	1.46342	-1.34019	1.38858	0.597287	-0.679556
CLASP2	O75122	0.675782	0.481814	-1.05892	-2.76057	-1.76811	0.336034	0.127182	-0.953659	-1.83621	-1.39145	-0.356485	-0.678304	-0.571595	-0.421326	0.096983	-1.3238	-1.76871	-0.267038	-0.582639	0.153465	1.46029	2.41121	0.108458	-0.215822	-0.149237	0.285217	-2.56538	-0.34594	2.07519	0.605186	1.48593	0.42663	0.876839	1.84743	-2.48681	0.0423981	1.29776	0.916618	1.86406	-1.35604	-1.15431	-0.613443	-0.513458	1.55369	0.146841	2.17964	0.519798	1.62423
CPNE3	O75131	3.06704	-0.740371	0.181407	0.0352663	-1.47564	-0.555879	0.077009	-5.5091	-2.79278	-1.66198	-0.794122	-0.571384	0.139397	-3.13964	-0.854193	-1.44194	-0.585321	-0.398878	-0.142223	-0.416618	0.612665	4.41131	-0.416339	0.754229	-0.49854	-1.42902	-0.445651	1.44281	0.42183	2.12666	0.660997	4.2943	-0.644922	0.145747	-1.3014	-0.146767	2.50515	1.44689	1.9532	0.0596187	4.35745	1.14069	1.58897	-0.356759	4.39654	0.22546	1.49373	-0.425676
HIP1R	O75146	-0.202415	0.057471	3.26413	1.45546	-0.477572	-1.06069	-1.29327	2.27679	3.16597	1.54371	-0.781635	2.98697	-0.265001	1.01575	-0.826184	1.94304	2.12568	0.978516	2.37722	3.29365	-1.10872	0.480533	-0.519106	-1.40542	0.685882	1.19976	-0.847077	0.352398	0.0483474	0.166386	1.23259	1.16254	0.585857	-0.159778	1.13064	-0.12763	0.261	0.425955	-0.917506	-0.768591	1.94534	0.134946	-1.70997	0.660203	-0.84731	0.118826	-0.784333	-0.660086
RNF40	O75150	0.587191	-1.99798	-1.18219	-1.09956	-0.922938	0.199961	0.814045	-0.775525	-1.47259	2.31417	-0.248829	-0.985527	3.8921	1.98653	2.35875	3.40943	2.86215	2.61569	1.63651	-1.12973	2.06313	-0.387691	0.449499	1.87407	0.293562	0.952263	2.11517	0.419198	-0.57095	-1.06285	1.85696	0.127172	-2.47987	-0.300872	-1.11673	0.479505	0.0174142	-1.9418	0.673694	-0.502256	-1.01998	-0.332868	-2.26863	1.81409	0.072512	-1.25123	-1.30956	2.03795
ZC3H11A	O75152	1.37244	-3.13057	2.03051	0.61052	0.74403	0.396756	-0.099978		3.15793	4.65839	0.213657	0.97226	-3.16522	-5.20492	-0.854055	0.489587	2.04483	0.863928	-0.117508	-1.92042	-0.188171	-1.09329	0.10669	2.57494	-1.93144	-0.699998	1.5509	-0.629407	-7.97904	0.29539	0.725413	-1.00772	-0.187474	0.663164	-1.35106	-2.24059	-1.17483	-0.513154	1.31308	-1.09217	-0.729286	-0.920018	2.25697	-0.840499	0.687368	-0.321633	-1.0012	1.47009
CLUH	O75153	0.611452	-2.74716	0.507984	0.634345	-0.428299	-0.908701	-1.08386	-0.282445	-3.90334		-1.31627	1.67067	-1.48588	0.672301	-0.0518662	1.26651	-0.46277	-3.52192	2.10724	2.61689	-1.12317	0.131394	-2.44777	-2.37817	0.400071	1.75328	-2.15238	-2.70104	3.01355	-0.221656	-3.46603	1.70841	2.93718	1.44736	0.754072	0.909355	2.03284	2.54102	-0.644066	0.561597	-0.736195	1.51872	1.21353	0.195413	-1.91549	0.464549	3.54819	0.577255
DNAJC13	O75165	-0.245144	0.996467	-1.63766	-0.799428	-1.17776	-0.247671	-0.705995	-1.56047	-1.4554	-1.79621	-0.905113	-0.317179	-0.82115	-4.05243	-0.489035	-0.970972		-3.07022	-3.57652		-0.261494	-0.21942	0.814534	0.553125	0.871572	-1.54232	-2.5695	-1.24861	-0.349879	0.519328	2.48391	1.27403	0.359161	-0.375324	1.53226	0.212954	0.89945	-0.944184	0.988816	2.40294	2.71668	2.4141	1.32459	0.395155	2.23781	0.782459	1.40453	0.377625
PHACTR2	O75167	-0.416913	-1.8493	0.751696	6.32711	-2.50711	-0.0860062	-0.227523		-0.306601	0.951759	0.685046	-0.765356	0.0714601	1.6258		-2.15446	-1.41602	-0.150896	-0.274365	-0.327071	0.125226	2.45675	2.08374	1.61299	1.40419	0.621816	-2.23461	-5.64077	1.7069	-2.81007	-0.0195437	-2.26222	-0.790509	-2.04951	0.0168538	-0.234114	-1.16598	-1.4453	2.48362	-0.480176	1.22495	1.37673	0.726043	0.682992	-1.63872	-0.700411	-1.1022	-1.30194
PPP6R2	O75170	1.49457	-0.64709	0.685063	1.91678	0.430277	0.714015	1.38097	-0.157336	1.1051	1.26887	-0.264007	-1.30029	0.143714	-0.0763663	2.49402	-0.596613	3.14502	0.823551	-1.43686	-2.78956	2.20005	0.393563	1.11057	-2.1349	1.11816	0.902609	1.95577	0.611815	-0.213691	0.808762	1.41087	-0.73572	-2.94625	0.438092	-2.61454	1.18759	-1.72765	0.0298183	-1.63411	0.159976	-0.397612	-0.224769	-1.51085	-0.0224272	-1.89399	1.11374	-1.92448	0.799243
CNOT3	O75175	0.838878	-1.78776	3.85362	-0.465323	0.155135	-0.165086	0.415586	2.8472	3.83292	3.65919	-0.176976	-1.75205	0.0268852	-0.347226	0.269199	1.22156	4.29681	0.0317636	0.447668	-2.31972	0.428878	-2.04847	1.44682	-0.533607	-0.161557	-1.56718	1.21339	1.61956	-0.260468	0.0197507	1.44464	-0.114232	-3.43976	-1.0952	0.8655	-0.365203	-3.80804	-0.186894	3.60695	-3.49153	-1.9184	-0.00673664	0.95937	0.0664459	-0.274394	-1.02666	-2.55525	-0.0866562
COQ9	O75208	-0.688841	-0.651171	0.49441	1.27942	0.549885	0.171768	0.503048	-2.36685	-0.144459	0.374456	1.09915	-0.207638	0.96182	0.187126	0.857291	0.730089	-6.23088	2.08695	0.0583101	2.63497	1.3118	0.94922	6.91009	1.21147	1.39077	0.407646	3.03613	0.503749	-2.08123	-2.56479	1.91153	-0.622625	-6.04536	-1.11808	0.729682	-2.86539	-0.0947005	1.29156	1.04134	2.10322	1.12896	1.03057	-0.110014	2.30424	-3.16781	-0.0837045	-0.587293	1.1648
GGCT	O75223	2.89612	2.53731	0.415147	-1.30394	-0.387775	-1.56738	0.367511	0.0993775	1.63998	-1.95637	-0.417749	-0.869183	-0.684694	-1.25594	-0.444089	-2.49247	2.08785	-0.623426	0.327674	-1.31736	-3.90198	1.71701	-2.20366	0.576698	0.549115	5.27578	-1.37196	-2.34759	-3.38052	0.634999	-2.33614	1.18677	3.43511	4.70643	4.20461	-0.758007	-0.267235	-0.400127	-1.53173	-3.52404	0.516449	-2.5819	-2.27488	-2.9461	4.24958	-0.221324	-1.30365	-0.56866
NDUFS7	O75251	-0.00351481	-0.186774	0.0331706	-0.10559	-0.558628	-0.296111	-0.0290713	1.06606	-0.73431	0.724993	-0.373498	-1.21385	0.591212	1.81025	0.541505	0.927247	-1.05469	1.29956	1.44853	-2.18216	0.542023	0.0621438	-0.820542	-2.5397	-0.0473486	1.94644	-0.929054	-0.243855	2.65931	-2.0211	-1.76777	-0.592616	1.4276	0.339049	-1.34372	1.1173	-1.73136	2.08532	-1.91661	-2.16148	-1.29997	1.40752	-1.75576	-0.553039	1.72672	2.65704	-2.09838	1.43066
RTN2	O75298	-0.908055	2.95655	-1.59113	0.339968	-0.656674	0.250543	-0.778511	-0.959775	0.41114		-2.00217	-1.16495	-1.29673	-0.634794	1.05226	1.62021	0.806467	-2.18412	2.27878	-1.28425	-0.00269813	-0.286288	-0.978834	0.129644	0.860318	2.17591	-1.02901	-1.12865	0.71614	1.16046	0.63956	-1.14508	1.04418	1.00241	-0.545583	1.09381	0.527216	-0.386691	-0.622141	1.52431	1.4585	0.430724	-2.36568	-0.180065	0.740205	1.47481	-0.122555	-1.50003
NDUFS2	O75306	-3.60537	-3.15782	1.40238	1.17449	0.482119	1.42222	1.17317	0.0289239	-1.16855	2.42679	-0.231199	-1.27069	0.16571	2.66683	0.167368	1.34618	1.60861	1.19839	0.372459	-0.882263	1.29037	2.5912	-1.01871	-0.024778	1.3012	6.48229	-0.472783	0.278608	-0.693126	-1.30409	0.317458	-0.675925	-1.28664	0.0559563	5.09872	-0.105769	-0.949644	-1.05708	0.019325	-0.737573	-0.530733	0.512794	1.47762	1.16691	-1.2914	-0.895914	0.518545	0.949284
ZPR1	O75312	-1.72308	-3.43947	4.83233	-1.06345	-2.39697	-0.697157	-3.1906	2.58051	2.20302	2.55046	-0.489525	-1.3759	-0.760049	-0.762519	0.96799	-0.431019	2.11242	0.254994	-0.404067	0.273356	-1.12847	0.390298	-1.86166	2.54627	0.731307	-2.10812	-0.831906	-3.32116	-0.932097	-1.55902	-1.96871	1.9255	-0.255794	2.0745	3.94988	-1.64527	-2.04629	-0.386889	0.103717	5.86905	0.849811	0.509394	1.12499	-0.118458	-0.979348	-0.528651	-0.653304	0.28233
NIPSNAP2	O75323	-1.41161	-1.26037	-0.58767	0.381255	1.24091	1.01388	0.450371	-2.26477	-1.34648	0.736224	-1.31526	0.00359526	2.81987	-0.292173	1.42042	1.69429	0.203109	2.44558	-0.31432	1.15984	0.221723	-0.102805	-0.113615	0.726058	-0.0725067	0.31719	3.51836	1.35485	0.167084	-1.24537	2.07208	-1.96645	-0.645824	2.43415	-0.381036	-0.980061	-1.60328	-1.21688	-2.48222	-1.15216	-1.42268	-0.325923	-0.568758	0.400542	0.223026	-1.41783	-0.0131139	-0.409527
PDCD6	O75340	2.07672	-0.134684	0.99586	0.510738	-0.194961	0.472015	1.66666	0.0901103	-0.623937	-1.66352	0.954968	0.107609	1.39103	1.23552	2.80022	1.42322	7.98318	0.853114	0.0406755	-0.406672	0.977426	-1.57997	-2.04026	-3.32506	0.703807	-0.850519	1.71226	-0.488445	0.467198	-0.640185	1.73855	1.56098	-1.69045	-0.195345	-0.553799	-2.2403	-0.321069	-0.919759	-2.89564	-2.72799	-2.08003	-1.27372	-1.33641	-1.04075	0.762765	-0.0233799	-0.746303	-1.01924
TBCA	O75347	1.16425	-0.911911	-1.79403	0.334009	0.111645	0.422156	0.669913	-0.571191	-1.17828	-0.210876	0.526256	-0.169909	0.843467	-0.262413	1.62458	-0.725681	-1.10964	-1.48834	-1.63126	-1.28015	1.27786	-1.45775	-1.18846	-1.63833	-1.11653	-0.383942	1.8779	-0.457151	2.21656	2.80988	3.00201	3.47381	-0.930327	2.49661	-2.72754	-0.38744	-0.272606	0.430518	-0.7919	-2.43984	-0.710911	-0.735535	1.13346	-2.02081	1.2698	-0.312985	-0.979356	-0.858849
ATP6V1G1	O75348	-0.0333347	2.86713	-0.346395	-1.31074	-1.22508	-0.60511	-0.870402	-1.52393	0.0876622	-1.30847	-0.0908942	-1.63698	-0.967061	-0.706086	-1.74377	-1.95103	-1.0274	-1.80178	-0.0535262	1.10744	-2.10023	-1.52185	-2.90646	-0.898429	-2.23419	0.916578	-0.111536	1.18198	1.27672	1.73881	-0.127334	0.322535	2.27596	2.60621	-1.64135	3.05531	0.057516	1.66534	1.00023	-2.46461	-0.211272	1.03575	0.613542	-0.421536	1.45326	0.619674	2.03996	-0.160476
VPS4B	O75351	3.1052	2.99369	-0.978939	-0.803918	-0.34296	-1.54929	1.21272	-1.75792	-0.0312466	-2.86692	-0.0418935	0.691596	0.224411	0.346198	0.399683	-0.996	0.275327	1.48176	-0.479311	-0.0399151	1.29212	-0.779783	-1.42494	-1.17331	0.232935	-0.0792519	-0.174185	-1.31148	1.13849	0.863862	-0.196769	-0.383452	-2.46656	-1.21846	-3.14264	0.46898	-0.274564	-0.26341	-0.435228	-4.16779	0.847273	0.115399	-2.20066	-0.329465	1.94354	1.79774	1.09472	-1.09074
MPDU1	O75352	-1.66678	0.448943	-0.91992	1.22406	0.376333	-0.116533	-1.5655	-2.51824	-0.44407	-5.7352	1.99529	-0.0986714	-0.672521	-1.07872	-4.55822	0.284846	-0.0176168	-0.796114	-0.982397	-2.91921	-0.201546	0.671514	0.108826	1.78569	0.487818	-0.580563	-0.861561	0.892241	-0.90751	-0.246454	-0.613364	-0.619203	-0.838754	-0.450646	-2.33362	2.41087	-0.37223	-0.519186	2.29845	0.299264	1.26746	0.670709	0.637908	1.37556	0.929011	1.31529	3.07761	1.97673
BCAS1	O75363	-0.681967	0.61973	0.608912	0.0243772	-0.399715	0.871111	-1.56613		-0.169641	1.45186	0.235503	-1.55594	-1.05029	-0.649375	1.43329	-5.1777		-1.07045	0.431756	-1.96746	0.70808	2.50546	-0.0567291	-0.460664	1.42563	0.0233197	-0.870963	-0.716258	0.889539	0.365045	-1.3833	1.0743	-0.814518	-1.54136	0.9209	-0.935206	-0.514235	0.40769	-0.525384	1.7071	1.0244	0.245264	2.01815	1.14755	1.04196	0.162699	-0.608995	-0.0395048
H2AFY	O75367	-0.482619	-0.660662	-1.12409	-0.92469	-0.743568	0.0443994	0.14155	-0.130985	-0.142086	0.913622	-0.759952	1.16849	-1.58321	2.84571	-0.248427	-0.841953	-1.71224	-2.76535	-1.08918	0.445749	-0.196763	-1.11301	-4.51031	-0.430095	-0.695264	-1.50629	-1.29003	-1.53169	-1.78457	0.0234057	-0.136861	2.25134	-0.65089	-2.61205	0.330246	-2.2742	2.30075	1.27153	2.086	2.10908	3.19768	1.72901	1.4096	1.88444	2.11987	-0.49832	0.835333	-1.43897
SH3BGRL	O75368	0.681963	1.4738	-1.69193	-1.25796	-0.648611	0.190615	-0.105169	-0.721279	-1.21239	-2.1633	-1.06131	0.678153	0.322856	-0.435961	2.44708	-2.12667	-1.30557	-0.558666	-0.289096	0.897025	-0.161111	1.3073	-0.506562	-0.431697	0.168671	0.806159	1.29259	-0.228609	0.72618	0.992125	-1.5343	1.49139	0.357069	-0.650904	-0.0568537	-0.506768	0.822452	0.937171	-1.20084	-1.29692	1.17195	-0.375846	-1.57285	-1.9043	2.32956	1.27056	1.23754	-2.11093
FLNB	O75369	0.200257	1.63834	-0.122061	-1.41255	-0.317057	-0.935733	-0.523465	-0.269206	-0.71218	-1.94115	-1.94687	-0.86651	-0.543219	-0.0584258	-1.11374	-3.1778	-0.84675	-0.391706	1.45405	1.60502	-1.10154	1.75106	0.898833	0.0990207	-1.45993	0.616669	-2.32741	0.886288	1.90038	-0.455592	-1.93456	-1.07055	2.11094	0.1543	-0.811614	-1.35561	0.815336	0.0924118	1.42424	-0.506787	1.86578	0.0324484	1.14972	-1.04907	0.0611509	2.29011	1.36724	0.388219
NCOR1	O75376	1.95684	-2.14726	1.58994	-0.803408	1.04654	-1.06016	-1.52156	-2.24708	0.740383	0.00596924	-0.317891	1.16355	-0.112303	0.221046	-1.65147	3.98575	-3.20615	0.332866	-2.94889	-0.245563	1.84678	1.05066	2.55656	0.933427	4.12055	-0.022763	1.51139	-1.03324	1.64444	-3.88047	-1.40544	0.345626	0.366498	2.73522	0.943387	1.48811	1.40278	0.120812	-0.584976	1.10103	0.190114	1.41816	-0.661764	-3.93464	0.581804	4.29394	-6.20578	0.59466
VAMP4	O75379	0.436334	0.90994	3.02712	-0.322998	-0.104449	-0.22125	-0.136928		0.762231	1.29149	-0.29356	0.233794	-1.29402	0.881726	0.333899	-3.89708	-1.26171	-0.492345	1.80046	0.395594	-0.324836	3.23904	1.51569	-4.60152	-0.198593	0.48254	-1.1711	-0.158261	0.477319	-0.101803	-0.661846	-0.270999	-0.843239	0.108482	3.16052	-0.924995	0.3537	-0.862716	-0.740784	-0.126875	-0.638095	3.70445	-0.572215	-0.67183	-0.42852	0.0566992	-1.11748	-0.0261058
NDUFS6	O75380	-1.01831	-0.643663	-0.00187678	1.62992	-1.32718	0.659518	-0.0153865	-0.368604	-0.0246553	-1.55612	0.649403	0.571001	0.542303	0.399438	0.913256	1.91707	0.0102499	0.597776	-1.15211	-0.944055	1.16508	1.55506	0.665537	-0.406471	0.800692	-0.561338	0.718752	0.828727	-0.263575	-3.05645	-2.26612	-0.290905	5.59294	-1.21977	-1.98417	0.837574	-0.849633	-0.573689	-0.578515	-0.737818	-4.20834	-0.672148	-0.573261	1.1388	-2.12845	0.016271	0.645443	1.78754
PEX14	O75381	-2.12874	-0.56249	-0.537127	4.38481	-3.02822	-1.72038	-1.67414	1.75775	-1.72323	0.398551	-0.955278	-1.40338	-0.985379	-0.113889	0.551769	0.769713	-2.17667	-1.15825	-0.330412	1.67524	-0.86488	0.420394	0.508866	4.92174	-0.332264	-0.259214	-0.280584	-1.6742	-1.9257	-1.15208	-4.60988	-2.07519	0.965039	-2.73133	0.0451917	8.59132	-0.796325	3.7484	2.8261	-3.61112	3.95243	7.74899	-0.8368	-1.74867	0.314693	-1.5083	-2.1364	1.63325
CS	O75390	4.49861	-0.20204	-1.93987	-1.21228	1.63959	0.410959	0.32612	-1.87758	-2.18796	-2.42978	0.380231	-0.828129	-1.63446	-1.93861	1.96289	-1.95235	12.3681	0.0182982	-2.64046	-0.615157	1.71595	1.3843	-0.880336	2.16207	0.211176	0.414887	2.10956	-0.25415	-1.05081	-0.995272	1.86647	-0.674844	-0.391892	-0.284367	-5.09585	-1.61437	-0.741273	0.439441	-2.40935	-1.4947	-1.40412	-3.06474	-0.125919	-0.832895	-0.941952	-0.569954	-1.08955	0.556151
SPAG7	O75391	-0.857364	3.30145	2.3283	-1.35329	1.81569	-0.366608	2.14404	1.6638	2.47706	0.365544	-1.2074	-0.836764	2.04841	-0.706526	-0.932292	-0.639886	1.76462	-0.0704365	-0.0347824	0.510966	-1.2651	-0.687758	-0.284755	0.0776634	-2.15856	0.0441943	-0.690621	-1.76225	-0.894878	-1.58039	-1.0484	-1.65298	2.3596	-0.593933	0.353451	-1.29432	-0.792381	-0.884399	-0.506423	-1.63793	-0.330951	-1.26166	1.86599	-0.561013	-2.09721	1.22266	-1.55532	3.50356
MRPL33	O75394	0.93983	0.175957	1.98665	0.989873	0.913179	1.29991	0.265243	-0.802048	-1.02678	0.0130433	0.0495647	-1.95946	-1.29024	-1.07275	0.392283	0.279385	2.19233	1.13369	-1.57359	-1.08241	0.132561	0.576375	2.91088	1.93388	-0.0744911	-1.09845	0.633767	-0.249147	-1.24516	1.60751	1.9418	2.13576	-1.65389	1.47561	-1.69582	-1.63602	-4.239	-1.32538	-0.0655834	-0.992308	-1.4379	-0.528446	0.77613	0.0806199	1.21031	0.655032	-0.379772	-0.497024
SEC22B	O75396	-0.119111	-0.727168	0.432179	0.900655	0.27761	0.73887	0.485888	-1.76421	-0.00631187	-1.87318	1.03636	0.0126473	0.56496	-0.161473	-0.902919	1.55528	0.045783	1.59936	-0.449323	-0.891117	0.67462	-1.05073	-0.728152	0.198479	0.566184	-1.00223	1.96354	1.33217	0.0355044	-0.667378	1.49937	-0.419303	-1.63237	-1.05255	-2.45185	1.70989	-1.01611	-0.783127	-0.0960863	-0.772687	-1.95014	0.607333	-1.07217	0.670696	-1.11742	-0.927898	-0.629145	0.926814
PRPF40A	O75400	-0.204679	-1.54117	0.0475377	0.334023	2.43855	-0.264159	0.247411	1.5847	-0.57327	2.43237	2.8962	0.0358377	-0.265236	-2.03582	0.0883533	1.01718	2.65195	0.344656	-0.454076	-1.37001	0.5109	-1.59295	0.518096	0.935561	-0.386235	-1.14206	-0.336078	0.522254	-3.43239	0.94788	1.9413	1.08121	0.146701	1.19752	-1.52446	-0.987956	-3.10469	0.80287	-1.92224	-1.73223	-1.06727	-2.74349	-0.930993	-0.465778	0.221599	-2.92266	0.523569	2.02469
TACC1	O75410	-0.539609	0.646721	0.424267	-2.48549	0.210625	-0.786353	1.60409	2.00814	-2.21528	-0.0159152	-1.21966	-2.74567	0.0825097	1.22242	2.24491	0.945312	0.56106	1.1817	1.62528	4.40508	-0.46787	2.54993	-0.21597	-3.51699	1.15379	0.913657	1.86447	0.702767	0.829046	-0.907414	-1.39012	-0.656331	1.68623	1.32194	1.43973	-0.552203	-0.122138	-0.748401	1.26645	1.0829	-0.49946	-0.287221	-0.366336	-3.52739	-1.81052	0.683984	-1.92608	-2.0311
LRCH4	O75427	-0.722537	-0.349138	-2.59726	-2.52884	-1.18931	1.18899	2.67129	1.98115	-2.09127	0.0478576	-1.94192	0.0651175	-2.64904	-0.597521	1.77648	-0.279353	0.107247	-0.594317	-0.941791	3.78087	1.13938	1.39398	1.58828	1.19408	-0.371096	1.6246	-0.930971	-2.65023	-2.69824	-0.675003	-0.579737	1.3938	3.25543	-0.433215	1.19421	-2.12241	-0.718548	-1.51996	0.939835	1.61596	0.245976	0.464836	-0.191223	-0.0109991	-0.232956	-0.202723	-1.66441	1.95905
MTX2	O75431	-0.0472707	-0.613301	1.14003	-0.760047	-0.839155	-0.248652	0.0138112	0.718407	-0.553024	0.0923346	-0.619573	0.968127	-1.12109	1.10099	-0.0817024	-1.01247	-0.547917	-0.872064	-0.0801008	1.2327	-0.675116	-0.515972	-1.6571	-0.912188	-0.0651812	0.997633	-0.959376	0.947934	1.32903	1.23826	-1.5393	0.761971	-0.712482	0.952298	0.459179	0.536724	0.90621	0.942234	0.761602	-1.39446	1.72212	0.792928	-0.546442	0.62351	0.945799	1.00065	0.748551	-0.800309
VPS26A	O75436	-0.112974	1.38171	-0.48833	-0.154795	1.30515	-0.592362	-1.15402	-0.630379	1.70762	3.53082	0.895601	0.725163	0.581951	-0.53045	0.0341992	0.970689	-0.167404	1.82874	-0.133601	0.604589	-0.0363021	2.31911	-2.66964	0.538427	-0.654994	-4.26869	0.873325	-0.0549821	0.228967	1.82162	1.57406	2.34246	0.570216	-0.224839	2.19111	0.337458	-1.12876	-0.475419	-1.93929	-0.647001	0.929611	-1.03993	-1.56879	-1.24743	0.561499	-1.31599	-0.783032	-1.17255
NDUFB1	O75438	-1.32307	-0.555868	-0.398755	-0.258679	-1.26622	-0.797881	-0.897585	-0.851944	-1.22916	-0.526347	-0.803216	-1.10832	-0.584084	-0.655992	0.0908191	0.236222	0.0279451	1.23555	0.471309	0.63483	1.90697	0.655266	-0.799842	-1.118	0.165922	-0.382324	0.863911	1.77141	-2.24031	-3.44249	-1.69026	-1.42369	-2.5605	-1.75349	0.364186	2.06093	-0.155034	0.666134	1.60994	-0.0192195	0.5752	0.540751	1.54128	1.69457	-1.334	-0.284321	-0.997429	1.6304
PMPCB	O75439	-0.434169	-1.86242	0.225001	1.27615	0.00357755	0.263119	-0.347666	-2.74337	-0.710261	-0.29587	1.0401	0.715162	0.724696	-2.06816	0.27821	1.68669	-0.825604	0.0889552	-0.58187	-1.73477	0.748956	0.236746	0.252654	0.717989	0.267655	0.24194	-0.0122489	0.519551	-1.11564	-0.724658	0.783586	-0.135942	-2.04395	1.08726	-0.80342	1.96403	0.195235	-0.638401	0.21323	0.686034	-2.04296	-1.24942	1.69191	0.050369	-0.0536763	-0.217618	0.564578	0.941016
SAP30	O75446	0.943721	-2.51364	3.25056	-0.501661	3.47588	0.853376	3.51196		-1.38679	-0.442631	3.72437	3.18098	4.94774	2.28392	-0.783047	4.20618		-1.30563	-1.41998		0.804349	-0.528029	-0.240212	-2.11318	0.800942	0.794648	3.69748	-0.480934	-0.686097	2.41916	-0.126877	0.123157	-0.493043	-0.131782	-0.185552	-1.07875	0.762819	0.70701	-2.16216	-1.08056	0.478841	1.85107		0.655662	-2.55924	-2.74745	-0.89214	-1.41124
KATNA1	O75449	1.45078	-0.790107	-1.72851	-1.50962	-2.36741	0.799855	-3.49063	-1.17281	1.78652	0.742001	1.17765	0.89047	-0.856276	-0.0282317	1.32281	-1.01502	0.187954	0.349853	-0.0355177	0.883561	-0.310391	-0.974314	0.090921	-1.31196	0.451014	0.125864	-1.79936	-1.60314	0.921196	2.83121	-1.36332	-2.20876	0.225284	-0.260998	1.09916	-0.461645	1.22092	1.04047	-0.470402	-0.173984	0.802329	1.48731	0.206116	-0.0475616	0.276166	0.38536	-0.775069	1.34421
PSIP1	O75475	-0.0554122	-2.6921	0.190828	0.948622	1.15435	1.06923	0.336178	-0.103614	-0.68232	0.966927	1.16021	-2.10999	-0.513353	-2.92907	0.55753	1.58761	-0.289223	1.1791	-0.443979	-0.388095	0.649679	-0.100851	1.81825	2.23808	-0.427867	-1.23143	1.78496	0.0584057	-0.528668	-0.769215	1.83287	-0.0173309	0.37028	-0.455995	0.599476	3.10661	1.78132	-1.01307	1.12337	1.37752	-2.31144	0.0609229	-1.11585	0.321964	-2.28921	0.86675	-3.28001	0.636547
ERLIN1	O75477	-1.01109	2.78761	-0.688627	0.53547	0.570451	1.97131	-6.38911		-0.240779	-1.09731	0.120035	1.54903	1.00939	0.321556	1.09942	0.203777	0.089236	-0.835642	0.623587	0.609581	-1.33017	-0.844983	-1.9268	-0.984443	-1.09659	0.059673	-1.43736	-0.168995	-0.0661809	0.594922	-1.28094	1.94268	1.35039	0.54056	-0.482232	-1.82468	-0.17052	0.252614	-1.40933	1.60272	2.1716	-1.82984	-1.45255	1.09991	2.16616	0.173263	0.199743	0.850557
NDUFS3	O75489	-1.90427	-2.29561	-0.266992	1.09199	-0.0392995	0.354156	0.613163	-1.14134	-0.257969	-2.42182	0.976692	0.277148	0.988032	-0.0466473	0.42358	2.13472	-0.540378	1.08389	-1.10503	-1.40559	0.927078	-0.583012	0.603376	0.0403825	0.994356	0.00904919	0.364485	0.641145	0.712173	-0.273984	0.762294	-0.524992	-0.610222	0.23607	-0.672995	0.558961	0.31898	-0.197139	0.375691	0.793661	-2.98006	0.217395	1.97149	1.34657	-1.98564	-0.900107	-0.315231	1.47202
SRSF10	O75494	0.804813	-1.95575	-0.726773	1.32275	2.3375	-1.51915	0.289704	-0.61358	-1.0582	2.00429	0.58164	-1.04111	-1.39371	-1.40019	0.150456	0.171217	-0.258337	-0.578207	-1.12954	-2.80502	-0.813378	-0.266334	-2.75816	-0.826524	-1.78689	-0.343997	1.59073	-0.99443	0.560829	1.36242	0.0569299	0.368697	2.50072	2.06858	-2.73798	-1.42219	1.688	1.71684	1.65699	0.631991	-1.99788	-1.45381	0.587626	1.73564	-2.59277	-0.446911	0.222196	1.76416
CLN5	O75503	0.993421	1.70309	0.470884	0.133091	0.311606	1.91587	0.768239	-1.38884	-0.194182	-2.16382	-0.606258	1.46703	-1.36707	-0.843065	-2.29344	-0.629203	-0.584234	-2.09285	-2.16081	2.76127	-0.95649	1.65648	-0.0720338	-0.498127	-0.0858458	-1.12821	0.38412	-0.733788	2.61842	0.366249	-1.50396	0.508219	2.2804	0.279769	1.356	-1.43068	2.28515	1.75763	-1.12258	-1.13149	1.84997	0.599446	-0.851802	-0.453984	0.778731	2.9594	1.76478	-0.0940756
HSBP1	O75506	0.799714	-0.184911	1.83153	-1.2336	-1.42999	1.17855	-0.537166	1.3876	1.92024	0.0413781	-1.05536	2.21167	1.49964	1.52702	-0.0024	-1.1227	0.13997	-1.136	1.39281	2.17936	0.0494	0.454344	0.0810524	0.0545401	0.18234	1.97754	-1.02268	1.53502	0.892729	1.08213	-0.0685431	-2.10119	0.839523	-0.0143896	-0.821424	-0.019471	0.563336	0.374877	-2.39883	-1.23815	0.673547	-0.158585	-0.334521	0.0469803	-0.0502848	0.805711	0.869279	-0.355767
ECI2	O75521	-0.257819	1.09767	-0.086036	1.49526	1.21827	0.910948	1.17848	-1.38939	1.80258	1.72306	-0.0222313	-1.18066	1.2424	0.371907	1.13079	0.914857	-2.15414	-0.289326	-0.92935	-1.14998	0.640654	0.913719	3.30169	1.96143	-0.45903	-1.33292	0.112977	-2.7991	-0.385035	-2.34428	0.955108	4.53675	-2.27553	-1.167	0.7995	2.06199	-2.24243	0.119831	0.243485	-0.337824	0.382441	1.5981	1.16943	0.72767	3.95604	-0.539117	1.71771	1.16289
BANF1	O75531	0.219615	-3.60627	-1.26016	-0.938737	-2.53505	-0.588524	-0.0868249	-2.07895	-1.88605	-1.50211	0.917329	-1.51512	-1.05827	-1.27923	1.8326	-0.256924	-2.46778	0.614164	-1.60114	0.202741	-0.139528	1.27694	1.32111	-0.566713	1.08678	-0.898627	-1.33977	-0.0294109	-1.20745	-2.0567	-0.423566	0.0936557	0.112699	1.18144	0.394218	-2.82549	1.93986	1.46951	-0.523135	1.37021	-0.012119	0.043129	1.41635	0.270301	0.281164	8.45739e-05	1.10432	0.633488
SF3B1	O75533	0.855403	-0.671376	-0.333599	1.07252	0.398933	0.463248	1.39627	1.41442	1.53497	3.1991	1.48623	1.13502	-0.768284	-0.0424621	0.0529429	1.26201	-0.663537	0.290988	-0.958667	-0.32884	0.860139	-0.816725	1.6661	-0.219674	-0.183473	-0.651387	1.40158	0.0680261	0.548852	1.45171	0.77013	1.80512	-1.99322	0.429289	-1.01751	0.0843892	-0.977496	0.487987	-1.61053	-1.1777	-0.841325	-0.854669	-0.840783	-0.31045	0.505595	-2.11644	-1.10898	-0.0353069
CSDE1	O75534	0.91841	-0.177332	-0.0828045	1.67892	0.115644	1.64556	-1.13153	1.78163	-5.17015	0.750302	1.56359	1.80388	0.225377	-1.42167	-0.736141	1.35828	-0.320511	0.306867	0.0352476	-1.3247	1.45628	-4.17098	0.890468	-2.58411	0.522045	1.26131	0.160412	1.07819	4.5068	0.151914	0.399214	-1.14985	0.319452	1.98065	1.22109	0.453977	0.802753	1.26469	-0.293632	0.89333	-2.15219	-0.805773	-0.386969	-0.440429	-1.57307	-2.55982	-1.8345	-0.213005
UNIPROT:O75554	O75554	-2.08138	-1.08633		0.737417	0.330064	-3.77365	1.60917	-2.15038	0.776945		-0.916064	-0.737726	-0.889067	-0.116873	-0.229405		0.35966	0.658019	1.16977		-0.551428	1.13497	1.17237	-1.60689	-0.208684	0.321543	0.919809	0.87584	0.0754988	-0.878242	0.723425	-3.38056	0.347403	-1.79046	-1.13224	0.945129	-0.63192	-0.311198	2.47387	1.02669	0.451686	2.34548	2.68156	1.95622	-1.1513	-0.339738	-0.0711833	1.61111
STX11	O75558	0.252896	1.40564	4.27737	0.833097	0.352507	0.125995	0.651393	3.207	1.37292	1.58117	-3.70593	0.437612	1.7018	1.3586	0.834791	0.683314	1.12722	1.01043	2.5585	-1.68021	-0.892662	-2.17973	-0.258278	-1.06272	-0.291894	0.366001	-0.173757	0.0920277	0.763514	0.461951	-0.369435	-0.619637	-1.21627	-0.14331	-1.98698	-2.16277	-0.528898	0.62857	-1.86874	-2.41806	0.15526	-2.588	-1.94684	-2.91599	-0.150928	2.73154	0.538107	-0.249
SKAP2	O75563	-1.15373	2.29901	1.16503	-1.45	-0.643156	2.25661	2.678	0.0153555	-1.04966	-0.557458	-3.20313	0.389287	-0.575576	1.28825	1.03444	-2.18332	-0.481075	-0.917955	0.491822	0.834209	-1.30212	1.84406	-0.418997	0.636673	2.19481	0.685915	-2.3697	0.408252	1.15697	0.121099	-1.82973	0.828317	0.666875	-1.6744	-0.0214128	-0.97901	0.335563	0.516139	-0.434054	-0.504534	1.39376	-0.625496	-0.394705	-0.828864	1.18062	1.63934	0.631813	-0.607919
PRKRA	O75569	-0.335831	-1.59953	0.298517	0.591813	0.912106	-0.0600021	0.699962	2.10911	-0.046592	3.47505	0.557982	3.2797	1.15597	-2.44322	0.251508	1.20796	-0.18051	1.5058	-0.0614991	-0.0269558	0.868311	1.35429	2.87665	2.33122	-0.442276	-1.11277	0.492958	-0.649958	1.36344	-0.563765	1.90216	-2.01505	-2.21928	-1.32448	-0.772915	2.62047	0.968183	1.04929	-0.213782	0.882247	-1.05902	1.31525	0.374945	0.809972	-0.586765	-1.37365	-1.86851	1.35717
RPS6KA5	O75582	3.30458	0.803861	-1.23572	0.691128	-1.32193	1.39614	-1.04286	1.41095	-3.68115	2.49528	0.536559	5.01233	3.7881	0.91629	1.23889	0.587509	0.878472	0.332996	0.686584	-1.1944	0.382577	-0.767514	1.68251	0.0279999	-2.26267	-2.55101	0.00985366	-0.806628	1.01255	-1.6812	-0.732768	-1.53132	-0.9855	1.72025	5.90361	-1.16971	-1.08887	-2.16127	1.4413	-3.41113	-0.203203	-0.547131	0.597803	-2.64486	1.29641	0.967419	0.626309	-0.164957
MYCBP2	O75592	0.949646	1.40738	0.422828	0.174343	5.76459	-3.14641	4.86223	-2.16971	3.81074	-2.20998	-1.29834	3.13644	-1.17372	0.688168	-2.25853	-3.56524	-1.4955	-1.38078	-1.54001	-1.34262	-3.42917	-1.61238	2.5409	-0.60787	-0.461267	-0.667741	0.116055	-1.64351	3.98129	-0.803416	6.12054	-1.22714	4.14007	-0.761626	0.702235	-0.875425	0.0652059	-0.78171	-1.14939	0.0605767	0.373198	-0.881341	-0.417636	-0.220737	-0.118754	0.676888	1.00908	0.555683
PGLYRP1	O75594	0.218501	-0.0975932	1.10866	-0.859564	-1.21999	1.44685	-0.456006	-0.618257		-1.30712	-0.723251	1.35736	-2.06272	-0.79792	0.777443	-1.47046	-0.572935	0.950459		0.263273	-1.98761	-1.16189	0.324655	0.181456	-0.802205	-1.59113	-1.71216	-2.85826	0.42314	0.865098	0.864537	2.52944	-1.41378	-0.0561985	-1.26961	-1.58709	-0.95604	0.478313	-1.27607	-1.44487	2.74215	0.187058	-0.128659	-0.648289	3.18386	-0.803612	1.64302	2.32732
GCAT	O75600	3.01417	2.1278	-6.38425	-12.0815	4.02438	2.09905	2.74405	1.85092	2.718	-3.10232	2.21537	2.36738	-11.8182	0.888705	-5.12374	-5.37208	1.47138	2.69241	-10.2288	-1.99249	3.06077	3.00474	-2.85971	2.96797	-4.31024	2.69327	4.30098	-10.0616	2.13198	2.46701	4.2801	1.93873	2.26626	1.62404	-2.67436	2.2234	1.86662	2.60351	1.67656	-3.79067	1.83097	2.73591	-6.89707	-0.941223	1.02434	1.46276	1.93121	1.35142
NPM3	O75607	0.311737	-2.32448	0.437131	0.757363	-1.05173	0.365564	1.05396	0.455825	1.84871	1.9808	1.11624	1.21661	-1.20592	-1.78352	0.458193	0.622408	1.99181	-0.764098	2.07589	0.890881	-0.124417	-0.85624	1.65886	3.22674	-0.0891567	3.28718	-1.42171	1.79622	-0.777317	0.0006793	-0.593867	-0.322018	-0.484735	1.84724	0.0804381	-1.16688	0.713299	-0.796901	-0.115555	-1.16356	-2.12802	0.825881	0.52518	-1.44167	-0.759734	-1.40604	-0.258825	-0.0861495
LYPLA1	O75608	1.55597	-0.618425	-1.56811	-0.780892	0.221648	0.683312	0.130115	-2.11695	-1.52062	-2.55054	0.0928601	-0.574375	-1.26353	-0.0226967	1.53321	-0.943194	-2.0953	-1.58616	-2.52599	-0.526984	1.60917	4.33339	0.269853	1.62862	2.10088	-1.00585	0.792057	-0.790934	0.491845	-0.394523	0.215919	1.22714	-2.60823	1.12619	-1.72655	-0.135174	0.406023	0.551233	-0.92949	-1.14427	-2.57233	-1.4135	0.582761	0.016536	-0.754359	-0.334189	-0.930258	1.02608
ERAL1	O75616	0.727621	-0.955106	1.19003	-0.920699	1.51459	0.899653	0.607823	2.33292	2.06025	2.7692	0.699409	2.2966	1.46123	1.74511	-0.204031	1.69511	2.12519	-0.454828	0.595382	0.617585	-0.38915	-0.650072	0.488708		-1.74258	-1.81873	-0.331653		2.24117	0.816641	0.873109	2.1173	1.19957	-0.693716	-1.43783		-0.518935	1.04752	-0.766878		-0.120743	-0.989498	-0.914552	-1.25135		1.17063	1.27882	-0.133925
PRDM1	O75626	-3.81932	4.23405	3.05182	-4.87417	-8.01094	-1.37214	1.66278	0.36196	-0.695442	-0.166733	0.312986	-0.0804002	-0.814006	-0.467593	2.01842	0.0014585	0.886721	-0.315856	2.45932	0.280263	2.46325	0.028361	-0.50726	-0.0496501	-0.167239	0.426103	1.55988	1.76788	-4.14207	0.516897	-10.1346	3.91655	3.04341	-7.57749	0.452394	-0.0667716	0.38676	4.45203	-4.16861	3.17228	1.35165	-3.11716	-3.39546	2.60627	-3.6122	0.968213	1.47044	2.61711
CREG1	O75629	-1.43001	3.85586	0.469935	-0.0901281	0.868789	-1.26984	-3.44502	0.176421	0.0618086	-1.01629	-0.940632	1.02605	1.57652	1.46735	-3.28675	-0.260357	0.450655	0.971698	1.27022	1.98356	0.777802	-2.71846	0.901042	-3.35855	-2.70064	-0.741104	-1.09438	1.12835	-0.951571	0.676221	0.681737	1.18636	1.17298	-0.181417	1.16026	-0.649308	-1.28701	0.870125	-1.45787	0.764398	2.78936	0.49891	-0.446356	0.189208	2.52891	0.890353	2.70223	0.207726
SNRNP200	O75643	0.578978	-2.36625	-2.44413	-0.350719	-0.994685	-0.455135	-0.804965	-2.11469	-1.05098	-2.94259	0.707025	0.041394	-1.18052	-2.08576	0.303929	0.838933	-2.48572	-0.169448	-1.71141	-0.972669	0.355254	-0.366323	1.25814	0.00836189	0.22261	-3.18835	0.713525	-1.15042	-0.248472	0.748806	0.415974	1.43147	-0.455093	0.517335	1.36471	-0.121315	-0.933966	-0.0416668	0.581242	2.08234	1.12095	0.822902	0.476314	0.92779	2.45567	-0.0264803	2.29527	1.23736
TIPRL	O75663	0.87606	-1.37369	-0.610124	-1.31226	-1.78191	-0.597341	-0.362464	-0.198907	-3.38701	-1.20562	-0.89588	-1.54226	-1.86628	-1.16103	0.373284	-0.799475	-0.257935	-0.929152	-1.28	-1.24557	1.00758	0.449743	-1.37117	-1.76254	0.351989	-2.18454	-0.949551	-0.0366984	-0.289653	-0.141819	0.78621	1.24562	-1.80842	0.789313	1.47723	1.22547	-0.703019	1.86755	0.949973	-0.339214	2.27827	2.03692	1.13227	1.72905	1.73514	1.22772	1.23883	1.21793
RPS6KA4	O75676	0.931427	1.72419	0.587019	-2.35133	0.899076	0.0155691	0.22882	-0.684125	0.665958	-0.999472	0.870992	-1.48557	1.22745	0.273111	-1.94278	0.820388	0.728602	0.830624	0.459885	0.823018	0.195829	-0.082095	-1.7268	-1.7095	0.533255	0.451862	-0.167423	0.814044	1.27704	-1.95181	2.19577	1.82523	1.09061	1.11129	-0.136308	1.24904	-3.54312	0.678598	-3.29968	1.65014	-2.16956	1.7378	-4.59268	1.38631	-2.94148	1.56493	2.33148	1.81787
SURF6	O75683	0.0660918	-1.62476	1.82464	0.181635	-0.425998	-0.184943	3.62042	3.2797	-1.2035	2.89149	-1.35289	4.70709	0.809877	3.18209	2.41852	1.74382	4.75787	2.083	5.67526	2.59678	2.96762	-1.93332	-2.08601	-2.27134	-1.76782	-1.17361	-3.8858	-2.8399	-1.18839	-1.09334	-0.261045	-0.235153	-0.603551	-0.847762	-1.64105	1.95322	1.38773	1.07654	1.55519	-2.89525	-1.37425	-0.257458	-6.17788	-1.5115	-1.31681	-0.0113439	-0.933895	-0.832507
PPM1B	O75688	0.0756977	-2.62793	6.32008	-1.65229	4.32368	1.27288	7.7963	6.17851	6.61852	-0.5722	-1.65945	4.88653	1.16581	-1.49081	-0.817122	-2.34429	6.84576	-0.725632	0.313124	-2.05308	-1.26671	-0.720443	-0.478546	0.051907	-0.593248	2.75657	-1.53835	-2.42041	-1.47746	-1.00127	-1.83318	0.20957	0.847641	-2.22894	-0.58227	-1.54157	-0.932919	0.611484	-1.72012	-1.70676	-0.50369	-0.661864	2.90887	-1.40005	0.383923	-1.31243	-1.52537	-1.8742
UTP20	O75691	0.805625	1.66774	0.636647	-1.62098	-2.86428	-1.03886	-0.0720895	-0.603148	-2.56367		-1.0381	-0.251393	1.1183	-0.973064	0.201008	-2.29754	-1.09814	-1.06166	0.174006	0.995395	-0.574579	-0.283077	-0.532855	-2.05786	1.81341	-1.13844	-0.560736	1.59033	2.81251	0.872193	-2.01417	-0.576438	1.75288	1.37142	3.09302	0.133913	3.67398	3.51981	-2.62948	0.861298	-2.28285	3.90994	-1.59768	-2.17691	-1.27423	-0.746676	-0.770016	-0.334878
NUP155	O75694	-0.137732	-1.27272	-1.26558	1.11198	-0.0378349	0.440839	-1.13332	-2.06919	-0.219965	-2.9375	1.08439	0.400128	-1.44458	0.0388876	-0.136923	1.49696	1.48004	0.753422	-1.36716	-4.18804	0.194131	-1.37595	0.763439	-0.853295	-0.0936098	-1.40141	0.605936	-0.359599	-0.379519	-1.11172	0.186631	0.0695773	-1.13221	0.43478	5.84525	0.0137349	-0.545337	-0.373497	1.2829	2.13534	0.738728	0.872049	2.06391	0.862425	-0.218331	-1.69609	0.577692	1.17707
RP2	O75695	-0.0870784	2.52061	0.5723	-1.56662	-0.853571	-2.16915	-2.05224	-0.921833	0.0245386	-1.14381	0.225525	0.0365475	1.95337	-0.377504	0.420315	-0.032615	-0.394142	0.565966	3.57678	0.283188	-2.15874	-0.65241	-1.09943	0.474716	-1.67664	-0.131162	-0.932983	-0.0866736	-0.0786382	0.224946	-1.20228	0.962444	1.47379	-0.306481	-0.267031	-1.3238	-1.49396	0.255856	-0.863085	0.381205	2.506	0.25314	-1.47777	-0.0861714	2.31036	1.41812	2.12533	-1.02202
CRTAP	O75718	0.901674	3.06273	2.1475	2.38692	-0.142324	-0.781448	-2.22109	-1.66576	-0.47865	-0.507003	-2.1705	3.46841	-1.9757	-0.481204	-0.324495	-3.07964	2.17866	-1.07973	-0.433634	1.77059	-0.527883	-1.39335	-2.38408	-2.00784	0.708647	1.06835	1.81789	3.1844	-0.0255762	1.35635	-3.70252	-0.657855	0.706267	1.56238	2.3921	-1.12562	-0.791215	-1.94986	-0.576618	-1.10455	-0.388497	-2.12264	-2.72863	-1.45784	0.110047	0.305799	-0.0540644	-1.96308
SLC25A12	O75746	0.419907	-1.41951	-0.109602	0.883985	0.474015	0.481886	0.913983	-0.875011	-1.09414	-1.23209	0.223929	-0.976085	1.25683	-0.551149	1.54844	0.729039	-1.44591	0.895608	-0.607961	-0.684158	0.370326	0.678879	2.09117	0.0142037	0.887958	0.827037	1.58961	-0.321563	1.14985	-2.92591	1.22796	-3.78354	0.138573	-1.18023	-1.91459	0.25324	-1.37078	2.06825	0.19954	3.4831	-2.88952	-0.941879	0.29555	0.748151	2.41098	-0.804678	-0.972315	1.18094
ATP6AP2	O75787	0.603149	0.423671	-1.02139	-0.721769	-2.23823	-0.125952	-1.67272	-1.54842	-0.519549	0.520986	-3.52785	-2.36822	-0.406427	-1.38988	-0.226629	-0.157225	-0.616619	-0.238406	1.18682	-1.50463	0.474522	-1.57987	0.634322	-0.764712	-1.06997	-0.508906	0.346621	-2.70787	-2.45545	0.213429	-1.15948	-1.06672	-0.30869	0.911915	2.33102	1.31477	3.35894	0.00556149	-3.19521	3.17487	2.03908	3.22296	-1.3319	-2.03337	-0.605013	-0.413385	-0.082357	1.69833
GRAP2	O75791	-0.225839	0.622026	0.413332	-0.0423357	-2.0582	0.498204	0.447509	-0.226498	0.149969	-1.3426	0.209998	-0.189856	-2.15319	-0.0863405	0.247766	-1.92023	-1.73774	-2.41016	-0.965081	-0.235204	-0.771439	-0.832308	-1.06995	0.245667	-0.961986	0.266669	-0.0298631	-1.26875	-0.390409	1.98483	-1.04583	1.37813	2.03848	0.873704	1.19189	-2.52011	-0.17257	1.98654	-0.70818	1.16929	2.08659	3.16495	1.121	-0.852975	-1.29496	0.285758	-1.28893	-1.53973
RNASEH2A	O75792	-2.0077	0.119277	-0.36906	-1.88685	1.23872	-1.02408	0.979527	-0.628817	-1.02877	-1.21675	-1.45144	-0.972655	-0.693284	-0.388077	-0.273542	-2.12808	-1.29166	0.242377	0.174416	0.829375	-0.320704	1.02747	0.463772	0.567365	0.39123	0.276987	1.61963	0.338077	0.912373	-0.702955	-1.40512	-2.0729	-4.01568	-0.937353	-3.59679	-0.778808	1.51969	1.34998	1.75621	-0.433244	1.73732	-0.519178	0.955674	0.446059	-0.305279	2.3314	1.70433	1.67181
CDC123	O75794	0.446852	2.20478					-1.08293	1.63509	1.84679	1.53595	-2.43608	4.48034		2.24334	1.55382	-1.23211	4.11677		2.18685	0.650244	0.395516	-0.227296	-0.914543	-0.478382			-1.82601	0.105517		-3.70076	-0.333411	-1.37426	-2.26698	0.0249781	0.05733	0.688228					-0.112446			-0.149178	-0.683273	-1.32977	0.816092
POP7	O75817	0.125802	-0.177988	0.0576583	-1.03523	-0.358991	-0.575546	3.24671	3.49052	-0.739157	3.1229	-0.989769	-4.60524	2.59569	-0.713269	-1.36565	-5.22421	5.34217	-2.36097	5.01824	-2.09944	-0.309867	1.18492	2.63247	1.34688	-0.450319	-0.979129	0.87558	-0.865869	0.173161	1.38842	0.0785573	-1.9803	0.210491	-0.737248	1.41122	1.10856	1.27056	2.63713	1.35785	2.4809	-0.12331	0.661787	-0.553875	2.34301	-2.21289	-2.88927	-0.079265	-0.994667
RPP40	O75818	1.30336	1.34698	-0.625182	0.511854	-2.84497	-0.322564	1.02301	3.05119	2.96084	2.23756	-1.10067	-3.60286	0.877428	2.20723	1.12599	1.5302	0.488357	1.63733	-4.49782	0.443709	-0.706976	0.612677	1.01427	0.226502	-1.37988	2.13196	0.51133	1.19348	1.28614	-3.17997	-0.712294	2.04319	3.13061	-0.159679	-0.315614	-3.01134	1.17203	0.702903	-1.74183	1.01034	3.01637	-2.65461	0.0498896	0.193247	-1.88952	-0.181134	-1.66272	0.586431
EIF3G	O75821	-0.204703	-1.68265	1.2355	0.416565	-0.691285	0.344775	-2.25469	-0.715547	-1.28228	-0.8411	0.310978	-1.40469	-0.873676	-1.49905	-0.0702978	0.607615	-1.44677	-0.22223	-1.80489	-2.15195	-0.00104393	-0.871224	5.46911	-0.196393	1.13933	-1.46535	1.09466	0.390953	0.244341	0.32826	0.448196	1.19564	-0.160447	3.10856	-3.32455	-0.214896	-2.54758	-1.55952	-0.590187	-0.593966	-0.193763	-0.492101	-0.71339	1.09143	-0.0378425	-0.910823	-1.16014	1.22122
EIF3J	O75822	0.156854	-1.0413	-1.4707	1.58311	-0.313483	0.0671386	-0.00650088	0.209248	-0.818281	3.4953	0.860789	-1.29489	0.404057	-1.27692	0.815498	0.671935	0.0886172	0.162152	-0.779801	-0.896353	1.15438	-0.378335	-1.12466	0.261589	1.17851	-0.544446	-0.0285088	0.668275	-0.440284	0.759953	0.625196	0.596201	1.73188	2.0432	-3.03008	1.56743	-0.732884	-0.145072	-0.217825	-2.0394	-2.2984	-1.06407	0.0232308	0.765845	-1.24069	-1.11029	-1.39572	2.04624
CBR3	O75828	-1.62822	1.30802	-0.209282	-1.57672	1.02445	-0.781628	1.4117	0.0214901	0.517702	-1.04167	-1.67663	1.33274	1.21526	0.299415	-0.947022	0.146901	0.563742	1.4499	0.257927	0.121542	-1.34926	0.358702	0.181505	-1.79487	-1.06099	-1.04549	-1.20468	0.0994877	-0.254713	3.03355	-1.53032	-1.6975	-1.53166	-2.48976	-1.56509	2.47307	-0.794209	-0.628277	0.85159	-1.2814	1.38052	0.534303	-0.168939	2.86108	-1.15201	-1.09949	1.55958	1.96663
PSMD10	O75832	1.15582	-1.10919	-0.981736	-2.30092	-2.11779	0.63698	0.504471	-1.38347	0.675769	-0.72705	-0.926196	-0.508075	-0.328635	2.57476	2.68005	0.284787	0.283467	1.32926	0.22715	-1.39765	0.27899	0.775929	-1.66326	-1.43998	-3.23014	-0.98029	-5.35063	-2.15916	1.64531	2.39284	0.0923469	-0.839634	-0.587804	0.0202878	0.539383	2.78823	-0.851686	-2.99599	2.47617	-1.64826	-0.123776	1.71986	1.24879	-0.166383	0.873655	0.658101	2.44769	0.463435
AP1G2	O75843	0.652162	-0.51087	-0.904777	-0.649532	-1.59205	-1.4245	-2.1539	0.166536	-4.7911	-0.029167	-1.02149	-2.10343	-4.08878		-0.00878279	-1.33776	0.553995	-1.25154	-0.296023	-4.03508	0.114521	-0.258374	-1.57463	-1.12631	-0.185198	-2.24716	3.24429	-4.35665	-0.438376	-0.848831	1.70391	-0.0852607	0.565455	-0.608742	1.06231	0.719795	2.01207	-0.223827	3.46973	2.33182	2.63521	3.48643	3.51476	-0.163794	1.05663	0.154225	-0.0520576	0.299624
ZMPSTE24	O75844	-1.76427	-1.22344	-0.00632377	0.818985	0.162821	0.0986485	-0.691081	-2.5145	-1.02323	0.0486306	1.89811	-1.15659	-0.134101	-0.702621	0.149921	1.56874	-1.18858	-0.682875	-0.612344	-2.86125	1.17287	-1.30097	-1.11447	-0.99564	1.59101	-1.09261	-0.688467	0.237238	0.374672	-0.404975	1.37863	-1.19163	-1.63461	-0.503563	-2.17478	1.50017	0.939431	-0.415109	0.736671	-1.21181	-1.84795	-1.33593	1.32327	1.68411	-0.401623	0.891794	1.22188	2.86419
IDH1	O75874	-3.55716	6.56414	-0.373074	0.244224	1.46988	-1.99553	-2.92314	-0.795061	0.178566	-2.30082	-0.534028	0.121156	1.23879	0.565933	-1.47645	-1.68794	0.274221	0.66764	0.295211	0.927709	-1.18023	-0.342006	-3.95173	-0.475564	-1.27588	-0.841481	0.562994	0.819546	0.749117	3.97439	-0.565846	0.968074	1.70247	-1.467	0.499427	2.44601	-1.89554	-0.469983	-3.22323	-3.56625	2.50542	0.526501	-2.69482	0.861178	1.18944	-0.686099	2.49131	-0.347054
SCO1	O75880	2.13222	2.53665	0.00594193	-0.316218	-0.234802	0.762538	1.3861	-0.739512	-1.04348	-0.168508	0.175214	-0.298584	0.38104	-0.190056	1.47351	0.0430031	-1.32091	-1.32573	-1.12973	-1.80645	-0.200243	0.214088	1.48888	-0.625207	-0.0826455	-0.280885	0.438197	1.52122	0.423154	-1.47763	0.445454	1.22013	1.05928	-2.77633	-0.805839	-0.373427	0.803083	-0.198166	1.68455	-0.907153	2.15897	-3.16071	-1.6102	0.634803	1.51263	1.72516	2.37243	-0.590603
RBBP9	O75884	1.47959	-0.643816	-1.32836	-1.33362	2.74896	2.50755	1.42597	-0.0236604	1.02314	-1.12457	-0.390193	0.379544	-3.5103	-1.69149	-1.26087	-5.28707	0.158887	-2.21271	-3.97945	-0.577443	-0.559721	-0.146542	-1.71551	0.732187	-1.15445	-0.479562	1.24105	-0.40841	-1.28736	2.19408	1.49898	0.337997	1.74764	-0.795915	0.248456	-1.09975	0.433937	0.167387	1.09571	-0.786189	0.830508	0.819368	-0.30273	0.0277603	-0.578502	-0.431951	-1.54161	-0.89567
STAM2	O75886	-1.51128	-0.848878	0.605076	2.6888	-2.57531	-1.85817	-0.765156	-0.171704	1.54157	-0.103126	2.13684	0.891815	-2.24835	0.281482	-1.14051	-2.13877	0.520866	-1.54791	-0.594019	2.78672	3.16607	-0.0473752	-0.751188	-0.190002	-1.39548	1.72317	-0.835258	-2.04233	-1.18853	-1.7182	-1.5421	3.54341	2.87071	2.94947	0.899494	-0.992553	-0.501615	-1.361	-1.22756	2.66426	-1.65644	-1.08911	-0.214947	-1.455	3.23998	-0.835324	-1.50982	-2.32719
CCNK	O75909	0.560683	-2.01062	-0.0740977	-0.32573	-1.43319	-0.30321	0.677338	1.8034	1.65763	1.21268	-0.473937	0.427414	-1.19059	-1.43952	-0.460232	-0.413583	3.57615	-0.647332	0.808831	-3.49503	1.51174	1.10174	0.960002	1.14242	1.00633	1.5364	2.2375	-0.950156	-1.14738	-1.10221	-0.969864	-0.592261	-1.42181	-1.31939	-1.44985	-0.654065	1.32921	1.06374	1.2542	1.2436	1.83802	-1.12751	0.949019	1.21885	-1.23792	-1.16139	-0.796223	2.52224
ARL6IP5	O75915	-1.46564	2.33674	-0.389871	0.066161	0.556645	0.704783	2.01588	-0.746748	-0.336431	-2.92823	-0.555344	0.477639	1.51523	0.989972	1.60373	-0.843784	0.259049	2.15389	1.34775	0.139395	0.0506096	1.15177	-0.890786	-1.28845	1.05703	0.955168	0.76345	2.71109	1.05297	-1.88646	-0.933273	3.38063	-0.635216	-0.588168	-0.483104	-0.00214797	-0.0509519	-0.44392	-0.990259	-1.59488	-1.55241	-1.70487	-1.4166	0.516937	-1.17006	0.932534	-0.39149	-0.810582
DYSF	O75923	-0.289348	2.77087	-1.87464	-0.646293	0.281882	-0.469966	-0.245866	3.46088	-1.01693	2.63135	-1.63195	0.556147	-0.289722	-0.131997	0.292008	-2.1518	4.15399	-1.42027	0.793407	-0.198446	0.703351	-1.53643	-1.55617	-0.00316593	1.61806	-0.538806	-3.57268	-0.158048	0.69432	0.65044	-0.795833	1.66105	1.15098	0.570292	-0.0807386	0.0665075	-0.128228	0.265524	-2.17927	-0.675172	1.92663	0.126622	0.073582	-0.213439	1.3157	0.513143	1.12483	-0.808897
PIAS1	O75925	-0.244658	3.40499	-0.990612	-1.19039	-0.921475	0.871635	1.25038	-1.00173	-2.00778		-0.579878	0.81185	1.01905	1.18105	0.102058	-1.96074	0.245142	-0.00710295	-1.09656	1.66963	-1.31618	-0.665018	-1.55877	-1.05829	0.267786	-1.43946	-0.270232	1.68375	-0.131216	-1.05523	-1.75095	-0.240403	1.98441	0.68942	-0.654472	0.589877	0.865638	-0.272296	-2.08425	-2.09435	-3.30932	-0.143954	0.574796	0.334057	1.71242	0.452527	-0.155898	-0.748644
BCAS2	O75934	0.292586	-2.43816	-0.09821	-0.477424	-1.54835	-0.285165	-1.03646	1.29702	0.327628	-1.03036	-0.17577	-2.54104	-1.59563	3.02111	-0.0955588	-0.637273	6.533	-0.260864	5.74445	0.443862	-0.264247	-2.67523	-1.48949	1.69014	-0.0584471	-0.128956	0.657874	-0.160267	-2.32955	-1.15194	-0.560857	-0.215297	-3.50305	0.0646227	0.420744	-1.7065	0.763242	3.40019	-1.63321	3.49271	-0.819271	-0.185914	0.181651	-0.505228	-0.0842963	-0.551539	-2.84269	-0.740112
DCTN3	O75935	-1.46601	0.833593	5.60142	2.48207	2.28034	1.31951	5.62819	4.93852	-0.631916	-1.3031	-0.664131	0.547378	6.365	2.68569	-1.8025	0.867075	5.47239	1.50536	5.32215	1.03767	-1.24625	-1.24347	-1.75205	-2.25822	-2.08786	0.989181	-0.335194	-1.67049	-1.28995	0.0800977	-0.699522	-0.628509	-2.06055	-3.15504	0.337811	0.234342	1.34149	-0.74453	-0.599075	0.0506051	-1.28553	-1.50368	-1.31606	-1.85231	-1.18875	-0.480342	-1.02296	-1.03948
DNAJC8	O75937	1.71494	-0.581766	-0.996165	-0.577254	-0.966571	-1.39221	-1.44217	-3.45541	-0.408485	-1.21675	0.311462	0.226924	-2.98382	-0.998896	0.704328	-0.858847	-2.44876	-0.977983	-2.85139	-0.925257	1.01629	0.483547	-0.326816	-0.702821	-0.795868	-0.39111	2.84987	-0.204268	-0.849473	0.0276074	-0.0422145	2.00637	-0.872127	0.800048	-1.57229	-0.247378	2.13563	0.184122	-2.02561	2.14546	0.405353	-0.0373276	-0.431148	-1.43683	1.83954	-1.63104	-0.208002	-0.691548
SMNDC1	O75940	0.453593	-3.29829	0.720115	-0.876675	-0.342582	0.264576	-0.304821	1.1424	0.99239	1.71169	-0.532524	-1.15152	-0.229398		0.810471	-0.0584005	1.64328	-0.4167	-2.59824	2.29106	-0.0794921	1.3815	0.411254	-2.29225	2.1038	0.834435	0.429806	-2.81762	2.74969	0.545977	0.0100137	1.4138	2.12279	-0.100821	0.267591	1.74022	0.894909	2.49384	1.03473	1.25182	-0.15748	-2.43731	2.31106	-1.17265	1.4621	3.41167	3.8492	-2.70809
ATP5PD	O75947	-0.508885	-1.87553	-1.52332	-0.108268	1.34197	-0.0954305	-0.480273	-1.31043	-1.05073	-1.66701	0.442161	-0.792096	2.58365	0.429885	3.39501	3.69774	1.35097	2.62482	1.15511	1.7016	2.82152	0.116626	-0.573223	-0.618878	0.169163	-0.305218	1.8863	-0.566852	-0.825493	-1.20574	1.7052	-0.838085	-1.65793	-0.756049	-1.21392	2.74663	1.23592	2.32141	-1.1417	-1.17842	-2.46202	-1.57701	-0.450099	0.29614	-1.87607	-0.909321	-1.16677	-0.036773
TSPAN9	O75954	2.03544	2.90069	2.40196	-1.9996	1.98976	-2.21849	-2.48618	-0.0701617	-2.81116		-0.240287	-1.01679	-5.6962	1.17408	-1.5675	-3.5387	-1.72526	-1.66676	-0.759702	0.868105	-4.0453	-0.0461247	0.172329	-1.17329	-0.344129	0.221342	0.490648	-0.803624	0.267715	1.87185	-0.910959	0.116448	1.44799	1.15107	-1.13601	1.90516	0.0835489	0.157801	0.710059	-0.618852	1.40796	0.0973845	0.183685	-1.58387	1.83431	2.10522	0.88848	0.302776
FLOT1	O75955	-1.77133	0.839004	-0.770308	-1.46075	-1.26473	0.0137282	0.394416	-1.3852	-2.24424		-1.33028	-0.0339956	-3.26615	-5.13578	-0.888161	-1.61401	-2.3741	-0.149369	-0.871755	-1.20123	0.189268	-2.21854	1.20874	-1.52885	0.745677	-0.487309	-0.255384	-1.04101	1.09352	0.399372	-0.294832	1.87133	0.294355	-2.20504	0.331954	-0.256389	0.0857824	0.563855	0.758174	-0.179355	2.58547	1.04467	0.918626	0.903369	2.52426	1.0888	1.41366	1.51792
ATP5MG	O75964	-1.42472	-2.77854	0.0604541	2.29432	2.06908	1.72542	-0.0278091	-1.1188	-2.51698	-2.28379	0.42815	-1.21527	0.257663	-0.209788	1.08331	0.559175	-0.20535	0.642006	-0.724685	0.338127	0.981218	0.380171	-2.35307	-1.30684	1.15215	-1.14384	2.36556	0.758949	0.0154834	0.0770276	1.56552	0.521509	-2.63799	-1.14405	-1.85068	-0.0108445	-1.32702	-1.05471	-1.26821	-1.77562	-2.38156	0.648898	-0.986694	1.09352	-0.813841	0.96521	1.05733	1.11677
CPD	O75976	-0.116645	1.7776	-6.98119	-2.6978	-0.418672	-0.669292	0.698484	-1.22243		0.0712729	0.310238	-0.309655	-1.02949	0.136859	-0.620444	0.4623	-0.246566	-1.36227	-1.0118	-1.46662	-1.32121	-0.00948392	-3.96736	1.12215	0.774443	-1.18092	-0.980296	-3.28599	0.305145	1.8055	0.622864	0.428514	0.125953	-0.980641	3.12764	-1.03228	-0.165667	1.23065	-0.546066	1.69715	3.30887	-0.402286	-0.422355	1.53262	2.06042	1.29199	0.0240761	-0.0966967
SASH3	O75995	-0.967647	1.38031	-0.32845	-0.659815	-0.409037	-0.25334	2.08525	3.16582	2.60435	3.23279	-0.765456	0.460506	1.27483	2.55423	1.9894	-1.60775	2.26362	1.42333	1.93713	0.740094	0.350977	-2.06555	-0.725467	-1.49169	0.789663	-0.537032	2.76283	-0.722269	-0.218647	0.892271	-1.97226	0.656496	-0.527079	-3.68471	-0.987601	0.919639	-3.3748	0.75287	-0.21978	1.03906	0.390575	0.710965	0.0513704	-1.61188	-0.419101	-1.98941	-0.757774	-2.97762
GLRX3	O76003	1.17162	-0.88545	0.25389	2.13293	1.12903	0.857609	-0.619472	-0.358398	0.744424	-0.637571	1.60967	0.114768	0.480915	0.0785488	1.02388	2.43224	0.668462	1.38298	-0.0380248	-0.462263	-0.914616	-3.21228	-0.185689	-4.10226	-3.74452	-0.494947	2.64081	1.8831	-0.0345014	0.180028	0.846854	-0.707252	-1.30378	0.285605	-1.91721	1.90132	-0.580918	-0.953261	0.632694	-0.52376	-2.45026	1.15507	-2.60736	1.02457	-1.89908	-1.30269	-0.90451	1.71725
RSL1D1	O76021	1.75548	-1.48891	1.20408	3.11313	-2.04086	0.716039	-0.790693	-1.58311	-4.28937	-1.87457	0.484224	-2.80891	0.878219	0.750262	1.98251	2.44234	0.278169	2.5583	1.13796	-1.24317	2.34234	-3.30257	2.596	-2.23433	0.106343	-3.60739	0.0351013	-1.13476	-1.13525	-1.46674	-1.01861	-0.918054	-1.2588	0.174376	0.148794	-2.91872	-0.553175	0.788512	0.184068	2.63126	-2.82245	-3.12757	-2.21708	-0.469564	-0.140954	-1.28465	-0.356758	1.4339
WFS1	O76024	-3.06284	1.65214	-0.847445	1.57761	0.121955	-2.80816	-0.364314	-1.88777	-0.319722	-3.55183	-0.737415	-2.92143	-2.33901	0.555148	-1.10962	-0.787804	-1.39054	-0.259411	0.500534	-0.777142	-0.267014	-1.22791	-2.0763	-1.37103	-0.320261	-2.06373	-0.183046	-0.530568	-2.16373	5.02666	3.81462	-0.878467	-0.253091	3.06358	-0.544169	-0.665356	-0.583348	-0.526774	-0.293939	2.19837	-3.06125	-1.19236	-0.57881	-0.10834	3.48766	-2.80629	3.61386	-0.718802
CLPX	O76031	0.744209	-0.506866	0.135981	1.92488	1.4048	0.139403	-3.72497	1.63683	0.92572	0.91509	0.362977	-0.95952	-2.25503	0.879254	0.733965	2.81972	1.3085	-0.499191	-0.713733	-1.52836	0.0550048	1.19742	2.0615	0.42872	0.220852	-0.658551	1.14729	0.912783	-0.376093	-1.84187	0.23075	0.759341	0.449652	0.546957	-3.35526	-2.21019	-1.62553	-0.410838	2.23141	1.47541	-0.724044	1.82302	2.32358	0.0332078	-0.668561	-0.756437	-0.663256	0.3519
TM7SF2	O76062	0.677198	1.38549	-0.875623	-0.920485	-0.844971	-0.197187	-0.764881	-0.412458	-0.088833	-0.524446	-0.343528	1.04692	-0.152363	-0.435651	-0.106921	-0.580341	-1.69153	-0.835017	-0.290384	-0.957638	-0.440269	1.29837	0.562914	0.754489	0.722379	-0.849173	-1.28795	-1.37309	1.57554	1.67787	-1.66053	0.619551	1.33889	0.220526	0.789505	-1.53438	-1.61015	1.3529	1.33147	1.01308	2.69913	1.79009	0.94152	-0.57929	2.29537	0.923703	1.99212	-1.42188
CIAO1	O76071	-0.802869	0.0990632	-0.305251	1.26445	1.81728	0.497407	3.34976	2.31906	-0.18591	0.660504	0.706188	0.133057	2.62939	2.37736	1.90372	2.08191	10.0262	1.14977	-1.45362	-0.906243	0.625875	-2.04689	1.35812	-2.7109	-0.362912	-0.796095	0.0077029	1.09171	0.905496	1.01716	2.03087	0.590614	-0.482557	0.932967	-2.37346	1.1816	-0.66467	-1.3818	0.816721	-1.71503	-1.68693	0.83937	-1.6474	-0.333643	-2.09453	-2.27227	0.22116	0.490793
PDE5A	O76074	-0.190246	-1.07098	0.755028	-0.908859	-1.73847	0.250269	0.197567	-1.31479	1.30953	-1.6481	-0.811436	-1.44566	-0.340115	1.33689	-0.0728873	-1.67063	-1.21805	0.609787	2.27504	1.38904	0.525926	1.60806	-1.01782	-2.93034	-0.895523	0.348741	-0.0498883	0.0187118	4.28575	-0.194313	0.203367	1.35256	0.34441	-0.826138	-3.03569	0.505227	0.0923886	-0.929172	1.94691	-3.14134	2.84994	0.350514	-0.506281	0.254194	0.291861	3.24211	0.497699	0.779499
SRP72	O76094	0.31295	-1.35917	-1.24862	0.679507	0.94204	0.29391	-1.83579		-0.196829	-2.88482	0.938281	-0.861312	-0.00534788	-0.943456	0.430154	1.50615	0.66638	0.992751	-0.54943	-2.55738	0.633193	-1.06268	0.911244	0.146146	0.348344	-1.69621	1.73623	0.863547	-2.90061	1.59773	1.4271	0.479877	-0.545163	-0.847678	0.111682	2.86547	-1.7563	-1.22405	-0.157849	4.10923	-0.0325202	1.98664	-1.31322	0.610067	0.13746	-2.73747	-0.0228215	1.42951
CST7	O76096	0.702109	0.998792	2.26886	1.39209	3.24757	-0.275868		1.49398	1.8376	0.794758	-0.778201	1.27657	-0.591107	-0.549263	-1.11296	0.888998	0.154481	-3.04883	-0.10188	1.20677	-1.77477	-0.964128	0.0534373	-1.28687	-0.646066	0.661494	-1.11652	-1.89273	0.100664	2.08987	0.158574	2.08718	0.928791	0.888467	-1.33958	-0.688728	-0.0468319	0.00839341	-3.11864	-2.46	3.54512	0.736927	-1.88988	-0.0546756	1.78205	-0.267754	0.0628314	-2.13248
DDAH1	O94760	0.213786	2.8629	1.75738	-3.17585	-1.46612	-4.4563	1.78219	2.75212	-1.70948	0.0333284	-3.99773	2.35597	-1.1411	-0.489961	-1.15534	-2.08349	0.236916	0.117349	2.3051	1.14348	-1.30198	1.049	-0.532084	2.04845	1.01739	-0.551904	-0.953464	-0.209954	3.32694	-0.24869	-3.93433	-1.68183	4.5218	-1.02736	0.116598	0.528575	-2.41698	-1.20576	-1.04332	-0.778714	0.698437	-3.09123	-2.498	0.0311142	0.257652	2.72011	-0.541557	-1.094
URI1	O94763	0.400167	-0.494333	-0.209964	4.23669	2.10114	-0.787139	-2.35258	-1.23112	0.240706	-0.196171	-0.0431433	2.1305	-2.93061	1.45476	-0.620382	0.987607	0.146121	1.85177	-0.383962	-0.364067	3.29448	-1.61545	0.302844	-3.68928	2.32326	-0.264331	0.906263	1.86285	-1.67301	-1.82616	1.19292	-0.0715254	1.44846	-1.2765	0.746923	1.53208	1.07523	1.2797	0.523966	-0.451143	1.62326	-4.68942	1.1624	1.79503	1.62649	-0.803063	-1.1068	-0.881682
B3GAT3	O94766	-0.166195	0.801196	-1.19934	0.473826	-2.82248	1.41368	-1.0887	-0.0183564	0.471231	-0.72124	-0.720647	3.25225	-0.545915	0.402466	-0.966233	-1.74214	-2.07889	-0.817938	0.0894994	1.08076	0.428662	-0.234003	-1.64073	-2.25607	1.94301	-1.40552	1.21958	-2.45602	-0.383378	-2.18727	-1.82333	-1.94765	-2.04613	0.148409	0.332185	0.496993	2.39668	-1.80916	0.636421	1.42223	-0.720267	2.01322	1.8723	0.0123044	-1.41487	-0.18786	0.866925	-1.18083
STK17B	O94768	0.56484	-1.31162	1.48163	-2.54524	1.76719	1.04362	1.30406	1.3718	0.241084	1.25134	-0.31906	-0.886129	-1.0413	0.258839	0.0312311	-1.49612	1.08343	-0.243958	-0.412504	-0.117318	-0.745092	1.34146	0.735801	-0.542778	-1.72917	-2.25196	-0.985697	-3.39987	-1.03369	1.6445	0.594978	1.40693	-2.09561	0.784905	1.24636	0.660185	-0.186289	0.271584	-0.160813	1.53372	0.35805	-0.686584	2.10999	-2.15396	-1.43089	0.535061	-0.839115	0.276989
MTA2	O94776	-0.541129	1.31796	-2.07529	2.70249	0.837533	-0.624632	-0.683574	4.53729	-1.86536	0.189908	0.552904	-1.07649	1.58175	-0.684522	1.29881	3.12903	0.356265	1.97629	1.24008	-0.902579	0.973574	-0.411282	-0.163263	1.04722	2.5601	4.07224	-1.1973	-2.71087	-0.601631	-0.0499593	0.967551	-0.70945	-0.690382	-0.0181955	-0.368839	-2.85653	2.76296	0.1786	0.113751	1.66425	0.235754	0.650719	0.569561	-1.45553	-2.00649	-1.96735	-1.14486	-2.29031
ALDH1A2	O94788	0.993638	1.69538		1.13005	0.916798	0.69127	-4.23089	-2.20309	-1.09714	-1.17285	2.74753	-0.796339	3.0244	1.48092	3.01839	0.590235	1.31717	2.87445	-3.74121	1.54615	-1.62186	0.525503	1.72272	-1.23761	2.03729	0.725499	2.23829	-1.52661	-0.739085	-0.258517	-7.45389	-0.539136	-3.86646	-1.24395	2.69839	-0.318458	-1.65353	-1.20546	-0.528244	-1.83792	2.04153	-2.03811	-2.18424	1.8767	0.233216	-0.927439	0.347396	0.66389
STK10	O94804	-1.52948	2.71696	2.96878	-0.184771	1.0153	-1.64648	1.80812	3.13541	3.33431	0.0818262	-0.395362	0.629814	0.992346	0.544615	0.199922	-0.400667	0.275689	-0.284035	1.66149	-0.618288	-0.355265	-0.0352526	-0.0716113	-1.26632	-0.49768	1.12692	-2.90142	0.0992765	0.760401	1.17066	0.435945	0.645558	-0.170705	-0.000218827	-0.290948	0.207969	-2.90748	0.23372	0.156235	-3.33663	1.78576	-2.39791	0.139573	-1.84595	0.482553	0.746764	-0.818279	-2.30279
ATG12	O94817	-1.9392	1.0368	-0.113088	-3.57085	-1.19312	-0.60659	0.19921	1.74837	0.197178	0.683782	-0.457255	-0.503948	-1.249	-0.502793	0.600506	-3.2874	0.230148	-0.633671	-1.73184	-0.962319	-1.99478	-1.65065	-1.03194	-1.41753	4.22889	2.23298	-0.371725	-3.91812	-0.00304	-0.0319064	0.285592	0.208867	3.09436	3.86694	0.275817	6.50059	-0.121047	-0.896295	0.52687	-1.50893	0.905802	-1.01208	2.46271	-3.88998	2.83294	-0.41603	-1.41171	4.00215
LTN1	O94822	0.487352	2.09613	-0.219137	1.47136	-0.767764	2.99117	2.2277	1.05769	-0.594077	0.530767	-0.582388	1.73068	-4.57206	0.987586	2.43995	-0.673924	-2.65379	2.3173	-2.9598	-2.70396	1.29391	1.19259	0.773456	-2.86493	1.37557	0.49412	-1.09171	0.968546	2.38076	-1.75129	-2.5506	1.88544	2.15196	-2.60019	-0.159102	-1.48346	0.534098	0.835279	0.254019	0.946802	-4.02008	-1.33229	-0.0443842	0.627019	-1.32314	1.58338	0.34815	-0.104827
TOMM70	O94826	0.849737	-0.948098	-1.798	0.305703	-0.417375	0.59674	-0.88886	-0.503663	-1.41211	0.460726	1.07415	-0.801268	0.872203	-0.890272	0.875058	0.546032	-1.42524	0.0356821	-1.01815	-1.69725	0.0555987	-1.11568	-0.941112	-1.56529	0.108085	-1.12521	-0.392477	0.219057	-1.1051	-1.40058	0.875314	-1.79061	-1.78494	0.129259	-2.76074	-1.1295	-0.669513	-1.61045	-1.89285	-0.345933	0.211706	-2.21681	-0.397795	0.307016	-1.23475	-0.418563	-0.119155	1.47055
MYO1D	O94832	0.722949	-0.428261	0.247581	-2.14843	-0.897101	0.274348	0.281917	0.134249	-2.22435	-1.24366	0.411342	-2.20542	-0.836675	-1.25817	-1.07556	3.02565	0.573847	0.596627	-2.31897	0.822667	2.12332	-0.166939	-3.81933	-1.91666	-0.0815783	1.40453	0.695442	1.86563	-0.255822	-1.91737	-0.259233	-0.598416	-2.0731	-0.819409	1.44381	1.3765	0.995303	-0.559147	-1.05913	-0.757363	-3.32685	-0.830774	-0.822731	3.04991	-2.14182	1.48786	0.0319269	2.24117
TOX4	O94842	0.510055	-3.79281	1.36009	-1.17635	0.0995161	1.06513	1.25171	2.09687	-0.145488		1.16797	-0.554345	-2.11472		-0.645346	-1.76859	1.5047	-0.492186	1.20087	0.3384	-0.0655352	0.140581	0.726112	-1.03298	1.97046	-0.277171	-0.225638	-2.34761	0.248182	-0.525901	1.27469	0.591096	-0.49367	1.20763	0.731741	-0.355916	1.57332	0.162537	-2.58832	-0.561364	0.460563	-0.4804	0.555712	1.08173	0.934281		-1.1575	-1.0934
SEC24D	O94855	0.807645	0.0163243	0.721939	0.762436	1.06894	0.461093	0.051651	-1.69691	0.132099	3.36502	-0.0915916	-2.23579	-1.354	-1.1512	-0.730993	2.12248	-0.608189	1.13336	0.871686	-1.9158	1.62775	-2.25928	-1.92261	-1.30729	0.357693	1.71627	1.71191	0.772738	-1.45055	0.722952	0.358999	1.8376	-2.54748	0.114517	-0.918834	1.91627	-1.58699	-0.900259	0.349847	-2.43246	-1.60606	-0.151766	-0.729867	0.934952	-0.954063	1.16208	-1.48279	0.561778
FCHSD2	O94868	0.0252145	0.608458	-0.295814	0.776897	-0.0162331	0.868051	0.321508	-0.0795331	0.0399395	-0.199079	1.26996	-0.113291	1.64006	1.38378	-0.414892	-0.00592114	0.462221	1.10128	0.945668	2.48017	1.12874	1.05075	1.19881	2.28445	-1.53015	0.502891	-0.312697	0.201279	1.6615	0.0131099	0.125136	-0.28664	1.38262	0.0506513	-1.0303	2.68028	-1.46889	-1.1315	0.791602	0.816766	2.22486	-3.08473	-2.97747	-0.60898	0.271662	1.06131	1.73621	-0.953851
UFL1	O94874	0.486524	-2.40561	-0.162486	1.51247	0.62805	-0.176096	-0.191175	-1.52332	-0.254155	-2.43953	0.969441	-0.496734	-0.632241	-0.528894	0.173806	1.57877	0.217624	1.53528	-0.139275	-1.46733	1.3827	-1.58613	-0.0511693	0.552003	0.212789	-1.16685	1.67353	0.792934	0.208551	0.839904	1.77136	0.721264	-1.39973	0.237109	-1.29912	1.88055	0.0209576	-0.162198	0.950273	-0.822692	-1.01608	1.00591	0.959616	0.49858	-0.430705	-1.29833	-0.595795	2.3473
TMCC1	O94876	-0.78616	-2.14859	-0.0812607	-1.11313	-0.970339	-0.1391	-0.238091	2.76713	-2.14634	-0.172374	-0.703044	-1.4734	0.397813	1.7982	-0.71579	0.957482	2.56805	2.86052	1.70005	-0.661391	-0.101512	-1.08946	0.55771	0.464522	0.383554	-0.693605	-0.0507439	1.77719	-4.43071	-0.0716057	-0.163146	1.14083	-0.0695396	0.0548178	0.278355	0.237397	-0.172324	-1.62605	3.57018	4.32579	1.47273	1.45033	0.891155	1.267	-0.663271	0.908578	-0.386952	-0.756446
UNIPROT:O94880	O94880	0.0664719	-3.02944	2.12313	2.27392	1.49972	1.30379	0.815178	-0.99428	0.508295	0.182429	-1.2763	-2.10609	0.491154	-0.514067	-0.51528	2.83118	0.0478226	-0.0532011	-0.91726	1.31602	0.757548	-1.38239	-0.941279	-1.55398	-1.53221	-0.25508	-1.31635	0.640433	-1.14311	-0.481543	2.0436	1.25076	-1.20652	0.7817	-0.417208	1.21066	-0.936053	-0.642516	-1.99399	0.328887	0.985553	-0.881705	0.576651	0.922817	-0.750993	0.0813663	-0.397915	2.53311
TMEM63A	O94886	1.74998	-0.684043	-0.48044	-1.04454	-1.60901	2.06417	0.00662315	1.49508	2.75544	1.19624	1.04307	-0.484364	2.48696	-0.0842664	-0.910344	1.75848	1.50391	-1.40223	-0.237356	-0.832012	-2.17807	3.4325	-0.257906	-0.814445	0.95407	-0.254596	-0.786912	-0.552208	1.75441	0.871923	1.21908	-0.866269	0.647577	-0.366536	-0.648674	0.960027	0.381578	-0.940763	0.274998	-0.54031	1.92774	3.44216	-0.294872	-0.715936	-1.99274	0.331893	-1.60521	-1.24304
UBXN7	O94888	0.926352	-1.18002	-3.28081	-0.333909	-4.21857	0.602585	1.24715	-0.291298	-1.06412	-0.145331	1.25804	-3.42393	1.2831	-0.101434	1.8077	-0.822855	-2.37979	-0.842679	-1.4514	-1.50057	1.76233	-1.41447	2.61437	0.531759	0.302824	-1.80741	1.77728	-0.629884	-0.674382	-0.816085	0.433296	2.12077	-1.46966	1.54593	2.37952	-2.20036	-0.961933	0.130193	-1.25802	0.534262	-0.90131	-0.565502	-0.595814	0.608778	1.17007	0.305962	1.63982	1.00508
SUN1	O94901	-2.64307	0.640507	1.49552	1.28657	0.839633	1.18966	1.18784	1.50592	-0.972153	-0.890442	1.59842	-2.72076	-0.826261	-1.12645	1.19537	0.537439	0.137748	1.6899	-3.81737	-2.15971	0.814182	0.924196	0.992596	2.3965	-1.84685	-1.92576	0.575256	-1.17108	-3.96203	-0.949	2.09017	-0.0380786	-2.78351	-3.1143	-0.135051	-3.95362	0.0782468	-0.135953	-3.0552	-0.594273	0.382412	0.956813	0.5239	2.15344	0.895036	-0.387714	0.916977	3.30331
PLPBP	O94903	1.06542	-0.082511	0.459743	-1.03377	0.396265	0.764542	0.0655359	2.67017	-1.72046	3.32593	-0.967128	-1.4085	-1.98915	-1.81645	-0.0620007	-1.49337	-1.71842	0.956819	-1.44855	-0.651587	0.549853	0.954003	5.81282	-0.47255	0.613932	-2.76987	1.40383	-0.357798	-1.09108	-0.0161166	2.24885	0.903793	-1.33702	-0.678085	-1.15358	0.637091	-2.68073	-1.51068	-2.4873	-1.25485	-0.768596	-0.641592	9.88546	0.421414	0.18538	-1.03718	-0.217421	0.771634
ERLIN2	O94905	-1.94392	-0.33696	9.03105	-1.19212	-1.6927	0.135035	7.96531	6.5226	8.98303	5.57453	-2.96547	-1.38919	-1.93805	1.52991	-1.08011	-0.928657	1.09442	-2.91637	-2.21628	-1.30501	-2.70727	1.75785	0.878698	0.598411	-2.12633	5.31439	-2.69835	-1.76901	-1.52685	-1.02297	-1.61697	-0.559571	5.27473	-0.681958	-2.41492	-2.4539	4.77656	4.62765	6.37217	-0.810538	-1.01111	5.96685	3.85411	-2.74847	-1.28271	-2.93262	-1.63623	-1.02975
PRPF6	O94906	1.22113	1.51918	-3.35067	1.00156	1.39043	0.354558	0.904087	1.72185	3.22255	-0.454965	0.353461	3.17935	3.52743	2.50605	0.817565	2.04285	3.59925	-0.438416	3.14305	-1.24383	-0.390623	0.331893	-0.779266	0.218438	-0.212563	0.177004	-0.125208	-2.48622	-1.15948	-1.7664	-1.15729	-2.00587	0.0267608	-0.807786	-0.602053	-1.84448	0.810126	-1.27285	2.02916	1.4807	-1.15074	0.0472759	-1.06632	-0.344808	-0.856085	-1.6145	-2.29818	-0.790053
PCF11	O94913	-1.81591	1.04814	1.57291	-0.922503	0.673961	-0.768733	-1.12548	0.119346	1.2753	0.084388	-2.00686	1.30971	0.44776	1.64428	0.0222053	-0.485321	0.435326	0.264468	2.16271	1.06929	-0.608192	-0.449539	-1.71327	-1.49557	-1.7587	2.02154	-1.9121	-2.04739	3.86588	-0.399146	-1.15101	-1.49233	4.15551	0.450605	1.3163	-1.30791	2.36186	2.21948	-0.629315	-2.19313	1.60508	-1.66915	1.62047	0.463889	0.078462	3.05793	-1.9279	0.871131
FRYL	O94915	-1.58886	-0.800667	2.70737	-1.6667	-4.75432	-1.17316			-0.876612	0.31445	-2.96011	-1.60288	-5.81832		-3.47993	-4.54311	0.0288302	-0.251037	1.98502	1.94781	0.820546	0.703707	0.320108	-1.32861	0.0870882	-1.48005	-0.809491	-1.24672	0.539184	-0.608107	-0.849365	-1.20123	0.434542	0.519429	3.09814	-0.268828	2.94135	1.27685	0.580331	0.483138	1.04528	3.75456	1.17184	0.622583	0.113673	0.236105	-0.305603
ENDOD1	O94919	-0.287399	2.80493	-0.0526513	-0.0984672	0.567283	-0.408601	0.327961	-1.79729	-0.217041	-1.3548	-0.235376	0.800638	0.843425	1.59496	0.737712	-1.66871	-0.261643	0.412422	0.88339	0.350628	-2.28807	0.642629	-0.325575	-0.596514	-1.49114	1.32745	-0.897548	0.94373	1.59349	0.0916681	-1.59204	-0.633972	0.660525	-1.24905	-0.586174	0.543913	0.927565	0.254949	0.681472	-2.34431	0.75887	-1.21181	-0.311648	-0.435943	-0.342879	2.23939	1.20107	1.09434
GLS	O94925	2.88805	-0.490889	0.120476	0.343027	-0.740845	1.05353	5.0916	-0.425087	-0.707098	-1.42646	1.40433	-0.577428	0.809356	0.922715	0.56656	1.03938	-0.351867	3.61235	0.267743	-5.11824	0.378018	-0.0148783	-0.102214	-1.49869	0.371218	-0.0647336	3.3221	-2.63077	1.22453	-0.106056	4.8078	-3.13347	-1.56863	1.41174	-1.06852	0.0601723	-1.99124	-0.636447	-0.700262	2.21734	-7.57951	-0.273654	-0.0172935	-0.346642	-0.800289	2.28814	1.10119	-0.457505
UNIPROT:O94966	O94966	-0.996002	-0.0193762	3.60414	-0.873965	-0.234566	0.766944	0.0731351	1.42136	3.80886	1.94643	-1.22738	1.11348	0.387725	0.158946	-0.252643	0.233218	3.04	0.155761	1.08594	-3.97065	-0.996595	1.75742	0.198794	2.68468	-0.639907	-0.712219	2.4868	-2.03542	-2.05993	1.22719	-0.750384	-0.0808998	-1.78852	-0.189443	-0.25711	-0.501645	-1.5514	-1.32284	-0.551303	1.31311	-0.152259	3.14877	0.751869	2.76146	-1.89409	-0.0306637	-3.26811	2.10009
WDR47	O94967	-0.914317		0.867443	0.846749	0.183086	0.429529	0.592161				0.630439	-0.141847	0.312359	0.111419	-2.20995	-2.15996	-0.978367	-1.8836	3.51823		-0.190179	3.41196	3.59664	-1.12307	-1.76186	0.155422	-1.5545	-0.712813	-1.8116	0.40489	-2.88499	-0.77839	0.71598	-0.170866	1.66142	0.742198	0.20123	-0.934801	-0.0864108	0.76567		-0.374895	0.356718	0.56588	0.697866	0.178077	-0.271799
AP2A2	O94973	-1.93353	1.51244	-2.36698	0.181267	0.0797674	-1.33985	-4.37597	0.109035	-1.60556	-0.483952	-1.88035	-0.93176	-0.0698651	-0.373405	-2.16401	-0.936145	-0.646531	-0.468293	-0.400932	-0.062669	-1.59044	0.259433	-1.07758	2.11587	-1.20373	-1.60201	-1.85161	-0.178334	0.933589	2.07342	-0.379582	-0.271675	-0.278111	-0.222328	0.23916	1.55715	-3.64182	-2.1447	1.1929	-0.866708	2.84086	1.17184	0.941514	1.30897	2.40161	0.787958	3.82678	1.55674
SEC31A	O94979	-1.19084	-1.37744	0.461206	0.805226	0.464552	-1.39459	-0.456793	-1.84067	0.360865	-1.2689	-0.00907708	-1.23901	0.00619435	-1.84735	0.381868	1.59194	-0.380228	0.972382	0.155159	-1.20039	1.93069	-1.2923	-0.315652	-1.12202	-0.116506	-1.10521	1.25245	1.38881	-0.601732	0.163925	0.952237	-0.877819	-1.48561	0.38384	-1.61106	2.81495	-1.40013	-1.18248	0.530579	-1.09584	-1.39728	0.886099	0.0687205	0.592482	-0.876196	-1.2242	-0.294056	1.44262
HEXIM1	O94992	0.230741	1.39893	0.244142	5.92183	-0.101902	0.731761	-2.62027	2.22659	3.07302	1.97818	2.90812	2.05652	-0.744035	3.63219	1.27012	0.466093	-0.499586	-1.47036	-4.40306	-2.19169	-0.499759	-1.50471	-0.945626	-0.47958	-0.367026	-3.58319	2.20744	-0.404875	-1.05722	0.0890515	-0.730386	0.721554	0.0992807	0.883558	-0.0396339	0.220618	-0.144309	-0.789962	1.1176	1.50486	-0.370531	0.841221	0.833694	0.220071	-0.334054	-0.731112	-2.1229	-0.53306
YIF1A	O95070	0.0398554	0.319272	0.959674	-0.423801	0.252921	0.0361721	0.255324	0.928796	1.08255	0.744537	1.54902	1.77915	2.99959	-0.938183	-0.228325	-0.0948305	1.83017	0.443339	0.663724	0.0633832	-1.89202	-1.01757	-1.52692	-0.709937	-0.304679	0.260547	2.04384	-1.55003	-0.49968	0.248785	-0.585795	-0.331755	2.59888	-0.92832	0.318339	-0.369138	-1.33533	-0.441876	0.332848	0.191113	-1.8527	-2.20348	-1.23977	-1.17129	-1.6203	-0.0478647	-2.30086	2.32811
UBR5	O95071	-2.31702	1.98978	1.47778	-0.109677	-0.599521	1.49822	0.771526	2.69093	3.25805	2.17192	-0.908755	2.06566	3.78808	4.32857	2.16405	-0.710389	1.19652	-3.12525	2.758	0.114852	-3.29521	1.04516	1.61299	-0.834656	-3.03305	-0.600669	-2.53621	-3.26477	-0.845092	-1.94847	-2.58088	-0.140563	-0.969449	0.745796	-0.177547	0.669508	0.924099	1.0031	0.643763	0.885363	0.371734	-0.0740247	0.482296	-0.504062	1.56641	-0.35037	1.48602	1.22077
SCAF4	O95104	0.666158	-3.76716	-0.288011	1.66745	0.306808	0.869184	-1.01352	-2.09477	1.29291	-0.0625691	0.606686	0.702682	-0.658326	-1.98711	0.895962	-1.34795	-1.25693	-0.363235	-1.32225	-1.3034	0.259806	1.22563	4.08644	-2.20134	0.92227	0.191593	1.83906	-1.11882	0.486435	2.14113	1.28077	-0.441695	-1.28869	0.981632	-2.45405	-0.984246	1.22804	1.17504	-0.758346	0.901811	0.180589	0.274984	-0.370793	0.127507	0.21026	0.466024	0.714269	1.05445
NDUFB6	O95139	-0.32059	-1.68094	-0.924539	1.95663	0.779897	0.909907	0.0429672	-0.60543	-0.463184	-0.666462	0.706753	-0.638344	-0.749889	-0.497697	0.858282	2.46637	-0.0645458	0.475114	-2.12413	1.77374	1.27501	-1.03104	-1.51066	-2.21894	0.946335	0.496699	2.02804	2.93706	-0.950232	-1.76832	0.229677	0.489268	0.700785	0.0066306	3.74845	0.12753	1.0843	0.194584	-2.73831	-0.309442	-0.919868	-1.36184	-1.47015	0.921671	1.25899	-0.264769	0.765824	0.911919
MFN2	O95140	-0.785659	1.75674	4.36209	1.6346	3.81589	0.680828	3.41691	2.87985	-1.67391	-2.83057	1.20015	3.21652	4.85296	2.47415	-1.79333	3.39337	3.58653	0.0605785	4.03418	-2.41961	-1.22356	1.75577	-1.59613	-1.12448	-2.13035	0.473051	-0.363167	-0.630706	-0.664401	-2.48241	-1.21138	-1.36954	-0.590356	-1.40276	-0.366134	-2.91123	-0.59394	-1.09124	0.0727039	-1.56388	-1.73325	-2.38592	-1.37683	-1.50367	-2.3096	-0.202099	-1.28331	-1.36375
UBE4B	O95155	0.885738	1.89318	-1.11028	0.00327325	-1.50914	-1.21796	0.95416	-1.05989	-1.79007	0.359581	-0.632033	-0.368633	-2.95723	-2.14654	-0.671402	-1.16134	1.02894	-0.0908938	-1.19539	-1.38341	-1.10308	-0.986952	1.9095	-0.623102	1.14675	1.79697	0.692053	-0.678416	0.0832045	0.0569544	-0.588212	0.804915	0.474739	-0.348869	-0.403672	-2.70924	-0.27486	-0.700893	2.66098	1.22265	1.98129	3.49605	2.51674	0.448051	1.0055	-2.67969	0.579858	0.232315
ZFPL1	O95159	-1.63961	3.21212	2.20212	-2.78203	1.1609	-2.33233	2.39423	0.583603	-0.855455	0.872231	0.591846	0.796904	-0.08519	1.78374	-0.801543	0.976727	-0.746521	-1.92305	1.44527	4.99321	-2.79172	-0.325541	2.36752	-0.445705	-1.65979	3.01867	0.333563	-3.34468	-1.65791	1.29534	1.87887	-2.98935	1.65041	-1.79934	0.0771602	0.823785	0.531249	-0.692994	0.119305	0.861221	-0.556566	0.841394	-1.89875	-2.05178	-0.60289	-1.16441	0.806446	0.578413
ELP1	O95163	1.07254	0.626022	4.14916	-1.70398	0.0839945	0.0540949	1.60129	5.80101	0.27211	4.31163	-0.209682	7.62001	-0.396476	6.2414	-0.273816	-1.39865	0.548221	-2.23854	-2.34321	-0.943885	0.521065	-2.23506	2.19177	-0.700196	1.12353	2.65068	-0.744625	1.15888	-3.1204	-0.149697	-1.05952	-1.514	0.293336	0.420885	1.75808	-2.25353	-1.92179	1.19953	3.97363	-0.971545	-0.309058	-1.08131	-2.14807	4.61387	-0.950117	-2.07583	-1.2367	-0.70179
UBL3	O95164	-0.0971988	1.68394	2.63016	0.164927	0.720629	-2.60842	2.66036	0.910004	-0.357141	0.535031	-1.13991	-0.389288	2.13884	0.511509	0.520223	4.23891	1.9668	3.89748	3.76228	-1.194	0.50216	1.31474	-0.0504201	2.01827	-1.78734	0.550013	-0.656079	0.792287	-2.09096	-2.41113	0.311613	0.0825478	0.796663	-0.211623	1.73491	0.346205	-0.652165	-0.437926	0.72475	-0.345295	-0.847616	-2.39094	-0.945215	-1.81769	-0.895502	-1.46136	-0.3861	-0.275403
NDUFA3	O95167	-0.165262	-1.07341	0.683763	1.18315	1.33072	0.973136	0.488145	-0.0509495	0.170217	0.165207	0.734361	0.241943	0.307973	-0.0587701	0.145561	1.41731	0.0844455	1.06467	-0.337443	2.39831	0.32967	-0.460311	-0.615537	-0.833549	-0.297818	0.155521	0.80169	0.360618	-1.11158	-1.96293	0.344852	-1.59877	-5.49529	-1.40904	0.368533	-0.210175	2.17219	2.24371	2.239	1.74863	1.72678	3.07321	2.62933	0.223919	-1.12077	-1.16272	-1.0443	0.960695
NDUFB4	O95168	-2.36857	-2.00005	0.357338	1.3095	-0.85897	1.51063	1.15862	-0.340533	1.61588	-0.458853	2.08528	2.33606	2.30465	-0.186986	1.43227	3.1411	3.08147	1.90479	-0.139804	-1.64954	0.789448	-0.598875	0.360605	0.148212	0.771625	-0.173694	0.802337	0.358272	-0.0683787	-0.879722	-0.989479	-0.298189	-1.56717	-0.225112	-2.62664	-0.399385	-0.735392	-1.36204	0.200915	1.53066	-2.48256	0.175033	0.841468	1.46463	-1.36955	-0.442085	0.496818	1.82028
NDUFB8	O95169	-1.10781	-1.00025	0.273799	1.46794	-1.44307	1.16003	1.88086	0.880225	0.766251	-0.28419	1.77367	-0.000455559	1.50274	-0.387346	1.43187	2.92361	0.911438	1.65976	0.0833794	-1.16299	1.50154	-0.62669	-1.6475	-1.20559	1.02278	-0.29956	2.22442	-0.00481022	-1.75908	-0.683031	-0.0362884	0.737403	-1.55784	-1.96054	-3.62108	0.555947	-1.19731	-2.31205	-0.91332	-1.19116	-3.92406	-0.525736	-0.601854	1.37153	-0.808136	-0.0809408	-0.9341	1.57926
NDUFA7	O95182	-0.816162	-0.432601	1.04441	1.97933	-1.16936	1.19446	0.842552	2.32412	2.51507	1.55931	0.479516	1.86832	0.492753	-2.10113	1.61519	1.1484	0.374846	1.52432	-0.372618	-0.668226	1.85518	1.04179	-1.61728	0.550734	0.762725	0.385797	1.2933	1.36858	-0.881956	-1.54561	-4.22793	-1.73539	-2.50213	-1.26441	-0.686369	0.393607	-1.49309	0.152647	-2.56662	0.863801	-2.06792	-1.75912	-1.9997	1.31615	-2.72088	-0.420207	0.0731342	0.725667
VAMP5	O95183	0.222806	2.88778	1.40944	1.00652	-0.660747	-0.22388	-0.599316	-1.16035	-0.0280879	-1.03727	-1.91117	-0.275463	2.69827	1.84882	1.0259	-0.751492	0.0421162	1.28983	-0.892005	1.44492	-0.450163	-2.67689	1.00543	-1.37876	-0.628191	-1.56915	0.135524	2.00603	1.93137	0.0955022	-1.20725	1.58793	1.8967	1.25365	-0.225343	-0.513543	-1.3796	-1.14677	-2.51925	-0.500333	-1.48544	1.5425	0.930261	0.5782	-1.18206	-1.78241	1.77955	-1.23725
RTN3	O95197	1.57618	2.42264	0.330861	-1.47204	0.906308	0.0989888	-1.58606	-1.26912	-0.229802	-3.8294	-1.51565	0.309777	0.00989323	-0.102359	-1.31647	-0.250464	-0.643552	-0.304936	1.14766	0.419594	-0.0758896	-0.821893	-1.91079	-1.52346	0.268295	0.0508752	-2.83531	0.667941	1.22479	0.655319	-0.877042	1.72279	-0.785759	-0.618583	-0.0865302	-1.00131	-0.452133	-0.187016	-0.563699	-3.05252	1.97923	-0.666342	-0.578233	0.093569	2.80023	2.1127	2.06661	-0.354748
LETM1	O95202	1.4102	-1.34443	-0.111676	2.30988	0.359117	0.777925	-0.0865236	-1.92007	-1.08949	1.72385	0.940515	0.521512	0.829879	-0.0789989	1.20787	2.21384	0.278994	0.353985	-1.1364	-1.37007	2.22829	-0.0803806	-0.817746	0.697708	1.3847	-0.211501	0.553314	0.854451	-0.401338	-0.159362	2.10365	0.771001	-9.92256	0.0380107	-1.47636	1.06795	-0.807661	-0.635093	-0.649812	-1.50581	-1.80968	0.612413	1.20291	1.34434	-1.81326	-1.23268	-0.892036	1.13293
UNIPROT:O95208	O95208	-0.849535	0.448772	-1.37356	0.947078	0.319352	-0.864385	-0.848339	0.227623	-0.0756543	0.958004	-2.41988	-0.35086	-0.491904	0.939908	-0.215556	0.205954	0.375436	0.456214	0.163382	0.91811	0.528858	1.75858	0.887464	2.54566	1.08433	-0.37721	-1.48763	-0.255861	-2.42441	-1.86443	1.947	0.326772	2.6852	-0.138242	0.230482	-1.25238	0.607312	-0.746808	1.51607	1.41464	3.20113	1.50042	1.65801	2.0125	-1.158	1.16818	-4.307	-2.06311
STBD1	O95210	-0.895637	0.0505867	-1.18658	-1.49131	-2.76948	0.0451439	-0.675969	0.600275	0.936093	0.377153	0.64806	-0.522872	-1.18788	-0.550526	-1.55822	-1.0338	-0.351798	-1.67311	-1.13027	1.59039	-0.0130558	-1.55995	-0.0427484	-1.66884	-1.14981	0.358121	-1.47785	-0.0946459	2.25181	-3.09675	-0.789271	-0.810955	2.57729	-0.52217	0.780195	0.708605	1.44804	-1.12939	1.05917	1.23101	-0.409543	2.29342	-0.791165	0.760354	2.7597	0.818146	0.957469	1.04719
ZRANB2	O95218	0.0929846	-2.30529	-0.183901	1.00952	-0.710691	-0.0342511	-0.458015	-1.41734	-0.539735	-0.967249	0.765021	-0.245715	1.24666	-3.04454	0.022264	2.02286	-0.0745643	1.43827	-0.103635	0.202338	1.85806	-0.581073	-0.683544	-0.789247	-0.111835	-1.14139	1.78215	0.136821	-0.91651	-1.32829	0.458555	-3.20659	-3.31674	-0.00247576	0.555605	0.426533	-0.878926	-1.60492	-0.0493915	-1.34776	-2.25009	0.021684	1.04249	0.213372	-0.71964	-1.7162	-0.738143	0.431845
SNX4	O95219	-1.04903	2.16288	1.62629	-0.648954	0.0219453	-0.141313	1.50541	1.45917	1.08676	0.533333	0.523793	-0.82354	-2.31989	0.198285	-0.133732	0.0258635	0.810685	-2.4634	-1.01829	2.00585	-0.742524	0.23648	1.20156	0.0906376	-0.449848	-0.359283	-0.596245	0.36053	-1.92882	0.270772	-1.21386	-1.71178	2.14082	-1.09435	2.12025	1.87423	-1.64796	-0.330389	-1.30717	0.440357	-0.425644	-2.4685	2.45434	-0.0779442	2.01591	0.0894659	-0.301881	-0.876667
LUC7L3	O95232	0.0755257	1.698	-1.12648	-1.37356	-1.31744	-0.415374	-0.62207	-2.63895	-2.85161	-0.0719256	-0.0691029	-0.641865	4.48567	2.01051	-0.465847	0.134575	2.29039	-1.13714	-2.18414	-0.089716	-0.364246	1.59719	-0.129922	3.37104	0.349998	-3.4863	-0.973394	-2.48187	0.781546	-0.558032	0.420655	-0.103911	-2.58902	0.651038	1.28203	-2.34852	0.927891	0.275598	-0.190694	0.25342	1.01616	0.958613	0.471342	-0.466556	1.35589	-1.04642	1.84786	-0.104936
APOL3	O95236	-1.68415	0.144815	-1.61273	-0.801857	1.21964	0.918195	1.20192	2.36835	0.529185	1.99878	0.394296	1.80604	1.90107	-1.2572	0.802729	-0.48713	0.0433782	1.56971	2.38636	0.83204	0.236497	-2.65506	-0.847033	-3.16302	1.00284	-0.66945	0.738594	1.6287	0.337172	0.516086	0.351131	-0.995552	1.08806	0.0676492	-0.253816	1.59685	-0.924848	1.49587	-0.549842	-1.2539	0.695629	-0.686437	-1.02117	0.745435	-1.51529	0.434978	0.196708	-0.730977
UNIPROT:O95243	O95243	0.793289		0.515768	1.91145		1.90427	0.756657	1.1233				-0.219766	-1.43057	0.725279	0.140469	0.579482	0.93799	-1.2383	-0.199827		-0.292093	-1.00262	0.189383	1.25644	-0.613136		-0.300951	-0.59582	0.237846	-2.01945	0.515827	2.62988	2.17477	-1.2799	0.90008	-2.25341	0.567207	-0.422662	0.164457	-0.0721985	0.778256	2.21096	-0.922785	1.63326	1.5687	-2.26888		-0.621487
SBF1	O95248	-0.898992	-2.08343	-2.23721	-1.10818	1.1483	1.24735	-6.66926	-6.40356	1.37306	1.19983	1.28505	0.433654	0.16369	0.525256	0.818418	-5.59584	0.328571	-0.618711	-0.682637	0.0735398	-1.76771	-1.54425	-0.821924	-2.69469	-0.156787	-1.83643	-0.704288	0.425332	0.786381	1.26025	2.20951	-8.54872	0.881147	1.4027	2.70256	0.683707	0.462516	1.02532	-0.11422	0.733844	1.48772	0.832897	-0.0365076	-0.646943	0.50666	0.196108	-1.74811	-1.05432
GOSR1	O95249	1.36421	1.36805	-0.221648	0.228172	2.12367	1.20652	0.669317	1.18091	1.58921	-0.431617	-2.05416	2.32892	-0.102308	3.3154	-0.205028	0.278868	-0.0786446	-0.161684	-0.595944	0.890323	1.44563	0.52063	1.93889	-1.00772	-0.545164	0.333654	-1.24597	2.05569	-1.75995	-3.08911	-2.41946	-1.36915	1.29576	-1.15914	1.06566	-0.954448	-0.925637	-0.659113	-1.91757	0.433604	0.529185	0.137289	-0.480853	-0.284904	-2.08075	0.392683	1.56205	0.669747
KAT7	O95251	-0.38558	-2.74582	2.46197	1.19862	1.66668	1.15853	-1.42343	1.05002	0.397655	1.0349	1.63159	-1.49944	-1.00027	0.349775	-0.572463	1.77194	-0.144855	1.44647	-1.21509	1.22456	1.76982	-1.82229	1.58665	-2.53176	1.65015	-0.481381	-0.256524	-1.81782	-0.995094	1.42442	1.24162	0.914797	-1.97027	0.715951	-0.376646	1.88144	0.337131	-1.02382	1.70066	0.0224533	1.11552	1.53092	1.07738	2.37631	-3.91517	-1.16236	-0.263015	-1.14214
ATE1	O95260	-0.315079	-0.421014	-0.557733	-0.126176	2.0889	-1.20868	-3.4402	-1.51196	-0.292671	3.15806	-1.91159	-1.09307	-2.05437	0.0629559	-1.56792	0.756039	-2.7764	1.36152	0.407919	0.63177	-1.53493	0.841737	0.756892	0.674699	1.22566	-4.23129	0.23656	-0.863938	1.3975	1.77984	1.69777	-0.216748	1.96353	0.862524	0.656828	0.229032	1.83665	0.306448	-0.800028	-0.47748	0.972005	2.11017	1.40579	-2.11625	0.752237	0.925231	-2.39411	-0.92641
CCNDBP1	O95273	0.930576	-0.951761	0.538187	1.20251	2.51266	0.0960113	1.00163		1.34614	0.304248	1.66516	2.56818	0.639641		-1.42349	-1.73409	-0.0949292	0.113991	-1.35563	0.133088	0.150787	-0.647836	0.238792	1.61984	0.0124582	-0.114048	0.689457	0.754524	2.3899	0.0139528	1.05265	0.298984	2.02465	-0.121202	0.909607	-0.2845	-1.98742	-0.429616	-2.99311	0.0156164	0.0289586	-1.25337	-1.67174	-2.40589	-1.74638	-1.52492	-1.07781	0.954641
VAPB	O95292	0.740409	-1.16219	2.7862	-1.70272	-1.47	0.314651	-1.46581	-1.43886	-1.94445	1.57168	-0.18338	-1.7055	2.76661	0.475409	-1.03648	1.28258	-0.616555	-1.57501	0.330838	1.09277	-0.707221	-1.31721	-2.22566	0.774346	1.47744	-0.518059	2.58842	2.98948	-0.678785	0.940054	0.266785	-0.358752	-2.30692	-0.611298	-4.28864	-1.82413	-1.03245	-0.332812	2.35	-0.837983	-1.85301	0.0814514	-0.296577	-0.507104	-0.336549	-0.327946	-1.68606	1.8678
SNAPIN	O95295	-0.215314	1.20788	1.16798	-0.379427	1.09427	-0.935869	0.0622035	0.846164	1.84137	4.18098	-1.7409	1.50311	-0.231585	-0.367392	0.069039	0.853528	-0.215913	-0.112672	0.898061	-0.411562	-1.7109	2.24852	-1.0289	-1.46524	-0.946459	-0.736046	0.626314	-1.77647	-2.12783	-1.49275	-0.241882	1.26716	2.8301	-1.54345	1.96003	0.0156581	1.59497	-0.0750973	2.21333	1.0385	2.29406	3.21934	1.77028	2.40491	-0.454008	-1.38934	-1.05652	-1.81119
NDUFC2	O95298	0.0172867	-1.69526	0.216372	1.25019	-0.665156	0.994374	0.553117	-0.837756	-1.5063	-0.267771	0.372264	-0.994604	-0.311736	-1.30819	1.39906	1.17047	0.333058	1.19289	0.2987	-0.0754029	1.41796	0.242356	2.07465	1.44323	0.810943	1.28	0.421633	0.056183	-0.453953	-2.27112	-0.493653	-0.453848	0.654571	-0.078681	1.86827	-0.191269	0.869675	1.27633	-0.853564	1.65082	-3.26721	-0.62807	0.000428307	1.19611	-3.55933	4.84422	-1.91441	1.5418
NDUFA10	O95299	-1.34464	-1.36993	0.718257	1.6315	-0.360841	1.72501	1.20767	-1.13087	0.140333	-0.542063	1.46753	-0.472196	0.492666	-1.90248	1.64154	1.85508	-1.73835	1.88016	-0.892974	-0.156588	1.76889	-0.995958	6.58338	0.0489068	1.80413	-1.27587	0.444484	0.665248	-0.855347	-1.85448	0.404631	-1.35171	-0.0540319	-1.29469	1.56148	-0.449285	-0.151474	0.728462	-2.86799	-0.278854	-3.66573	-1.55586	-0.418727	1.51713	-2.11055	-1.48441	-0.927661	2.26637
CELF2	O95319	0.295198	-1.3649	-2.79718	-0.865174	-1.99393	-0.136652	-1.54585	-0.521587	-0.93771	0.525228	-0.433766	-1.11959	0.767263	-0.723117	0.689243	0.134741	-1.78738	-1.23292	-0.219812	2.08348	-2.83525	0.0516473	-0.896763	-1.54981	0.473022	-1.47463	0.706282	0.476138	-1.75017	-1.42094	-0.526253	5.13828	-0.792654	1.1453	0.624001	-4.14578	0.141773	-0.35094	-1.76953	-1.14487	0.903541	-1.11645	-0.947246	-2.26746	2.08197	0.131806	0.52691	-0.288001
PGLS	O95336	0.616142	1.55355	0.163037	-0.821169	-0.542549	-1.16677	-0.697535	-2.17518	-1.52882	-2.83861	-1.03022	-0.757719	-0.333002	-0.573785	0.055975	-2.40734	-0.803086	0.346707	-1.12302	-0.178678	-1.32525	0.373533	-1.12366	-0.586028	-1.56417	-1.05573	0.142808	-1.96933	0.935597	1.15384	1.68032	1.96123	0.0449085	-0.394076	-1.21317	-1.4636	-0.415811	-0.35588	-1.05845	-0.380147	0.748033	0.0884913	-0.221201	0.409645	1.66037	0.643	1.02406	0.965531
PAPSS2	O95340	1.31727	0.415088	-0.495496	-0.48478	-2.04045	0.551016	-0.198422	-0.650173	-0.618136	-0.348787	1.40297	-1.15889	-0.265755	-1.0963	-0.29903	-0.730025	-1.35746	0.537358	0.426689	0.368593	-0.592779	-0.354352	0.381066	1.95684	-1.21767	-0.0960786	-0.617223	-0.503227	-4.49137	2.01377	0.835113	-1.39504	1.63954	-1.01966	-0.633496	-3.2144		0.527575	2.10734	2.08706	-1.07394	2.38132	1.95328	-1.28152	-0.772225	1.31748	2.11087	-2.9812
SMC2	O95347	1.35368	-0.256071	-0.266124	-1.23505	-1.93473	0.00147035	-1.4157		-1.18823	4.20549	-0.876808	7.01217	9.13409	6.29325	-0.294762	-0.111873	1.01171	-0.0778059	1.57445	0.516023	-0.460961	3.45457	-2.13249	0.111636	0.129885	0.60774	-1.25412	-3.75671	-0.905254	0.668911	-1.12995	0.171475	-1.82603	1.42457	-1.90723	1.02767	-0.735774	-1.21768	0.208351	-0.701157	1.94598	-0.222881	-1.94999	-1.62209	0.809062	0.192449	2.33693	-1.60049
ATG7	O95352	0.718568	1.34719	-0.148646	1.02258	1.66394	-1.68967	-1.00371	-0.913349	4.24563	-0.198161	0.47913	-0.0616153	-0.327888	-0.788286	-0.734018	1.12759	-0.754446	2.38239	-1.29169	0.0804854	0.955358	-2.16036	-1.41863	-2.59114	-2.46525	-0.74077	-2.70203	1.96943	-0.317142	-0.338017	-0.367387	0.0728162	1.66711	-0.122913	-0.15713	-0.717486	0.688501	1.24675	0.052979	-1.54431	-1.05104	-2.11445	-0.857373	-1.84961	-0.369063	-0.647791	1.16598	1.38127
FARS2	O95363	0.694417	-0.0705251	2.3859	-3.48483	-1.89904	-0.442525	-1.29644	3.1852	4.07591	2.33521	-1.3087	0.793203	5.38522	2.87944	1.19236	3.42754	4.28094	3.43525	4.55559	-6.06816	-0.11537	0.0926673	-2.27625	-0.476162	-0.289001	0.302501	-1.18208	-2.3052	2.90584	0.646685	-0.372852	-1.88309	0.752006	1.0675	-0.135826	-0.971751	-0.770716	-1.29524	-0.849669	1.07298	-1.1053	-1.86115	0.348918	-0.529397	-0.324354	-0.503063	-0.451719	-0.117155
ZBTB7A	O95365	-0.0997125	-0.389773	7.0961	0.481719	2.19157	-1.17627	-2.15273	-0.272554	-0.282118	0.152863	-0.771029	0.824978	1.85707	-0.18591	2.39627	-0.651859	1.07362	1.89168	-3.58974	-0.334391	-2.02622	-2.15992	-0.572312	-3.01699	-0.777678	0.289877	-0.0249158	2.74311	-0.924233	-1.51814	-0.367961	-0.656605	-1.6558	-0.0712271	2.18224	-0.399021	1.85091	-1.26094	-1.42411	2.28511	0.558078	0.0171343	0.0767806	0.635731	0.236426	-0.0232967	-0.23595	0.773834
LYPLA2	O95372	1.74125	2.20882	0.88639	-0.077686	1.11901	0.0051683	-0.496821	2.43441	0.0468292	-1.11403	-0.798777	1.27397	-0.666052	0.192588	0.626419	-2.13894	-1.44705	-0.24866	-1.48143	-0.479082	-0.803471	-0.472226	4.50107	-0.736449	-0.18603	-1.71111	0.285154	-0.949147	-0.439779	-0.46662	-0.952073	0.966245	-3.66095	0.355319	-4.65116	1.21709	-2.07174	-2.31403	4.86843	5.19064	0.905812	-0.695146	-2.42064	-0.768756	-0.409511	1.44972	1.1353	2.07394
IPO7	O95373	0.0807139	1.58369	-0.494413	0.0434124	-1.26191	0.658959	-1.67676	-2.566	-2.70547	-0.373752	-0.529579	-2.43835	1.31445	-2.28979	-1.66068	-1.84804	-2.2621	-2.20716	-1.73399	-2.24786	0.380641	-0.966564	2.89253	2.77601	0.386874	-0.625468	-2.38603	0.732336	1.89641	1.60447	0.372684	-0.640091	-0.913774	0.988243	-2.01552	-0.801972	-1.44245	-1.13212	0.698908	3.60917	0.436649	0.138157	1.26846	-0.817118	0.454907	2.00418	0.59293	1.3638
ARIH2	O95376	1.18085	0.966528	-1.2739	1.24329	1.69549	1.19046	1.08911	2.31142	-0.17586		-1.14949	0.274577	-1.14236	1.00191	0.0329362	-2.44424	-0.412218	-1.04811	-4.54628	0.0546721	-0.527367	-0.0718599	1.49653	1.15024	0.412403	-1.04693	-2.21446	-1.21654	-1.45532	-3.04051	2.11909	-0.513788	0.222366	-2.79388	0.220062	2.0822	0.515393	-1.20733	1.19895	-1.13539	1.44751	1.96357	1.04218	-1.39704	0.89489	0.416815	0.373483	1.35754
TNFAIP8	O95379	2.8269	2.14332	0.156164	0.685214	-0.645834	-0.186215	-0.462179	-0.338582	-1.55369	-0.810828	-0.690029	3.93787	0.640432	0.969223	-0.653634	-3.79984	-1.3497	-0.843831	0.994382	-0.575894	-0.814415	0.755845	-0.212903	-1.56593	-0.966231	-1.83443	-1.02975	1.72288	1.25104	-0.0819162	-0.976586	1.15981	1.62887	5.42161	4.33083	2.17089	-3.78322	-1.64417	0.389702	0.171029	-0.900022	-0.641577	2.69744	-2.55733	2.25254	4.508	-1.1173	2.44985
SLU7	O95391	-0.198645	0.206642	1.39243	-0.915962	0.897493	1.32634	-0.163192	1.17818	-0.210565	1.7543	0.564206	0.432401	2.37044	-0.150266	0.326321	1.86302	1.3357	1.65993	0.810304	1.5964	3.01236	-2.73028	-2.19998	-1.61855	-2.43534	0.714433	1.40173	1.44474	-3.99691	-0.310436	-0.997096	-0.807396	-1.21392	-1.62348	-0.161175	0.210011	-0.180837	-0.0751654	-2.57403	-2.03151	-0.182011	-3.42618	-1.71268	-1.57199	-0.747779	-1.29498	-1.56823	2.61265
PGM3	O95394	0.284909	-0.0600764	-0.00659071	1.32574	-0.999668	0.48828	-1.66708	-2.98493	0.260669	-0.000205385	-0.226166	-1.26698	-0.253161	-1.62777	-1.03316	0.907761	0.00278584	0.6499	-0.325088	-1.00697	1.58882	-0.467055	-0.611433	-0.0158623	-0.630324	-0.691775	1.00964	-0.666698	0.999194	1.03297	0.195288	-1.47909	-0.584642	-0.174995	-1.83148	2.4718	0.341755	0.556748	1.03225	-1.95071	-1.48743	0.750943	0.0402444	1.04156	-1.42389	-0.607184	-0.635525	2.80744
UNIPROT:O95396	O95396			2.59691	-1.96985	1.35328		1.17728	2.30952	1.85581	1.92276	-0.24417			0.508859	-1.09922		1.15701		0.667127						-0.087848		-0.359655		-0.0343245	-0.900884	-0.0379561						0.839796		0.789411			1.32778	2.41799	0.223865	-0.82067		0.638339	-0.938061
CD2BP2	O95400	2.74763	-1.61861	2.02731	0.196176	-0.446974	0.591595	2.80687	1.35166	0.605242	-0.369791	0.407732	4.14643	-1.22047	3.68579	1.80879	-1.03418	2.35022	0.74918	-1.17615	-0.383469	-0.0522218	-1.10267	4.10071	-0.944325	0.390521	1.83915	1.70242	-1.28407	-1.49498	-0.381285	0.428056	-2.59884	3.28795	0.600262	-0.124228	-1.20654	0.277118	2.63867	-1.15389	-0.752216	-2.04769	-1.15487	-0.295176	0.135645	-2.44322	-1.41114	-5.14871	-0.848006
SVIL	O95425	1.18137	-1.63919	1.90532	0.928583	1.98341	1.62478	0.813404	0.818358	0.622793	0.414524	1.03023	-0.0806314	1.5222	1.81926	1.58193	1.6734	1.71864	0.854536	-0.21067	1.2115	-1.77627	-1.28546	1.09522	-0.503121	-0.274521	1.21251	1.02764	-2.44849	0.503898	2.46943	1.5085	-1.51474	0.393337	-0.473695	0.209894	0.78157	0.299636	1.17028	-1.24323	0.97685	-2.46575	0.46963	0.676658	0.360583	0.614175	0.59312	-1.55577	-2.79236
BAG4	O95429	-0.723057	1.95855	-0.736653	0.942236	-0.741118	-0.590166	-0.375229	0.507097	-1.35404	-0.193692	-1.54545	-1.38743	-1.79896	-1.51158	-1.27887	-1.73684	-1.11241	0.0630209	-0.545573	1.81937	-0.399681	-0.511086	-0.5086	1.06167	0.239631	1.04693	-1.20451	1.79632	-0.632385	-1.43086	-1.50652	-1.48522	1.565	0.302048	-0.183637	2.21888	-0.771503	1.1828	0.980227	-0.953094	-0.140706	1.48418	0.545082	-0.715779	0.777391	0.728755	-2.38473	-0.788919
AHSA1	O95433	0.481192	-1.09298	-2.03167	-0.937364	-1.31811	-1.31993	-1.81617	-2.13103	-1.22844	0.984071	-1.00402	-0.700035	-0.242094	0.267388	1.38303	3.77794	-0.495236	2.43305	1.92977	2.12785	2.33671	-1.67959	0.235058	-2.33392	-1.25942	-0.532411	-1.13045	-1.61503	-0.785758	-0.362132	-1.18399	-0.301526	2.04231	0.184424	4.08255	0.267709	0.393986	1.49892	1.69124	3.89268	0.963127	2.0938	2.04693	1.92423	-0.952661	-0.462653	4.43768	-1.43844
PARN	O95453	-0.193081	-0.638062	3.26184	-1.80462	1.38202	-0.0169425	-0.755659	2.15438	0.280574	0.658218	-0.665836	-0.311644	-0.658156	0.359919	-0.983855	-0.332452	0.926354	-0.30584	0.109014	2.24814	-1.75707	5.1371	4.33889	4.10048	3.53206	1.73541	-1.83025	-1.26433	0.291152	-1.38848	-1.56298	0.282407	2.91015	1.55005	0.4798	0.819291	0.718365	1.16814	1.36922	7.52004	-0.0601349	-0.692071	4.86703	-1.22574	-1.67306	-2.10963	-0.457612	-1.62335
PSMG1	O95456	0.180474	0.542712	2.48439	0.408548	0.113772	-0.209549	0.922893	2.46836	2.69594	2.01181	-0.949207	1.16225	0.424301	0.391595	-0.782558	0.69584	1.24764	-0.214719	0.887498	-0.447897	-0.408772	2.44746	-0.683981	-0.388859	-0.120952	-1.11769	-0.756912	-0.473855	0.206311	-2.01301	-0.74353	0.216607	3.25238	-0.507525	0.731384	-0.813177	-2.01224	-2.50506	-1.24658	1.19468	-0.299763	-0.143474	0.137957	-0.846203	-1.13122	-1.00581	3.3628	-1.47349
FMNL1	O95466	1.86042	-0.219356	0.667333	-4.20485	-0.78368	-3.86287	-1.60928	-4.69466	0.189517	1.9747	-1.17826	0.156288	-1.00379	-1.19809	-0.545323	0.0118649	-1.56657	-2.09993	-1.5486	-1.63793	0.220042	-0.760675	0.436788	-0.531505	1.2637	0.485754	-0.951065	-1.4816	-0.469176	-1.33582	-0.386333	0.850377	-0.813287	1.76455	2.36286	0.0165463	-2.53622	0.704921	3.02322	1.62289	3.13617	2.85235	1.28987	1.60953	1.42392	0.0541743	0.714451	-0.552816
SGPL1	O95470	-0.534817	-1.11286	-4.049	4.20098	0.231221	-2.35228	1.66352	-1.61322	1.53466	-1.81889	-0.690147	0.858354	0.500254	0.417728	-0.147094	3.03207	-0.167091	0.734404	2.49508	0.00716294	0.79829	-1.06473	1.54663	0.0289855	-0.764825	0.87876	-2.06321	-5.293	0.998442	-0.816337	1.25369	0.387317	0.121056	-1.29424	-2.40597	1.20307	0.0712	3.31044	1.16224	-4.10136	-0.0161654	-1.82847	1.11003	1.602	-0.0725269	0.754507	-1.42545	-1.12394
NSA2	O95478	0.456975	0.0355772	-0.947297	-1.59777	-0.13778	1.60859	-1.05325	3.39695	1.11927	0.450101	-1.27458	1.98373	-2.10722	-1.34617	2.01751	-1.49053	-2.09274	0.00837317	-0.589192	1.87801	-1.33697	-0.379247	-0.5659	-0.570108	-0.90811	2.24701	-1.80217	-0.923917	1.4162	0.440617	-3.29785	-1.62964	0.150616	-0.336818	-1.95623	-0.403997	-0.0264366	-0.566788	-0.299551	-1.21014	-0.0613633	2.45337	0.955474	-1.23005	0.623008	3.81881	2.66382	0.00934498
H6PD	O95479	3.08902	3.13341	-2.80718	-1.61547	-0.0304626	-0.395442	-3.47511	-0.523097	1.57939	-0.159438	-0.730864	0.219493	-1.47303	-0.430627	-0.339664	-0.72837	-0.539643	-0.656082	-0.81388	0.817984	-0.891307	2.48055	-0.0494312	1.46693	-0.0391818	1.5233	-1.55204	-0.603887	0.89382	0.0875137	-1.25226	1.8518	2.07959	2.55912	-0.838234	3.70807	-0.393197	-0.680621	-2.01502	0.458753	1.71576	-1.18729	3.64627	-0.737258	1.29155	-2.11751	0.223838	-1.70196
SEC24A	O95486	-1.60549	-1.09585	-1.02649	0.508449	1.02119	-0.277992	-1.63916	-1.11999	0.975221	-0.462861	0.338125	-0.0438005	0.85666	-0.891033	-0.989118	0.469795	0.341146	0.0503648	-0.752431	-1.44167	0.854202	-1.22084	-0.3344	0.0668731	-0.282702	-1.80262	0.341843	0.716433	-1.15978	1.21591	2.36836	-0.585764	-0.790568	-1.03534	-2.2375	2.35387	-2.38129	-1.92241	1.32686	-1.81235	-0.729618	1.23131	0.537343	0.751168	-0.284879	-1.40306	0.896395	1.70315
SEC24B	O95487	-0.141159	4.13187	-0.521074	-1.20997	-0.0741258	-1.62564	-0.556761	0.639011	0.180811	0.0171873	2.1004	-2.33742	2.82783	3.09943	0.474532	-1.93045	3.64902	-1.62374	-1.58083	-3.92854	0.35419	0.144514	-0.514696	-0.478111	1.06145	-0.709252	2.06099	4.56996	-1.30714	0.264315	-0.898093	-1.3903	5.1228	-0.143435	6.13743	-0.412904	-1.43043	0.855906	-0.488862	-0.660279	0.732789	0.879558	2.27604	0.161435	-1.36849	1.57018	-0.970435	-2.56331
VNN1	O95497	0.0139449	1.11387	1.82686	0.383714	0.28236	2.10824	-1.86682	2.30541	-2.24049	2.93402	0.170241	1.32877	-3.24765	1.79828	0.896102	1.23896	2.28426	1.21836	-2.49241	0.443083	0.140722	1.21784	-0.486229	-0.239313	2.0275	0.70999	-1.0058	-1.41683	0.797229	0.677085	0.858639	1.31876	1.00243	1.78599	0.0744915	-0.227811	0.269459	1.1713	-1.10079	0.415108	0.96107	-1.09282	-1.37836	0.370632	-0.0340856	0.375456	-1.06761	-0.63614
VNN2	O95498	-0.427201	-0.340199	1.44186	0.157077	0.724388	-0.113566	1.08837	1.2532	4.79523	1.10353	0.167488	4.91131	2.49353	1.79696	0.0246258	0.962121	2.68917	0.3268	1.65625	-0.200495	0.327221	-1.17874	-0.632266	-1.41432	-0.471247	-1.69635	-1.64811	-2.42914	-1.19992	-2.12665	0.167672	-0.700187	2.46502	0.209235	0.828628	-1.64868	2.08085	0.0270546	2.74163	-0.406428	0.803149	-0.931725	-0.353729	-0.947792	-1.06009	1.24671	-0.828231	-1.3101
NADK	O95544	-0.98917	-0.490769	-1.09313	-2.48871	0.525506	-0.462639	-0.634778	1.00378	-0.637949	-0.552345	-0.548578	-1.04962	-1.29383	1.65266	-0.262219	-1.29569	0.81703	0.945508	2.47493	1.90172	-1.25116	1.74527	0.751409	0.855557	1.03656	1.10644	-1.13227	1.64313	2.22041	-0.671745	-1.53196	-0.122415	2.0504	1.2141	0.473606	0.0806762	1.51108	1.03401	1.54806	0.61539	-0.470024	0.827532	1.57662	-0.419049	-0.165047	-1.22837	-0.840364	-1.67342
TDP2	O95551	-0.398766	0.857498	-1.44112	-0.667039	-1.34436		1.35605	0.292224	0.89048	-0.0962969	1.22	0.426357	1.14298		-0.177197	-1.88076	0.394714	-2.36751	-2.4242	1.52141	-2.94065	-1.11518	-1.11748	0.548839	0.574843	0.0354405	-2.82831	1.02205	1.22368	2.00718	1.57344	0.819079	2.08832	2.2089	-0.445965	0.21805	0.0723597	-1.0968	1.16181	-0.0823091	0.630204	-0.236008	0.586191	0.283176	-1.49677	0.957771	1.36874	-0.284676
SFT2D2	O95562	-0.722968	-0.916074	-0.480176	0.59732	-0.542387	2.55894	-2.19513	-0.929411	2.06338	1.99928	-0.876349	1.13323	-0.305783	0.716446	0.5419	1.90915	-0.429341	1.4998	0.0488498	-3.00181	0.844497	0.745455	0.0539954	0.72504	0.401297	-1.49251	0.815782	0.80477	-0.209602	-1.05575	-0.186266	0.692554	1.57741	0.429892	-0.905648	-2.29658	0.699439	-0.121472	1.46831	-1.36673	0.228713	1.23841	0.905688	1.58538	-1.971	-0.342897	1.43715	1.18381
MPC2	O95563	1.00281	0.7149	4.19689	-0.290191	0.34582	0.535359	1.61658		0.79518	2.07797	0.332203	-2.08113	2.55996	0.199726	1.54032	2.35773	0.942747	2.39047	2.17896	-0.912758	0.806736	2.16134	-3.24064	-0.697498	-0.071153	-1.10311	0.780379	-0.55813	-1.97664	-2.89215	-3.01415	-0.0405876	-1.65599	-3.86942	7.55221	0.869392	7.25637	-0.309089	1.23312	-1.87093	-2.41771	-1.82978	-0.469306	-0.568352	1.35187	-2.24227	-2.2271	-0.30389
ETHE1	O95571	0.153717	0.352635	0.579564	-0.863675	2.81924	2.46504	1.52023	-1.63329	1.81268	-1.85195	2.55643	0.799455	1.44208	-0.411621	0.924643	1.32783	-0.779852	-0.517521	-0.554455	-1.11437	3.15348	0.740718	-0.750322	-3.48521	0.877399	0.0838804	1.91873	2.36926	2.17529	2.94164	3.53862	2.13853	-2.28663	-2.99288	-1.05918	-1.69758	-0.804063	0.000751625	-2.09186	4.81484	-0.936656	-4.47068	-2.43146	1.31136	0.809123	-0.547357	-0.333443	-0.473983
ACSL3	O95573	-2.02942	-0.0734601	-1.96006	-0.651577	-1.1508	-0.927705	-1.43271	2.65428	1.71593	2.72076	-0.725335	3.29393	-0.845309	1.09592	2.55338	3.64353	-1.51764	4.39303	-0.867913	6.60613	1.51059	-1.39158	1.44562	-0.908563	-0.949612	-2.94415	-1.79406	-0.966268	-0.800777	-3.18314	0.240579	-1.47161	-3.87253	-2.9126	0.819428	0.6761	-0.920715	-1.40477	5.37117	5.20124	3.61269	4.04876	4.31197	7.01732	0.0932878	0.279844	0.266539	-0.541915
PCNT	O95613	-0.474982	-0.722954	1.53483	1.62039	0.282779	1.28976	-0.464834	1.54275	-0.074628	1.21806	-4.7262	-0.429084	4.78833	0.916853	1.06881	2.16408	3.58309	-2.39532	-1.39262	4.44131	-1.05244	0.666212	0.493274	-1.54456	0.481646	-1.61193	-0.936041	0.28817	-1.5138	3.03398	0.217017	-1.70229	-0.150753	0.0919675	1.76829	-2.31758	3.5428	-1.81541	0.722778	0.197854	-0.859235	-0.99277	-0.757251	0.219584	0.259726	-0.196236	0.0630468	1.30418
UNIPROT:O95619	O95619	-2.01521	1.98099	1.80022	0.650489	0.514794	1.0004	1.28417	-0.440249	0.811814	0.0122856	0.969585	-0.950451	-6.64221	-1.75505	-1.62124	0.858463	-1.48574	2.13592	-1.04615	1.63487	1.42495	-1.27406	-1.09886	-1.73215	0.722389	-0.321318	2.05064	1.84293	0.256113	-0.323476	0.553443	-0.244594	-2.45038	0.880771	0.405335	1.37313	0.52797	1.99308	1.77031	1.77994	-2.59626	-0.0444974	-0.379276	-3.09752	-1.22516	-0.812652	-0.310459	0.808505
STAMBP	O95630	-0.951585	-0.475822	2.73985	-0.824625	1.17669	-0.48297	0.588295	-0.665103	1.24539	-0.415737	-0.0659037	-0.768696	0.363251	-0.230444	-1.10636	-1.98941	-1.10443	-1.18161	-0.735817	4.17858	-1.4637	4.64178	2.62371	4.58234	-0.00508662	2.04571	-1.53439	1.68164	0.965597	-1.21529	-1.59995	-1.45018	0.829179	0.11498	0.771563	-1.0006	-0.128977	-0.525577	1.6552	3.31148	0.0619067	1.74269	1.84108	-1.39174	-0.907479	-0.0837876	0.206879	-1.04061
CPSF4	O95639	1.47887	2.2534	0.594991	0.435624	1.13309	0.502353	1.33888	1.13659	-1.21205	-1.08903	1.07346	0.68659	0.739976	0.0526543	1.55785	1.54503	2.08662	-0.343685	-0.998624	1.09513	1.50321	-0.913342	0.82513	-1.52633	0.218713	0.133776	1.14895	1.84553	1.30765	0.697023	-0.127511	2.45319	-0.240139	-2.12913	0.171867	-0.24847	0.910846	-0.63189	-0.52891	-0.767156	-2.57301	-2.13471	-0.699006	-1.749	-0.881862	0.5441	0.60425	0.426599
NFATC1	O95644	-1.53639	1.24761	8.77003	0.148756	7.51919	-1.06715	-0.0967237	5.62911	6.74746	1.68318	-1.38624	-1.04796	10.5201	5.75223	-0.779865	2.25916	0.211302	-0.232371	-2.04847	-0.456293	-0.619337	-0.999422	-2.3988	-1.89868	-1.34507	4.07128	-0.715222	-0.575147	-1.52905	0.990395	-1.28847	-3.87861	-1.80051	-2.08965	-1.08914	1.27767	0.491287	-0.516149	-2.57577	0.926134	-1.52816	-2.1121	-1.39089	-1.05478	-3.50511	-2.18218	-0.573898	0.485866
ASMTL	O95671	-1.08145	-0.00317932	2.24181	1.68716	0.994468	1.79354	0.134181	-0.116104	0.0444741	-0.523248	0.0297047	0.166695	1.63171	-2.11161	-2.74491	-0.104508	-0.828142	-2.90237	-1.28306	-0.455825	-2.57531	0.024386	0.0496893	-0.373903	1.09496	1.01786	0.156083	0.707933	-0.95105	-1.65174	0.794334	-3.33269	1.86006	-0.0948197	1.52954	0.135272	1.30223	-0.0711616	-0.494361	1.14854	0.796034	-0.554332	-0.969295	-2.31219	-0.421089	-0.932643	-0.38658	1.14849
CDS2	O95674	0.804398	1.50191	1.08141	1.32801	-0.822246	1.23376	1.64835	-1.01856	0.0293227	0.0196456	-1.52019	-0.223097	0.544165	-2.00816	0.679066	-2.00345	-2.01824	-1.33082	-1.46606	1.12471	0.0585191	0.492098	0.372892	-1.17684	-0.28793	-0.0661173	-1.4382	-0.595589	0.41324	-1.48969	-0.657507	-0.503247	-1.37958	-1.75187	-3.31842	0.649074	-0.143921	-1.73153	3.47342	1.20717	2.20681	1.09464	0.516957	-0.189943	-1.33903	-0.595989	-1.83265	1.2503
FGFR1OP	O95684	-0.182994	-0.360807	1.96884	-1.68992	-0.968212	2.20886	0.0461363		-2.40742	1.10058	0.241063	3.37545	-1.37496	-0.709509	-0.430702	-0.578597	2.19915	-1.11797		-0.456259	0.610198	1.48634	0.935439	1.17366	1.02161	2.01793	-0.194299	-7.44188	3.54909	-0.873523	-0.019241	-0.464929	2.28549	2.35965	-0.0205053	1.0824	-1.64805	2.30568	-1.69009	-1.77612	1.77541	-1.67724	2.21326	-1.05304	-0.711487	-2.29056	-3.90104	-0.0695715
PPP1R3D	O95685	0.579614	-4.39791	1.66978	1.38096	1.49726	1.32193	-0.543487	0.129255	1.29886	-1.02228	-1.89751	0.617374	1.43492	-0.0265313	-1.07736	-1.32711	0.514437	2.20999	1.01971	0.36817	-0.0735054	-0.0771065	1.56777	-1.12161	1.90541	-0.249172	2.42975	-0.504587	-0.451386	0.288973	-1.9768	-1.56263	0.736559	1.19676	-0.10165	-0.247646	0.720623	0.344777	2.14633	2.14375	0.24833	-2.30283	1.2901	2.88569	-0.846655	-0.910671	-0.587635	-2.61057
BRD1	O95696	2.33243	-2.72133	0.213569	0.416918	1.26177	0.68354	-1.1202	0.779092	0.531757	0.786221	1.01415	-2.00275	-1.98148	-0.880567	0.534832	0.983781		1.44004	-1.08314	2.27904	1.65752	-0.395518	1.40137	0.714018	-0.309505	-0.651319	-0.776987	-3.80846	1.43551	-2.4678	0.3452	0.388641	0.175861	0.104723	3.04819	-0.993882	0.609729	1.7936	2.26581	0.0603051	0.819057		-2.52945	0.42363	2.99699	-1.41832	2.63498	0.124356
RAB3D	O95716	1.64739	-1.19965	0.0213368	-0.382997	-2.37713	-0.856065	-3.22157	-0.548239	-1.3029	-0.124011	-3.55235	-1.72276	-1.02596	2.88078	-0.226021	-2.19742	-4.82839	-0.0356003	0.0663697	-1.19588	0.567024	0.253311	0.174153	0.607672	2.06804	1.67657	-0.300261	0.87698	-1.52921	-3.22404	-1.98316	2.35202	-1.46935	-2.2777	4.94651	-2.16791	1.07829	-0.550639	-0.759548	0.975934	4.2843	0.443496	-1.07533	0.990719	3.0027	-0.0130397	1.79344	0.217567
SNAP29	O95721	-0.376645	-0.731937	-0.962531	0.13683	-1.69376	-0.132685	1.34371	1.92224	1.39848	0.30305	-1.39406	-1.0332	2.47268	0.822256	0.5905	-1.23043	4.17799	-0.457638	-1.12165	1.15868	-0.548275	0.248773	0.879294	-1.66165	-0.253449	0.0391628	-0.211443	-1.26588	0.731617	0.261903	-0.0863455	-1.32811	0.302386	0.714078	3.12149	2.12867	2.07189	1.49458	2.68741	-1.50917	1.69854	-3.24688	0.835813	-2.26202	-1.17247	0.624669	-0.353982	1.14785
OXSR1	O95747	1.39706	0.857335	-0.935812	-0.105568	-0.869291	0.289841	0.341784	3.10127	-7.14327	2.65479	0.861839	-0.753235	-0.379114	1.39578	0.474695	0.562075	2.56466	-2.04661	2.25125	-1.25682	-0.347838	-1.91621	-3.1068	-2.9993	-0.650231	-1.44204	-1.59327	-2.18065	-0.958292	-0.126689	0.141096	0.816481	-0.782792	0.72783	-1.25588	-0.256425	-0.792828	0.313951	-2.39941	-0.470003	0.0789846	-1.48186	-1.42796	0.946909	0.858352	2.54913	1.4094	0.994433
GGPS1	O95749	-0.780896	1.23031	1.45687	0.666105	-1.4352	1.49423	1.12354	-0.854892	0.697513	0.535039	0.291481	0.756926	2.10077	0.233127	-1.04668	1.52191	0.443747	-1.02421	-1.47275	0.69644	-0.86928	-0.520656	-0.110785	0.286336	1.72176	0.0361672	-0.535206	-2.43267	1.26619	-2.05957	-0.883558	-0.503288	0.375057	0.28578	0.933182	-1.78155	-0.792921	-0.473563	-0.582547	-0.140419	-0.389972	1.58275	-1.44568	1.01134	0.215667	1.20411	1.60773	-1.09379
HSPA4L	O95757	0.0365882	0.305098	-1.73152	-1.17331	1.58959	0.490985	-2.42145	-1.17314		-1.45928	-1.22903	-2.51825		-0.442292	-0.717061	-1.4656	1.60542	-2.69125	0.5681	0.0125386	0.788751	1.5739	-0.165553	1.37415	-0.433236	0.12908	-2.22332	-1.03803	-0.185445	-0.438078	-0.6167	2.3121	0.330524	-0.617174	0.208256	-2.65486	-3.16312	-0.989851	-2.37989	3.63981	1.17448	-1.41097	-0.0347851	-0.408462	-0.0760619	3.69137	0.301122	-2.1832
PTBP3	O95758	1.52431	-2.34998	-0.732712	-1.99218	-0.0584036	-0.0565004	-0.626022	-1.58026	-1.87574	-1.9697	0.591559	0.577818	-0.645008	-1.64573	0.524438	1.03674	-1.78382	-0.935987	-2.31601	-2.07616	0.713299	1.71513	1.09416	1.6452	1.12891	-0.199625	-0.365093	-0.694354	0.0427733	-0.0620792	0.991558	1.02448	-1.86848	0.0600638	-1.13359	-0.686349	-0.82116	-0.0622147	-0.431266	0.105013	2.38333	0.586914	1.39476	0.890125	0.792823	0.0311223	0.669872	0.631127
STARD3NL	O95772	1.6551	0.589009	-0.49529	2.24033	1.39733	1.27995	2.3104	-1.00504	0.409517	1.18294	1.55613	-0.368854	-1.23417	0.290131	2.326	-1.30073	-0.3252	2.20689	-2.17882	-0.564544	1.26023	1.57305	2.31188	-1.33468	0.45987	-0.371202	-0.887291	-0.336454	1.89863	-0.78116	2.58723	0.333015	0.945266	0.707459	0.21609	1.83146	0.72836	-0.879427	-1.62056	0.292853	-0.133305	-2.05541	-1.19118	-1.94104	-0.374459	0.402878	-0.193226	-1.53047
LSM8	O95777	-0.11072	-1.56061	-1.16486	0.41754	-1.50837	1.12433	0.0892946	0.579989	-1.13426	-0.0407693	0.60282	-0.794645	0.118095	-1.5452	1.40424	-0.923826	11.2466	-0.244621	-1.55651	-1.1639	2.40247	-0.898234	-0.454754	-1.11878	-0.144561	2.18424	1.72729	-1.90037	0.154178	1.71981	2.29593	1.80035	-2.40963	1.66729	-3.05818	-0.74	-0.603817	-1.55282	-0.915602	-0.297511	-1.50986	0.189197	1.50282	-0.851774	-0.111331	0.0495258	-3.02096	1.41313
AP2A1	O95782	-1.19587	2.00401	-1.28782	0.40282	-0.638137	-0.771727	-2.60443	-2.77545	-3.34974	-2.81315	-0.985902	-1.83471	-0.078392	-1.56412	-0.763723	-0.896522	-2.00462	-0.841845	-0.0662824	0.0372193	0.525806	-0.0634821	-1.21591	-0.102183	-0.698378	-1.79405	-2.40069	0.729832	1.74333	2.31075	-1.16892	0.483435	0.504932	-1.21339	1.52843	-0.804948	-0.798227	-0.260255	-0.0165537	-1.31531	2.32765	-0.485173	1.20472	-0.199876	1.83343	2.41517	3.77602	-0.30497
WIZ	O95785	-1.16142	2.61399	-1.41045	2.38697	1.47025	-1.35925	-2.58584	-0.857989	-0.909372	0.722192	0.412699	-1.29811	-2.83782	-2.20675	-0.452218	-0.173589	-1.44032	-4.27986	-0.982108	3.26138	-0.260728	0.0410855	-0.891557	-1.39119	2.93902	-0.209562	0.23895	-1.00379	0.597573	0.361132	0.830187	2.02755	0.162026	0.960997	-0.0795036	1.24945	-1.77134	-0.0639433	-2.01199	0.370501	1.04307	0.571062	-0.745029	1.27618	2.24083	-1.76246	-5.33498	-0.319926
DDX58	O95786	-0.0842259	1.02248	-1.62202	0.148484	2.29322	1.40691	1.32368	-3.65799	-0.305722	0.501867	0.676115	0.291547	0.0595847	-0.601177	-0.397134	-0.840901	1.4247	-1.12582	-0.474298	2.19703	-0.780272	-0.648796	-0.150697	-2.34586	-0.826333	-0.429369	-1.56782	0.602588	-1.81716	2.94732	0.362957	3.06875	4.21507	-0.0181519	0.781431	-2.3187	0.0690889	1.85441	-1.25477	-1.68816	1.42298	-1.84812	-0.981825	1.02913	0.203858	2.00631	-2.34085	-0.315432
STAU1	O95793	0.186593	-0.555674	-1.6256	-0.697849	1.46529	1.4699	-0.19596	-0.424637	-0.673709	-1.08207	2.44684	0.27741	0.927735	-0.831206	-0.856524	-1.78078	0.0157201	-2.49249	1.49727	0.409053	-1.8847	0.917862	0.156038	0.172706	-0.831765	1.74492	-0.903264	1.95473	4.38367	1.73548	1.02123	0.0666513	1.32635	1.81939	-0.128631	-1.18282	-0.0507394	1.86228	-0.412487	0.440687	0.103171	1.55916	-1.65203	-1.30567	-1.1519	1.93037	0.219313	-1.47884
UNIPROT:O95801	O95801	-1.69052	-2.89416	2.13862	-1.28006	2.87683	-1.64853	1.24503	-0.349465	-0.332085	-0.470102	-2.07483	-0.400744	2.84074	-1.49983	-1.58585	0.4048	0.810507	-0.759364	1.69503	-2.02718	-0.151717	0.33259	0.530855	2.24157	0.570944	0.164821	-1.75379	-0.774412	1.94893	2.19762	-0.0791459	-0.235673	0.477966	0.419002	-1.47806	3.24444	-1.45369	-0.157661	-1.46453	-3.13876	-1.73804	0.967334	-0.46764	1.28862	-0.25727	-2.1935	-1.09571	0.395686
CAVIN2	O95810	-0.486201	1.96169	0.169465	4.25817	-0.522107	-0.982637	-0.570073	0.575751	-0.367514	-0.793027	-1.31516	-0.0879215	0.784122	0.92975	-0.166011	-1.96812	-0.187995	0.13232	1.44828	1.35466	-0.866787	0.854366	-0.110953	-0.85651	-1.70737	0.790836	-1.12528	1.16866	1.78771	-0.475519	-2.75506	-0.915835	1.40146	-0.167635	-0.753217	-0.839091	1.04577	0.426642	0.621096	-0.810334	0.476659	-0.521087	0.578024	-0.92935	-0.307233	1.69895	0.765236	0.78136
BAG2	O95816	-0.832118	-2.09141	2.59525	-1.92333	0.324809	1.014	1.27049	1.51497	-0.98758	0.673792	0.571204	1.90657	-4.97695	-0.349504	1.21284	2.34041	1.86129	-0.268821	1.9844	2.68705	-1.98728	-2.06444	1.81251	0.0578516	-1.18198	0.196084	5.07243	-1.53108	-0.609507	-1.4848	-0.118585	-0.611659	-0.159788	1.66994	0.697997	-1.06361	-0.0582685	-0.316477	-0.840542	-1.13306	0.0718655	-1.10975	-0.636731	-1.27453	-1.68925	2.05717	-2.17859	1.15686
BAG3	O95817	-0.112541	-0.11192	0.464049	-0.102223	-1.75942	-1.4378	-2.05723		-2.18601		-2.82704	-1.84404	-2.53047	0.535787	-1.54635	3.26838	-0.710785	-2.17078	0.629265	1.72372	0.015751	2.09757	-0.621847	2.60751	2.07979		0.558883	1.33064	-0.481183	-0.073117	0.107258	0.427477	-0.180626	-0.196744	-0.077779	4.27952	1.89643	1.17326	3.42734	2.33571	2.9657	2.7769	3.66107	-1.21112	-1.46403	-1.86853	-2.21034	0.993988
MAP4K4	O95819	-3.57795	0.539507		-5.08795	1.09458	1.32454	0.430462	-0.0826417	1.24249	-0.0985106	1.22332	-3.42014	1.57055	-3.92827	0.45143	1.3842	1.01614	1.883	-5.87822	1.23134	1.54518	0.608897	-0.288069	-0.101662	-0.0597807	1.09209	0.756734	2.44518	-2.48474	-4.10872	-5.13521	1.94326	1.38598	2.08308	-0.227475	1.97774	1.18769	1.2401	1.07225	0.583581	1.01282	1.24596	1.65064	0.622187	1.8072	-1.3193	1.20585	1.71121
MLYCD	O95822	-1.80883	1.51689	1.76683	-1.16645	0.780565	-1.12177	2.53433	-1.63559	0.96625	-0.79665	0.240365	2.63239	-1.86756	-1.22813	-1.4149	-2.021	-3.59367	-1.97891	0.375416	1.16823	-0.814598	-1.66064	-1.60973	-1.00825	-0.501229	1.32139	-1.0768	-0.205928	-0.37262	0.66867	-0.615889	0.653747	-0.158094	0.0115286	-1.0289	-1.76533	-1.00964	-0.138598	-1.50213	-1.8579	2.25713	-1.07473	-1.29791	-0.584594	1.83717	0.658761	0.921569	1.89889
CRYZL1	O95825	-1.63603	0.151108	1.23151	2.59632	0.192189	0.844499	-2.65461	-1.05348	-1.37613	-1.51934	0.303189	-1.75211	-2.56602	-2.73077	-0.543838	-1.40309	-0.684621	-0.404202	0.425261	-1.13426	-0.768928	-0.240589	-0.0286663	1.1019	-0.824826	-1.7632	-1.46906	2.5025	-0.655878	-0.191822	0.988266	0.35358	1.83469	-1.78045	0.205905	-0.564322	0.249007	3.28835	-0.032366	0.240405	2.56494	1.62504	0.7122	1.42683	1.10821	-1.36894	0.626245	-0.898831
AIFM1	O95831	0.702211	0.06329	-0.817676	-0.100385	2.31909	-0.295436	3.56171	-1.18916	1.07288	-3.91354	0.412542	1.13663	1.11581	-1.21782	1.93134	0.528395	-1.98783	-0.210515	-1.727	-1.48246	-0.0719187	0.184473	-1.45567	-0.510614	-0.249066	2.03199	0.356501	1.40936	0.532223	-0.127363	1.73467	1.31252	-1.26957	-1.22207	4.44143	-0.433578	-1.55182	-2.14449	-1.69778	-2.71591	-0.690144	-1.83632	1.9583	1.07558	-2.04684	-1.41145	-1.18904	-0.758984
CLIC3	O95833	-1.37621	-0.289068	1.38208	0.916866	-1.4074	-0.621387	0.333153	1.38893	1.45473	1.84317	-0.52258	2.6436	-0.33895	0.176776	-0.0643111	-1.15991	1.53291	0.15414	-0.891414	0.296224	1.17139	-0.57912	0.455594	-1.16797	0.281394	0.782598	1.43839	1.81864	0.0447512	-0.216339	0.544513	-1.51006	0.555539	0.820503	0.515537	0.0192665	0.423541	-0.147078	-0.855986	3.64979	2.55285	0.239419	0.338148	1.03397	-3.68629	-1.16482	1.5422	0.206823
EML2	O95834	0.0979303	-0.387731	0.460663	0.571702	1.80131	-0.350759	0.485628	-2.12416	-0.562465	-3.08124	0.470262	-1.3552	-1.82212	-2.51102	-0.120013	-0.585757	0.216024	1.75345	-0.231417	-1.29882	0.059125	0.744855	-1.03929	3.11124	0.814865	2.99912	1.70544	0.487833	1.18403	-0.811186	0.194627	-0.991857	-2.07408	2.32769	-0.150798	2.33711	-0.474381	-1.62886	1.14074	1.30556	-3.13144	0.737511	2.27314	1.86235	-3.20338	0.70296	-2.27331	0.69252
BPNT1	O95861	0.712982	-3.35543	-1.95205	1.45891	-1.83739	2.32437	1.07469	-1.42558	-1.76135	1.48618	0.0776531	-2.03261	0.239562	0.876904	1.42538	0.873084	1.89555	1.26185	-1.95002	-0.310259	1.21881	3.39558	-0.721182	1.365	0.98591	-1.96469	1.54949	-0.158304	-0.242002	-0.262248	3.3758	1.837	-1.49536	-0.19409	-0.574416	-0.12656	-1.48682	-4.48645	0.161516	1.05349	-2.31881	0.24344	-0.448348	-0.412676	-0.265063	-0.579502	-0.463491	1.70436
DDAH2	O95865	1.40389	2.737	-3.18959	0.343566	1.77739	-0.518087	0.530576	1.67567	0.942473	2.26658	-2.82184	0.879969	0.957079	2.5328	-0.453389	-0.36721	1.57839	0.050684	0.36084	0.731716	-0.566912	-1.12349	-3.10618	0.78512	-5.6597	-1.27538	-0.0975879	-0.00853358	-0.999697	1.78826	-1.72777	-1.70955	0.539878	0.88032	-2.49936	1.5689	-0.274702	0.654303	-2.83345	-3.78533	0.660102	-1.35612	-4.04988	-2.27421	1.19048	-0.00896624	1.99111	0.236168
MPIG6B	O95866	-1.75921	1.47597	-2.92889	-2.55449	-0.712653	-2.95559	0.632516	0.236127	-0.422657	-0.569637	1.17203	-0.169544	-0.149452	1.13015	-1.54306	-2.68722	0.24835	0.390952	1.35188	0.291398	-3.3662	0.93715	-0.563896	-1.5466	1.32865	0.873389	1.25635	1.01792	1.58903	-0.820605	-4.82816	-2.62843	0.881285	0.87121	-0.44539	-0.199987	0.883344	0.0367959	1.96525	-0.0723441	0.363752	0.617761	1.57066	-0.940124	0.400503	2.15405	2.12824	1.57943
ABHD16A	O95870	-0.96395	1.83348	0.927578	0.972563	-1.35111	0.365247	-0.178596	-1.82287	0.414989	-1.49107	-1.59185	0.454895	0.286906	1.6613	-1.51069	-1.25526	-0.67324	-0.899467	0.107275	0.509216	-0.973116	-3.09445	2.00057	0.206155	0.436496	-1.10636	-1.97891	0.068754	-1.47501	-0.307822	-0.426009	-2.775	1.62885	0.363953	0.177475	-0.994495	0.58565	-1.64594	-0.105716	-0.375736	-2.78959	-5.18025	2.26283	0.766154	1.37815	1.49262	1.51278	1.79724
TXNDC12	O95881	-1.72	-0.529189	-0.606226	-0.810921	-0.172071	-1.02707	-1.46847	-2.47173	0.415871	-2.22652	0.745212	-1.1531	-2.11176	-3.96047	-0.363312	-0.328289	-2.35349	0.130343	-1.73376	-0.234905	0.754793	1.31621	-0.644823	2.37955	0.312041	-0.606122	2.70826	0.224923	-1.12878	0.126296	-1.71665	-0.215783	-1.28433	-0.254048	1.81506	3.22774	-0.184307	-0.448956	0.798202	-1.0597	-2.00449	-0.328794	-1.30545	1.78897	-1.31277	-1.01051	0.464677	2.07808
SYF2	O95926	0.484809	-0.0652102	-2.2838	0.92554	1.26569	1.84113	0.229277	0.589094	0.591962	-0.333744	2.0041	-0.391588	1.23891	0.700439	1.60425	0.412217	-1.72509	1.0833	1.51544	-0.174059	0.150396	-0.190607	-0.661364	0.901808	0.89903	-1.11045	0.393046	-1.4021	-2.75451	-2.60887	-0.557099	1.41462	0.784668	-0.301347	0.952561	-0.701312	1.39929	-0.256139	-1.0033	0.917895	-1.74399	-1.38717	-1.38083	1.38302	-1.55736	1.6647	-4.00498	-0.921697
CBX7	O95931	-0.491248	-1.6119	-0.32033	0.650116	0.264639	-0.715237	-1.07159	-0.974085	-0.468353	-1.13298	-1.56368	-1.09411	-1.57114	-0.565626	-0.819089	1.02028	0.106504	0.681707	-2.04486	4.64506	0.438991	1.1857	1.11186	3.3426	-0.370002	0.770327	-0.569437	1.32928	1.90761	-0.474034	-0.404053	-1.62998	3.91573	0.72611	1.37226	-0.509512	2.65997	1.85871	-3.82392	1.43429	3.84488	5.44978	0.349111	0.381666	0.5337	-1.7335	0.738784	0.0667595
MBD3	O95983	-0.754855	0.443013	0.44657	-2.44995	1.81121	1.03256	0.685832	0.544053	1.22925	0.42976	0.437781	0.328619	1.56368	0.987603	0.645936	0.135997	-0.819755	0.918209	0.876631	0.891629	0.640319	-1.51714	-0.0629081	-1.17743	-1.52748	0.705316	0.520978	1.69654	0.887257	1.86486	-0.699088	-1.03196	0.586977	-3.02266	0.0830094	1.62832	-1.46417	-1.63256	-1.15621	0.00122869	0.796112	-1.03863	-1.90108	0.636716	1.9495	-1.35531	1.3336	-2.61683
NUDT3	O95989	1.59029	-1.33341	-1.25559	1.56493	3.49714	-1.93628	0.147656	-0.804016	-0.385123	1.83086	-0.633468	3.41819	-1.70229	-0.792667	3.037	-1.3404	-0.133225	-0.21295	-3.54008	0.882433	0.344368	1.28647	-1.42184	0.146293	3.06096	1.51396	-3.84367	0.0222543	0.123119	-0.31087	-2.32607	1.052	4.35006	2.03394	2.06177	2.90377	-0.525097	-0.814111	0.711143	1.62867	-0.986638	0.912671	-1.25282	1.14597	0.258488	-0.432056	1.81608	-0.902023
AGR2	O95994	-0.768237	-0.366217	0.127195	0.663179	0.275463	-0.828969	2.52895	1.19945	1.60825	0.725785	-0.787895	1.06304	0.893041	0.252883	-0.415732	0.576175	0.964492	0.164067	-0.170389	0.981718	-0.491632	-0.244942	-1.36745	-0.166932	-0.271013	-0.763056	0.193031	-1.90595	1.20862	-1.74444	-1.09868	-1.24958	0.14386	2.16507	1.46138	1.55836	-0.899624	-0.669005	-0.616248	0.158463	0.00048075	-1.01254	2.27835	1.28816	-0.317396	1.36529	0.512643	-0.283193
BCL10	O95999	-0.229142	1.58978	-1.32257	-0.411945	2.37338	1.1567	1.69688	-1.94558	0.85888	-1.1456	1.27962	0.753778	-2.16933	-0.815412	-1.97721	-3.76636	-1.99496	-0.670919	-2.86052	2.00161	-0.237602	-0.3279	0.423846	-1.49119	0.49038	0.287996	0.60874	-0.857602	-0.341244	1.16434	2.54057	-0.311127	1.13241	-1.37597	-0.473037	-0.80357	-1.38405	0.471124	-1.15141	-2.04017	-1.78389	-1.58561	-1.08303	-1.08699	-0.143679	0.500962	-0.776844	-0.873043
NDUFB10	O96000	-0.548689	-1.87346	-0.791923	1.41069	-0.719192	1.23921	0.893877	-1.37343	-0.780895	-1.83595	1.24399	-0.26111	0.864198	-0.96088	2.08762	1.45327	-0.894307	1.21995	-0.248234	-0.684961	1.56091	-0.936437	6.98015	0.161722	1.61561	-1.50213	0.684635	-0.0765241	-1.25618	-2.09266	-0.0437523	0.552746	-1.86835	0.356483	2.8504	-0.787003	-1.70276	-2.26857	-2.24393	6.483	-3.13995	-1.46026	0.10853	1.4173	-1.6141	-1.3024	-0.813791	1.28667
CLPTM1	O96005	-0.619652	-0.604596	-0.436827	0.567223	2.24022	0.0343869	0.762945	0.974608	2.09812	1.33709	2.01919	1.35696	1.90956	-1.79047	-0.874451	0.504349	1.28109	-1.5485	0.827184	-1.54883	-1.02227	-0.350344	1.10313	0.997389	0.36014	2.16928	-0.398437	2.68302	0.0823423	0.453235	-0.893975	-1.89124	0.899269	-0.0168178	1.75321	-2.38956	-0.482483	1.90187	0.780442	1.23871	-0.709612	1.57684	-0.296439	-1.41202	-2.17141	-0.56552	-1.8077	-1.5551
TOMM40	O96008	0.94483	-1.05444	0.498362	1.60477	0.641001	2.00221	0.24561	2.43595	2.24873	2.66823	0.878803	3.01999	0.384359	1.59906	1.04881	0.873138	2.47017	0.330504	-0.502975	-0.664962	1.1107	-0.672504	-1.57885	-0.280923	0.631557	-0.912827	2.20103	0.817405	-0.595796	-0.700441	1.32219	0.664967	-2.41727	0.636992	0.357529	-0.800137	-0.66714	-0.84411	-2.15955	-1.8972	-2.65402	-0.739427	0.0874935	-0.729041	-2.20445	-1.06322	-1.14503	-0.428327
PEX11B	O96011	-6.26124	0.312026	-2.70675	-2.92507	3.44787	0.92395	-0.293587	-1.19932	-4.65674	1.07301	-0.621366	-0.719998	1.31134	2.78267	1.27898	-0.471147	-1.48097	-0.252912	0.670948	-2.11103	0.213235	1.04979	3.37105	0.714669	3.67134	0.0434538	2.75451	-4.00565	2.19501	-3.37856	0.827955	0.0970449	1.76491	-0.777621	-1.60507	0.988302	-0.0622428	-0.0379839	0.912337	-0.458985	1.75872	0.738206	1.17469	2.33019	-0.757174	-0.906566	-0.594533	0.00590226
ACTL6A	O96019	-0.0613851	-1.1786	-0.43109	2.01774	-0.0744916	0.243233	1.41884	-2.83813	-0.892414	1.68594	1.25189	-0.843535	-1.33661	-1.17041	1.10137	0.619541	1.13844	1.00174	-1.81522	-0.993625	0.606757	-0.464921	-1.79531	-1.71627	-0.0585253	-2.23424	0.551902	-0.727279	-0.0969517	1.04316	1.94801	1.86691	-2.89688	1.50279	-2.6369	-0.669771	-0.875354	-1.79743	-2.42109	0.832464	0.695691	-0.955809	4.72659	-2.34082	1.90552	-0.167965	0.315807	0.726367
MT-CYB	P00156	-1.40657	-0.0569764	-1.65075	-0.645615	0.294264	0.228668	-0.0414983	3.30614	-0.60193	2.71984	-1.14228	-0.274443	-0.63834	3.4062	-0.174492	0.871545	3.0336	-0.416255	-0.223517	1.34357	0.858555	-0.134193	0.0543172	-0.625005	0.709886	0.462409	0.348766	-0.0630177	-1.79611	-1.53496	-0.256296	-1.09948	1.22294	1.26878	-0.169166	0.352778	0.640761	-0.467857	1.29684	1.60858	2.11412	0.904789	0.701445	1.67091	2.57223	0.382127	0.770777	-2.59903
CYB5A	P00167	-1.17931	3.80418	-1.62024	0.189829	1.78953	-1.0859	0.959864	-0.789866	1.68195	3.54151	0.710427	0.267932	0.0143372	1.98979	1.64855	2.09213	1.29039	1.92758	1.54134	-1.48285	0.506672	2.38818	1.53089	-1.37513	-2.28392	-0.132429	-0.435565	0.535455	-3.11478	0.738571	-0.77743	-0.194458	-1.28729	-0.399192	-2.49334	0.0774569	-1.7677	-2.07328	-1.275	-7.93722	-0.25916	-0.734623	-1.08903	-1.4858	-0.742835	-2.37871	0.497031	-0.215991
ADH1B|ADH1C|ADH1B|ADH1C	P00325;P00326	0.801202	-1.25257	1.5907	2.67213	-0.947468	0.481325	1.09173	0.333627	0.406418	1.22002	0.085705	-1.2526	-1.64055	0.147336	0.644003			-1.27089	-0.574486	-4.46082	2.17717	1.01637	1.5092	-0.977286	1.20303	-0.927173	-0.052655	2.43915	1.05371	1.77233	0.832215	1.08799	-3.1526	-1.09723		2.34732	-0.0450047	-2.93855	1.19128	0.514046	-0.618457	0.700989	-1.86679	2.66362	0.22261	0.227574	0.251357	-0.144305
LDHA	P00338	0.240334	-1.65821	-1.82304	-0.804753	-1.42015	-0.116449	-1.14595	-2.27481	-2.07993	-2.06995	0.642663	-0.741057	-2.09668	-1.62549	-0.2401	-0.790115	-1.63579	-1.15285	-1.86626	-1.8428	0.0107929	1.94889	0.50279	0.470698	1.19324	-1.06251	-2.28351	-0.791912	0.618459	0.762088	0.893517	1.97329	-0.589169	1.71495	-1.5524	-0.723315	-1.0325	0.551535	0.922685	-0.180795	0.84144	1.22527	2.02397	0.608749	2.15733	1.026	1.11844	0.897162
ALDH1A1	P00352	-2.43063	3.52482	-1.86832	0.428473	1.7955	-1.86126	-1.49147	-0.109495	0.193514	-1.05425	-1.9429	0.433214	1.73029	0.806764	-1.43285	-0.504024	0.931058	0.288229	0.922714	1.5446	-0.769404	-0.510885	-0.356542	1.19627	-1.27351	0.0477807	-1.61218	1.4392	1.38005	2.73964	-1.02244	-0.471555	1.59174	-1.13872	0.0698431	2.23238	-0.523106	-0.261767	-2.35895	-0.983187	2.58235	2.31163	0.0916669	-0.56427	-0.0228983	-0.513328	1.59167	-1.92729
GLUD1	P00367	-1.49315	-1.28498	-0.546931	-0.0192084	0.400167	-0.474185	0.280975	0.615225	-0.710969	-0.772564	-1.20901	-1.11008	1.02478	-1.2796	1.32609	1.55701	-0.105208	1.30535	-0.320929	1.0376	-0.714165	1.9787	-0.0911646	1.73721	0.667378	0.64511	2.93545	0.995153	0.108156	-1.5437	0.975533	-2.09887	-0.0281275	-0.150855	-4.11502	-1.53556	-0.92437	-0.902403	-0.974852	1.99573	0.319594	0.032711	0.6377	0.481349	-0.00733407	-0.598353	1.30146	-1.9376
DHFR	P00374	0.67232	-0.729743	4.97791	0.381898	0.751311	-0.631221	-0.880378	2.71121			-1.25545	-0.378743	-1.17796	2.47832	0.483269	1.2584	3.4069	-1.00525	-2.03812	2.00533	0.986878	-1.14493	0.320494	1.30466	-0.116488	1.01852	-4.29562	0.851031	1.55905	1.32101	-2.20011	0.959734	0.677429	0.77474	-0.0130034	0.121939	0.715478	-0.965741	1.58628	0.349642	-0.231487	1.20524	1.39722	1.04787	1.15362	0.496855	0.89146	0.79379
CYB5R3	P00387	-0.377233	2.86369	-0.961957	-0.281599	0.986995	0.724394	-0.236461	-1.88407	-0.11321	-5.44313	-0.326646	0.889457	1.11798	1.97267	-0.449921	-1.01131	0.0278026	0.775846	1.40918	-2.39992	-0.290408	2.3928	0.510259	1.42886	-0.245114	0.267904	-0.4314	1.08592	1.49473	-0.209232	-0.383506	-0.751717	-1.72513	-2.7646	-2.41371	-0.306315	-0.0608296	0.00726684	0.253814	-3.04884	0.622657	-1.12099	-1.29672	0.0916354	0.829012	3.13373	2.77554	1.21941
GSR	P00390	1.89796	4.33884	0.23942	-1.7939	0.450799	0.170497	-0.067721	-0.0861041	-0.84543	-1.86616	-2.5801	-0.842722	0.267931	0.00134913	1.48429	-2.67109	-0.104449	1.97678	1.38292	-0.145884	-1.71611	2.6625	-0.120211	-0.273488	-1.21596	-0.452336	0.565313	0.23695	2.03397	1.04561	-0.208778	0.411119	-0.390833	-1.15036	1.59023	-1.33087	-1.33401	-1.54918	-0.6364	6.14728	1.7128	-0.257052	-1.73578	1.41881	-1.00715	1.90914	0.12145	-2.14487
MT-CO1	P00395	1.73499	0.516561	2.15557	2.26876	1.68572	-1.78833	2.53627	0.266381	1.59437	0.785585	1.49991	0.0559361	1.93822	-0.0450108	0.308256	1.97978	0.0483686	-0.226654	0.548363	-1.91864	1.72954	-0.35327		-0.661887	0.659992	0.55069	0.942794	0.213674	0.528803	0.712032	1.17923	0.418174	1.06195	-1.39388	-2.07717			2.83202	-1.77654	1.23988	0.452122	-0.0700261		-1.67001	-0.0536853	-1.11781	-3.54387	0.828218
MT-CO2	P00403	0.991607	-0.658708	-0.128279	0.0589141	2.35529	-1.03543	-1.01522	-1.23979	-0.660946	-2.65074	-0.460813	-0.520609	0.773566	-1.3869	-2.11812	2.44055	-0.833784	1.95939	0.149192	-0.770743	0.363007	-1.54124	-1.49677	-0.590117	1.17282	-0.141463	2.60476	1.77924	-0.55447	-0.58193	3.54896	-0.281978	-0.133135	-2.08356	-2.30163	0.593795	-2.12474	-0.470543	-0.590742	0.360344	-2.0801	-0.404383	2.37683	1.03447	-1.66557	-1.21749	-0.0121724	-0.331848
MT-CO3	P00414	1.11208	0.540423	2.86092	-2.14748	3.28978	1.76948	1.12919		0.316374		0.631406	0.6705	2.35145		-1.04971	3.10698	1.46898	2.26087	2.37909	1.42817	1.99904	-0.922889	-4.00716	0.141827	0.540353	1.73271	3.26116	2.32313	-0.664861	-0.795572	0.545438		-0.900426	-3.38319	-0.223797	0.985016	0.410373	-3.58808	-6.70124		-9.99895	-0.283933	0.611148	-0.436638	-2.36318	0.846161	1.63029	0.697293
SOD1	P00441	0.168327	0.562134	-1.67791	0.598446	-0.193541	1.04291	1.76845	-1.72033	-1.97292	-3.40715	-0.0853033	-1.11048	0.584572	-0.962376	0.900311	-0.376918	-1.10253	1.65704	-1.98247	0.216177	0.400741	1.99956	1.93353	1.18175	-1.09755	0.438985	1.99609	0.184202	1.94397	0.773498	2.26687	-0.172933	0.0620019	-0.657364	-0.378967	-0.229334	1.99548	0.494386	-0.644518	-1.26287	-1.08358	0.421249	-0.703375	0.697122	-2.34155	-0.629013	-2.34907	-0.440078
CP	P00450	-2.45748	1.39341	-0.436134	-0.219445	0.736149	-5.23543	-0.492503	-0.456911	0.748994	0.00461297	1.39269	1.24414	-0.548785	0.539712	0.448801	-0.0598228	-0.995365	-2.2017	0.68567	-0.922865	0.0991624	0.382713	1.07509	-0.217319	-0.697929	0.417585	-1.07569	0.722715	0.1042	1.08519	-0.96883	-3.1551	2.29168	1.93575	-0.515175	-1.96783	-0.0993163	-1.00782	1.97284	0.544129	-0.715704	-2.20484	-1.34949	1.94396	1.46005	0.487537	2.37405	1.10493
F13A1	P00488	-0.664402	1.55967	0.238743	-1.22591	-0.454568	-0.918575	-0.877569	0.0854255	-0.688394	-1.56655	-2.06346	-0.267734	0.44975	0.556992	-0.875185	-1.99274	-0.0159472	0.417964	1.58484	1.46916	-0.390032	1.52591	0.973692	-0.101455	-1.32543	0.632071	-1.52785	1.11638	1.89348	-0.350287	-2.43824	-1.75706	1.93877	0.497473	-0.696043	-0.439604	1.261	0.722024	1.59743	-0.06828	1.39848	0.0811366	1.41587	-0.746197	-0.109466	2.16534	1.25342	0.856125
PNP	P00491	0.265011	-1.20504	-0.839137	-1.16238	-2.23171	0.156987	0.0104762	-1.01366	-2.30213	-2.00023	-1.14182	-0.633942	-1.99035	-0.334531	-1.86785	-1.4783	-2.08625	-0.711634	-0.279411	-0.15601	0.429006	-0.406381	0.00751869	-2.84014	0.0535272	0.548277	-3.72349	-0.171573	1.66805	-0.172647	-1.5274	1.33868	1.24577	2.50164	-0.20232	-1.74469	0.397575	0.948629	1.37901	0.555829	1.31228	0.0354264	1.1785	0.0417604	2.52329	2.45119	1.65727	-0.459038
HPRT1	P00492	1.03103	2.16841	-1.37424	-0.725704	-0.541651	-1.08931	2.23087	-0.940951	-0.911742	-1.49622	-2.16921	-0.410046	-0.529511	0.545532	1.06268	-1.36261	0.212065	-1.51099	-1.1006	0.401711	-0.965868	-1.28342	-1.23261	-0.763219	-0.766383	-0.246469	-2.17126	-1.55548	0.0742679	0.859737	-0.591942	1.82515	-0.209418	0.340101	-0.395368	-0.155392	0.0885094	0.013103	0.0776063	-0.384706	1.62226	-0.229802	0.0564274	-1.64931	1.75068	0.273965	-0.628081	-1.43751
GOT2	P00505	-1.40089	-1.16678	0.230666	1.22506	1.71819	-0.56186	0.338921	-1.22973	-0.0464876	-1.69507	-0.687048	-0.108976	1.39575	-1.31048	0.209982	1.28903	-0.100413	1.83209	-0.413304	1.2584	0.812727	1.05869	-0.381613	1.84844	0.893876	-1.30252	2.52941	0.29796	-0.667258	-0.0334121	3.1891	-0.532821	0.00019751	-0.64041	-2.69429	0.906628	-0.285932	-0.733826	-0.425973	-1.25673	-1.62361	-0.143269	0.559421	0.133438	-0.764503	-0.831454	-0.235452	1.38952
PGK1	P00558	2.05103	0.756023	-2.10237	0.0481841	0.133897	0.295686	0.721328	-2.98982	-2.22636	-2.16619	-0.405182	-0.167208	-0.249675	-3.04789	-0.185595	-1.21152	-1.58994	0.0358571	-2.36453	-0.639867	1.48776	1.23462	-0.328959	0.790568	0.508971	-1.74305	0.62292	-0.216604	1.49921	1.95203	1.77894	2.94675	-0.281117	-0.0426578	-2.18541	0.546256	-0.788206	0.629625	-1.48507	-1.65099	-0.0985235	0.264615	-0.98105	0.0854842	0.883678	-0.358827	-0.632823	-1.20176
AK1	P00568	-3.5075	2.63539	-1.3683	-1.34108	0.888294	-1.5022	-0.918552	-2.14895	-1.79263	-2.32024	0.93003	-0.883867	3.33579	0.227888	-3.53035	-2.0606	0.0946676	-0.909625	-0.880242	0.0807835	0.390917	0.809505	-1.1185	-0.355052	-0.59311	-0.614162	-0.258897	-0.640843	0.627826	-0.015901	-0.387268	-0.344439	0.222207	0.237174	-1.66054	-1.1864	-0.0359412	-0.697382	0.811061	-1.35227	1.91523	0.624648	-0.173902	1.70766	0.270636	1.84475	1.26044	0.159038
F2	P00734	-1.23158	2.3437	-3.29582	-0.642397	0.266426	-0.879795	-0.698113	-0.519984	0.0687927	0.0788241	-1.33441	0.871722	2.0691	1.37255	-1.05101	0.474109	0.100759	-0.966772	1.59381	1.38052	-0.487813	-1.04356	-0.523347	0.236522	-0.625967	0.950521	-1.6377	1.70856	0.546778	-0.0672817	-1.92381	-2.2096	1.55717	0.282589	-0.543218	0.853947	-1.20308	0.120521	1.55412	-0.0430629	1.41006	0.41888	-1.23461	0.207959	0.0803643	0.943391	1.7161	-0.495846
C1R	P00736	0.345193	-0.370448	-0.373155	1.3249	0.435506	0.407718	2.29425	0.752805	1.02198	0.204109	-0.00191317	3.74025	-1.08361	-0.0828524	1.38563	-3.29089	0.0236522	0.607716	-0.200046	0.293543	2.59255	5.80648	2.63684	3.92879	-1.83579	-0.787339	0.0107435	-1.57697	-2.94896	3.40963	1.65353	1.08297	-0.61118	-3.13172	-0.94976	-0.970787	0.126146	-0.92756	2.47841	-0.878674	-0.445166	-0.867463	-2.39285	-0.683333	-3.85225	1.86546	0.848589	-2.43363
HP	P00738	-4.48513	3.54882	-2.08256	-0.750437	1.84513	-0.603533	-0.275591	-0.248276	-0.0253952	-1.18823	-0.409285	0.784187	1.73159	0.228597	-0.569144	-0.38846	0.394481	-0.0068914	1.4778	2.20298	-0.819114	-3.25882	-2.45061	1.4378	-2.75334	-1.0826	-1.60679	1.03254	0.517628	0.735913	-0.279956	0.966424	1.43588	0.601631	-0.0884739	-0.660324	-1.39645	0.387017	-1.75105	-0.749476	2.04828	-0.169073	-2.73599	0.694674	1.87291	-1.03771	3.67377	0.467023
HPR	P00739	-1.9926	3.26915	-1.04987	-0.0611829	1.03142	-2.55625	-1.10484	0.418288	-0.0674477	-1.33717	-2.05681	0.907879	1.27484	-0.149997	-2.06264	-0.66243	0.234743	0.0896811	1.38168	2.17829	-0.243398	-1.81637	-0.793755	1.83181	-2.06413	-0.93296	-1.61548	0.814944	0.385977	0.164374	-1.88558	0.675294	2.06586	0.871305	-0.0489698	-0.621296	-1.19276	0.310764	-0.899327	-0.388753	2.1757	0.0978258	-2.16897	0.677355	1.43161	-0.625069	2.94911	0.0557934
CFD	P00746		0.193541	1.13895		-1.00338	-0.369552	0.982862	1.24795	1.69854	1.40939		-0.0147212	-0.600948		-0.696156	2.11434	-0.464685	-1.41108	2.83684			-0.411451		-1.77122						0.534946	-0.280243	1.08744		0.346072				-1.46069	0.870889			0.952987			0.917478	0.725133	0.566212	1.50783
PLG	P00747	-3.00861	1.99465	1.96209	-1.47626	-2.15665	0.127444	0.198649	-1.30216	-0.439186	-1.17774	0.380007	0.47155	2.74177	1.23051	2.87162	-3.28557	-0.323551	-2.66002	-0.615287	-0.595671	2.25078	0.167688	-0.95031	-0.950056	-2.01414	1.33435	-0.563477	0.965035	1.29795	-2.62597	-0.654454	-3.29112	-0.153786	0.410548	0.0437719	-1.5479	-0.455419	0.81513	0.473306	-0.552991	0.151954	-2.94411	-1.00162	-1.65951	-0.794009	2.30691	1.95093	0.167011
CFB	P00751	-2.87286	-0.481069	0.238301	0.433359	-1.53138	-0.97578	0.0366667	-3.05099	-3.80557	-0.01345	-1.39123	-2.00013	0.922144	0.528688	-0.396592	1.31806	-0.444908	-1.01793	0.102077	-1.08608	-3.26926	2.02836	-0.233122	-0.987787	6.21212	0.984165	-4.53251	-0.167742	-1.00018	-2.09748	-0.417557	0.689897	-0.666257	-1.84843	1.42424	-0.401918	0.0177962	1.78082	6.74723	3.81117	4.13796	7.08297	6.08136	0.104101	-2.63278	-0.194043	-1.42903	-4.84522
ADA	P00813	-1.12516	-1.42919	-0.893923	1.66601	-0.175206	-2.61537	0.34071	-2.32189	-0.0151765	-0.583009	-2.0796	1.03334	0.573787	-0.598266	-0.471658	1.50842	0.57584	-0.716565	0.577812	0.904454	-1.10763	1.0398	-0.0643374	1.42551	1.39435	0.297996	0.438838	1.91221	-0.727264	2.02332	0.219391	0.422046	-0.0530185	2.87979	-2.83228	2.71561	-1.18386	-0.354196	0.490307	-0.631059	0.355304	1.36126	0.501471	1.61025	0.136184	-2.12095	-0.873351	1.07026
MT-ATP6	P00846	-0.635435	-0.875143	0.458197	0.38412	2.66736	2.12157	0.817767		-0.0760362	1.09657	0.901386	0.36025	1.19726	-0.182642	0.970026	1.3314	-1.12496	0.971725	-0.45179		0.689073	-1.08859	-0.547059	-8.90643	0.216158	0.322541	3.53479	0.850793	-0.330106	-0.144082	2.88015	0.92724	-9.53812	-1.26924	-2.83343	-0.75711	-11.0845	-0.48906	-0.485331	-1.08666	0.124945	-3.79527	-0.307027	1.73757	1.02227	1.04973	1.52296	1.43161
CA1	P00915	-1.15267	3.04979	-0.837919	0.732333	1.07035	-1.10871	-0.14032	-1.21412	-0.916913	-0.0209679	-1.62109	0.0444899	-1.21819	-0.689578	-2.02879	-0.0601753	-1.28951	-0.175171	-1.16793	0.845211	-1.66416	-0.495619	-1.96958	-0.137934	-2.46103	-0.482175	-2.38237	0.429319	-0.194276	1.09844	1.37686	1.40229	1.54841	-0.833553	0.63584	-0.977775	-0.0289403	-0.183021	-0.738298	0.317294	3.0963	1.23638	-1.60314	1.49287	2.14115	0.567099	0.830438	0.995282
CA2	P00918	-0.771758	3.86696	-1.02393	-0.374317	0.802267	-2.29405	-0.396513	-0.297794	-2.00937	-0.636537	-2.72203	-0.419501	0.672818	0.912569	-3.22793	0.0501759	-0.102535	0.0417103	0.9658	1.0247	-1.33554	-1.15401	-0.981337	-2.05314	-1.00899	0.265341	-1.40459	-0.133169	0.961529	0.329933	0.637826	1.21879	1.40939	-0.938183	0.726191	-2.04619	0.277808	-0.524429	-1.55649	-0.85446	3.76589	0.339357	-0.302445	1.56425	0.889998	1.54592	-0.559784	0.752716
ASS1	P00966	0.0189949	-0.327982	1.03534	-0.811978	-0.378473	-1.39095	-0.464892	-0.931969	-0.808779	0.163895	-0.377741	1.55094	-3.17189	1.27243	-0.543542	1.06978	-1.42313	1.93189	1.93051	0.943164	-0.0693201	-0.156868	0.659742	-1.0263	-0.0142255	1.14975	0.620244	-1.49269	-0.0175102	0.160337	-1.42608	0.386127	0.487197	-0.140247	2.09524	-1.42971	0.959053	2.63787	-0.922444	2.13367	0.858161	1.50348	0.124799	2.18631	3.10655	-1.93646	-1.86553	2.39061
OAS1	P00973	-1.02602	-0.913554	-0.00878771	0.323147	-1.28425	1.10151	1.48363	0.60694	0.318723	1.0037	-0.380902	-0.557323	-1.94856	0.408214	-0.131392	-0.712212	0.523085	0.612971	1.22224	0.103988	1.0192	0.368635	-0.716076	-1.24504	0.29163	1.33794	-3.27876	-0.352109	-0.989871	1.70774	-1.78337	-1.93599	3.4136	2.09058	1.93424	-1.4898	0.803329	0.249758	0.615891	0.501958	1.39881	-1.63626	2.68456	-0.915886	-1.53905	1.12528	3.31909	-2.35534
SERPINC1	P01008	-0.740982	2.02143	0.105642	-0.748615	-0.350532	1.40373	-0.0439278	0.364058	-0.33494	-0.204415	0.197174	1.21977	1.50682	-0.377979	1.52689	1.0089	0.468439	1.1008	1.81528	2.19977	0.850737	1.24566	-1.03086	-0.768807	-1.16754	0.746258	-3.06775	-2.05836	-0.911724	2.15265	2.15134	1.15187	1.37644	-2.14277	0.716476	1.62943	0.774006	1.78096	-0.568748	-0.146116	-0.74313	0.377701	-0.207958	1.66467	2.31224	-0.778056	-1.19038	-3.61361
SERPINA1	P01009	-1.55501	3.0876	-3.10502	-1.52684	-1.85979	-4.4773	-0.94615	-0.882547	-0.313666	-1.13136	-3.16452	-1.24884	0.952834	0.789213	-0.535856	0.705844	-0.801227	1.47674	1.04358	0.995199	1.30565	-1.22489	-0.71801	1.75901	-1.62894	-0.274985	-0.633677	0.00738157	0.366751	-0.0273582	-0.00837467	0.0718809	0.93378	2.44962	-0.186631	1.70605	-0.173159	-0.647356	1.91838	0.263366	2.79699	0.154191	1.14216	1.00333	1.22744	0.654263	2.96832	1.79157
SERPINA3	P01011	-0.549527	1.58681	-2.60842	1.25471	0.206869	-0.242616	-1.59421	-4.56167	-1.84438	-1.30147	0.942757	0.216842	0.926547	1.23038	-2.44483	0.410638	-1.1465	-0.628216	0.575322	0.947557	0.852145	2.30808	3.43537	0.0893249	-0.518793	0.120252	-1.58833	0.100015	-0.0373948	1.13689	0.962658	-0.729565	-0.307629	1.50939	-0.609566	1.19835	-0.791458	-2.3944	2.50411	1.76422	2.35224	1.61477	1.50283	2.09559	-0.250295	-0.0189106	0.191627	-0.229805
AGT	P01019	2.48173	-0.355637	2.3535	2.45947	-0.568401	0.786937	0.14997	0.51774	-0.468355	0.579952	-1.2441	-0.85806	0.0655143	-0.47051	1.68185	-0.98268	-0.332498	-1.44879	-2.23012	-0.305263	-3.62465	3.14888	-0.72229	0.702444	-0.0394054	-0.537119	-0.987027	4.13407	-1.75492	-5.46213	2.54281	-0.28276	2.73393	-2.32905	-1.06602	-0.214474	1.41905	1.84431	0.178418	-0.691227	-1.74334	-1.38208	-0.441646	-0.022057	-1.82676	-0.983823	2.55274	2.66652
A2M	P01023	-0.873759	2.57258	1.27331	0.147083	1.72362	-3.30535	0.114641	1.51261	2.10851	1.24611	-0.360121	1.29639	1.14575	1.66772	-1.50853	0.298907	0.709533	-0.9382	1.69952	1.18828	-0.878459	-1.74911	-3.47627	0.691282	-1.15063	0.773885	-1.8405	1.55341	-1.42863	0.30224	-0.906762	-2.05304	2.35427	-1.44927	-0.440188	-1.27504	1.04011	0.651301	0.579728	0.419334	2.03488	-1.10788	-0.69681	0.0826499	0.842519	-0.395018	0.733803	-0.664736
C3	P01024	-1.67482	1.42551	-1.11278	-1.05115	-1.16743	-0.472432	-1.91614	-2.37136	0.407345	0.487942	-0.270843	0.00603517	0.148806	-0.0299707	-1.46829	-1.04895	0.399236	-0.447338	0.916011	1.35788	-1.30402	-0.222607	0.373491	1.20056	-0.772188	1.01668	-1.80584	-0.0956035	0.991217	0.400175	-2.21197	-1.89439	1.4145	0.618588	-0.689955	1.33457	0.049115	0.865274	2.14949	2.40105	4.48304	2.24585	-0.138524	-0.180125	1.00211	2.19581	1.68463	-0.477054
C5	P01031	-3.3416	2.31366	1.86812	-0.743371	1.62728	-3.22068	3.39385	-0.960724	1.7783	0.0927172	-0.153953	0.876385	2.28221	-2.37869	-2.76214	0.539515	-0.651657	0.535188	0.0996114	0.717624	-0.292953	0.705365	-2.22234	0.0109324	0.730449	-0.803536	-0.310921	2.35302	-0.0486414	-0.517707	1.57023	3.48566	1.06951	-1.37789	-1.55672	1.83171	-3.92906	-0.538958	-0.323707	-0.890677	-2.56492	0.363474	-3.23807	-0.325569	3.68266	-0.20843	0.0864386	-3.0924
TIMP1	P01033	-3.20028	-0.387271	-1.18107	-2.72007	-0.530951	-0.725393	-2.37587	-0.216967	-0.400168	0.278738	3.57388	-0.469155	-0.976113	-0.0952183	-0.549318	-1.58013	-1.29113	-0.541291	-1.44299	-1.16702	-0.493875	2.31938	0.317291	2.57186	2.81118	0.623573	3.27369	-0.751037	-0.0327167	-2.5893	1.83813	-1.21124	2.38124	2.28852	-0.0699037	-1.10012	-0.536079	-0.172889	-0.981692	-2.11095	-2.89544	3.53293	3.14057	-1.86145	1.65954	-0.435787	-0.955783	-1.47254
CST3	P01034	-0.0325758	1.28056	1.21431	-0.44205	0.465064	-2.1181	-0.832293	-1.06576	-0.317866	0.660645	-1.27421	1.40006	-1.65921	0.631184	-1.3595	-1.9709	0.0977906	-1.82892	1.48345	2.31626	-0.768702	0.512813	1.34391	0.0989492	0.529993	0.19867	0.682931	0.603984	1.66206	1.28683	-1.61043	-1.18279	1.77422	0.495885	-0.45103	0.81658	-1.40549	-0.228164	0.0416469	-0.391084	0.93609	-0.317445	1.05276	-1.71545	2.19564	-0.424071	-1.50551	-1.66788
CSTA	P01040	-0.263019	1.46007	0.271234	-1.86238	-0.800885	-0.70004	-1.23944	0.180381	-1.16699	-0.496611	-1.78002	-0.374683	-1.33191	1.28222	-2.08106	-0.694753	0.585993	-2.08972	0.716775	1.46134	3.68968	1.65552	0.585053	0.690624	1.24313	0.71437	-3.56463	-0.506592	0.300686	0.826405	-1.29948	1.82022	0.384544	0.277875	1.1463	1.84214	1.23829	0.7794	-0.127771	-0.377479	2.2269	0.912664	-0.405059	0.604563	2.0473	0.206626	0.50165	-1.80879
KNG1	P01042	-3.389	1.84068	0.22412	-0.458897	-2.31941	1.82911	-1.78674	0.820625	-0.753842	-0.0295643	0.426852	0.678189	1.37937	1.43004	-0.521885	-3.04491	0.775493	-1.41829	2.25904	1.86243	-1.66227	-1.249	-0.828908	-0.788327	1.18682	1.5667	0.0114887	1.33241	0.984806	0.182475	-3.79062	0.0429911	2.25178	0.619358	0.017876	1.0077	-0.555663	-1.53026	3.33342	-0.335867	0.237527	1.72759	-0.387717	-3.87006	-0.346075	2.38525	0.35899	-0.678129
NRAS	P01111	2.39548	0.423217	-0.498703	-1.4905	-3.45656	-1.70675	-1.68396	-0.487097	-0.780913	-0.30496	0.352078	-0.668467	1.50078	-0.0317204	3.18084	6.25143	-0.0516013	5.25522	4.77423	1.00285	-2.02142	-1.95276	-1.53403	4.51882	-2.30241	-1.05743	5.87046	-1.36388	-0.168378	-1.53468	-1.46754	-0.69259	-1.36731	-1.59532	-0.790144	-0.854973	0.111271	-1.23517	-2.2036	-1.73753	-0.405161	-2.2383	1.68699	-2.28414	-0.103058	0.40536	0.318999	2.97763
KRAS	P01116	0.287424	0.429796	0.900199	0.488073	-2.34776	-0.403377	1.5114	0.346336	-0.0749068	0.421759	0.59769	-0.82036	-1.57244	1.67358	-0.572767	-0.621664	-0.0855446	-1.53022	-1.31194	1.30766	0.403268	-1.18276	-1.69613	-1.36273	-1.2413	0.167567	-0.225725	-3.11926	3.22133	-2.02619	-1.84664	-1.05025	2.84576	-0.258308	2.04521	0.567081	-0.221493	2.66099	-1.08051	0.0494081	-0.253511	1.44577	0.212425	-0.7225	0.0394985	2.10565	-1.53566	-0.881158
EGF	P01133	0.310202	0.940633	0.45155	0.762339	0.0941303	-7.00758	1.6579	0.850905	0.727215	0.449443	-4.54264	-3.66802	-3.27245	1.42324	1.59148	2.17676	-2.7034	-2.16854	-0.887611	-0.244183	2.29325	3.75668	0.444702	3.10618	2.08113	-0.204887	0.832935	0.516007	0.297682	-2.13165	-0.476117	-0.747079	0.569562	-4.80077	1.54223	2.73708	1.64791	-0.120353	-1.56321	2.17832	-1.67714	-3.96121	-0.127213	1.51762	0.30462	1.05862	-1.14033	2.18824
TGFB1	P01137	0.751992	1.72853	-0.856166	-0.228288	-1.05037	-1.01182	-2.73666	0.395887	-0.227606	-1.27463	-3.3247	-0.600432	0.176939	1.92328	2.39553	-1.93416	-0.172992	-0.23899	1.14848	1.70393	-0.915768	1.03263	-0.218033	2.39729	-0.919096	1.42516	0.606253	1.0393	1.56942	0.334777	-2.67626	-1.32744	1.41183	-0.92656	0.289875	-0.519598	0.643174	0.709574	0.281989	0.653072	0.197367	-0.909251	-0.329304	-3.53317	-0.875103	1.56968	0.464916	0.161123
JCHAIN	P01591	-4.47908	-1.99248	-3.15814	1.00226	1.46548	3.13261	-0.337913	-1.54047	-0.742802	-1.55754	3.63693	-1.1196	0.642296	-1.242	2.58193	4.47302	-0.373671	4.07426	1.2517	0.153376	-0.417737	-1.76951	-0.822331	-1.33358	-0.580252	-0.866078	2.84573	4.16305	1.08593	0.784545	0.677343	-1.83992	-1.11388	2.57958	-0.838285	2.92597	0.9558	-0.843064	0.374167	-1.60058	-2.28818	-2.21968	3.0854	-2.79825	-1.42011	-1.16083	-0.964036	-1.92498
IGKV1D-33|IGKV1-33	P01593;P01594	-3.93163	-1.015		-2.68487		0.12019			2.08361	0.0226893	-0.216686	-3.11468	-0.412507		1.09045		2.53338	-3.31006	1.48675	1.09437	-0.310842	-1.75292	-0.575734	-0.258634	-2.02473	0.560913	-5.49099	-4.92898	1.09101	-0.742623	0.396262	0.808153	1.56512	0.515996	0.00911332	2.05893	-0.29524	-0.974835	2.55827	0.7898	2.49235	0.825219	0.458914	0.433869	0.560903		0.478192	-0.255064
IGKV3-20	P01619	-0.101475	0.588294	-1.95959	-2.46451	-1.04819	-0.689806	0.173147	0.0162466	1.67517	0.61539	-0.254316	1.58732	1.07579	0.610093	0.835403	-2.13553	1.39509	-1.90444	-0.158498	1.47398	-1.77582	-0.751547	-1.14847	-1.75314	-2.59902	0.485302	-2.3924	1.26848	1.00749	2.78722	-1.35605	-0.50076	2.41796	4.88676	1.0493	0.824961	0.821754	2.70538	0.511532	-0.168113	0.631908	-0.441796	0.702426	0.240065	0.040986	-1.37815	0.855716	-3.13661
IGLV1-44|IGLV1-47	P01699;P01700	-1.16353	-1.21326	1.31091	-1.92771	-1.99127	-0.421424	-0.489701	0.690617	0.730382	0.739834	-0.922766	1.35879	-0.898524	-2.69875	4.75289	0.442123	-0.416114	0.690097	-0.40711	0.736581	-2.07937	-1.07529	-1.10642	1.27687	-1.25225	-0.702688	-1.13252	-0.266527	-0.335026	0.572278	0.0227399	2.65318	1.66666	-0.210041	0.793617	-2.49255	-0.5385	1.7218	-0.865048	0.691719	3.39867	1.24194	0.256514	-0.42303	0.958206	0.748572	2.10438	-3.08314
IGLV1-51	P01701	-0.259252	-0.424306	-1.18471	-1.81406	-1.51459	-1.08743	-1.07089	-0.671722	-0.384055	0.076008	-0.785751	1.41291	0.242154	-1.4816	2.22307	-0.82397	0.609938	-0.261557	0.751372	2.37699	-1.5622	-3.08779	-2.44015	-2.07068	2.02268	-2.42206	2.73029	-0.794599	0.372891	-0.0214096	-1.08041	0.0102002	0.254315	-1.58629	0.603136	2.72787	1.96327	2.1447	-0.175143	1.87415	1.48549	-0.429554	-1.51951	2.35789	0.713511	1.36849	2.09196	-1.92976
CD4	P01730	-2.48186	-1.02871	-1.5528	-1.57521	2.20717	1.55522	1.72967	1.52949	1.55536	0.478149	-3.43031	1.1387	-1.65497	-0.0773273	-0.773216	-0.722052	1.57395	-0.763484	-0.322774	-0.648831	-0.427375	1.96413	0.716217	0.32375	-0.630682	0.658879	-2.17078	-2.81277	-0.0383147	0.781159	-6.4366	-0.724051	0.688344	-0.156742	0.0220293	-0.121055	0.713633	-0.285532	0.55789	0.630576	0.698453	1.04388	-1.4014	1.94732	0.658948	-0.292753	1.73201	-2.01279
CD8A	P01732	-1.16696	0.0903663	-1.24429	-0.840351	-0.945678	-1.07774	-1.14689	-0.540185	3.49288	1.24958	0.278259	0.926413	-0.878473	1.48746	1.32657	1.18883	0.614438	-0.698698	0.878659	1.12564	0.356983	1.00405	-0.0194611	-0.540624	1.70774	-1.10339	0.191382	-0.467948	-1.35712	-2.68581	-0.931873	1.66426	0.755776	-1.29765	2.27197	0.4283	-1.771	-0.619584	-0.0896811	-0.913392	1.81715	-0.0530581	-0.786022	0.952786	0.0631279	0.435043	-1.30205	1.07027
IGHV3-30|IGHV3-33|IGHV3-30-3|IGHV3-30-5	P01768;P01772;P0DP02;P0DP03	-1.11257	1.45656	0.75286	1.43958	4.13094	-1.65321	-1.15008	1.49755	0.735532	0.659275	-2.05584	-1.0539	0.587387	-2.73988	-0.517671	1.20152	1.77042	-2.60217	2.49887	0.728561	0.612704	-0.372308	1.67457	-1.40421	-1.13055	0.183429	-2.96414	1.55667	0.419159	1.68639	4.78803	-0.955478	0.801349	0.96467	1.28956	0.424089	-0.953313	1.57621	-0.501607	-0.690677	0.482834	-0.131742	-1.19054	-1.64289	2.1659	-2.59055	0.350073	0.639083
IGHV3-7	P01780	-0.877604	1.48322	3.14249	-1.18739	2.08377	-1.96772	0.483742	1.5731	1.9741	0.628766	1.01466	0.44515	1.54988	1.33863	-2.66852	0.979363	0.844932	1.15105	0.612931	1.54533	1.20679	0.700008	-2.11882	-0.986378	0.901934	0.325413	-2.64091	-0.558398	-1.30505	-0.0278746	-0.378896	1.07797	1.66876	-0.340213	-0.765345	0.867337	-0.633289	-0.133063	1.37081	0.156015	1.03282	0.437047	-1.61653	-1.47399	2.85735	0.16495	1.45904	-1.90113
IGKC	P01834	2.49857	0.159259	1.09701	2.29631	1.66478	-4.16267	-5.14476	-1.46437	-0.434264	-1.67161	3.1563	-1.23803	1.50269	-0.740257	-3.97135	2.15488	0.0736174	-2.92867	1.37797	0.790826	-2.86957	1.42436	-1.93115	2.37648	1.53546	0.120068	-3.60529	2.62895	-2.66637	1.35061	2.54656	-2.28922	0.744101	1.16653	-0.79505	2.55998	-0.796085	0.0911508	1.09677	-0.496374	-2.19737	1.5744	-0.734733	2.56214	-0.263111	-0.214167	0.0512307	2.23072
TRAC	P01848	-2.63079	0.678253	1.64235	1.89426	1.79456	-0.972183	0.485977	0.476255	0.724283	0.566075	-0.979468	-1.7663	-1.36461	-0.531904	-0.858054	-1.192	0.521959	-1.4876	0.89105	-1.78533	-2.05295	0.0328304	0.112035	0.554111	-1.09379	0.369752	-1.98818	-0.413873	0.0207013	-0.311182	0.387868	-0.811533	0.536878	1.5985	2.74538	0.480392	0.797241	0.44941	-0.514525	1.51835	-0.517322	2.11987	1.48055	0.107372	-0.930318	1.0388	0.710846	0.03228
IGHG1	P01857;P0DOX5	-3.53813	0.0600521	2.22074	-1.35324	1.82705	0.788934	-2.46003	-0.830018	0.419302	-0.947259	-1.26399	0.613722	1.74255	-0.103239	-2.50238	2.73832	0.113743	-2.65724	2.46858	1.31981	2.63689	0.738983	0.888133	0.212676	-2.57773	0.0700608	-2.46343	3.47127	0.949175	1.53045	-3.39788	-2.34631	0.940083	0.738975	-1.30936	1.79583	-2.12838	-0.308395	1.39869	0.1433	0.777277	0.864894	0.88159	-2.47179	-0.77157	-0.899614	0.0752703	-2.53754
IGHG2	P01859	-1.87322	2.28888	0.434545	-1.28513	-0.352541	-1.77114	0.00623664	-0.537901	1.68392	-0.217292	-1.04919	-0.511953	1.22596	0.166659	-0.612974	-0.104316	0.366645	-1.85535	0.684778	1.7415	-1.22358	0.550042	1.5847	-1.07611	-1.15632	0.591141	-1.76444	-1.0139	0.688924	1.6558	-4.59548	-1.91996	1.63744	1.12085	0.724009	0.888549	-0.760348	1.24019	-0.748181	0.172846	1.03927	0.935965	1.55038	-0.320594	2.61649	-0.746433	0.392956	-0.268947
[truncated: 4,887 more rows]
[truncated: 28 more columns]

## Sheet: S3-ProtCD138
Gene names	UniProt ID	MM018	MM019	MM021	MM023	MM025	MM026	MM027	MM028	MM031	MM032	MM033	MM036	MM037	MM038	MM039	MM042	MM044	MM046	MM047	MM048	MM049	MM051	MM052	MM053	MM058	MM059	MM061	MM062	MM064	MM065	MM067	MM068	MM069	MM070	MM071	MM072	MM074	MM075	MM077	MM078	MM079	MM081	MM082	MM084	MM089	MM090	MM091	MM092
[truncated: 5,663 more rows]
[truncated: 28 more columns]

## Sheet: S4-SigMyeloma
Gene symbol	Detected in scRNA
IGKV2-24	TRUE
[truncated: 411 more rows]

## Sheet: S4-SigSmallPlasmaMarkerPositive
Gene symbol	Detected in scRNA
[truncated: 319 more rows]

[truncated: 6 more sheets: S5-DrugLibrary, S6-MyelomaDrugResponse, S7-DrugAssociatedProts, S8-Survival, S9-Materials, S10-SampleUsage]
