# Supplementary material for: Ex vivo drug response heterogeneity reveals personalized therapeutic strategies for patients with multiple myeloma
Source: Nat Cancer. 2023 Apr 20;4(5):734–53. doi: 10.1038/s43018-023-00544-9 (PMC10212768; doi:10.1038/s43018-023-00544-9)
Supplement: Source Data Fig. 2 — Statistical Source Data for Fig. 2. [file 43018_2023_544_MOESM3_ESM.xlsx]

## Sheet: 2a,b,d
	Figure 2a			Figure 2b			Figure 2d
SampleID	t-SNE1	t-SNE2	Cell_class	scaled_intensity_CD138	scaled_intensity_CD319	scaled_intensity_CD3C14	Plasma_cell_subclass
MM036	95.2762	6.40908	T3	0.0525333	0	0.0596432	-
MM039	-11.7694	-28.747	plasma	0.219681	0.102347	0.0653022	CD138+/CD319+ small
MM135	-0.0899166	-109.675	M0	0.240495	0.018469	0.728231	-
MM046	14.8149	16.5959	plasma	0.176645	0.00354458	0.0561816	CD138+/CD319+ small
MM083	36.8273	84.0546	other	0.0197351	0	0	-
MM074	50.0899	37.9033	other	0.0161019	0.0148493	0.00919296	-
MM108	29.8684	-40.8275	plasma	0.566637	0.0263323	0	CD138+/CD319+ small
MM079	94.7589	-25.1424	T3	0.0208445	0.0218723	0.189578	-
MM083	-46.8205	-46.519	M0	0.0945669	0.01026	0.19822	-
MM045	35.5956	51.0725	other	0.00827643	0	0.0107202	-
MM133	83.8091	-26.3281	T3	0.041281	0	0.138089	-
MM091	-37.8786	-57.1846	M0	0.0270836	0	0.402525	-
MM044	-3.3217	-69.3136	M0	0.242003	0.0169642	0.6143	-
MM111	-76.611	-56.9904	M0	0.0694835	0.0311682	0.170504	-
MM084	-8.83078	60.1642	T3	0.0893449	0.00214194	0.443785	-
MM078	-35.0728	39.3102	other	0.0261386	0.0136655	0.0159184	-
MM106	-18.4107	-58.0759	M0	0.048776	0.00041986	0.474975	-
MM036	-35.4804	-79.3601	M0	0.259846	0.038376	0.356383	-
MM064	-66.1038	54.2696	other	0.0281731	0.0113903	0.00653873	-
MM057	12.8054	61.5253	T3	0.0495112	0.0082983	0.326813	-
MM026	-86.8008	-21.9921	M0	0.253432	0.0485895	0.336596	-
MM112	-72.0385	12.0723	T3	0.0683457	0.0128489	0.229396	-
MM086	42.9255	86.2962	other	0.0140108	0.0225764	0.00976004	-
MM032	43.8086	-22.796	T3	0.0190677	0.0582136	0.238659	-
MM043	33.4925	-0.631212	plasma	0.0484569	0.0549758	0.010423	CD138+/CD319+ small
MM047	26.1668	-52.0063	plasma	0.247167	0.312899	0.0765572	Myeloma cell
MM054	55.5995	74.6003	other	0.00820005	0	0.00743361	-
MM055	-46.675	7.45926	T3	0.0659902	0.0298045	0.319877	-
MM078	-18.3881	-50.3203	M0	0.0148605	0	0.368944	-
MM090	5.3349	-96.7361	M0	0.505314	0.0246642	0.627679	-
MM048	31.9322	3.39474	plasma	0.103669	0	0.0295401	Myeloma cell
MM024	94.521	-28.3947	T3	0.0282039	0.0630893	0.173633	-
MM018	-50.2503	-42.4709	M0	0.0919453	0.0145108	0.278679	-
MM069	-33.8908	-67.7616	M0	0.228123	0.00859048	0.476904	-
MM072	-28.51	115.101	other	0.0584564	0.0391253	0.0466043	-
MM030	37.1859	-30.4544	T3	0.00104002	0.0325189	0.216722	-
MM069	-52.286	-71.6446	M0	0.203376	0.00730614	0.154451	-
MM054	16.074	47.2982	plasma	0.0749298	0.0500507	0.0858386	CD138+/CD319+ small
MM040	78.0309	1.21213	T3	0.0342927	0.0118613	0.159621	-
MM106	-65.887	-45.4738	M0	0.100897	0.00871716	0.175614	-
MM060	-99.6152	29.9152	T3	0.158466	0.0099926	0.483371	-
MM052	-8.81397	-78.0448	M0	0.27296	0.0477733	0.616776	-
MM137	-28.5993	32.7053	other	0.0286481	0.003087	0.00370641	-
MM076	-46.8104	-53.0167	M0	0.103058	0.0362082	0.133973	-
MM074	-46.165	40.8454	other	0.0342565	0.00891393	0.0260787	-
MM094	0.502639	-13.2295	plasma	0.0754124	0.212562	0.0275	Myeloma cell
MM103	6.95773	10.2429	plasma	0.0654724	0.00384336	0.0277154	Myeloma cell
MM070	87.4142	-36.2796	T3	0	0	0.189077	-
MM028	-19.5299	-81.9122	M0	0.102599	0.0183382	0.0756135	-
MM102	84.9241	5.22768	T3	0.0119909	0.00349699	0.122427	-
MM021	-50.6661	93.8505	other	0.0373033	0	0.0644859	-
MM100	88.2711	-12.8198	T3	0.0126006	0.00220758	0.0970501	-
MM090	-23.5588	-72.6645	M0	0.158058	0.0208228	0.363373	-
MM024	48.2712	39.8168	other	0	0	0	-
MM051	-7.67849	-110.478	M0	0.326327	0.0209391	0.69969	-
MM026	-62.5403	14.7601	T3	0.069945	0.0130342	0.253163	-
MM103	-19.5001	104.245	other	0.0449777	0	0.0188146	-
MM098	24.6388	-11.0145	plasma	0.512111	0.0414708	0.153983	Myeloma cell
MM133	-4.04401	8.46542	plasma	0.0713415	0.096248	0.0226211	Myeloma cell
MM064	-1.52076	43.3388	plasma	0.24645	0.00853578	0.120264	CD138+/CD319+ small
MM066	-11.657	-51.5869	M0	0.0159701	0.00057487	0.348949	-
MM135	-2.45109	115.52	other	0.0419981	0.0177802	0.0114481	-
MM023	19.084	-74.2705	plasma	0.174176	0.154783	0.0300391	Myeloma cell
MM064	41.4613	-39.7921	T3	0.0748693	0.0122091	0.205441	-
MM059	85.995	80.2662	plasma	0.733378	0.0410149	0.0432304	CD138+/CD319+ small
MM035	11.1366	20.7465	plasma	0.0652187	0.0584251	0.0320641	CD138+/CD319+ small
MM054	6.79972	44.0713	plasma	0.0543725	0.0819874	0.0123439	CD138+/CD319+ small
MM103	36.1324	14.3702	plasma	0.0522872	0.08692	0.0415326	CD138+/CD319+ small
MM095	36.6474	-53.3451	T3	0.0601169	0.00709957	0.314185	-
MM057	60.9392	-68.4986	T3	0.0537075	0.0102251	0.24725	-
MM075	-55.3138	71.8589	other	0	0.00838292	0	-
MM028	47.3294	79.2289	other	0.0280846	0	0.0261551	-
MM098	-61.4795	64.3434	other	0.0575053	0.00691517	0.0392882	-
MM074	-7.78712	-87.6104	M0	0.303157	0.0142528	0.687541	-
MM048	-81.1822	-66.9216	M0	0.0881123	0.0344539	0.257458	-
MM091	75.7968	76.1452	plasma	0.626384	0.0196973	0.106426	CD138+/CD319+ small
MM017	49.7458	43.0355	other	0.0156573	0	0.00607317	-
MM022	5.60198	-99.067	M0	0.160238	0.229347	0.724693	-
MM088	-18.279	63.6544	other	0.0297605	0.0326145	0.00962405	-
MM043	44.8048	19.1758	plasma	0.0887711	0.084933	0.0138682	CD138+/CD319+ small
MM068	-68.1152	76.5573	other	0.0566181	0	0.0377853	-
MM138	-36.11	37.5712	other	0.0326047	0	0.00727193	-
MM076	32.6723	-7.11336	plasma	0.131649	0.0076235	0.0232064	CD138+/CD319+ small
MM089	13.9884	-76.6131	plasma	0.1725	0.0148619	0.0322787	Myeloma cell
MM019	-33.0824	-70.3372	M0	0.0594881	0.0595733	0.710762	-
MM079	-23.2304	-57.8084	M0	0.0743456	0.0176196	0.469722	-
MM102	87.9896	-2.92822	T3	0.0294459	0.00175279	0.0973235	-
MM059	-27.9295	-66.5214	M0	0.220352	0.011181	0.307087	-
MM023	-55.9464	64.7509	other	0	0	0.00265351	-
MM087	-60.4574	6.67617	T3	0.144036	0.0114693	0.189187	-
MM025	-27.3233	-79.3912	M0	0.266433	0.35052	0.438613	-
MM052	-32.1017	-62.8512	M0	0.220035	0.0431547	0.348577	-
MM060	-6.24583	-105.596	M0	0.55993	0	0.631397	-
MM027	-15.8118	73.8957	other	0.0404475	0.0199027	0.0265137	-
MM018	68.3764	0.42166	T3	0.0264522	0.0379647	0.169624	-
MM021	27.6013	-87.6013	plasma	0.0598606	0.242236	0.00188998	Myeloma cell
MM104	83.137	29.9295	T3	0.119993	0.0118171	0.112893	-
MM042	44.8154	6.76129	plasma	0.097855	0.00493684	0.0148037	CD138+/CD319+ small
MM066	-7.06513	-102.503	M0	0.162309	0.0339488	0.541666	-
MM074	53.3916	-7.11817	T3	0.0250197	0.00300513	0.126087	-
MM098	-33.0697	-29.8476	M0	0.0167353	0	0.324833	-
MM018	58.0206	44.9366	other	0.00339163	0	0.00374434	-
MM079	-114.402	5.77596	plasma	0.486055	0.0480448	0.117941	Myeloma cell
MM040	-86.7066	8.41876	T3	0.148113	0.0446284	0.347197	-
MM077	-64.6837	-29.5068	M0	0.00847242	0.0446841	0.116223	-
MM108	80.0942	21.5216	T3	0.0633161	0.00369403	0.118243	-
MM069	-50.9733	3.64921	T3	0.0672694	0.00521267	0.305882	-
MM071	43.1857	74.4904	other	0.0139716	0	0.0122538	-
MM066	-66.5832	62.621	other	0.057477	0.00845466	0.0078421	-
MM057	-16.1773	-118.314	M0	0.338324	0.308615	0.413606	-
MM112	12.2405	58.7854	T3	0.0198392	0	0.287094	-
MM055	4.34243	-58.8957	plasma	0.331758	0.0357158	0.0421683	CD138+/CD319+ small
MM069	64.4937	-25.8015	T3	0.0121037	0.021084	0.213944	-
MM091	117.315	-33.6917	plasma	0.057218	0.0982059	0.0193347	CD138+/CD319+ small
MM087	-55.7108	-19.0188	M0	0.0342989	0.0967811	0.214117	-
MM028	-34.0585	4.76258	M0	0.221818	0.0154197	0.14921	-
MM074	67.9903	-61.2611	T3	0.0172885	0.00232854	0.210865	-
MM036	-59.4076	-82.3727	M0	0.0737261	0	0.163393	-
MM033	89.3161	-34.0802	T3	0.015283	0	0.136926	-
MM052	-63.5382	8.97336	T3	0.0837386	0.00834073	0.141066	-
MM038	-2.92231	-31.4638	plasma	0.334016	0.0157766	0.0271393	CD138+/CD319+ small
MM059	-56.2361	43.9371	other	0.0268562	0	0.0209976	-
MM086	40.1087	78.3559	other	0.0139239	0	0.00793604	-
MM098	-10.3792	-10.4988	plasma	0.0770183	0.157027	0.0180199	CD138+/CD319+ small
MM077	40.3691	5.3539	plasma	0.0990618	0.0113857	0.0174071	CD138+/CD319+ small
MM072	-78.6227	-39.4919	M0	0.216552	0.00951593	0.194179	-
MM109	-8.29481	-4.72588	plasma	0.149201	0.0166797	0.0129107	CD138+/CD319+ small
MM090	37.2755	-34.4901	T3	0.0494369	0.00237822	0.299005	-
MM017	-35.5741	-71.8112	M0	0.0667185	0	0.579868	-
MM018	12.6037	-1.58839	plasma	0.0696411	0.0463317	0.0205887	Myeloma cell
MM027	-1.24544	-17.4973	plasma	0.0646605	0.188517	0.0604209	Myeloma cell
MM062	-6.95413	-50.5123	M0	0.20313	0.0125258	0.597067	-
MM109	45.5756	13.6756	plasma	0.127602	0.0068431	0.0305425	CD138+/CD319+ small
MM042	90.8122	1.62629	T3	0.0219757	0.00486239	0.143933	-
MM094	45.9407	-23.7804	T3	0.0209735	0.0519387	0.281671	-
MM081	13.2604	45.5275	plasma	0.207156	0	0.09893	CD138+/CD319+ small
MM043	5.54282	113.267	other	0.0353801	0.00150016	0.00497876	-
MM074	-41.0704	49.2245	other	0.02928	0.0166785	0.0146719	-
MM051	60.0771	-38.7521	T3	0.0881988	0.00314808	0.302184	-
MM067	8.95753	-114.528	M0	0.514454	0.0416993	0.471059	-
MM053	-4.98855	-0.213052	plasma	0.172019	0.0250572	0.0260674	CD138+/CD319+ small
MM101	-0.907006	-2.53586	plasma	0.151344	0.0118377	0.0334723	CD138+/CD319+ small
MM047	86.6101	75.0412	plasma	1	0	0.0599431	Myeloma cell
MM083	-3.72679	24.2402	plasma	0.17411	0.011769	0.0427219	Myeloma cell
MM133	25.5872	8.90023	plasma	0.0269798	0.15157	0.0203434	Myeloma cell
MM084	-58.9164	35.9259	other	0	0.0167561	0.0234118	-
MM057	-14.0484	83.2386	other	0.0494083	0.0125959	0.010052	-
MM080	-46.1271	-57.0714	M0	0.406332	0.0163141	0.28157	-
MM086	55.9242	-48.4061	T3	0.0252551	0.00518038	0.246899	-
MM029	-49.3187	64.3074	other	0.0130754	0.00159406	0.0267238	-
MM138	-49.7842	80.9822	other	0.0242369	0.0127032	0.0857221	-
MM042	93.3605	18.9179	T3	0.0112476	0.00358444	0.0609184	-
MM135	68.957	64.9464	other	0.0145996	0.00231453	0.0121799	-
MM096	21.4827	-39.1975	plasma	0.477151	0.014295	0.0779927	CD138+/CD319+ small
MM023	-110.206	-38.4412	plasma	0.138154	0.25741	0.0156733	CD138+/CD319+ small
MM067	-62.9151	-26.1627	M0	0.202257	0.00437157	0.224136	-
MM078	48.7217	80.6	other	0.0197397	0	0.0288783	-
MM025	58.2207	-38.5617	T3	0.0171333	0.0122571	0.2501	-
MM098	-39.4672	33.7047	other	0.0408138	0.0028337	0.0261535	-
MM102	92.9671	8.74873	T3	0.0169535	0.00294509	0.0729009	-
MM027	-52.0559	-27.8614	M0	0.104326	0.0448204	0.294705	-
MM074	119.435	-33.3987	plasma	0.0161168	0.136687	0.0144016	CD138+/CD319+ small
MM036	-23.9365	-73.313	M0	0.185109	0.0160064	0.470866	-
MM133	60.0902	54.4872	other	0.00493602	0	0.001928	-
MM070	-47.2684	27.6376	other	0.0133013	0.0305544	0.0136241	-
MM095	-84.4365	-31.5931	M0	0.273096	0.00989937	0.266673	-
MM097	-28.8986	90.9975	other	0.0642321	0	0.0325598	-
MM063	46.4909	53.7774	other	0.00585714	0	0.00223257	-
MM133	-28.2883	-51.3712	M0	0.016178	0	0.48812	-
MM035	27.6617	34.4663	plasma	0.112154	0.0043592	0.0549606	CD138+/CD319+ small
MM063	-36.6982	-57.5358	M0	0.0709829	0.00950854	0.510388	-
MM058	-45.3164	71.8763	other	0.0554592	0	0	-
MM063	36.648	49.3782	other	0.010745	0	0.00260421	-
MM048	-26.2928	-45.9074	M0	0.0624042	0.00319823	0.489047	-
MM046	-53.0607	-22.676	M0	0.0877956	0.0195712	0.204029	-
MM024	47.7583	43.5231	other	0.0129954	0	0.00570931	-
MM135	31.7264	63.7651	other	0.0130641	0	0.0101147	-
MM029	28.9742	78.369	other	0.0330301	0	0.0333884	-
MM041	31.1231	36.2698	plasma	0.0675504	0.00462087	0.0326105	Myeloma cell
MM017	29.8065	2.92057	plasma	0.032774	0.189376	0.0139849	Myeloma cell
MM026	-17.2831	-78.1746	M0	0.126443	0.0632221	0.525127	-
MM138	46.3928	58.3351	other	0	0	0.00515647	-
MM099	-116.292	4.0304	plasma	0.503011	0.0343669	0.0478663	Myeloma cell
MM055	-115.88	-41.0348	plasma	0.314421	0.0421668	0.0378533	Myeloma cell
MM039	-4.70067	59.3682	T3	0.148968	0.0319254	0.31344	-
MM039	-43.8788	6.74294	T3	0.159143	0.0544309	0.473204	-
MM042	-71.3505	80.2097	other	0.059445	0	0.0366306	-
MM041	-14.2306	4.12114	plasma	0.184216	0.0072253	0.0275209	CD138+/CD319+ small
MM040	-0.744972	54.1938	T3	0.136346	0.0373624	0.381734	-
MM054	-43.9305	110.896	other	0.0604715	0.0162044	0.0717996	-
MM081	-46.6876	77.3034	other	0	0	0.0167963	-
MM075	-60.6164	-79.7176	M0	0.039502	0.00432839	0.151334	-
MM040	-5.99194	110.873	other	0.0621335	0.00363694	0.0315555	-
MM091	-4.53075	-118.39	M0	0.36262	0.0480935	0.795764	-
MM036	25.3709	76.1178	other	0.0405828	0	0.0152392	-
MM088	100.734	-45.4769	plasma	0.0287357	0.0135205	0	Myeloma cell
MM073	57.2101	-36.2932	T3	0.024299	0.0140529	0.217514	-
MM062	-43.6215	-9.85474	M0	0.0416521	0.00550441	0.344097	-
MM047	-51.933	16.2126	T3	0.124921	0.110617	0.366492	-
MM032	89.0891	22.1256	T3	0.00113202	0.0061173	0	-
MM088	61.5839	43.8843	other	0.00876453	0	0.00536374	-
MM105	101.503	-4.82249	T3	0.0326408	0	0.0759503	-
MM045	102.014	-40.5839	plasma	0.141876	0	0.0208553	CD138+/CD319+ small
MM096	-15.8248	-48.0922	M0	0.144412	0	0.513863	-
MM062	22.0873	37.2742	plasma	0.103018	0.0098753	0	CD138+/CD319+ small
MM133	-32.2316	3.54159	M0	0.195632	0.0833005	0.125012	-
MM108	46.218	57.5847	other	0.0153061	0.00552734	0.00805392	-
MM060	7.44243	72.6148	T3	0.125534	0.00637908	0.427932	-
MM029	51.0029	-55.3622	T3	0.0137375	0.000770593	0.209118	-
MM078	74.6032	-61.5598	T3	0.0269933	0	0.228054	-
MM133	-13.7262	14.2056	plasma	0.069253	0.148164	0.0220339	Myeloma cell
MM038	43.6146	14.986	plasma	0.153855	0.0130376	0	CD138+/CD319+ small
MM030	20.322	0.458383	plasma	0.143815	0.0286517	0.0255004	Myeloma cell
MM074	77.3729	-20.8337	T3	0.016985	0	0.235379	-
MM024	7.14767	14.7667	plasma	0.15566	0.0814804	0.0441247	Myeloma cell
MM048	103.111	-37.0444	plasma	0.084851	0.000786483	0.0103753	Myeloma cell
MM072	-52.2623	34.9186	other	0.0156284	0	0.00715818	-
MM105	-76.9777	-65.6846	M0	0.0269135	0.00069764	0.124946	-
MM092	47.0505	95.0072	other	0.0134859	0.000518982	0	-
MM038	31.5812	23.8491	plasma	0.178405	0.0506878	0.0525083	CD138+/CD319+ small
MM058	-41.8171	5.55183	T3	0.013781	0	0.307669	-
MM040	-61.9909	-21.069	M0	0.202916	0.0396416	0.23578	-
MM037	-4.34262	-84.8768	M0	0.381274	0.048439	0.580725	-
MM101	85.5571	6.62475	T3	0.036657	0.00289109	0.126216	-
MM015	33.217	29.6868	plasma	0.106954	0.0196964	0.0429116	CD138+/CD319+ small
MM074	-12.078	-96.795	M0	0.369588	0.0236922	0.613666	-
MM048	-13.5696	-57.1533	M0	0.133715	0.00596265	0.568318	-
MM042	-35.7885	-25.3312	M0	0.0695979	0	0.378387	-
MM097	2.57199	-33.6996	plasma	0.271853	0.0104375	0.0185363	CD138+/CD319+ small
MM083	-16.724	-21.439	plasma	0.283695	0	0.0395436	CD138+/CD319+ small
MM044	89.264	-22.7021	T3	0.0410953	0.0318317	0.138731	-
MM035	-3.4503	58.6877	T3	0.178588	0.0339974	0.282754	-
MM074	50.5532	-8.0855	T3	0.00810452	0	0.212345	-
MM053	-67.1865	79.5127	other	0.0202185	0	0.0111022	-
MM063	66.7592	-35.5053	T3	0.0149583	0	0.286347	-
MM063	-61.4652	46.5208	other	0	6.69084e-05	0.00599379	-
MM103	-66.7719	-87.0616	M0	0.0514841	0	0.180425	-
MM061	-21.2579	89.7222	other	0.0551846	0.00195562	0.0230338	-
MM105	-120.147	0.397241	plasma	0.395286	0.0158334	0.038536	Myeloma cell
MM100	-50.2852	96.8814	other	0.00982139	0.00730935	0.138239	-
MM041	-49.9749	-20.2679	M0	0.0929865	0.0272147	0.0507103	-
MM041	-13.3932	-7.84997	plasma	0.223161	0.018183	0.0259976	CD138+/CD319+ small
MM061	22.9205	-78.8749	plasma	0.068615	0.379284	0.0336642	Myeloma cell
MM132	39.0215	-54.8423	T3	0.020175	5.22632e-05	0.305193	-
MM030	53.6529	-16.1726	T3	0.0806308	0.00509023	0.155224	-
MM040	-11.713	93.1005	other	0.073152	0.0190976	0.0313881	-
MM065	8.15425	-61.077	plasma	0.350491	0.0172965	0.0577404	CD138+/CD319+ small
MM035	75.1808	-52.6224	T3	0.0242993	0	0.172815	-
MM027	-1.83678	107.647	other	0.0948256	0.0218044	0.0318954	-
MM040	-9.05599	87.0381	other	0.0645439	0.0221086	0.0221455	-
MM110	-23.9211	-0.870272	M0	0.0534378	0.0385708	0.191006	-
MM015	40.1682	-59.6582	T3	0.0399183	0.00120081	0.359944	-
MM081	71.3114	64.3283	other	0.074471	0.00216856	0.0567404	-
MM074	5.38695	9.71643	plasma	0.0796362	0.169258	0.0628417	Myeloma cell
MM106	92.3253	11.4564	T3	0.0103235	0.00682627	0.0838172	-
MM079	84.7366	29.2488	T3	0.0656544	0.00624114	0.0859141	-
MM049	-14.1638	104.179	other	0.0449586	0.0489999	0.0437245	-
MM110	-30.4127	-54.3892	M0	0.196695	0.00956675	0.333143	-
MM036	80.6103	-43.9685	T3	0.0490897	0.0147138	0.186164	-
MM028	-34.3719	-19.552	M0	0.0856295	0.0120391	0.397	-
MM079	-72.0181	-80.0401	M0	0.00997403	0.00288326	0.14855	-
MM081	5.30448	70.4306	T3	0.0799392	0.0163299	0.372472	-
MM080	83.4938	60.5647	other	0.0174257	0.00245672	0.0661752	-
MM060	-0.49629	-120.876	M0	0.663971	0.0237118	0.885787	-
MM106	-64.1485	4.34532	T3	0.0359232	0.00961632	0.232914	-
MM112	54.6345	-6.21749	T3	0.0113959	0.0265854	0.191151	-
MM067	-58.1032	-82.4895	M0	0.0757588	0.0226988	0.189379	-
MM135	55.5883	-4.0091	T3	0.0199517	0.00724851	0.203851	-
MM025	-28.1121	88.027	other	0.0305477	0	0.002944	-
MM137	-14.0811	83.8797	other	0.0698378	0.00753019	0.0255592	-
MM057	-15.1629	92.839	other	0.0954514	0.00131263	0.0218547	-
MM021	95.9985	-28.6483	T3	0.0195958	0	0.103104	-
MM049	-38.8155	-61.9092	M0	0.260231	0.0139252	0.255661	-
MM107	-82.3823	-16.5483	M0	0.221152	0.0132517	0.161962	-
MM038	-8.29821	30.001	plasma	0.268969	0.0280209	0.0510723	Myeloma cell
MM026	51.257	19.2275	plasma	0.0560945	0.0242686	0.0121983	Myeloma cell
MM045	-19.2647	16.3297	plasma	0.213436	0.0216209	0.0470294	Myeloma cell
MM095	47.3981	-33.6804	T3	0.0122729	0.0186875	0.190713	-
MM029	-35.0327	-70.2067	M0	0.223114	0.209737	0.518977	-
MM030	-21.4308	71.7667	other	0.0254826	0.0116397	0.00903361	-
MM053	-63.8929	-22.1261	M0	0.108248	0.0222066	0.295916	-
MM097	53.6619	38.1047	other	0.0136971	0	0.00122944	-
MM110	49.385	63.6791	other	0.00789641	0.00250262	0.0105006	-
MM041	-9.63964	76.7821	other	0.0626653	0.0015689	0.00639565	-
MM112	93.282	-18.4248	T3	0	0	0.193622	-
MM107	106.186	-49.6893	plasma	0.11786	0.00947166	0.0136049	CD138+/CD319+ small
MM059	38.0143	-60.7714	T3	0.125777	0.00698979	0.299197	-
MM055	32.6961	60.9654	other	0.00694305	0	0.009361	-
MM046	-43.0869	73.7149	other	0.0228574	0	0.00946476	-
MM107	-11.8732	76.7724	other	0.0480581	0.0106045	0.0142282	-
MM073	45.7064	86.4084	other	0.023386	0	0.0235117	-
MM105	1.32373	116.892	other	0.0108778	0.139759	0.00677806	-
MM060	-3.98531	63.6933	T3	0.199061	0.00761366	0.31906	-
MM080	-21.9542	74.904	other	0.0509688	0.0166555	0.022393	-
MM046	34.0239	19.8879	plasma	0.133877	0.165889	0.0480971	Myeloma cell
MM078	-32.4521	-17.7809	M0	0.182844	0.0017096	0.260688	-
MM040	-49.6842	3.80084	T3	0.0686965	0.0152042	0.34136	-
MM112	-69.0586	-71.3985	M0	0.0206177	0.0146352	0.197899	-
MM038	107.057	-30.1107	plasma	0.0964182	0.0459529	0.0216605	CD138+/CD319+ small
MM039	-31.3401	-15.02	M0	0.154161	0.0285831	0.402522	-
MM024	13.6235	-30.3226	T3	0.0517385	0.0149196	0.270345	-
MM047	74.5891	52.9238	other	0.0529929	0	0.00693999	-
MM017	39.6963	33.174	plasma	0.0300522	0.101211	0.0200627	Myeloma cell
MM052	76.6349	-45.5948	T3	0.039567	0.0108857	0.199915	-
MM070	58.2851	-33.304	T3	0.0133109	0	0.239859	-
MM077	-14.3031	-93.2509	M0	0.262043	0.020879	0.71988	-
MM087	-45.7697	109.399	other	0.0933867	0.0198426	0.0788428	-
MM022	14.8712	-15.8176	plasma	0.177229	0.209597	0.149977	Myeloma cell
MM039	-10.3052	57.5233	T3	0.214555	0.0606733	0.470027	-
MM061	-11.8863	-58.9537	M0	0.129759	0.00539548	0.641578	-
MM051	17.5171	20.936	plasma	0.186467	0	0.0362897	CD138+/CD319+ small
MM074	47.4741	-53.9829	T3	0.050291	0.00718589	0.316528	-
MM073	16.3998	5.69605	plasma	0.10946	0.00470374	0.00821178	CD138+/CD319+ small
MM040	51.8108	-74.2647	T3	0	0.00998229	0.351699	-
MM066	-57.7785	2.95168	T3	0.0517667	0.00258059	0.0909577	-
MM019	-56.7516	-0.201995	T3	0.0511731	0.0207845	0.195904	-
MM025	-6.93245	-12.2857	plasma	0.263616	0.0534594	0.01767	Myeloma cell
MM070	-57.0952	97.313	other	0.0662831	0.0303587	0.0459478	-
MM032	-33.7978	-16.7217	M0	0.0629594	0.0116456	0.21994	-
MM073	60.7633	56.6281	other	0.0154154	0	0	-
MM087	71.9831	58.4498	other	0.00143995	0.00347044	0.0018027	-
MM091	-39.9526	42.5816	other	0.00915344	0.00930741	0	-
MM037	-56.8362	7.09106	T3	0.0820219	0.0147248	0.18001	-
MM100	-121.554	-36.8917	plasma	0.282692	0	0.0208746	Myeloma cell
MM105	28.9902	20.156	plasma	0.138115	0.0246939	0.0173654	CD138+/CD319+ small
MM017	-0.214033	-2.58549	plasma	0	0.184326	0.0128	Myeloma cell
MM030	-1.18584	34.3128	plasma	0.166794	0.06583	0.0769685	CD138+/CD319+ small
MM108	-119.331	-3.62245	plasma	0.41907	0.0221515	0.0292841	Myeloma cell
MM086	28.8311	-30.9317	T3	0.0472956	0	0.183406	-
MM026	-119.976	-39.2812	plasma	0.303751	0.0633973	0.027184	Myeloma cell
MM133	36.2953	8.84982	plasma	0.0814337	0.0274718	0.0282468	CD138+/CD319+ small
MM028	-9.56467	-88.0976	M0	0.363042	0.125823	0.447832	-
MM058	-54.3027	-48.1367	M0	0.00848326	0	0.0284284	-
MM042	-66.2868	-64.131	M0	0.0737134	0	0.186819	-
MM075	-12.4585	-3.02794	plasma	0.190536	0.0130105	0.0158569	CD138+/CD319+ small
MM099	17.2536	-14.8767	plasma	0.436587	0.0211454	0.156232	CD138+/CD319+ small
MM067	20.9881	40.8258	plasma	0.146428	0.0053926	0.0781837	CD138+/CD319+ small
MM100	-125.652	-33.2935	plasma	0.317295	0.0266167	0.0366461	Myeloma cell
MM026	-62.0381	35.9044	other	0.00349406	0	0.00326727	-
MM063	-13.4566	13.2158	plasma	0.22786	0.0117868	0.0277717	CD138+/CD319+ small
MM055	27.9719	-77.6007	plasma	0.221589	0.0813654	0.0557574	Myeloma cell
MM023	16.6247	-14.7915	plasma	0.16378	0.206062	0.126685	CD138+/CD319+ small
MM021	80.8609	-18.6907	T3	0.0348108	0	0.179103	-
MM028	39.2002	6.54454	plasma	0.170446	0	0.0399194	CD138+/CD319+ small
MM101	23.7763	100.128	other	0.0116673	0.021627	0.0634709	-
MM097	-12.8188	-65.2293	M0	0.0879717	0.0148368	0.668927	-
MM038	-66.601	63.6445	other	0.0300405	0.0013861	0.0235382	-
MM070	6.70864	14.4598	plasma	0.0497424	0.147028	0.0582375	Myeloma cell
MM059	-12.4047	-41.0881	M0	0.0876178	0.0138623	0.470885	-
MM084	-76.064	-21.9923	M0	0.448814	0.0154777	0.0710244	-
MM033	16.8446	73.598	T3	0.0428996	0	0.372688	-
MM080	-7.19163	103.181	other	0.0652162	0.0172328	0.0247757	-
MM133	66.8925	-39.7647	T3	0.00734685	0	0.279735	-
MM061	-39.1902	8.23183	M0	0.0578616	0	0.139306	-
MM063	-6.52515	106.623	other	0.0420778	0.0273127	0.0303636	-
MM043	114.158	2.02091	T3	0.0103522	0.00404495	0.0625541	-
MM053	-58.7839	45.9257	other	0.035009	0	0.0221662	-
MM027	-1.93873	-23.8865	plasma	0.144677	0.111126	0.0649571	Myeloma cell
MM037	43.6575	86.6163	other	0.0299822	0	0	-
MM063	73.6006	-30.7097	T3	0.015163	0	0.237375	-
MM030	-66.6397	-37.104	M0	0.288107	0.0320565	0.215536	-
MM065	4.51163	16.54	plasma	0.206437	0.0147171	0.057071	CD138+/CD319+ small
MM107	28.1451	-84.3994	plasma	0.120268	0.24237	0.027312	Myeloma cell
MM055	-29.038	32.2295	other	0.0229839	0	0.00921509	-
MM044	3.40263	-52.0499	plasma	0.254207	0.0195361	0.0364028	CD138+/CD319+ small
MM098	-33.4393	-47.8926	M0	0.0627811	0	0.368042	-
MM038	31.1319	-14.0337	plasma	0.62533	0.0352455	0.072692	Myeloma cell
MM081	-78.3777	-26.0892	M0	0.573952	0	0.236319	-
MM040	-32.6767	-10.0297	M0	0.257658	0.0219685	0.478988	-
MM060	-61.7847	-36.7983	M0	0.33673	0.0510524	0.259724	-
MM106	-59.6845	-43.3556	M0	0.0794388	0.00674971	0.282396	-
MM041	-28.5998	9.02274	M0	0.116832	0.0191443	0.0765877	-
MM058	55.9202	-17.8826	T3	0.0332875	0.000129192	0.176863	-
MM049	70.6476	8.59404	T3	0.0305016	0.0223774	0.147781	-
MM026	6.9122	-39.4466	plasma	0.0721863	0.124266	0	Myeloma cell
MM023	-79.1821	-33.8287	M0	0.205079	0.0679099	0.212764	-
MM063	-52.8127	-25.8265	M0	0.0728938	0	0.216001	-
MM060	-55.4641	-24.5851	M0	0.191414	0.0086467	0.242874	-
MM032	-10.4108	103.094	other	0.109951	0.00764341	0.0155389	-
MM043	95.1944	18.437	T3	0.0279946	0.00204327	0.0670162	-
MM133	87.135	5.23209	T3	0.0191679	0.00290029	0.110767	-
MM094	-6.20354	21.3197	plasma	0.30347	0.0122786	0.0617288	Myeloma cell
MM090	-55.6415	-56.3264	M0	0.0211392	0	0.201275	-
MM052	-19.6383	95.6007	other	0.0593354	0.0151264	0.0152343	-
MM104	30.1503	19.7205	plasma	0.0840336	0.0172957	0.0295155	CD138+/CD319+ small
MM082	-59.5204	1.99741	T3	0.0279322	0.00497764	0.192003	-
MM047	-5.87971	-19.9684	plasma	0.186373	0.221693	0.0424123	Myeloma cell
MM054	21.47	-30.8413	T3	0.0536561	0.112182	0.310702	-
MM065	-0.423939	43.275	plasma	0.150324	0.0122309	0.0452832	Myeloma cell
MM040	17.7518	42.8996	plasma	0	0.0137345	0.0262356	Myeloma cell
MM049	77.6571	-66.1554	T3	0.0992671	0	0.21276	-
MM057	-75.9332	17.7085	T3	0.060753	0.0122615	0.209418	-
MM099	43.9406	-33.8499	T3	0.0233816	0	0.344513	-
MM091	29.5222	81.9094	other	0.0088364	0.0241087	0.023074	-
MM038	-38.6373	-11.7019	M0	0.125112	0.0388796	0.385934	-
MM081	73.1623	66.3334	other	0.0304301	0.000412712	0.0207046	-
MM068	-38.8167	-0.569644	M0	0.200684	0.00660262	0.13026	-
MM023	-8.96815	29.4391	plasma	0.275124	0.0183609	0.0772405	CD138+/CD319+ small
MM022	-18.6894	88.0018	other	0.0255693	0.0145043	0.0092476	-
MM110	42.6894	32.7839	plasma	0.117524	0.0185056	0.0211998	CD138+/CD319+ small
MM025	75.7157	-38.4718	T3	0.0288654	0.0203009	0.197708	-
MM137	-17.9168	-61.5707	M0	0.141378	0.008411	0.255334	-
MM092	-25.79	45.6517	other	0.0517802	0	0.0198542	-
MM054	-45.0349	108.16	other	0.0619668	0.0268647	0.0550723	-
MM064	-21.0383	75.0611	other	0.0473051	0.0138442	0.011324	-
MM095	-113.515	0.00800538	plasma	0.624278	0.0440277	0.0564546	Myeloma cell
MM047	-8.00054	28.1779	plasma	0.193299	0.164245	0.0688261	Myeloma cell
MM096	-110.372	-11.1695	plasma	0.540375	0.0151675	0.0540947	CD138+/CD319+ small
MM039	-3.89904	-34.6639	plasma	0.162	0.356382	0.0456144	Myeloma cell
MM080	-7.56545	120.316	other	0.0694132	0.0157422	0.0255365	-
MM066	49.3051	60.9414	other	0.00583853	0	0.00336579	-
MM096	-34.8352	-44.3	M0	0.32426	0.0108249	0.250154	-
MM045	50.0582	20.7041	plasma	0.127989	0	0.0279477	CD138+/CD319+ small
MM033	-6.8628	-49.1766	M0	0.250714	0.046662	0.432776	-
MM078	-7.64751	40.9718	plasma	0.278232	0.00453299	0.044474	Myeloma cell
MM076	-21.8344	93.2008	other	0.0426147	0	0.0192142	-
MM069	66.2249	-28.0279	T3	0	0	0.109059	-
MM106	60.1919	45.5123	other	0.0167057	0	0.00979914	-
MM083	-21.1819	-74.6189	M0	0.136634	0.216807	0.383471	-
MM104	-63.0916	38.8228	other	0.0226022	0.00755535	0.00900409	-
MM067	-107.84	0.9037	plasma	0.0866839	0.593437	0.0477379	Myeloma cell
MM099	-78.0426	-64.9774	M0	0.00716065	0	0	-
MM030	38.1608	-52.4904	T3	0.0634924	0.00657906	0.22193	-
MM135	32.8253	15.9855	plasma	0.0643912	0.00961756	0.0413337	CD138+/CD319+ small
MM049	5.42795	36.5397	plasma	0.263231	0.0732365	0.0910884	Myeloma cell
MM057	-22.404	113.079	other	0.0872118	0.0177498	0.0145464	-
MM068	17.0701	46.1511	plasma	0.13568	0.0051566	0.0614569	CD138+/CD319+ small
MM063	10.3662	12.6952	plasma	0.177577	0.0133629	0.0344598	Myeloma cell
MM065	-76.9048	-3.47243	T3	0.053454	0.00761518	0.141489	-
MM014	-42.7057	50.5104	other	0.0261817	0.00165433	0.0208007	-
MM041	-1.27096	-98.939	M0	0.127009	0.0226436	0.1181	-
MM026	79.9515	-55.7888	T3	0.0387142	0.00270243	0.155363	-
MM057	-61.3992	-1.10437	T3	0.0392542	0.00338658	0.200686	-
MM082	42.7302	-40.7445	T3	0.0364236	0.0122467	0.238572	-
MM078	0.566694	9.9462	plasma	0.186657	0	0.0551865	Myeloma cell
MM023	-75.0412	-61.7981	M0	0.0216186	0.00118983	0.228806	-
MM035	63.3988	49.8971	other	0.0125279	0	0.0141915	-
MM082	91.8465	77.1217	plasma	1	0.0454969	0.0462249	Myeloma cell
MM137	-92.6038	-27.5664	M0	0.46298	0.0214336	0.195691	-
MM086	8.72239	-63.9893	plasma	0.0340885	0.328174	0.0379704	Myeloma cell
MM069	-53.3784	5.11797	T3	0.0279943	0.0624364	0.3062	-
MM135	-21.9259	-38.3617	M0	0.0289292	0	0.447083	-
MM084	-9.21496	-89.3156	M0	0.26961	0.0188778	0.62605	-
MM043	-24.0148	-39.5475	M0	0.128137	0.0168499	0.31464	-
MM100	-28.5394	55.6846	other	0.0367577	0	0.00639288	-
MM062	76.5934	3.11968	T3	0.0212018	0.0391665	0.245409	-
MM079	-67.7926	-3.21808	T3	0.0280219	0.0091447	0.176456	-
MM135	40.9966	57.907	other	0.0156033	0.0061357	0.00969667	-
MM055	107.847	-48.855	plasma	0.134365	8.84536e-05	0.0330512	CD138+/CD319+ small
MM022	17.6868	-50.9721	plasma	0.374942	0.225466	0.0662816	Myeloma cell
MM072	81.8471	7.59772	T3	0.0162049	0.00922553	0.0914212	-
MM074	54.0611	-3.03173	T3	0.0391707	0	0.275213	-
MM036	68.4538	0.898476	T3	0.0398052	0	0.178965	-
MM058	76.958	66.5384	other	0.0281034	0	0	-
MM095	66.8868	53.133	other	0.0242582	0	0.00661636	-
MM101	16.6654	-5.94467	plasma	0.0781567	0.0023043	0.0234199	CD138+/CD319+ small
MM110	-62.3082	50.3185	other	0.0274991	0.00920558	0.00851325	-
MM072	-46.8496	93.1225	other	0.0163869	0.0205635	0.0786486	-
MM108	12.5054	-56.0165	plasma	0.463416	0.0075557	0.0515818	CD138+/CD319+ small
MM015	5.79773	28.0758	plasma	0.122695	0.00749379	0.0736253	Myeloma cell
MM092	-67.3797	10.6013	T3	0.0169465	0	0.294179	-
MM073	31.7522	24.3942	plasma	0.144214	0.00925646	0.0292292	Myeloma cell
MM049	41.3697	96.1453	other	0.0380772	0	0.0343053	-
MM096	77.2622	79.5227	plasma	0.576108	0.0334969	0.0547186	CD138+/CD319+ small
MM100	9.05028	26.5623	plasma	0.206836	0.0211463	0.0438205	Myeloma cell
MM100	-56.0858	79.8575	other	0.0409255	0.0056197	0.0381816	-
MM104	-34.5519	1.49711	M0	0.0670056	0.00498249	0.148817	-
MM015	-50.0517	-42.0259	M0	0.0532295	0.201446	0.260567	-
MM082	65.2928	7.11711	T3	0.0439925	0.00425933	0.172681	-
MM062	-35.2812	-68.9788	M0	0.164637	0.026974	0.477939	-
MM028	-42.1584	40.7031	other	0.0272024	0.0125224	0.0198773	-
MM021	-1.13823	40.2202	plasma	0.0402986	0.206242	0.103143	Myeloma cell
MM081	90.0458	74.4754	plasma	0.814723	0.0529404	0.0867672	Myeloma cell
MM068	-66.8996	69.1088	other	0.0874811	0.00712778	0.00620018	-
MM051	52.4398	-48.5049	T3	0.0667395	0.00579329	0.243273	-
MM042	2.85761	115.777	other	0.0790582	0	0.0177156	-
MM023	40.4887	72.5499	other	0.0403861	0	0	-
MM076	19.4145	4.87049	plasma	0.169728	0.00459053	0.0195524	CD138+/CD319+ small
MM137	-32.0756	36.0434	other	0.0212836	0.00199559	0.00776559	-
MM027	-0.809608	110.63	other	0.0506115	0.0247941	0.0214027	-
MM045	96.951	-22.7118	T3	0.000951361	0	0.114531	-
MM041	-15.5291	-107.864	M0	0.140925	0.0362434	0.737997	-
MM067	-7.41887	-90.665	M0	0.204576	0.0155071	0.456135	-
MM087	-3.28639	-92.3091	M0	0.448461	0.0133908	0.507037	-
MM082	-29.2444	-26.2857	M0	0.113158	0.00453201	0.260567	-
MM030	-34.0276	26.8687	other	0.0330654	0	0.00612329	-
MM026	-72.8833	-54.7361	M0	0.0657525	0.143995	0.233897	-
MM063	-55.5887	97.9672	other	0.0800958	0.00869318	0.109398	-
MM026	63.0759	-7.95053	T3	0.0299741	0.0384967	0.18387	-
MM110	-18.9039	117.805	other	0.0421857	0.00823783	0.0440816	-
MM092	18.9301	68.8499	T3	0.0337492	0.0232698	0.378624	-
MM132	98.9056	15.3912	T3	0.0165331	0	0.0799417	-
MM023	13.6221	66.9595	T3	0.0484722	0.0160651	0.404688	-
MM024	-42.585	65.641	other	0.0209154	0	0.022852	-
MM051	-6.68266	-28.0441	plasma	0.348351	0.01685	0.0357019	CD138+/CD319+ small
MM075	-36.7389	-32.1857	M0	0.0917785	0.00593891	0.471524	-
MM048	-2.16455	-6.28776	plasma	0.139297	0.00167893	0.0312134	Myeloma cell
MM088	-12.0713	97.4342	other	0.100067	0.00977211	0.0349784	-
MM094	3.39955	-21.8225	plasma	0.182931	0.0258228	0.0837612	Myeloma cell
MM058	3.09352	-122.261	M0	0.884562	0.0358321	0.770346	-
MM042	111.929	8.35008	T3	0.00846431	0	0.0613559	-
MM043	103.163	0.304517	T3	0.0164618	0.00058862	0.0903227	-
MM072	-6.10326	-92.3619	M0	0.242989	0.0179186	0.542139	-
MM076	22.565	3.09086	plasma	0.13547	0.016623	0.017706	CD138+/CD319+ small
MM087	-27.4946	78.1841	other	0.0362051	0.00721998	0.0123341	-
MM095	-72.5094	-31.1994	M0	0.110527	0.00365484	0.334251	-
MM087	-21.6358	-36.3734	M0	0.0280702	0	0.525701	-
MM077	-86.3521	21.4003	T3	0.032365	0.0346425	0.374922	-
MM059	-35.7404	-18.5025	M0	0.0820784	0.0580827	0.518274	-
MM060	5.84972	60.5994	T3	0.218397	0.0119268	0.336909	-
MM029	74.5294	61.2224	other	0.0238738	0.0100188	0.0102051	-
MM017	-19.7552	59.0537	other	0.024167	0.0222526	0.00494792	-
MM083	-2.72965	-53.6674	M0	0.31531	0.00863013	0.501311	-
MM019	-18.2811	-80.4675	M0	0.0763531	0.207603	0.532689	-
MM109	88.4949	-9.69113	T3	0.0166792	0.00180607	0.112093	-
MM026	-7.66776	-31.8739	plasma	0.239201	0.203213	0.0298936	Myeloma cell
MM068	57.599	-64.3386	T3	0.0706703	0	0.245003	-
MM097	50.7753	-59.3804	T3	0.0441241	0.0171435	0.272265	-
MM071	31.1654	36.2195	plasma	0.15413	0.0245217	0.0361462	CD138+/CD319+ small
MM088	-25.6218	83.2607	other	0.0249629	0.0402956	0.0254052	-
MM060	-5.21046	-4.20271	plasma	0.0610348	0.177445	0.0182076	CD138+/CD319+ small
MM080	-66.0063	-37.7429	M0	0.182871	0.0178966	0.296832	-
MM051	-66.6078	-28.2011	M0	0.334639	0.0123656	0.287716	-
MM099	87.618	19.8291	T3	0.0462988	0	0.0918215	-
MM046	28.2585	-78.6143	plasma	0.130952	0.163949	0.0620096	Myeloma cell
MM112	93.7942	78.0567	plasma	0.674921	0.126012	0.0785351	Myeloma cell
MM070	-51.0183	68.4658	other	0.0384567	0.0218542	0.0348818	-
MM067	36.9338	53.5503	other	0.014648	0	0.00856521	-
MM035	-12.8307	32.4217	plasma	0.469349	0.0282714	0.097181	CD138+/CD319+ small
MM036	25.5815	-76.5577	plasma	0.314603	0.0190348	0.0523051	Myeloma cell
MM043	-39.9541	-39.4058	M0	0.107687	0.0124414	0.342283	-
MM098	-2.35419	-51.8734	M0	0.0463854	0.0310102	0.612404	-
MM133	82.9266	-41.7645	T3	0.0247185	0.016196	0.171305	-
MM051	18.9113	-37.5607	plasma	0.61793	0.0159729	0.0954473	Myeloma cell
MM067	6.04878	-101.774	M0	0.23703	0.0435739	0.592304	-
MM079	12.0404	24.4791	plasma	0.236076	0.00488141	0.0716894	Myeloma cell
MM101	67.6708	4.56583	T3	0.0184737	0.00284291	0.132633	-
MM078	48.5171	80.397	other	0.0325256	0	0.0281822	-
MM109	-44.7072	-39.8151	M0	0.0215285	0.0132646	0.389918	-
MM032	-14.6258	-41.4455	M0	0	0.0113742	0.170939	-
MM063	100.648	-46.4837	plasma	0.171186	0.008201	0.0211724	CD138+/CD319+ small
MM077	-40.0695	-54.9616	M0	0.195618	0.0477161	0.361749	-
MM037	35.5946	13.9335	plasma	0.0601293	0.0475981	0.024816	CD138+/CD319+ small
MM032	33.1514	93.4943	other	0.0322888	0	0.0382767	-
MM084	-14.7749	1.50968	plasma	0.209086	0.0232011	0.0359652	Myeloma cell
MM076	50.8351	-61.6566	T3	0.0430512	0	0.232089	-
MM066	0.957958	69.9052	T3	0.0899584	0.0241437	0.407153	-
MM058	104.576	-35.1809	plasma	0.0482776	0.0798303	0.0119487	CD138+/CD319+ small
MM138	-51.6378	-23.8802	M0	0.0147383	0	0.277506	-
MM043	60.6294	4.85713	T3	0.0495345	0.00800904	0.0815861	-
MM027	5.43326	38.7652	plasma	0.1104	0.14488	0.109352	Myeloma cell
MM073	-26.6194	-60.7632	M0	0.192952	0.0153993	0.499255	-
MM097	9.67739	-43.8347	plasma	0.0952896	0.44323	0.0150459	Myeloma cell
MM045	-31.0148	67.5795	other	0.0301255	0.00526636	0.00618304	-
MM043	-1.73578	-31.7126	plasma	0.201462	0.0593452	0.0209623	CD138+/CD319+ small
MM076	43.7147	-25.6273	T3	0.0644914	0.0131953	0.195562	-
MM014	24.2521	0.229196	plasma	0.097985	0.0157848	0.0248516	CD138+/CD319+ small
MM089	22.8987	10.981	plasma	0.181465	0.0016578	0.0436844	CD138+/CD319+ small
MM135	-55.3263	39.8917	other	0.0179552	0.00232827	0.0104175	-
MM068	-31.4299	113.287	other	0.147757	0.0112791	0.0377312	-
MM109	-18.6736	-18.3612	plasma	0.218481	0.0131344	0.0179423	CD138+/CD319+ small
MM052	64.9175	-49.935	T3	0.0365335	0.0065515	0.204683	-
MM073	59.8284	-22.7533	T3	0.0126275	0.0022238	0.0809706	-
MM026	43.713	46.6428	other	0.0249265	0	0.00529068	-
MM039	55.4685	-36.4126	T3	0	0.032318	0.28823	-
MM044	92.2135	3.32798	T3	0.0363372	0.00697022	0.100219	-
MM086	0.467662	-109.915	M0	0.398651	0.0128865	0.603485	-
MM094	38.4447	17.9283	plasma	0.100456	0.00674029	0.0352226	CD138+/CD319+ small
MM077	20.941	99.0353	other	0.00630144	0.0302369	0.0795031	-
MM074	-37.4615	-1.64778	M0	0.225776	0	0.133264	-
MM066	21.6168	9.42255	plasma	0.117531	0.0275779	0.0313034	CD138+/CD319+ small
MM019	-31.6759	-36.1183	M0	0.0293844	0.00457565	0.304541	-
MM041	-53.39	-83.9666	M0	0	0.00496883	0.0593856	-
MM022	1.71068	-107.657	M0	0.399135	0.284913	0.654039	-
MM077	111.401	-37.5304	plasma	0.0355286	0.026478	0	Myeloma cell
MM071	-59.8856	11.4045	T3	0.0143175	0.00886658	0.19527	-
MM085	45.3526	-22.0255	T3	0.0231773	0.0280057	0.197521	-
MM044	-22.6572	73.4678	other	0.0632375	0.00284439	0.0190634	-
MM086	-1.87883	100.648	other	0.0862364	0.0115811	0.022905	-
MM023	8.46022	-106.745	M0	0.528941	0.0521382	0.42637	-
MM092	-8.65394	-96.5104	M0	0.0948735	0.0679133	0.681153	-
MM075	56.9331	-0.345652	T3	0.0385459	0.0113072	0.126511	-
MM069	16.9584	-15.9151	plasma	0.547145	0.0320422	0.14126	CD138+/CD319+ small
MM107	83.9879	-18.3402	T3	0.0135679	0.00231102	0.109739	-
MM085	-46.1578	39.8133	other	0.0116381	0.00118544	0	-
MM037	-12.1896	104.696	other	0.0885101	0.0105665	0.0209091	-
MM044	-15.1005	-21.9495	plasma	0.246362	0.0105129	0.0258377	CD138+/CD319+ small
MM028	16.3608	39.914	plasma	0.218731	0.0783871	0.0763097	CD138+/CD319+ small
MM076	-57.8777	-86.571	M0	0.00909713	0.00763891	0.0691981	-
MM094	58.4595	70.7848	other	0.0167631	0	0.0187096	-
MM076	105.661	-4.92062	T3	0.0459386	0.00862835	0.145932	-
MM065	42.7049	44.6772	other	0.0187864	0.000132578	0.00569741	-
MM063	76.8257	0.993571	T3	0.0195026	0	0.137837	-
MM027	-2.6436	-20.5362	plasma	0.0576009	0.223948	0.0632939	Myeloma cell
MM049	3.14545	8.73173	plasma	0.0840734	0.275326	0.0269962	Myeloma cell
MM033	51.3761	68.1792	other	0.00725218	7.61129e-05	0.0104317	-
MM026	16.9249	-59.4325	plasma	0.225583	0.25785	0.04019	Myeloma cell
MM086	-72.6271	-22.6204	M0	0.146861	0.317372	0.326365	-
MM032	-21.0894	-55.2872	M0	0.180661	0.00775236	0.415985	-
MM065	-83.3269	21.9413	T3	0.067404	0.0398586	0.326316	-
MM033	-16.1776	97.6267	other	0.0533313	0.0008664	0.0313206	-
MM094	73.5872	-9.56944	T3	0.0210917	0.00548357	0.15539	-
MM053	-27.4308	92.0504	other	0.0278363	0.00589965	0	-
MM094	37.2274	-65.9791	T3	0.0197577	0	0.31292	-
MM059	-0.832952	-120.482	M0	0.678517	0.0252512	0.817559	-
MM069	5.99125	14.0793	plasma	0.165597	0.0231955	0.0648032	Myeloma cell
MM077	29.7677	-19.5909	T3	0.0344784	0.0206047	0.392444	-
MM035	66.5558	-7.68751	T3	0.0536659	0.0119431	0.149584	-
MM054	55.8862	-16.494	T3	0.0475428	0.0631198	0.169177	-
MM030	-82.4592	-14.5065	M0	0.135742	0	0.124727	-
MM092	-101.72	-25.5162	M0	0.864555	0.0602135	0.196184	-
MM092	-79.9269	-19.5344	M0	0.3544	0.0142963	0.145693	-
MM022	25.1692	-14.8014	plasma	0.522254	0.276706	0.186532	CD138+/CD319+ small
MM100	89.9944	14.5386	T3	0.0149512	0.0103903	0.137003	-
MM061	33.4507	-28.7972	T3	0.0295902	0.0103435	0.257541	-
MM042	-65.7973	48.2258	other	0.0142036	0.00587931	0.0106591	-
MM036	62.8661	-19.0715	T3	0.0325672	0.00153678	0.162587	-
MM107	-67.677	66.39	other	0.027647	0.00277074	0.019978	-
MM026	-121.606	0.888755	plasma	0.208653	0.367086	0.0308399	Myeloma cell
MM135	-4.75755	116.207	other	0.0547698	0.00629766	0.0228393	-
MM030	-16.649	113.56	other	0.145396	0.00674703	0.0222092	-
MM042	56.7552	56.8069	other	0.0102033	0	0	-
MM100	39.9795	59.4303	other	0.0228736	0	0.0123347	-
MM104	-72.5876	67.507	other	0.0128034	0	0.0199814	-
MM089	-82.3259	22.6906	T3	0.00799812	0.0319771	0.320377	-
MM040	70.5281	51.354	other	0.0498736	0.0192774	0.0382907	-
MM107	104.898	-5.85626	T3	0.0186399	0	0.0939205	-
MM074	-58.2113	-84.3228	M0	0.0174481	0	0.110768	-
MM074	13.4666	69.3136	T3	0.0803061	0.00587975	0.363502	-
MM017	11.1987	-26.6895	T3	0.0227192	0	0.327199	-
MM137	22.4344	-65.4121	plasma	0.126211	0.184891	0.0492304	Myeloma cell
MM067	21.7198	-14.9924	plasma	0.57042	0.0484094	0.0606941	CD138+/CD319+ small
MM029	15.5422	-45.5787	plasma	0.322393	0.063659	0.0720155	CD138+/CD319+ small
MM059	-36.1161	1.75516	M0	0.049719	0.0597822	0.126275	-
MM085	-63.8242	-51.4488	M0	0.132984	0.00460415	0.200226	-
MM106	31.0787	80.9696	other	0.0211742	0	0.0213402	-
MM026	-42.3477	55.3129	other	0.0183483	0	0.0093469	-
MM078	10.9354	-64.2532	plasma	0.389368	0.0140695	0.039217	CD138+/CD319+ small
MM029	-30.5319	62.8714	other	0.0643827	0.0350794	0.0163018	-
MM132	-16.8408	86.96	other	0.0214346	0.0212237	0.00863194	-
MM086	36.146	-53.9436	T3	0.0192578	0.0154619	0.268734	-
MM087	-2.59048	67.3864	T3	0.17287	0.0169545	0.379461	-
MM081	-5.94445	16.6799	plasma	0.303984	0	0.0516405	CD138+/CD319+ small
MM112	3.23247	-25.7464	plasma	0.103887	0.209418	0.0774432	CD138+/CD319+ small
MM060	90.8434	74.0911	plasma	0.941082	0.0762377	0.143995	Myeloma cell
MM077	-59.8659	-12.4068	M0	0.032632	0.0236067	0.275845	-
MM042	89.8622	19.4181	T3	0	0	0.033424	-
MM083	-92.5275	-26.28	M0	0.509124	0.0264423	0.222206	-
MM054	8.61921	45.2248	plasma	0.108415	0.0472176	0.100874	CD138+/CD319+ small
MM109	32.6721	-75.3184	plasma	0.299463	0.0387402	0.0237639	Myeloma cell
MM073	-10.4693	-73.6624	M0	0.147248	0.0094551	0.149726	-
MM072	-63.9561	-29.2246	M0	0.207448	0.00769488	0.405422	-
MM022	103.602	-0.74233	T3	0.0118762	0	0.153376	-
MM028	-59.2676	-10.349	M0	0.0125038	0.0675347	0.114339	-
MM094	45.6736	18.5907	plasma	0.13874	0.0103649	0.0236393	CD138+/CD319+ small
MM015	-32.8492	28.4976	other	0.0208855	0	0	-
MM038	27.833	-21.1165	T3	0.0466118	0.00970065	0.309036	-
MM105	-31.8395	-76.0637	M0	0.332267	0.0106221	0.326973	-
MM110	-69.7358	-58.2548	M0	0.030055	0	0.169554	-
MM104	64.8357	-12.3485	T3	0.0339885	0	0.0930957	-
MM107	-77.8155	-54.4987	M0	0.0472366	0	0.167556	-
MM032	2.18418	18.6387	plasma	0.195923	0.039984	0.0470409	CD138+/CD319+ small
MM101	-16.8396	-10.1341	plasma	0.211194	0.01432	0.0304394	CD138+/CD319+ small
MM018	-65.8221	-7.00908	T3	0.00217615	0.0162953	0.148831	-
MM104	-30.6649	92.3086	other	0.0398425	0.00536979	0.0232003	-
MM090	-23.1177	-32.8812	M0	0.0502202	0	0.463845	-
MM086	93.931	-33.3805	T3	0.0104335	0.00518843	0.188196	-
MM107	58.6104	-18.6361	T3	0.0169219	0.00697247	0.147982	-
MM033	30.9581	36.6792	plasma	0.192086	0.00474696	0.0448935	CD138+/CD319+ small
MM106	110.694	-1.41667	T3	0	0.00357832	0.0674494	-
MM085	14.5094	-76.4593	plasma	0.287684	0.0155722	0.0359567	Myeloma cell
MM075	48.1747	-19.0895	T3	0.0140201	0.0059322	0.177518	-
MM068	-12.4156	100.224	other	0.0571679	0.00107203	0.0107577	-
MM095	80.3509	-51.8871	T3	0.0384234	0.00180243	0.17228	-
MM066	-18.2956	118.255	other	0.0397174	0.00198431	0.0389618	-
MM047	28.381	-80.8436	plasma	0.190865	0.419387	0.0340348	Myeloma cell
MM037	-111.27	-6.58294	plasma	0.395581	0.0927663	0.0743505	Myeloma cell
MM049	-60.0651	52.4435	other	0.0333447	0.0043347	0.0240804	-
MM079	37.2924	86.9589	other	0.0253377	0	0.0170122	-
MM098	9.38048	-41.796	plasma	0.458325	0.0196808	0.0422826	CD138+/CD319+ small
MM066	-22.1619	-56.7371	M0	0.0729602	0.133146	0.514233	-
MM044	90.1453	-2.94195	T3	0.0285464	0	0.074617	-
MM107	-45.1458	85.4129	other	0	0.0038217	0.021381	-
MM104	-43.0802	65.7444	other	0.00361473	0.00728116	0	-
MM028	-2.95806	-118.428	M0	0.312757	0.122245	0.863134	-
MM044	-55.6263	-38.4517	M0	0.192196	0.00082077	0.219034	-
MM097	5.28444	30.9101	plasma	0.152164	0.0051558	0.0696026	CD138+/CD319+ small
MM075	109.711	8.7293	T3	0.0298268	0	0.0559076	-
MM078	-20.3832	-82.6765	M0	0.32502	0.006113	0.523778	-
MM111	3.43977	114.916	other	0.0601584	0.00233486	0.0179135	-
MM029	-40.4037	62.5818	other	0	0	0.0158387	-
MM022	68.1198	-28.8173	T3	0.0355229	0.00520992	0.253909	-
MM037	-13.133	101.402	other	0.05062	0.000708292	0	-
MM137	50.2321	-15.9961	T3	0.0249574	0.0103847	0.206112	-
MM064	-16.8777	84.9299	other	0.0282454	0.0133053	0.0105486	-
MM076	-4.21388	42.7599	plasma	0.256642	0.0115525	0.0720386	CD138+/CD319+ small
MM097	62.91	2.02606	T3	0.0260726	0.00789626	0.119691	-
MM083	-71.7914	53.7255	other	0.00396128	0.012188	0.00682678	-
MM015	2.68565	14.9793	plasma	0.176632	0.0282842	0.0510412	Myeloma cell
MM059	45.1255	-39.2349	T3	0.0282832	0.00578125	0.175168	-
MM035	-18.947	105.845	other	0.022541	0.0510194	0.00463499	-
MM052	7.01981	-106.075	M0	0.311723	0.0582026	0.558264	-
MM086	38.3502	77.5905	other	0.00431527	0.0646186	0.019121	-
MM027	56.2939	-33.557	T3	0.0498915	0.0151306	0.257089	-
MM111	95.0828	-17.5822	T3	0.0286917	0	0.118773	-
MM077	-5.89583	-78.763	M0	0.371024	0.0658208	0.548615	-
MM068	-23.7047	104.372	other	0.0631386	0.0127832	0.0272456	-
MM084	-41.2639	111.854	other	0.0706416	0.0631397	0.0644174	-
MM058	-14.8414	-76.615	M0	0.256832	0.00733977	0.551389	-
MM086	38.5544	69.4698	other	0.0195456	0	0.0166745	-
MM033	-54.9599	-13.3557	M0	0.0596359	0.00408741	0.279327	-
MM135	-32.4796	5.82931	M0	0.0618649	0.0100414	0.0305677	-
MM028	-111.815	-37.9674	plasma	0.462144	0.0135686	0.0360332	CD138+/CD319+ small
MM030	-70.3619	-2.40144	T3	0.118383	0.0275338	0.130296	-
MM070	-75.1228	-21.1162	M0	0.109332	0.0799291	0.0387497	-
MM025	46.4135	28.1833	plasma	0.0128388	0.00476442	0.000879483	Myeloma cell
MM086	4.9332	-93.5728	M0	0.545353	0.0114347	0.52684	-
MM102	17.5827	2.44053	plasma	0.121999	0.0100553	0.014614	CD138+/CD319+ small
MM025	-19.6431	-82.9395	M0	0.177804	0.143432	0.20838	-
MM048	-55.0214	-80.3051	M0	0.0830687	0.00974892	0.115192	-
MM068	-57.4193	-61.4964	M0	0.198754	0.0145751	0.210542	-
MM102	84.1596	-6.9975	T3	0.0508081	0.000606548	0.112455	-
MM078	1.79104	-115.34	M0	0.108481	0.0315527	0.809399	-
MM100	-60.4267	-68.3362	M0	0.0305241	0.00395195	0.166167	-
MM103	54.7438	81.487	other	0.0128264	0	0.00651914	-
MM074	37.7151	-21.7892	T3	0.0195663	0	0.219595	-
MM107	108.875	10.3031	T3	0.0108186	0.00168851	0.0486031	-
MM029	-3.74999	92.7434	other	0.0399996	0.0821053	0.0259934	-
MM137	-57.587	-12.2369	M0	0.0597847	0.0323979	0.209722	-
MM030	39.9302	8.83531	plasma	0.123123	0	0.0284087	CD138+/CD319+ small
MM042	-56.7065	76.2474	other	0.064456	0.0210557	0.00645101	-
MM047	13.7741	-16.9558	plasma	0.415943	0.0669079	0.10972	CD138+/CD319+ small
MM028	28.8786	43.5933	plasma	0.111039	0.0222962	0.0733405	CD138+/CD319+ small
MM079	-43.0062	48.1505	other	0.00621332	0	0.00861329	-
MM057	-86.4054	-20.0134	M0	0.161198	0.141873	0.27156	-
MM059	-41.2465	25.2138	other	0.0196843	0	0.0025995	-
MM092	-45.1005	-23.8804	M0	0.0391145	0.0193119	0.451604	-
MM049	-36.7299	111.736	other	0.0107399	0.0564276	0.0200599	-
MM040	-9.69813	86.5282	other	0.0698849	0.00718518	0.0118423	-
MM073	-71.4408	-74.2748	M0	0	0.018448	0.206601	-
MM058	-36.3057	-2.87354	M0	0.253779	0.0115976	0.131672	-
MM028	29.4487	32.8605	plasma	0.138058	0.0144455	0.0135958	Myeloma cell
MM026	-35.0098	23.966	other	0.0220589	0.00203404	0.00334054	-
MM027	-72.121	58.2815	other	0.0170146	0.00353327	0.0110934	-
MM065	3.33168	43.7734	plasma	0.143188	0.12401	0.109296	CD138+/CD319+ small
MM094	32.5843	64.2895	other	0.0274607	0	0.0139769	-
MM028	0.210008	-99.8036	M0	0.419805	0.0202692	0.603487	-
MM103	-47.6969	86.0892	other	0.0150394	0.00136285	0.0527016	-
MM068	-35.695	101.446	other	0.113092	0	0.0369215	-
MM070	75.4356	-39.6336	T3	0.0193925	0.00338994	0.176801	-
MM088	-82.1412	-17.0179	M0	0.164059	0.0361613	0.151192	-
MM107	-59.2103	38.5122	other	0.0182922	0.00211952	0.00887813	-
MM015	-49.8634	43.6056	other	0.032116	0.00762031	0.0184073	-
MM051	-36.1234	26.9672	other	0.0195811	0	0.00843674	-
MM061	-67.8915	9.66984	T3	0.0307642	0.0206758	0.195127	-
MM085	46.751	-19.8024	T3	0.0242326	0	0.156343	-
MM087	-63.1475	-68.5463	M0	0.201695	0.0629833	0.169656	-
MM015	-23.9185	-70.2048	M0	0.139321	0.153068	0.535616	-
MM106	102.768	-35.1688	plasma	0.0304968	0.0570499	0.012337	CD138+/CD319+ small
MM080	-48.5992	50.1222	other	0	0.0172902	0.009784	-
MM138	7.50293	26.179	plasma	0.0898099	0.000548288	0.0471005	Myeloma cell
MM076	48.9754	60.7055	other	0.0140099	0.00215424	0.00623873	-
MM076	41.7615	54.0645	other	0.0164862	0	0.00847787	-
MM083	46.9428	-36.925	T3	0.0421689	0.00839281	0.238884	-
MM070	-11.2697	-44.9285	M0	0.117771	0.00263365	0.656139	-
MM084	6.65045	-55.9067	plasma	0.0485769	0.298455	0.0335993	Myeloma cell
MM080	-44.6656	38.6609	other	0.024061	0.0100652	0.0154659	-
MM098	7.78453	74.8129	T3	0.0674209	0.00442154	0.456496	-
MM095	3.50097	-8.71432	plasma	0.0780385	0.255493	0.0127359	Myeloma cell
MM078	25.4255	-9.20762	plasma	0.641273	0.0326611	0.0881812	Myeloma cell
MM039	100.581	-47.2843	plasma	0.0800663	0	0.0117073	Myeloma cell
MM090	52.5943	69.4753	other	0.0265054	0	0.0280556	-
MM101	29.8001	43.9778	plasma	0.0898982	0.0405738	0.050494	Myeloma cell
MM072	58.8548	2.54492	T3	0	0.0120567	0.0813606	-
MM076	-26.1642	-65.3311	M0	0.127005	0.0645583	0.237314	-
MM027	-10.2992	-87.0463	M0	0.191639	0.194055	0.50513	-
MM070	-57.8944	71.2266	other	0.0284037	0	0.0230013	-
MM107	-67.0149	-40.0771	M0	0.102799	0.00493077	0.217212	-
MM135	81.6239	-51.5064	T3	0.0158421	0.00416981	0.194916	-
MM096	-57.0331	-15.9287	M0	0.0241686	0.0212086	0.212592	-
MM029	16.2524	-62.3359	plasma	0.230351	0.177594	0.0368607	Myeloma cell
MM082	11.1492	-2.16425	plasma	0.151252	0.0814189	0.0201375	CD138+/CD319+ small
MM132	-4.14261	30.1345	plasma	0.25999	0.012552	0.0525047	Myeloma cell
MM057	9.61503	-45.3944	plasma	0.353109	0.0233475	0.0543888	CD138+/CD319+ small
MM086	-48.3871	-25.2886	M0	0.0264398	0.0394638	0.31508	-
MM021	-28.8114	13.0473	M0	0.108093	0.0505801	0.15118	-
MM086	1.76143	7.31685	plasma	0.031334	0.0891358	0.0306668	Myeloma cell
MM052	-15.0547	-55.0303	M0	0.2105	0.0231133	0.557105	-
MM097	-30.3448	-41.8796	M0	0.140198	0.0252414	0.389501	-
MM097	-3.45195	-19.067	plasma	0.103553	0.307576	0.0485518	Myeloma cell
MM102	-81.1725	-37.5609	M0	0.057954	0.00761326	0	-
MM073	57.981	-58.2173	T3	0.0300777	0	0.248772	-
MM091	-8.1024	120.706	other	0.0488555	0.05544	0.0394411	-
MM018	64.3067	-25.186	T3	0.0234931	0.00328422	0.213382	-
MM052	-19.9095	85.419	other	0.0536192	0.0327267	0.00625015	-
MM040	-16.0573	-118.308	M0	0.579797	0.0423597	0.279327	-
MM099	-73.8308	22.0952	T3	0.0276918	0.0216633	0.326025	-
MM039	-95.1758	-23.647	M0	0.611292	0.0441463	0.171831	-
MM112	-9.35381	34.9219	plasma	0.0971818	0.17746	0.084087	Myeloma cell
MM063	-47.6423	-29.7212	M0	0.0495954	0.00459048	0.405948	-
MM078	38.2794	-54.8893	T3	0.034193	0.00139287	0.266285	-
MM032	35.4313	-42.5275	T3	0.0466459	0.006412	0.24662	-
MM017	5.38868	20.7787	plasma	0.0435584	0.188356	0.0210948	Myeloma cell
MM085	-25.5843	89.8433	other	0.0405203	0.00913074	0.0310887	-
MM094	-63.8095	20.4382	T3	0.026298	0.0150673	0.25183	-
MM111	-38.7703	44.6595	other	0.0109336	0	0.00606437	-
MM077	-24.1845	-72.0632	M0	0.104593	0.150306	0.470778	-
MM100	36.1177	22.1974	plasma	0.0825591	0	0.0350815	Myeloma cell
MM138	98.357	10.5363	T3	0.012023	0	0.110889	-
MM137	-56.9315	18.8335	T3	0.0510263	0.00450116	0.300783	-
MM100	-25.0065	-31.2617	M0	0.141201	0.0485279	0.277923	-
MM067	6.54989	-35.8574	plasma	0.305955	0.0290834	0.0466998	CD138+/CD319+ small
MM091	-57.3561	-79.9532	M0	0.168544	0.0134012	0.202051	-
MM015	87.8746	-19.7989	T3	0.00691447	0	0.149043	-
MM029	-18.4466	57.0528	other	0.0618792	0.00806472	0.0100828	-
MM133	-12.3268	2.2017	plasma	0.0733834	0.203803	0.032261	Myeloma cell
MM100	83.38	-19.503	T3	0.0165835	0.000994057	0.154631	-
MM027	-15.0241	112.088	other	0.0475442	0.0127427	0.0371561	-
MM137	12.1822	62.6075	T3	0.0823021	0.0187931	0.327111	-
MM055	-13.7774	113.69	other	0.0358743	0.0270129	0.037877	-
MM025	114.431	-41.3534	plasma	0.102539	0.0124985	0.0265	CD138+/CD319+ small
MM091	-22.9061	99.3358	other	0.135415	0.000689683	0.0583286	-
MM072	-70.7172	-81.6202	M0	0.0417381	0.00510351	0.139661	-
MM069	80.1105	21.5797	T3	0.0343429	0.00899198	0.119732	-
MM080	-23.1615	98.1589	other	0.0341026	0.062584	0.0276964	-
MM090	-15.7982	114.622	other	0.102389	0	0.0474316	-
MM105	-43.3365	65.1608	other	0.0268961	0.00864775	0	-
MM049	-58.1389	65.4423	other	0.0161571	0.000590517	0.0103158	-
MM081	-77.9525	0.659985	T3	0.12836	0.0306552	0.181274	-
MM062	19.8109	-73.0013	plasma	0.297745	0.0306809	0.0366728	Myeloma cell
MM069	-6.54891	43.7592	plasma	0.357063	0.0171144	0.0535536	Myeloma cell
MM059	37.0431	-25.3558	T3	0.0729825	0.0290589	0.277603	-
MM065	-3.28839	91.3213	other	0.0525542	0.0202554	0.0108142	-
MM083	8.78016	-42.2303	plasma	0.37222	0.0226667	0.0520952	CD138+/CD319+ small
MM091	-60.0811	15.2782	T3	0.0514119	0.0212106	0.23057	-
MM027	68.3199	-27.8786	T3	0.0328414	0	0.268784	-
MM106	-63.3626	-57.1652	M0	0.0267871	0.046513	0.31434	-
MM038	-10.7328	-108.281	M0	0.233182	0.0196746	0.811195	-
MM019	-79.6673	10.3474	T3	0.0423761	0	0.375887	-
MM092	3.75373	60.2754	T3	0.116262	0.0225745	0.26978	-
MM080	-25.7613	114.451	other	0.0984173	0.070538	0.0540263	-
MM023	-18.7741	4.8646	plasma	0.22613	0.0342088	0.0263764	CD138+/CD319+ small
MM042	-4.85918	-64.2246	M0	0.162855	0.0432725	0.663858	-
MM052	5.83535	108.81	other	0.0811739	0.00767839	0.00641615	-
MM089	-40.8445	-49.6997	M0	0.0285763	0	0.278333	-
MM080	-13.7393	100.268	other	0.0656842	0.0141221	0.0320167	-
MM059	-34.161	10.1258	M0	0.292762	0.0181084	0.13294	-
MM019	-31.6107	85.2371	other	0.0336727	0.00330122	0	-
MM108	31.5137	-15.9847	plasma	0.699875	0.0287194	0.0866552	Myeloma cell
MM023	47.7264	-65.2998	T3	0.0427288	0.018863	0.284276	-
MM075	109.749	-33.1402	plasma	0.15117	0.0127467	0.00911578	CD138+/CD319+ small
MM107	-60.5817	-46.6088	M0	0.0536546	0.00436478	0.234175	-
MM083	-89.5075	-20.77	M0	0.542303	0.0299979	0.198493	-
MM060	9.55762	70.596	T3	0.200933	0.00988806	0.399503	-
MM080	-51.5698	-2.21527	T3	0.0644547	0.0274801	0.241188	-
MM073	44.634	-34.8929	T3	0.0335964	0.00573403	0.215398	-
MM054	-45.397	107.409	other	0.0839881	0.00170371	0.0310675	-
MM035	-14.3112	-72.7314	M0	0.282113	0.0230487	0.461934	-
MM058	-10.4199	23.6903	plasma	0.19408	0.241742	0.078188	Myeloma cell
MM046	44.6516	61.4303	other	0.00955594	0	0.0107335	-
MM085	14.4633	-65.6371	plasma	0.316573	0.0172551	0.0315891	CD138+/CD319+ small
MM018	35.1767	-0.431914	plasma	0.0481252	0.100704	0.00988857	CD138+/CD319+ small
MM045	39.3548	2.67022	plasma	0.0812731	0.00350183	0.0129553	CD138+/CD319+ small
MM059	-20.5601	63.6755	other	0.049607	0	0.0370855	-
MM091	73.3885	13.9061	T3	0.0479896	0.00191106	0.144386	-
MM092	68.8709	59.6006	other	0.0243413	0	0.0251019	-
MM036	-45.4847	-50.309	M0	0.191706	0.0028296	0.333712	-
MM084	26.8284	-30.3635	T3	0.113536	0.00256599	0.258304	-
MM042	105.751	8.33084	T3	0.0312509	0.000306856	0.0880367	-
MM055	-15.9141	-73.7802	M0	0.149814	0.0446228	0.196936	-
MM015	5.22522	1.75697	plasma	0.0626803	0.0205017	0.00732263	Myeloma cell
MM023	3.71552	-119.542	M0	0.369176	0.497186	0.568315	-
MM023	-5.27302	60.2855	T3	0.0946577	0.00902834	0.361184	-
MM074	-23.4836	-70.9479	M0	0.276228	0.00902944	0.551314	-
MM045	83.02	59.4815	other	0.0171365	0	0.0318931	-
MM086	-29.9434	106.902	other	0.0110383	0	0	-
MM027	70.1831	-37.6334	T3	0.0649335	0	0.252313	-
MM072	3.22686	31.7018	plasma	0.062432	0.0012125	0.0256746	Myeloma cell
MM135	61.531	-66.0803	T3	0.0338596	0.00481288	0.280384	-
MM087	-23.5982	-83.885	M0	0	0	0.37593	-
MM111	-63.3029	-77.1071	M0	0.035463	0.00157592	0.173169	-
MM065	-76.6514	10.1499	T3	0.0726631	0.0197076	0.295255	-
MM045	-38.0798	-54.4982	M0	0.126912	0.0011519	0.453801	-
MM077	23.7647	-29.0986	T3	0.0359409	0.019369	0.319261	-
MM015	-47.1542	80.1416	other	0.0398811	0.00110778	0	-
MM051	-74.1093	-56.7616	M0	0.12689	0.0255599	0.0532381	-
MM112	45.5614	75.0783	other	0.0510201	0	0.0245685	-
MM051	43.4992	-53.5946	T3	0.0494787	0	0.373155	-
MM038	40.4723	62.8431	other	0.0178916	0	0.0128209	-
MM014	-72.0328	-22.3062	M0	0.139037	0.411673	0.375989	-
MM096	19.8951	35.904	plasma	0.132408	0.0104789	0.0245629	Myeloma cell
MM030	-69.4326	-61.3227	M0	0.0985655	0.059537	0.190117	-
MM028	-87.283	-29.5814	M0	0.565064	0.0234134	0.215771	-
MM080	44.2071	-65.5103	T3	0.0265289	0	0.283813	-
MM083	25.7388	33.0993	plasma	0.1013	0.00321514	0.0277933	Myeloma cell
MM102	-27.4824	-41.8502	M0	0.108484	0.0122039	0.354535	-
MM066	-80.3337	11.3792	T3	0.105711	0.0303526	0.201665	-
MM035	53.1515	41.3585	other	0.0118338	0.004527	0.00549584	-
MM090	-24.9007	-46.3593	M0	0.0994192	0.0140383	0.409687	-
MM018	56.5423	46.002	other	0.00221745	0	0.00451782	-
MM081	-34.9624	30.7295	other	0.122477	0.000592092	0.0150408	-
MM088	27.6392	-73.9416	plasma	0.0860402	0.342657	0.0384687	Myeloma cell
MM030	-64.1649	4.46448	T3	0.108458	0.0228562	0.224259	-
MM083	-28.5761	-58.6714	M0	0.115184	0.000455788	0.107391	-
MM068	-14.4178	1.60939	plasma	0.236116	0.0103967	0.0405689	Myeloma cell
MM053	78.2411	5.64152	T3	0.00456931	0	0.152359	-
MM092	69.3295	-58.8109	T3	0.0215784	0.0126163	0.264277	-
MM086	-59.1486	7.73214	T3	0.0603604	0.0030536	0.199429	-
MM135	-66.7835	77.1684	other	0.089191	0.0113807	0.0521171	-
MM055	-31.9107	-67.6213	M0	0.185896	0.215894	0.481777	-
MM026	104.863	-49.635	plasma	0.0606706	0.162767	0.00781467	CD138+/CD319+ small
MM017	-17.4325	4.5352	plasma	0.0420968	0.223477	0.0288859	Myeloma cell
MM108	79.9918	83.6946	plasma	0.629161	0.0166152	0.0538478	CD138+/CD319+ small
MM105	-9.69139	78.5895	other	0.03503	0.0217144	0.00985648	-
MM074	76.0518	-53.5565	T3	0.0171721	0	0.180484	-
MM035	83.813	-24.8924	T3	0.0297729	0.0111058	0.14365	-
MM067	0.0799761	-94.7727	M0	0.332548	0.0211989	0.629577	-
MM083	59.6876	60.943	other	0.00507629	0.0445068	0.00679044	-
MM077	22.1271	103.578	other	0.0197565	0	0.0850687	-
MM067	-16.7825	108.522	other	0.121169	0.0146181	0.0346748	-
MM058	60.7518	-34.4573	T3	0.0257696	0	0.137722	-
MM135	47.0559	-68.3288	T3	0.0124761	0.000345194	0.331742	-
MM032	-21.4639	-30.9055	M0	0.0912664	0.00434007	0.448241	-
MM088	72.7615	-59.4481	T3	0.0277723	0.00226099	0.202205	-
MM076	48.4915	56.3724	other	0.0147438	0	0.0104021	-
MM059	-31.0546	-28.8589	M0	0.312994	0.0394872	0.360475	-
MM070	-32.0638	-32.3635	M0	0.115057	0.0012134	0.47431	-
MM027	-108.831	-41.3839	plasma	0.383047	0.0409719	0.0229571	CD138+/CD319+ small
MM109	-27.6346	39.6101	other	0.026121	0.000613895	0.00539464	-
MM087	56.7501	57.9008	other	0.0200081	0	0.00308045	-
MM081	27.3374	-46.9911	plasma	0.616376	0.0414676	0.0578818	Myeloma cell
MM055	26.3297	-77.4687	plasma	0.42414	0.0269643	0.0439112	Myeloma cell
MM109	-7.26228	-60.9593	M0	0.182962	0.0120607	0.488802	-
MM046	-27.4559	-25.3394	M0	0.299698	0.0399738	0.374457	-
MM047	-3.06271	116.166	other	0.0192531	0.00570887	0.00137731	-
MM051	24.3302	-55.8113	plasma	0.54197	0.0180731	0.0650997	Myeloma cell
MM046	-66.8461	-5.7793	T3	0.0413849	0.00229173	0.143046	-
MM101	-74.798	-77.8657	M0	0.0128962	0.00276957	0.12731	-
MM041	116.615	-42.6155	plasma	0.0721411	0.0093182	0.0257899	CD138+/CD319+ small
MM092	10.5052	32.3605	plasma	0.196049	0.0151592	0.0785954	CD138+/CD319+ small
MM062	-16.4967	-52.1763	M0	0.0935271	0.00988809	0.578479	-
MM055	-7.74944	-78.5932	M0	0.237186	0.104579	0.599253	-
MM101	-74.8551	-77.1272	M0	0.020679	0.0804054	0.13687	-
MM018	-26.397	-56.3713	M0	0.0427598	0	0.342057	-
MM015	-13.6097	86.5302	other	0.028277	0.00283387	0.0180249	-
MM018	50.2479	-67.1671	T3	0.0177122	0.001848	0.332048	-
MM055	-8.72209	106.382	other	0.0898964	0.0168147	0.0390151	-
MM035	51.1153	43.445	other	0.0176078	0	0.0152183	-
MM068	-16.1881	-21.1051	plasma	0.283367	0.0195668	0.0367452	CD138+/CD319+ small
MM051	-12.3371	30.3196	plasma	0.276452	0.0129591	0.0188296	CD138+/CD319+ small
MM049	-37.0939	69.7241	other	0.0401863	0.134986	0.0375743	-
MM015	5.78159	-108.951	M0	0.181178	0.443061	0.722819	-
MM111	-6.09046	114.701	other	0.0610177	0.000230915	0.013865	-
MM039	-1.624	52.4446	T3	0.0712116	0.0227694	0.370765	-
MM039	-36.7641	-14.1188	M0	0.136554	0.0368	0.357419	-
MM062	-29.2881	-0.393192	M0	0.162707	0.0127622	0.161642	-
MM098	-33.6154	72.113	other	0.0631731	0.00413951	0.0392594	-
MM098	-15.9976	103.19	other	0.0215756	0	0.00993845	-
MM023	-8.80229	6.63375	plasma	0.151254	0.0950776	0.0182546	CD138+/CD319+ small
MM102	12.8074	0.878235	plasma	0.10674	0.0072675	0.011448	CD138+/CD319+ small
MM133	-10.186	-13.7826	plasma	0.0887968	0.282947	0.0427962	Myeloma cell
MM137	-14.0947	-68.3809	M0	0.0451214	0	0.453743	-
MM111	83.3372	-19.6041	T3	0.0227619	0	0.131019	-
MM076	-15.4921	-49.7956	M0	0.259461	0.00642123	0.317565	-
MM076	-11.2006	-55.6837	M0	0.0906282	0.00913673	0.488349	-
MM030	-43.3449	39.3467	other	0.04685	0.00266492	0.0129416	-
MM100	61.9908	-49.9708	T3	0.0213633	0.00715897	0.242075	-
MM061	24.4184	-24.8487	T3	0.0309706	0	0.286533	-
MM057	2.54659	63.0244	T3	0.0863612	0.00552716	0.263453	-
MM101	6.01233	-0.419762	plasma	0.164225	0.0175282	0.0321194	CD138+/CD319+ small
MM087	119.22	-40.0179	plasma	0.0671003	0.0384575	0.0276028	CD138+/CD319+ small
MM091	23.7659	-73.5205	plasma	0.23676	0.0294527	0.0776713	Myeloma cell
MM067	-16.5364	-70.1206	M0	0.321838	0.0175735	0.433321	-
MM094	-60.6548	-50.0762	M0	0.0318722	0.000849663	0.307402	-
MM029	-56.4852	49.4888	other	0.0246861	0.00816953	0.0324985	-
MM138	-40.6064	-38.8095	M0	0.015283	0	0.48484	-
MM063	-13.5513	-1.83487	plasma	0.225151	0.0168064	0.0167616	CD138+/CD319+ small
MM043	-50.4103	30.3018	other	0.0233311	0.00228183	0.0059384	-
MM104	-56.6686	-61.9131	M0	0.144261	0.0194927	0.117528	-
MM089	32.5493	13.1804	plasma	0.0674241	0.00721162	0.0526171	Myeloma cell
MM091	40.0851	81.7184	other	0.00524476	0	0	-
MM036	37.422	9.49245	plasma	0.0948847	0.0365217	0.0411339	CD138+/CD319+ small
MM049	10.2281	34.0561	plasma	0.0815075	0.112236	0.0648888	Myeloma cell
MM077	7.33822	56.4933	T3	0.0268016	0.0235768	0.377389	-
MM017	46.1705	67.5468	other	0.0121098	0	0.00734946	-
MM022	61.5204	-45.084	T3	0.0488324	0.028768	0.319866	-
MM028	76.1027	-28.2224	T3	0.0290442	0.0143111	0.186423	-
MM080	-35.7715	68.5946	other	0.0518329	0.0145485	0.00910162	-
MM060	-16.5313	12.8282	plasma	0.0708646	0.214065	0.00814335	CD138+/CD319+ small
MM074	-6.70483	-28.8388	plasma	0.350558	0.0140111	0.00968247	CD138+/CD319+ small
MM085	-31.5251	106.672	other	0.0745947	0.00101611	0.0326883	-
MM042	13.3674	-5.69918	plasma	0.107014	0	0.0288851	CD138+/CD319+ small
MM052	-41.8153	41.9476	other	0.0156912	0.00221014	0.00610623	-
MM059	-82.5809	15.5688	T3	0.0659675	0.011548	0.329014	-
MM064	-0.48678	-87.8194	M0	0.36874	0.0158303	0.575124	-
MM079	-52.7542	-16.5079	M0	0.0137255	0.0881244	0.211714	-
MM037	-15.8838	72.1775	other	0.0710655	0.00420925	0.014946	-
MM107	-26.6694	86.0923	other	0.0282512	9.16168e-05	0.011479	-
MM081	-50.6242	-4.91317	M0	0.0998734	0.00483965	0.272472	-
MM022	-94.8374	-30.3495	M0	0.344458	0.249265	0.277813	-
MM132	-114.135	0.849915	plasma	0.343342	0.0313108	0.0761915	Myeloma cell
MM040	107.814	-50.0826	plasma	0.100665	0.0587422	0.0363614	CD138+/CD319+ small
MM060	-16.3969	33.7432	plasma	0.507775	0.0171348	0.0512807	Myeloma cell
MM088	27.3477	92.3867	other	0.0397931	0	0.0389463	-
MM135	-13.4712	-66.7085	M0	0.128508	0.025778	0.468609	-
MM060	-44.4202	60.8259	other	0.055375	0.0105598	0	-
MM063	65.1255	-25.5503	T3	0.0143012	0.000192143	0.213872	-
MM019	-60.3101	89.683	other	0.0233585	0.0869511	0.137458	-
MM096	-63.6845	10.2731	T3	0.0282975	0.0662106	0.193864	-
MM090	6.10394	-100.991	M0	0.322764	0.00502932	0.628261	-
MM075	46.5815	53.7735	other	0.00887369	0	0.00355431	-
MM025	-30.2252	-33.4477	M0	0.0918713	0.054084	0.446771	-
MM076	112.338	-30.3806	plasma	0.0679722	0.00636191	0.0303452	CD138+/CD319+ small
MM021	11.5994	44.4072	plasma	0.0345626	0.173037	0.0612573	Myeloma cell
MM021	49.524	60.1924	other	0.0050608	0.00257898	0.00839617	-
MM072	69.4164	5.31388	T3	0.0271679	0.0107793	0.133868	-
MM132	70.5966	-43.595	T3	0.0198712	0.00177818	0.240079	-
MM014	-0.432869	19.3806	plasma	0.126648	0.000262201	0.0293745	CD138+/CD319+ small
MM065	37.0697	18.8754	plasma	0.129153	0.0136589	0.0543253	CD138+/CD319+ small
MM108	-63.1346	-50.9869	M0	0.0279164	0.0686625	0.20554	-
MM086	63.5173	-16.1961	T3	0.0394795	7.39404e-05	0.170335	-
MM021	-34.2123	-79.8671	M0	0.126459	0.303135	0.287738	-
MM079	-67.8533	78.9486	other	0.0558753	0	0.025385	-
MM137	-6.70639	-104.114	M0	0.447335	0.0224101	0.620215	-
MM105	99.1178	16.105	T3	0.00529489	0	0.0709033	-
MM077	-36.1791	-64.9574	M0	0.308399	0.0639875	0.293796	-
MM106	23.8878	3.70367	plasma	0.0350985	0.0963187	0.015419	CD138+/CD319+ small
MM105	19.1271	-4.85123	plasma	0.0305776	0.0947998	0.00532142	CD138+/CD319+ small
MM078	65.0501	-48.0887	T3	0.0195965	0.00429669	0.198044	-
MM014	104.652	-42.4299	plasma	0.0901617	0.00921483	0.0198495	CD138+/CD319+ small
MM057	26.7764	-61.6564	plasma	0.31475	0.142577	0.0623519	Myeloma cell
MM069	-53.624	4.26564	T3	0.0230474	0.0616923	0.328066	-
MM076	-27.8908	-45.7189	M0	0.0825798	0.00398847	0.338171	-
MM100	-56.3866	-18.2394	M0	0.0172109	0.121127	0.227165	-
MM076	27.1708	1.05652	plasma	0.0375859	0.0783933	0.0145862	CD138+/CD319+ small
MM138	46.4027	-47.8617	T3	0.0119929	0.0281816	0.30445	-
MM048	42.9113	41.4085	other	0.0095987	0	0.00263295	-
MM047	-87.8739	8.34428	M0	0.13435	0.0124743	0.360688	-
MM094	-0.0737876	-12.2197	plasma	0.101589	0.239564	0.0221901	Myeloma cell
MM033	71.7006	-36.3322	T3	0.0102997	0.00369481	0.160283	-
MM077	-47.2266	76.9845	other	0.017056	0.0140818	0.0308527	-
MM067	-81.0092	7.05069	T3	0.082725	0.0285681	0.33785	-
MM108	19.2905	48.4528	plasma	0.142291	0.0136325	0.0807202	CD138+/CD319+ small
MM027	-107.536	-16.3401	plasma	0.0949671	0.301805	0.0224859	Myeloma cell
MM067	83.3261	76.823	plasma	0.161852	0.889894	0.053927	Myeloma cell
MM053	-21.7631	112.035	other	0.0535907	0	0	-
MM064	-29.4962	30.5369	other	0.0330268	0	0.00276929	-
MM105	-51.4996	34.9045	other	0.0154822	0.00320008	0.00229458	-
MM075	-78.064	-38.2607	M0	0.189746	0.00930442	0.166284	-
MM055	-4.18355	115.222	other	0.059985	0.00137221	0.024702	-
MM047	20.1049	-58.1296	plasma	0.225866	0.281877	0.0715009	Myeloma cell
MM092	-0.394834	-50.1459	M0	0.395854	0.033462	0.385076	-
MM047	-33.6325	50.2431	other	0.0598088	0	0.0260197	-
MM109	-32.7326	-2.503	M0	0.112063	0.00424105	0.119314	-
MM073	-51.3121	-81.8949	M0	0.0343662	0.0113462	0.0988263	-
MM030	-68.3704	-7.2664	T3	0.0975329	0.0307761	0.140593	-
MM090	25.6071	-28.4315	T3	0.0347764	0.00210733	0.235121	-
MM108	-73.3728	14.5044	T3	0.0498763	0.037608	0.354849	-
MM082	-42.8614	57.5075	other	0.0660177	0.00291145	0.0247283	-
MM049	-87.0175	-31.0043	M0	0.41004	0.0180622	0.267711	-
MM036	-79.9283	-38.8584	M0	0.139039	0.000569453	0.260092	-
MM052	76.515	-63.1417	T3	0.0393205	0.0080774	0.238141	-
MM138	-11.8379	-51.0678	M0	0.0221221	0	0.642674	-
MM065	-36.0226	0.224858	M0	0.0447218	0.0273351	0.0200428	-
MM089	78.2166	-44.992	T3	0	0.00154587	0.158865	-
MM019	-64.4061	56.4113	other	0.00989782	2.50748e-05	0.00178141	-
MM057	23.8309	-20.016	T3	0.0878134	0.00999276	0.345504	-
MM054	-69.7172	8.61111	T3	0.0876417	0.0716304	0.187549	-
MM028	-27.9722	97.0728	other	0.053239	0.0147904	0.0417789	-
MM068	-58.8129	80.8854	other	0.00875999	0.000271413	0.0156366	-
MM044	41.1762	-30.534	T3	0.0320681	0.0105397	0.15806	-
MM023	-30.3354	81.2222	other	0.0258872	0	0.011714	-
MM066	-74.0214	14.8814	T3	0.0783868	0.0226931	0.270886	-
MM038	32.606	-26.9542	T3	0.0889351	0.0251746	0.271573	-
MM077	50.1847	-62.023	T3	0.02911	0	0.330123	-
MM040	-51.3091	35.0349	other	0.0180748	3.65699e-05	0.00835277	-
MM068	67.9694	-63.6428	T3	0.038213	0.0113111	0.208336	-
MM054	-37.9235	-0.954139	M0	0.107539	0.041871	0.18245	-
MM081	-87.1868	16.7199	T3	0.0815194	0.0528373	0.363522	-
MM107	-68.7146	-50.5026	M0	0.0961852	0.00789137	0.210014	-
MM111	39.5166	11.5375	plasma	0.0905805	0.00352058	0.0268041	CD138+/CD319+ small
MM070	-21.1644	-60.8547	M0	0.0891417	0.00419999	0.319614	-
MM092	26.9291	-58.7555	plasma	0.137976	0.373861	0.0762438	Myeloma cell
MM043	-30.0467	8.83695	M0	0.0980186	0.0132276	0.111892	-
MM135	50.7896	-20.3359	T3	0.0234884	0.0361739	0.218974	-
MM101	-17.6547	-58.6156	M0	0.1345	0.0114196	0.360516	-
MM032	60.092	55.1035	other	0.00424264	0	0.00479321	-
MM040	0.939606	-108.129	M0	0.538992	0.0366058	0.524875	-
MM025	-26.6287	74.1129	other	0.0307528	0.0063766	0.0128074	-
MM070	93.6989	-28.8609	T3	0	0	0.122543	-
MM018	14.3863	-86.5344	plasma	0.0469868	0.137994	0	Myeloma cell
MM096	27.4707	80.9797	other	0.0728989	0.0164759	0.0321453	-
MM054	-57.6729	-66.5723	M0	0.0995078	0.0863379	0.187823	-
MM135	-18.7963	93.4001	other	0.0275546	0.0499043	0.0231802	-
MM099	1.12699	-93.2082	M0	0.199264	0	0.349571	-
MM078	-1.80825	-110.302	M0	0.326148	0.00897302	0.771058	-
MM105	-54.1479	41.14	other	0.00137275	0	0	-
MM043	-27.2243	47.2529	other	0.0219797	0.00391636	0.00487454	-
MM055	-65.5569	-18.5721	M0	0.187245	0.0377716	0.233231	-
MM103	55.3334	1.37341	T3	0.0187519	0.0110665	0.136016	-
MM087	-68.8072	8.7048	T3	0.0702522	0.0264317	0.200609	-
MM137	-5.05558	116.255	other	0.050424	0.00250945	0.0188073	-
MM036	63.8088	-66.2325	T3	0.0225885	0	0.294865	-
MM071	-23.675	57.3161	other	0.0153273	0.0210327	0.007777	-
MM055	-91.1503	-25.3663	M0	0.134821	0.250328	0.196383	-
MM076	-11.8097	17.8863	plasma	0.314112	0.015241	0.0226924	CD138+/CD319+ small
MM017	-9.98431	-75.3616	M0	0.206752	0.0264535	0.663473	-
MM059	49.6136	28.3172	plasma	0.092063	0.00703328	0.024917	CD138+/CD319+ small
MM067	1.63874	-89.1537	M0	0.172745	0.0198674	0.537234	-
MM085	106.726	-3.62567	T3	0.0240875	0	0.120846	-
MM083	40.8111	-22.7621	T3	0.0340374	0.0372602	0.252545	-
MM102	90.7	-24.5804	T3	0.00817062	0	0.103827	-
MM065	51.647	-13.0085	T3	0.0446059	0.0196306	0.132233	-
MM135	-81.7932	2.97165	T3	0.00239355	0	0.00451269	-
MM079	-6.90542	97.1108	other	0.0644535	0.0048727	0.0137041	-
MM064	14.0943	67.3704	T3	0.0285209	0.00319848	0.351109	-
MM111	114.842	-46.1681	plasma	0.0713591	0.0049043	0.0187898	CD138+/CD319+ small
MM074	25.0716	49.5928	plasma	0.200169	0.00698055	0.104001	CD138+/CD319+ small
MM110	58.3299	-17.3072	T3	0.0119831	0	0.154918	-
MM035	-33.2721	-68.124	M0	0.357085	0.0360347	0.375645	-
MM055	10.9463	-22.8069	T3	0.0837101	0	0.347845	-
MM027	95.807	16.3325	T3	0.0194213	0.027961	0.125973	-
MM060	-9.80147	-14.989	plasma	0.189371	0.14878	0.0326491	CD138+/CD319+ small
MM033	-35.2713	-54.9469	M0	0.264132	0.0642335	0.308159	-
MM059	-5.14535	-0.61669	plasma	0.130162	0.0135829	0.0174456	CD138+/CD319+ small
MM051	-111.12	-1.30542	plasma	0.436733	0.045859	0.0488351	Myeloma cell
MM025	10.8683	-37.3726	plasma	0.0895251	0.292589	0.0346294	Myeloma cell
MM021	-23.8477	47.0512	other	0.0222576	0.00634425	0.00323404	-
MM049	21.9438	-70.2829	plasma	0.0992018	0.292213	0.0654229	Myeloma cell
MM104	-28.5854	109.445	other	0.0443292	0.0416647	0.0327482	-
MM098	46.5578	-33.4503	T3	0.0675714	0	0.210475	-
MM108	13.7272	-54.5717	plasma	0.242101	0.152485	0.0497514	CD138+/CD319+ small
MM060	3.32698	-122.487	M0	0.538062	0.0496091	0.804956	-
MM069	95.039	7.56514	T3	0.0346779	0.0299188	0.0975548	-
MM040	19.522	34.4685	plasma	0.207036	0.0737362	0.0993449	CD138+/CD319+ small
MM110	-32.4705	72.4698	other	0.0127208	0	0.00756228	-
MM053	-8.60694	19.2117	plasma	0.230697	0.0228037	0.0404627	Myeloma cell
MM064	-56.9812	-19.1956	M0	0.124355	0.0116558	0.203499	-
MM095	-4.10556	20.8684	plasma	0.180171	0.0092934	0.0320173	CD138+/CD319+ small
MM054	89.9281	-20.8375	T3	0.0257259	0.0115471	0.130337	-
MM081	-1.18201	88.4895	other	0.0862366	0.00156417	0.0191123	-
MM088	24.5232	-50.6664	plasma	0.12432	0.654349	0.0862127	Myeloma cell
MM109	34.2627	22.8604	plasma	0.107835	0.00851426	0.0337556	CD138+/CD319+ small
MM103	-1.15763	-12.9863	plasma	0.0837698	0.289237	0.0357863	Myeloma cell
MM112	-29.823	-50.8646	M0	0.148473	0.0152557	0.436862	-
MM063	-40.985	31.7412	other	0.0155012	0	0.0110921	-
MM027	17.3074	-77.2474	plasma	0.102921	0.265493	0.0429856	Myeloma cell
MM071	-119.37	-5.97187	plasma	0.429859	0.0239891	0.024576	CD138+/CD319+ small
MM107	37.2699	33.6667	plasma	0.0775473	0.0136552	0.0260856	CD138+/CD319+ small
MM074	52.1776	-61.2885	T3	0.0277767	0	0.221719	-
MM032	36.0064	35.737	plasma	0.0690553	0.012715	0	CD138+/CD319+ small
MM106	46.1078	11.0026	plasma	0.0883092	0.0146755	0.0156239	CD138+/CD319+ small
MM089	22.8693	-29.111	T3	0.0107015	0.015303	0.198186	-
MM081	-8.95445	84.3733	other	0.112148	0	0.00752111	-
MM046	106.261	2.04186	T3	0.014017	0.00108144	0.114226	-
MM110	3.02803	-100.311	M0	0.231038	0.0128065	0.752359	-
MM067	6.1527	75.3225	T3	0.0882467	0.0115496	0.408455	-
MM046	14.8926	-30.9296	T3	0.085768	0.0151934	0.244592	-
MM098	40.1642	-36.2148	T3	0.0296238	0	0.276494	-
MM104	-34.1846	14.6095	M0	0.270108	0.0184397	0.138563	-
MM023	-22.4713	47.1471	other	0.0431003	0	0.00381357	-
MM043	49.5577	18.7403	plasma	0.0411914	0.00416736	0	CD138+/CD319+ small
MM069	-65.3341	61.9558	other	0.0559429	0.000899323	0.0334862	-
MM028	16.417	-46.3752	plasma	0.477356	0.0668475	0.0489686	CD138+/CD319+ small
MM063	103.033	-49.141	plasma	0.112	0.0122312	0.0162872	CD138+/CD319+ small
MM038	-1.75213	-97.4881	M0	0.629434	0.0304009	0.619974	-
MM110	44.2797	78.2101	other	0.00581118	0.00175314	0.00857463	-
MM061	-39.637	40.6254	other	0.029552	0.00543204	0.0137084	-
MM110	-13.8344	-2.51044	plasma	0.183265	0.0151085	0.0241272	CD138+/CD319+ small
MM017	39.5854	1.11965	plasma	0.0951327	0.00142857	0.0129973	CD138+/CD319+ small
MM091	-5.68409	36.0063	plasma	0.259654	0.0116935	0.0854548	CD138+/CD319+ small
MM075	-0.832054	98.3609	other	0.0669205	0.00492607	0.0120594	-
MM081	-12.8156	77.5818	other	0.0808127	0	0.0129855	-
MM049	15.874	-74.2109	plasma	0.0626505	0.422234	0.0148867	Myeloma cell
MM076	-110.29	-43.7347	plasma	0.282599	0.0171124	0.0366308	CD138+/CD319+ small
MM108	20.7549	21.7181	plasma	0.0931101	0.105217	0.0341265	CD138+/CD319+ small
MM073	43.8827	-1.45721	plasma	0.108323	0.00326701	0	CD138+/CD319+ small
MM055	-33.5085	-81.2573	M0	0.270485	0.0268989	0.388048	-
MM046	10.9766	-75.0474	plasma	0.294449	0.00403048	0.0122222	CD138+/CD319+ small
MM076	24.1094	22.4116	plasma	0.117139	0.00781022	0.0157874	CD138+/CD319+ small
MM021	-7.40032	98.4985	other	0.0157037	0.043909	0.000162706	-
MM069	67.0827	-25.9489	T3	0.0399999	0.00651144	0.294368	-
MM135	83.4148	18.0193	T3	0.00892362	0	0	-
MM069	47.0428	53.839	other	0.00536944	0	0.00397298	-
MM019	83.8021	-29.2912	T3	0.0223335	0.0201542	0.224601	-
MM094	-49.0138	-39.5438	M0	0.0860215	0.034293	0.294668	-
MM090	-2.17942	97.3495	other	0.0375927	0.0430811	0.0216135	-
MM088	-53.0252	-52.9698	M0	0.0153525	0.000842384	0.18696	-
MM054	111.946	11.5584	T3	0.013034	0.00940277	0.0859029	-
MM044	-11.642	-68.959	M0	0.204459	0.00630539	0.665267	-
MM082	-0.199816	71.1801	T3	0.0935586	0.0163211	0.432953	-
MM039	-1.52074	-120.898	M0	0.38286	0	0.218616	-
MM104	34.9854	80.3576	other	0	0	0	-
MM042	8.47804	-1.27151	plasma	0.129586	0.00279829	0.0310747	CD138+/CD319+ small
MM070	-32.2018	-32.0229	M0	0.0556239	0.00469997	0.49625	-
MM036	112.131	6.07675	T3	0.0149458	0.00420188	0.0812649	-
MM057	-22.336	34.9154	other	0.0183265	0	0.00919329	-
MM107	82.1756	-55.6408	T3	0.0128443	0.000913358	0.170228	-
MM040	-63.6708	-21.8116	M0	0.122238	0.0328726	0.264995	-
MM081	-100.45	16.6243	M0	0.337844	0.00822919	0.414296	-
MM044	-76.4997	-43.2649	M0	0.123129	0.00202005	0.148396	-
MM047	87.1692	77.2891	plasma	0.300913	0.472357	0.0734304	Myeloma cell
MM086	-22.4938	-75.7992	M0	0.26056	0.0102448	0.530155	-
MM106	40.6561	2.97839	plasma	0.0945678	0.00441862	0.0170074	CD138+/CD319+ small
MM029	-54.1949	96.0975	other	0.123419	0.0834472	0.153801	-
MM018	-10.6017	115.511	other	0.0217642	0.0875089	0.0109868	-
MM099	-68.1621	69.21	other	0.0454967	0.00693444	0.0349197	-
MM026	-29.281	-51.7904	M0	0.112719	0.216204	0.389856	-
MM133	-60.2715	48.8347	other	0.00782726	0.0069717	0.00888479	-
MM135	-7.05939	12.2636	plasma	0.203492	0.00933402	0.0340931	CD138+/CD319+ small
MM051	92.0512	82.4484	plasma	0.767668	0.0408742	0.0680583	Myeloma cell
MM048	-6.30583	-1.52629	plasma	0.196309	0.0115792	0.0141858	Myeloma cell
MM049	19.6656	-13.0463	plasma	0.447864	0.0182858	0.126211	CD138+/CD319+ small
MM045	91.3041	-24.6109	T3	0.0175265	0	0.112146	-
MM018	-23.8743	72.9552	other	0.0106851	0	0.0010487	-
MM055	-9.61372	86.2385	other	0.0494314	0.0190337	0.00971557	-
MM058	-39.7023	11.967	M0	0.119018	0.0011931	0.0719078	-
MM014	-85.1079	-16.022	M0	0.178439	0.0781099	0.226961	-
MM078	-6.68364	-109.367	M0	0.188526	0.0125221	0.699106	-
MM070	2.10263	11.7986	plasma	0.0550547	0.168106	0.0547918	Myeloma cell
MM046	-23.0803	36.0033	other	0.0374566	0	0.0113553	-
MM089	-57.5891	-6.71531	T3	0.0167459	0.00561579	0.0301512	-
MM015	7.58934	-12.3714	T3	0.0176409	0.0186678	0.172096	-
MM066	-64.2919	2.3459	T3	0.0645671	0.0108405	0.208209	-
MM053	2.28863	93.2272	other	0.0597762	0	0.0121281	-
MM099	85.0775	85.5088	plasma	0.673697	0.0439694	0.0444894	Myeloma cell
MM040	-15.223	-117.114	M0	0.902434	0.0543733	0.259575	-
MM032	36.6717	90.0623	other	0.0206821	0	0	-
MM029	-4.00716	-89.8509	M0	0.144255	0.135199	0.61413	-
MM044	40.0894	53.5646	other	0.027797	0	0.00556186	-
MM101	9.53893	1.17215	plasma	0.147012	0.01813	0.024354	CD138+/CD319+ small
MM058	-33.4907	-11.362	M0	0.164486	0.0672658	0.437937	-
MM071	8.85341	-5.39459	plasma	0.149471	0.00606795	0.0222947	CD138+/CD319+ small
MM108	106.11	7.83146	T3	0.0439603	0.00333901	0.100593	-
MM062	-8.15346	-56.3716	M0	0.0637696	0.0134176	0.518214	-
MM061	-45.8068	50.9218	other	0.0430702	0.00151274	0.0267295	-
MM014	54.1937	-67.2888	T3	0.0349625	0.00114019	0.256581	-
MM138	-124.889	-34.4964	plasma	0.0410118	0.431776	0.0296532	Myeloma cell
MM097	37.7175	-54.1314	T3	0.0328664	0.0275059	0.309496	-
MM026	86.4336	-15.2293	T3	0.00674909	0.0335049	0.167075	-
MM036	-66.9531	68.4765	other	0.0816037	0.00724641	0.0431833	-
MM109	32.7778	77.7939	other	0.0175584	0.000739984	0.012471	-
MM014	-30.3136	18.9726	M0	0.0895471	0.149746	0.129747	-
MM047	-50.3201	97.6853	other	0.217544	0.00756363	0.117331	-
MM060	-32.7747	110.318	other	0.116497	0.0463932	0.0321672	-
MM035	56.1076	-15.5068	T3	0.0659419	0.0313511	0.189665	-
MM030	2.73457	34.6233	plasma	0.239698	0.0551995	0.0353579	CD138+/CD319+ small
MM064	12.9047	-75.6104	plasma	0.0196965	0.361345	0	Myeloma cell
MM032	42.1472	-33.1397	T3	0.0607676	0.0201513	0.247427	-
MM019	-33.1483	-57.2988	M0	0.0367459	0.0104395	0.0706953	-
MM111	-60.8005	51.4675	other	0.0252959	0.00391184	0.0132984	-
MM108	60.2652	56.346	other	0.0169484	0.00362703	0.0180423	-
MM055	-34.2935	50.7427	other	0.011642	0.0184335	0.00129137	-
MM025	77.3432	8.06912	T3	0.0390948	0.0271293	0.156965	-
MM037	68.2177	-4.78554	T3	0.0844402	0.0185558	0.153783	-
MM078	-5.61525	35.6029	plasma	0.269917	0.0138955	0.0772661	CD138+/CD319+ small
MM059	-42.932	33.5551	other	0.0273767	0.00175182	0.00967554	-
MM096	10.3731	-38.1449	plasma	0.294778	0.0260739	0.053875	CD138+/CD319+ small
MM026	9.33356	-102.614	M0	0.204243	0.424028	0.370899	-
MM108	-20.6262	99.861	other	0.0403687	0.0112613	0.0248035	-
MM041	-85.7208	-18.8936	M0	0.282159	0.0484382	0.180332	-
MM083	40.9715	58.8438	other	0.016665	0	0.0145434	-
MM098	4.79845	13.9154	plasma	0.0857677	0.26052	0.0373574	Myeloma cell
MM089	-37.5452	-14.1444	M0	0.0450932	0.0153608	0.378679	-
MM040	-38.9179	74.708	other	0	0.0094487	0	-
MM097	-123.095	-31.5334	plasma	0.0829602	0.309554	0.0333863	Myeloma cell
MM036	-36.0166	-42.1591	M0	0.104506	0.00793739	0.329428	-
MM048	51.5329	48.426	other	0.0135142	0.000142153	0.0155704	-
MM067	25.773	-15.101	plasma	0.624287	0.0522344	0.154884	Myeloma cell
MM014	-79.9309	-49.766	M0	0.0450953	0.15616	0.150596	-
MM092	87.7593	17.2013	T3	0	0	0.0401231	-
MM055	-55.9811	74.3938	other	0.0451714	0	0.0317914	-
MM090	0.579781	107.301	other	0.0599787	0.0231268	0.040501	-
MM051	-6.39171	86.4028	other	0.0423032	0.018221	0.0148869	-
MM030	-88.6432	6.70887	T3	0.202374	0.0387499	0.352056	-
MM026	-4.30363	101.679	other	0.0581998	0.00228678	0	-
MM138	9.79635	14.4297	plasma	0.110357	0.00267382	0.0391637	Myeloma cell
MM099	35.6522	-24.5247	T3	0.0523523	0.0176511	0.392508	-
MM054	9.03324	45.4075	plasma	0.102301	0.0352429	0.0876547	CD138+/CD319+ small
MM138	-108.383	-3.38796	plasma	0.0462092	0.559298	0.0476176	Myeloma cell
MM029	45.5965	-73.2555	T3	0.0610374	0.00342047	0.35039	-
MM085	61.5944	48.2013	other	0.00906569	0	0.00644459	-
MM090	-48.4745	-84.4485	M0	0.0214297	0	0.000670819	-
MM087	5.51775	64.6418	T3	0.125579	0.0081747	0.339051	-
MM080	72.4398	5.54464	T3	0.0218541	0.0755676	0.196621	-
MM069	-24.8823	-27.5096	M0	0.114407	0.0312328	0.447392	-
MM099	39.6641	57.9077	other	0.0098833	0.000889348	0.0149962	-
MM028	-26.9787	88.6792	other	0.0287142	0.0176218	0.0410649	-
MM107	-12.6716	-47.7614	M0	0.131829	0.0260492	0.404255	-
MM014	106.293	-6.00467	T3	0.0180143	0.0113181	0.109926	-
MM084	4.36736	9.70677	plasma	0.117556	0.0653605	0.0435179	Myeloma cell
MM052	-11.6314	-88.1735	M0	0.20217	0.0461258	0.612229	-
MM095	10.8449	62.528	T3	0.061277	0	0.307604	-
MM045	4.72796	113.427	other	0.045612	0.0481365	0.0128152	-
MM084	45.86	65.2964	other	0.0237952	0	0.0078911	-
MM070	81.8765	19.122	T3	0	0	0.0070508	-
MM051	-5.19888	-68.6119	M0	0.41846	0.0133811	0.636727	-
MM101	-52.9415	92.6779	other	0.013222	0.0452252	0.107016	-
MM104	-61.2868	-10.4726	M0	0	0	0.0526672	-
MM070	-69.1609	56.9391	other	0.0139249	0.0391488	0.0223989	-
MM015	56.7834	-56.734	T3	0.0309603	0	0.241798	-
MM029	39.6952	35.8605	plasma	0.132385	0.0395519	0.0360264	CD138+/CD319+ small
MM030	27.8481	19.248	plasma	0.118598	0.00669234	0.0377867	CD138+/CD319+ small
MM028	-111.21	-37.6795	plasma	0.47761	0.0250182	0.0419591	CD138+/CD319+ small
MM060	6.06096	-99.7782	M0	0.523062	0.0199881	0.525309	-
MM033	72.998	-34.0087	T3	0.0761372	0.00863485	0.194204	-
MM046	45.1813	54.4871	other	0.0148032	0.000468248	0.00988349	-
MM038	-23.095	-23.2252	M0	0.0542051	0.0197404	0.0690079	-
MM063	61.5586	-39.4526	T3	0.0173267	0	0.263127	-
MM049	46.5835	31.8137	plasma	0.0367716	0.0530763	0.0128401	CD138+/CD319+ small
MM067	65.0346	46.4377	other	0.00505375	0	0.00451683	-
MM137	56.6177	62.8202	other	0.0114641	0	0.000252538	-
MM069	105.165	14.0732	T3	0.0309036	0	0.120325	-
MM044	-68.6686	-7.25906	T3	0.0572369	0.0158676	0.135031	-
MM078	56.5702	43.8825	other	0.0100442	0.000296895	0.00299569	-
MM073	91.5066	79.5955	plasma	0.64908	0.0492273	0.0931392	Myeloma cell
MM064	-59.2719	50.5432	other	0.0345336	0	0.00781138	-
MM080	6.19182	-109.451	M0	0.675188	0.0202264	0.592761	-
MM096	46.7017	-72.383	T3	0.103709	0.0103143	0.399718	-
MM030	-15.7037	18.422	plasma	0.171829	0.0568683	0.0265047	Myeloma cell
MM137	-55.0833	-22.5316	M0	0.0385527	0.387448	0.246571	-
MM030	40.21	-40.0533	T3	0.0299897	0.00164353	0.224446	-
MM109	51.8474	75.9141	other	0.00770288	0	0.0141489	-
MM072	-61.1197	-88.1923	M0	0.0225501	0.0284207	0.110599	-
MM066	73.2639	-61.7889	T3	0.0115603	0.00248258	0.199995	-
MM045	-15.2221	70.3713	other	0.0586224	0	0.0124459	-
MM104	60.4444	-2.42132	T3	0.0492014	0.0190682	0.126162	-
MM138	-66.637	-71.9199	M0	0.151225	0.0137947	0.201858	-
MM040	-68.4748	46.9862	other	0.0170226	0	0.00858391	-
MM135	-3.8509	24.148	plasma	0.222723	0.0246578	0.108932	CD138+/CD319+ small
MM067	4.89064	75.8657	T3	0.0885586	0.0167853	0.391802	-
MM039	-3.67136	-27.3834	plasma	0.197047	0.134539	0.0525664	Myeloma cell
MM104	6.02955	-67.4295	plasma	0.26885	0.0260258	0.0311271	CD138+/CD319+ small
MM103	80.8212	-16.8467	T3	0.0202991	0	0.123752	-
MM112	45.5971	90.8909	other	0.0409028	0.00388817	0.0378819	-
MM038	13.5375	48.7389	plasma	0.109099	0.0652212	0.102592	CD138+/CD319+ small
MM097	-22.5189	-85.8418	M0	0.495382	0.0148286	0.268488	-
MM075	19.3118	6.15047	plasma	0.118793	0.015757	0.0169469	CD138+/CD319+ small
MM029	-63.585	53.2735	other	0.0264446	0.00698435	0.0237243	-
MM102	118.564	-35.2953	plasma	0.077153	0.00202571	0.0239094	CD138+/CD319+ small
MM028	7.19875	-99.8948	M0	0.291822	0.0780683	0.719161	-
MM068	30.5247	-24.725	T3	0.0557595	0.013149	0.218736	-
MM039	-4.11109	-29.5333	plasma	0.183434	0.178472	0.0521992	Myeloma cell
MM038	-34.4987	-12.9807	M0	0.177231	0.0354535	0.546037	-
MM069	-57.7372	49.9045	other	0.0335802	0.00195067	0.026957	-
MM078	73.8286	-57.8782	T3	0.0307304	0.00091982	0.204453	-
MM047	-76.2377	-22.9465	M0	0.247901	0.142271	0.297126	-
MM028	-31.3584	14.9271	M0	0.0557027	0.100807	0.108919	-
MM026	-25.077	-45.4641	M0	0.0839076	0.0748963	0.444337	-
MM083	-68.4738	47.3531	other	0	0	8.33998e-05	-
MM088	-106.001	-36.3313	plasma	0.387386	0.0114216	0.035491	CD138+/CD319+ small
MM072	44.7844	-46.6638	T3	0.025933	0.00437361	0.318642	-
MM097	-53.2838	78.7897	other	0.0477731	0.0482689	0.0449873	-
MM092	-55.2506	63.0343	other	0.0622285	0.00736751	0.0226815	-
MM026	-116.356	-7.42238	plasma	0.182577	0.261587	0.0154363	Myeloma cell
MM094	34.0239	-21.1772	T3	0.0186736	0.0960777	0.29775	-
MM057	-0.117484	116.469	other	0.0381174	0.0209244	0.0108731	-
MM102	-61.1045	-81.5912	M0	0.0501722	0	0.153706	-
MM109	56.9749	-8.55476	T3	0.0201093	0	0.148675	-
MM038	-62.0913	-83.3691	M0	0.0487861	0	0.0967216	-
MM025	76.0332	-27.9984	T3	0.0270584	0.0151857	0.194493	-
MM074	-57.3226	52.2689	other	0.0361074	0.015593	0.0211175	-
MM024	45.2296	48.1981	other	0.00154402	0	0	-
MM066	72.6947	14.0077	T3	0.0146908	0.0150132	0.147499	-
MM069	2.8943	105.581	other	0.0642576	0.00334369	0.0185058	-
MM036	29.2713	4.54718	plasma	0.0681033	0.00707262	0.0258316	Myeloma cell
MM068	-0.335206	3.69218	plasma	0.174859	0.00643476	0.0280108	CD138+/CD319+ small
MM086	-27.709	41.0288	other	0.01265	0.0211411	0	-
MM047	20.0697	63.325	T3	0.109194	2.11361e-05	0.321105	-
MM017	-56.0338	35.6354	other	0.0443458	0	0.0493717	-
MM017	1.52089	98.2453	other	0.075274	0	0.0114278	-
MM072	60.5202	70.7701	other	0.0111757	0	0.00654316	-
MM024	47.964	43.5248	other	0.00623779	0	0.00355963	-
MM043	-8.40861	83.6668	other	0.0648685	0.00893004	0.0148821	-
MM109	54.1922	62.2757	other	0.00947225	0	0.00146499	-
MM026	-31.3653	31.447	other	0.0126535	0	0.00557988	-
MM026	-109.927	-24.0651	plasma	0.257532	0.327265	0.0240002	Myeloma cell
MM014	-2.31051	99.7569	other	0.0369641	0.060212	0.0289829	-
MM079	45.2327	11.3987	plasma	0.0621217	0.00953952	0.0140133	Myeloma cell
MM059	31.0385	-33.5582	T3	0.0599056	0.0264509	0.316674	-
MM107	113.02	3.57276	T3	0.00821319	0	0.0596233	-
MM089	-2.49081	-23.2849	plasma	0.207797	0.0160857	0.0709223	Myeloma cell
MM094	-64.1055	-41.6991	M0	0.0332739	0.00435167	0.296026	-
MM033	-19.5733	-68.7626	M0	0.071926	0.062305	0.304835	-
MM067	40.8807	-57.9138	T3	0.078101	0	0.324616	-
MM106	29.3306	-1.21547	plasma	0.103913	0.00686654	0.0192853	CD138+/CD319+ small
MM059	-9.21219	-43.3526	M0	0.206721	0.0114589	0.430441	-
MM025	-71.125	65.1252	other	0	0	0.00349681	-
MM039	9.84745	-35.0858	plasma	0.279762	0.218566	0.0653389	Myeloma cell
MM032	26.1386	96.2773	other	0.0305226	0	0.0494213	-
MM103	-34.7145	113.656	other	0.0612302	0	0.0603203	-
MM052	-70.2418	10.2454	T3	0.0684827	0.0159234	0.172714	-
MM109	-24.6621	-66.751	M0	0.110508	0.00713918	0.510764	-
MM021	-46.8129	76.6723	other	0.017931	0	0.00733235	-
MM055	-56.7424	39.6925	other	0.0165694	0	0.0253238	-
MM085	-57.3537	56.7729	other	0.0513564	0.000578748	0.0367759	-
MM027	-18.1762	-38.4216	M0	0.140402	0	0.270706	-
MM032	7.32855	62.203	T3	0.0609709	0.016837	0.385415	-
MM102	-62.7404	-87.0363	M0	0.00953539	0	0.109366	-
MM097	-114.3	4.45813	plasma	0.418445	0.0372882	0.0626711	Myeloma cell
MM068	-25.2086	-75.188	M0	0.135358	0.0201363	0.487852	-
MM107	42.2283	42.6994	other	0.0163402	0.0017015	0.00918855	-
MM057	-1.01407	70.2564	T3	0.0983685	0.00244726	0.383192	-
MM054	-83.8622	-48.1228	M0	0.0482838	0.121684	0.186024	-
MM094	-50.7742	-90.0694	M0	0.0275809	0.00626572	0.0746468	-
MM069	-83.5353	-14.7582	M0	0.290504	0.0611743	0.215131	-
MM030	87.6025	-7.69037	T3	0.0722957	0	0.0742903	-
MM069	-49.587	30.4309	other	0.0182901	0	0.00635874	-
MM138	-11.8346	-67.4412	M0	0.0181884	0	0.76985	-
MM066	-25.1609	44.1093	other	0.0061375	0.0270065	0.00137565	-
MM060	93.2128	79.6818	plasma	1	0.0675365	0.0794515	Myeloma cell
MM104	-56.3265	78.9362	other	0.0344834	0.00419965	0.0196987	-
MM079	-49.2256	-33.4411	M0	0.0256545	0	0.397132	-
MM106	-56.2988	74.9503	other	0.0357655	0	0.0341884	-
MM057	-44.502	51.6874	other	0.0377439	0.00577346	0.0204128	-
MM014	57.2114	-67.4285	T3	0.0283212	0.00665809	0.303169	-
MM064	-63.763	81.3557	other	0.0716026	0.00722074	0.0750027	-
MM094	3.80402	44.3808	plasma	0.157337	0.0274484	0.0900156	CD138+/CD319+ small
MM022	8.54516	35.294	plasma	0.16984	0.194718	0.067577	CD138+/CD319+ small
MM096	-1.73727	-47.2861	M0	0.632284	0.0301047	0.450474	-
MM133	87.726	-39.7873	T3	0.049828	0	0.207052	-
MM080	-17.5179	-21.922	plasma	0.315378	0.010055	0	CD138+/CD319+ small
MM132	72.0069	-55.7405	T3	0	0	0.189673	-
MM030	-1.69148	-26.8109	plasma	0.291507	0.237682	0.0344179	Myeloma cell
MM065	-91.2461	-27.5244	M0	0.389798	0.0547817	0.40827	-
MM014	-87.1828	-31.146	M0	0.167613	0.170612	0.220511	-
MM066	5.77061	41.5897	plasma	0.116325	0.0130906	0.0747576	CD138+/CD319+ small
MM135	-45.8101	-25.6695	M0	0.0705271	0.0258202	0.33869	-
MM087	78.3262	58.8619	other	0.0213981	0.00125607	0.0140661	-
MM054	-62.1049	71.5745	other	0.0587069	0.0323016	0.0358873	-
MM060	-98.1862	17.5783	M0	0.241606	0.00680769	0.505762	-
MM014	10.9314	-17.5258	plasma	0.166984	0.206442	0.0864874	Myeloma cell
MM097	24.422	-28.0931	T3	0.0323225	0.00217195	0.271227	-
MM103	51.6936	24.8627	plasma	0.0698876	0.06099	0.0441341	Myeloma cell
MM085	37.6587	-21.7157	T3	0.0458523	0.000737883	0.23355	-
MM094	-36.1435	-51.0232	M0	0.0208831	0	0.438179	-
MM087	-66.0788	62.9374	other	0.0853748	0.020314	0.0227392	-
MM030	-3.03766	-1.62805	plasma	0.202483	0.0318083	0.0314508	Myeloma cell
MM032	35.7074	-62.8746	T3	0.0540355	0.0064626	0.277803	-
MM106	-51.5624	-15.5032	M0	0.0555718	0.00333497	0.170705	-
MM065	-50.536	14.9649	T3	0.042997	0.0184399	0.273553	-
MM106	-7.79543	-9.27958	plasma	0.118257	0.0088881	0.0258146	Myeloma cell
MM055	14.51	15.3501	plasma	0.18609	0.00944368	0.0514107	Myeloma cell
MM017	-26.9098	67.8132	other	0.0533353	0	0.0158615	-
MM059	9.22073	38.7777	plasma	0.183409	0.0109039	0.0684373	CD138+/CD319+ small
MM094	-70.4292	62.0657	other	0.0247972	0.0217981	0.0176725	-
MM082	76.2047	63.7498	other	0.00187982	0	0.00179582	-
MM057	-57.7838	11.1494	T3	0.0458759	0.00653091	0.200565	-
MM137	7.63319	-36.3466	plasma	0.445737	0.0195085	0.0331833	CD138+/CD319+ small
MM077	32.0442	73.5616	other	0.0235715	0.00909297	0.0291772	-
MM038	0.571069	-103.661	M0	0.304519	0.0598963	0.572477	-
MM137	36.6089	-59.7186	T3	0.0608565	0.0107635	0.28039	-
MM052	-66.6795	-64.4516	M0	0.090482	0.026094	0.211613	-
MM104	34.0246	69.5001	other	0	0	0.000161863	-
MM083	-62.388	-33.0051	M0	0.209646	0.0219773	0.278347	-
MM033	-28.5839	-42.083	M0	0.0938064	0.00705465	0.231311	-
MM058	66.8967	-22.0282	T3	0.0170228	0	0.180266	-
MM133	72.3125	-41.0727	T3	0.00521168	0	0.193642	-
MM065	102.144	8.77543	T3	0.0406556	0.00278624	0.061339	-
MM041	-59.604	-62.0504	M0	0.202624	0.0248715	0.232974	-
MM138	-110.893	-4.00405	plasma	0.0435831	0.539045	0.030657	Myeloma cell
MM133	19.0161	-6.11441	plasma	0.0441154	0.107747	0.0215085	Myeloma cell
MM028	-30.6361	-33.7359	M0	0.15027	0.0744761	0.385346	-
MM090	-31.1187	61.9486	other	0.0454682	0.00671754	0.00998173	-
MM103	-28.6149	7.12402	M0	0.0653983	0.00765973	6.65679e-05	-
MM014	22.1244	-47.3439	plasma	0.159435	0.100364	0.0933738	Myeloma cell
MM102	102.856	-34.8909	plasma	0.0713439	0	0.0240452	Myeloma cell
MM052	119.721	-39.9396	plasma	0.0696447	0.0219693	0.00712687	CD138+/CD319+ small
MM059	-5.76248	89.5571	other	0.0814348	0.0193289	0.0154413	-
MM070	-25.982	-30.0251	M0	0.0459676	0.00504073	0.381042	-
MM106	-59.8711	-49.0683	M0	0.0165293	0	0.332871	-
MM036	-32.8154	-18.1254	M0	0.123231	0.00485969	0.397522	-
MM026	-16.4003	82.5904	other	0.0356831	0	0.00739578	-
MM072	44.7765	-11.6058	T3	0.00582201	0.0390393	0.340789	-
MM033	-28.6685	-31.6762	M0	0.0270843	0	0.376892	-
MM106	47.1422	29.7945	plasma	0.0772032	0.00347734	0.0357131	CD138+/CD319+ small
MM033	-47.6479	-22.7333	M0	0	0.00148597	0.205359	-
MM051	108.078	-15.3136	T3	0	0	0.101719	-
MM071	-29.7788	-17.4563	M0	0.0976013	0.00599612	0.563454	-
MM047	24.6015	-19.628	T3	0.115992	0	0.380831	-
MM021	-37.1428	24.6996	other	0.0259843	0	0.0023076	-
MM077	26.2053	97.2677	other	0.0133598	0.00804866	0.0835559	-
MM026	-30.4619	15.2382	M0	0.0782732	0.0941125	0.183096	-
MM132	-10.3937	-81.1492	M0	0.224632	0.00634389	0.573404	-
MM047	3.35421	99.0516	other	0.10319	0.00510358	0.0209018	-
MM052	-74.2306	21.7424	T3	0.101028	0.0273254	0.280487	-
MM103	-73.7222	-74.6011	M0	0.0513198	0.00954648	0.174068	-
MM099	51.4281	-23.8182	T3	0.0251043	0.00655917	0.266749	-
MM094	-26.933	8.89364	M0	0.115848	0.0533157	0.0973776	-
MM082	11.8652	66.0828	T3	0.0770288	0.00913204	0.315006	-
MM132	18.4157	-26.1828	T3	0.0253835	0	0.286902	-
MM106	-59.972	77.2486	other	0.0120582	0	0.0266458	-
MM111	87.0262	-49.0077	T3	0.0182482	0.00435006	0.153514	-
MM080	-20.2598	-68.8973	M0	0.0945736	0.0214722	0.535731	-
MM061	23.9005	28.1969	plasma	0.0952028	0.00707904	0.0978547	CD138+/CD319+ small
MM078	35.169	52.3725	other	0.00585073	0	0.0061765	-
MM014	60.0323	-53.594	T3	0.0294183	0.00982103	0.261283	-
MM138	54.7281	-43.0304	T3	0.00472118	0.0573532	0.329592	-
MM075	-59.1571	3.2788	T3	0.0276159	0.00158454	0.16172	-
MM094	18.0579	-83.4443	plasma	0.0746933	0.19516	0.0326589	Myeloma cell
MM021	-26.1278	48.7522	other	0.0288789	0.00117522	0.00215237	-
MM043	-53.2813	30.8461	other	0.0176258	0.00314351	0.00936454	-
MM089	-50.7419	14.8622	T3	0.0159425	0	0.181106	-
MM079	-3.47729	0.80975	plasma	0.24302	0.0193676	0.0457131	Myeloma cell
MM069	-78.8837	-30.4572	M0	0.320994	0.0142716	0.282799	-
MM085	-74.9886	16.1376	T3	0.019994	0.06259	0.245755	-
MM067	-18.2422	-100.113	M0	0.219534	0.0202682	0.885988	-
MM096	-49.4359	-26.3996	M0	0.0560084	0.00526649	0.207926	-
MM040	40.7454	14.8301	plasma	0.100466	0.0257935	0.0403675	CD138+/CD319+ small
MM015	-3.86853	-7.11695	plasma	0.131416	0.0238165	0.0110289	CD138+/CD319+ small
MM060	31.8532	-12.2526	plasma	1	0.0775051	0.104647	Myeloma cell
MM076	56.5492	-10.8144	T3	0.0524748	0.00438872	0.158287	-
MM063	47.4716	19.338	plasma	0.0884095	0	0.00510257	CD138+/CD319+ small
MM100	-52.7847	52.5453	other	0.0349048	0.00941697	0.0111915	-
MM044	-10.9387	-54.8993	M0	0.297506	0.0297064	0.498101	-
MM108	77.5848	-44.1433	T3	0.0426669	0.0381396	0.218602	-
MM066	12.2944	34.3035	plasma	0.0582187	0.0132108	0.0575748	CD138+/CD319+ small
MM045	83.4913	10.2712	T3	0.0361682	0	0.0874149	-
MM138	-48.614	27.5991	other	0.0120035	0	0.00810738	-
MM052	-115.876	-34.003	plasma	0.360483	0.193117	0.0221347	Myeloma cell
MM027	77.3512	-46.0432	T3	0.00547531	0	0.145118	-
MM027	65.6462	-29.5676	T3	0.0445001	0	0.273568	-
MM025	24.3131	29.6187	plasma	0.120191	0.0283794	0.0298672	CD138+/CD319+ small
MM078	-29.9571	-30.9062	M0	0.0467171	0.0176599	0.308096	-
MM041	-8.07451	23.3776	plasma	0.414584	0.317974	0.0641658	Myeloma cell
MM054	-65.4669	-59.3338	M0	0.0370578	0.070686	0.240352	-
MM026	56.9105	-15.9171	T3	0.0309139	0.0769647	0.195702	-
MM138	31.0407	29.182	plasma	0.0879193	0	0.031588	CD138+/CD319+ small
MM082	31.9266	-11.791	plasma	0.894004	0.0790792	0.0751324	Myeloma cell
MM018	57.2764	62.2263	other	0.0115523	0	0.00383801	-
MM104	-49.1581	-84.1184	M0	0.026065	0.00116327	0	-
MM072	-2.62316	31.4299	plasma	0.0555901	0.249522	0.128313	Myeloma cell
MM067	19.3902	60.8847	T3	0.111381	0.00181162	0.340524	-
MM058	5.81701	36.1922	plasma	0.159046	0.166715	0.0922821	Myeloma cell
MM073	-2.05062	1.9618	plasma	0.199351	0.0137894	0.0129077	CD138+/CD319+ small
MM014	-24.1621	-4.67844	M0	0.0100847	0.0238377	0.092507	-
MM089	-4.20248	29.8098	plasma	0.190563	0.0142775	0.0604536	Myeloma cell
MM076	-2.69464	-58.2909	M0	0.133491	0.0432012	0.602742	-
MM040	-22.5594	55.4541	other	0.0573147	0.0040431	0.0180554	-
MM070	75.5924	-39.581	T3	0.0127742	0.00159656	0.175984	-
MM042	90.3139	4.96884	T3	0.0355955	0.0182806	0.090429	-
MM030	49.2832	-15.4171	T3	0.0935962	0.0143422	0.115838	-
MM137	-74.7606	14.603	T3	0.0192542	0.0471289	0.274005	-
MM087	-4.51035	-103.786	M0	0.180696	0.0128051	0.646552	-
MM086	62.8642	51.0655	other	0.0132778	0.00249594	0.0150912	-
MM097	30.1146	64.3045	other	0.0207959	0.00177305	0	-
MM092	8.90428	71.732	T3	0.115922	0.000207765	0.52712	-
MM023	-8.97387	92.5512	other	0.0448952	0.0239649	0.0116402	-
MM021	15.7965	5.84593	plasma	0.118793	0	0.0145629	Myeloma cell
MM068	-20.0008	-54.2833	M0	0.0675798	0	0.469135	-
MM094	72.6619	-8.37315	T3	0.0117742	0	0.159049	-
MM036	23.8927	-81.4945	plasma	0.192917	0.0266432	0.0444782	CD138+/CD319+ small
MM105	39.4376	29.6028	plasma	0.0439673	0	0.0242687	CD138+/CD319+ small
MM030	42.7497	13.5922	plasma	0.195201	0.0156232	0.036225	CD138+/CD319+ small
MM018	-58.4032	54.1089	other	0.0320383	0	0.0260578	-
MM076	-38.465	54.1454	other	0.0228747	0.0286548	0.0138434	-
MM026	-47.0588	-52.4766	M0	0.107981	0.0894212	0.25045	-
MM073	108.34	-51.009	plasma	0.200941	0.00743387	0.0201847	CD138+/CD319+ small
MM132	-34.9355	-74.581	M0	0.160225	0.00441005	0.375726	-
MM104	21.2275	11.4399	plasma	0.145825	0.0157275	0.0291391	CD138+/CD319+ small
MM101	88.0592	-9.75784	T3	0.0286851	0.00810121	0.104879	-
MM071	59.8326	-60.137	T3	0.026384	0	0.230774	-
MM014	6.94845	-3.63165	plasma	0.0994705	0	0.033544	Myeloma cell
MM018	-16.7905	88.037	other	0.0254879	0.0796969	0.00873271	-
MM065	-34.6211	94.5091	other	0.0175592	0.00190329	0	-
MM054	-59.6619	-69.8635	M0	0.0702414	0.0487754	0.115324	-
MM051	-41.5493	77.7693	other	0.0139549	0.0111548	0.0276587	-
MM033	71.761	-39.1033	T3	0.0258171	0	0.226782	-
MM064	-81.0254	-40.2054	M0	0.237769	0.002322	0.163738	-
MM047	-15.2532	-117.422	M0	0.870817	0.042958	0.425083	-
MM049	6.46944	-112.143	M0	0.331412	0.0143883	0.715427	-
MM075	-72.5661	-79.0299	M0	0.0726948	0.00729906	0.200143	-
MM091	-14.4525	-108.188	M0	0.330802	0.0175542	0.864316	-
MM104	108.567	-49.4048	plasma	0.114481	0	0.0243926	CD138+/CD319+ small
MM078	-0.474653	-123.351	M0	0.41084	0.0219912	0.992921	-
MM137	33.3792	29.0347	plasma	0.158071	0.0496423	0.0447217	CD138+/CD319+ small
MM133	-45.2959	61.4762	other	0.0098419	0	0.0110244	-
MM138	106.488	-45.4278	plasma	0.105025	0	0.0270738	CD138+/CD319+ small
MM079	38.7248	76.0636	other	0	0	0.00253565	-
MM079	-4.67101	-95.0728	M0	0.13517	0.0349456	0.589631	-
MM104	-114.164	-1.05795	plasma	0.0973897	0.61038	0.0357435	Myeloma cell
MM088	-33.1363	47.8764	other	0.0455815	0.00171366	0.0240145	-
MM082	-55.5014	58.7534	other	0.0374103	0.00178094	0.0232421	-
MM084	-46.1152	-27.468	M0	0.230716	0.0167243	0.405685	-
MM091	9.13933	61.3935	T3	0.119853	0.0308129	0.352136	-
MM078	-89.1129	-25.3816	M0	0.517877	0.0377904	0.241632	-
MM074	-42.0584	42.5368	other	0.0183473	0.0229593	0.0161321	-
MM086	14.759	-49.501	plasma	0.0601827	0.594471	0.0167243	Myeloma cell
MM070	78.6291	5.48053	T3	0.00269175	0	0.123922	-
MM063	45.3472	32.2409	plasma	0.103715	0.0112926	0.0184277	CD138+/CD319+ small
MM044	-80.0753	-15.8722	M0	0.212446	0.00830312	0.149408	-
MM090	15.9682	62.1688	T3	0.069358	0.00687696	0.301782	-
MM021	-58.2987	-42.9634	M0	0.104114	0.0347341	0.356143	-
MM027	37.237	68.1318	other	0.0233327	0	0.0109466	-
MM088	4.9929	20.898	plasma	0.0496508	0.0382565	0.0139717	Myeloma cell
MM061	-52.8864	-23.9214	M0	0.0234125	0	0.34768	-
MM091	-87.4199	-28.7767	M0	0.20452	0.0089549	0.468598	-
MM095	43.6077	-60.422	T3	0.0545133	0.0133971	0.299708	-
MM102	82.0715	-19.1512	T3	0.0154968	0	0.117159	-
MM042	77.7905	58.8072	other	0.0144093	0.00102118	0.0244709	-
MM046	-61.601	-88.0551	M0	0.0285038	0.0231801	0.0457142	-
MM048	-22.8685	47.8377	other	0.0303898	0	0.00793552	-
MM032	-21.7982	-75.3223	M0	0.152599	0.00879342	0.326501	-
MM045	40.6592	20.0029	plasma	0.12561	0.0416998	0.0447651	CD138+/CD319+ small
MM102	-44.2324	-54.3827	M0	0.142897	0.0123745	0.305331	-
MM090	-29.872	108.6	other	0.086179	0.0181515	0.0594315	-
MM071	28.2825	95.1617	other	0.0086641	0.00795218	0.0330403	-
MM063	-60.0415	-1.10638	T3	0.0134721	0	0.200948	-
MM106	20.5228	-1.09883	plasma	0.081519	0.0401835	0.0207182	Myeloma cell
MM075	54.8281	61.3994	other	0.0270334	0	0.00866618	-
MM036	70.857	-58.0946	T3	0.0394026	0.00298221	0.189953	-
MM049	-35.4889	101.832	other	0.12482	0.027469	0.0547657	-
MM022	109.832	-46.0595	plasma	0.0375521	0.0419835	0.0440611	CD138+/CD319+ small
MM084	-23.2054	49.6278	other	0.0483353	0	0.00500185	-
MM078	42.4692	75.9309	other	0.0183326	0	0.0158561	-
MM083	3.63332	56.0206	T3	0.073289	0.0075616	0.293188	-
MM057	-91.4228	-14.48	M0	0.211605	0.171964	0.150591	-
MM099	-37.2366	-38.8652	M0	0.0434349	0	0.469625	-
MM025	-63.6642	82.9302	other	0.0176552	0.00519865	0.0168904	-
MM053	71.8225	46.0343	other	0.0212089	0	0.00578183	-
MM061	-41.8391	46.7225	other	0.0303155	0.0126512	0.0146102	-
MM077	-50.5779	-15.7626	M0	0.0245003	0.0179827	0.271049	-
MM048	52.4174	55.687	other	0.0126028	0	0.00763037	-
MM084	-51.08	48.9813	other	0.0240991	0.0124717	0.00505435	-
MM018	16.2016	0.645193	plasma	0.0605694	0.111389	0.0247519	Myeloma cell
MM026	38.2585	-27.3191	T3	0.0794105	0.013465	0.185365	-
MM053	-86.8451	-23.3671	M0	0.419673	0.00743748	0.193961	-
MM110	-29.8125	4.35566	M0	0.107849	0.00744104	0.0969965	-
MM014	-39.3864	39.4269	other	0.0171696	0.00193165	0.00935787	-
MM089	19.4413	-83.8122	plasma	0.194186	0.0313572	0.0356257	Myeloma cell
MM106	109.706	8.68004	T3	0.0126723	0.0361135	0.056245	-
MM015	-28.723	32.6875	other	0.0223063	0.00182942	0	-
MM070	-60.4341	-56.4238	M0	0.107064	0.0837814	0.259298	-
MM028	-38.3887	50.8882	other	0.0331637	0.0177568	0.0210495	-
MM092	-27.652	-3.77775	M0	0.1274	0.0109605	0.102672	-
MM015	57.9545	57.3555	other	0	0	0	-
MM033	101.624	-18.092	T3	0.0280305	0.01141	0.121608	-
MM052	115.158	-49.5966	plasma	0.111132	0.0134799	0.00872899	CD138+/CD319+ small
MM077	52.6608	-74.2923	T3	0.0307612	0.0168719	0.369225	-
MM082	-6.11959	31.2601	plasma	0.267678	0.00175165	0.0844537	CD138+/CD319+ small
MM104	-71.9629	-40.5297	M0	0.0550222	0.00222701	0.176356	-
MM137	16.9749	64.9756	T3	0.0544542	0.0141013	0.339568	-
MM085	5.53694	22.4853	plasma	0.272726	0.00614277	0.0747078	CD138+/CD319+ small
MM085	-11.9832	-57.0323	M0	0.174209	0.00268388	0.564096	-
MM063	-5.3459	43.3428	plasma	0.258535	0.0151875	0.118676	CD138+/CD319+ small
MM080	-27.9451	57.5873	other	0.0378981	0.0315636	0.0172119	-
MM027	-34.3652	47.0258	other	0.0293579	0.000728157	0.00779054	-
MM075	4.7384	-15.2603	plasma	0.248062	0.0323577	0.0377793	CD138+/CD319+ small
MM086	-10.476	-78.8112	M0	0.131976	0.00160667	0.681088	-
MM067	11.7167	-34.701	plasma	0.134075	0.90521	0.0693288	Myeloma cell
MM040	-99.1102	-26.0102	M0	0.766155	0.0833777	0.232674	-
MM074	-78.7553	-33.6864	M0	0.246812	0.0120753	0.303116	-
MM088	-4.92877	-72.3393	M0	0.208441	0.0234921	0.585588	-
MM106	-78.2485	-55.4289	M0	0.0262889	0	0.217509	-
MM033	78.7743	-35.0458	T3	0.00483881	0.00313009	0.172976	-
MM077	-51.8479	57.5455	other	0.0234701	0.00845609	0.0310398	-
MM084	-48.6851	-9.72685	M0	0.0145002	0.000424005	0.288924	-
MM041	37.8777	51.4983	other	0.0192598	0.00219454	0.0124424	-
MM049	-28.0167	112.31	other	0.0556194	0.0556797	0.0486708	-
MM024	-82.3868	-35.7508	M0	0.269886	0.194942	0.282313	-
MM070	15.9353	17.3307	plasma	0.0746509	0.0756449	0.043981	Myeloma cell
MM072	-63.947	-76.2737	M0	0.0269577	0.080367	0.187972	-
MM045	29.896	41.8208	plasma	0.0853231	0.0326873	0.0768216	CD138+/CD319+ small
MM111	-19.4934	79.4593	other	0.0522293	0.00179621	0.0165058	-
MM105	32.4885	5.65626	plasma	0.113049	0.0046161	0.011685	CD138+/CD319+ small
MM062	-13.706	9.59874	plasma	0.188661	0.0150991	0.0321772	CD138+/CD319+ small
MM053	-14.3077	13.4415	plasma	0.202576	0.0140894	0.0234345	CD138+/CD319+ small
MM043	-3.85298	-55.9859	M0	0.114944	0.0209713	0.52861	-
MM045	94.3326	-8.76329	T3	0.0449531	0	0.105727	-
MM047	-22.7162	-84.1278	M0	0.243535	0.122392	0.271894	-
MM053	-83.4003	-37.1642	M0	0.372212	0.0406735	0.289354	-
MM094	19.7229	-78.152	plasma	0.061508	0.21593	0.0182717	Myeloma cell
MM106	-51.5945	-13.6524	M0	0.0581906	0.00505387	0.253186	-
MM030	22.6106	11.8717	plasma	0.15929	0.0113147	0.039807	CD138+/CD319+ small
MM104	-58.2981	44.7998	other	0.0210745	0.0031574	0.00709655	-
MM091	-58.3442	-79.8981	M0	0.0955498	0.00995344	0.134189	-
MM107	-40.4926	-58.1058	M0	0.113897	0.0129358	0.265627	-
MM106	49.3061	8.57606	plasma	0.0374214	0.0248846	0.0154807	CD138+/CD319+ small
MM111	89.2269	-15.1749	T3	0.0197401	0	0.0972617	-
MM094	-80.5557	-26.7487	M0	0.27013	0.0698942	0.22026	-
MM076	19.1865	2.87708	plasma	0.0333492	0.00175526	0.0159712	CD138+/CD319+ small
MM038	-85.9424	13.4647	T3	0.074506	0.0171302	0.350238	-
MM049	7.39628	37.9336	plasma	0.132843	0.113031	0.116892	Myeloma cell
MM032	71.9845	21.2657	T3	0.0257069	0.0118379	0	-
MM057	-63.8903	-4.31039	T3	0.132682	0.0356023	0.183556	-
MM041	-67.0137	12.9802	T3	0.109513	0.0579803	0.209428	-
MM096	15.6463	29.0243	plasma	0.208419	0.0174017	0.0341513	Myeloma cell
MM033	28.2495	84.0473	other	0.0364393	0.00925449	0.0453768	-
MM058	27.2558	-69.7723	plasma	0.229952	0.513054	0.0768917	Myeloma cell
MM071	-47.0323	-26.3167	M0	0.0643385	0.00432288	0.301629	-
MM059	33.3986	22.3259	plasma	0.128723	0.0554061	0.0138221	CD138+/CD319+ small
MM053	-42.5084	112.034	other	0.131064	0.0397703	0.0687255	-
MM096	-2.41105	-24.9408	plasma	0.334899	0.0272257	0.0659188	Myeloma cell
MM019	-6.4282	-73.9832	M0	0.0617123	0.0256031	0.639092	-
MM073	78.9034	4.50135	T3	0.0111447	0.00422766	0.149283	-
MM029	-36.1289	-35.3431	M0	0.0812453	0.0194196	0.39383	-
MM062	109.939	-48.9642	plasma	0.0848097	0.00793872	0	CD138+/CD319+ small
MM027	-7.98312	-29.3018	plasma	0.407361	0.0132214	0.0292557	CD138+/CD319+ small
MM064	63.1654	-6.06877	T3	0.0142225	0	0.171824	-
MM077	-10.7033	-95.8001	M0	0.153706	0.0583977	0.90925	-
MM026	19.6884	-78.2373	plasma	0.0952376	0.183776	0.0257432	Myeloma cell
MM026	114.704	-50.13	plasma	0.0841788	0	0.0136006	Myeloma cell
MM045	-43.0942	-28.8079	M0	0.0289874	0	0.127186	-
MM026	93.0739	-26.7657	T3	0.0596589	0	0.140708	-
MM046	-27.3263	0.336308	M0	0.139396	0.00635629	0.101494	-
MM104	-40.4687	-58.3803	M0	0.182338	0.0106505	0.387713	-
MM076	5.45413	1.32034	plasma	0.107295	0.0183013	0.0251304	CD138+/CD319+ small
MM028	-40.2136	84.1395	other	0.0423044	0.00287067	0.0577875	-
MM101	15.6311	-59.5151	plasma	0.273488	0	0.028749	Myeloma cell
MM068	16.058	-69.861	plasma	0.275753	0.0115585	0.0289955	CD138+/CD319+ small
MM082	8.67496	73.8682	T3	0.0862197	0.0208245	0.38103	-
MM107	-75.8616	-39.5675	M0	0.107584	0.00877756	0.201951	-
MM044	86.0189	19.05	T3	0.0476246	0.029062	0.127738	-
MM090	-82.3374	12.6612	T3	0.0662456	0.00843147	0.204061	-
MM090	-62.1033	79.1379	other	0.0668531	0	0.039513	-
MM098	75.4089	80.7951	plasma	0.461978	0.0302672	0.0206049	CD138+/CD319+ small
MM039	-36.0231	-14.2297	M0	0.137506	0.0294295	0.368134	-
MM023	-34.1363	66.2552	other	0.0479074	0.0163726	0.0206197	-
MM105	-50.6493	-77.3524	M0	0.0356429	0	0.170811	-
MM076	59.4938	-51.043	T3	0.028353	0	0.217983	-
MM057	-6.64603	43.0626	plasma	0.27638	0.213602	0.0630244	Myeloma cell
MM095	-0.000196074	27.789	plasma	0.225191	0.0168703	0.0648728	Myeloma cell
MM047	-8.98686	57.3861	T3	0.163816	0.00320317	0.407873	-
MM049	-35.6836	-13.6192	M0	0.0297951	0.00458268	0.453544	-
MM077	54.1698	-37.346	T3	0.0246275	0.00772025	0.271012	-
MM026	-10.1721	35.5012	plasma	0.162286	0.194165	0.0711675	Myeloma cell
MM052	67.9915	-10.7044	T3	0.0299493	0.00515619	0.0834503	-
MM029	-16.9301	94.7287	other	0.0606806	0.0160699	0.0350997	-
MM060	38.7339	13.4364	plasma	0.223486	0.0100277	0.0449558	CD138+/CD319+ small
MM097	62.4322	-16.4982	T3	0	0	0.0815279	-
MM074	-79.0118	-22.891	M0	0.34161	0.0125233	0.185132	-
MM112	29.7325	82.8391	other	0.0293493	0	0.0289002	-
MM027	-9.14893	108.565	other	0.0475988	0.0163856	0.0444106	-
MM040	85.1695	15.9805	T3	0.0710719	0.0277868	0.156878	-
MM064	-120.906	-31.8214	plasma	0.36663	0.016525	0.0309245	Myeloma cell
MM065	-80.5737	-50.7728	M0	0.083342	0.00757787	0.0689837	-
MM063	-18.0475	10.9579	plasma	0.23098	0.0181397	0.0195	CD138+/CD319+ small
MM014	-92.9473	-16.7574	M0	0.230111	0.296006	0.18582	-
MM084	-15.4915	-47.4199	M0	0.076033	0.00991658	0.54798	-
MM063	-20.5209	109.348	other	0.107161	0	0.0268416	-
MM040	26.5902	17.7753	plasma	0.136698	0.0333834	0.0377847	CD138+/CD319+ small
MM107	48.7277	48.9799	other	0.0170308	0	0.00974963	-
MM090	-21.3925	50.1546	other	0.044846	0.00612653	0.00936154	-
MM086	90.6425	-2.76167	T3	0.0249912	0.00152038	0.115096	-
MM019	-31.7001	74.94	other	0.0116143	0	0.00686119	-
MM053	-9.46633	-50.6456	M0	0.242949	0.0398062	0.424561	-
MM022	-33.2821	-69.3367	M0	0.105284	0.196765	0.484351	-
MM060	-63.2696	-24.2748	M0	0.235165	0.0123951	0.277169	-
MM095	15.8304	0.514655	plasma	0.110319	0	0.0146913	CD138+/CD319+ small
MM079	-2.41336	36.879	plasma	0.289114	0.0064401	0.0941929	Myeloma cell
MM068	-66.766	78.3811	other	0.0673676	0.0100526	0.0437967	-
MM044	43.4084	69.5328	other	0.0131065	0.00027067	0.0105143	-
MM082	-67.0279	-48.6506	M0	0.117161	0.010801	0.208816	-
MM049	7.96352	36.8292	plasma	0.0796005	0.274975	0.0807297	Myeloma cell
MM090	39.1299	5.49547	plasma	0.0772423	0.0318248	0.0187816	CD138+/CD319+ small
MM063	-42.3508	71.8092	other	0.0255755	0.0158962	0.0144178	-
MM101	89.9125	-24.5214	T3	0.0154064	0.0109943	0.125524	-
MM041	-73.3979	13.7885	T3	0.065892	0.00637579	0.0664609	-
MM036	97.1376	9.98416	T3	0.0165865	0	0.112922	-
MM094	17.8885	-72.2589	plasma	0.0756981	0.290817	0.0580842	Myeloma cell
MM015	1.53821	-117.115	M0	0.104079	0.481375	0.617073	-
MM101	60.5354	45.0615	other	0.0125887	0	0.00770478	-
MM015	39.8933	6.16896	plasma	0.0727068	0.0117129	0.0257378	CD138+/CD319+ small
MM029	-32.3025	-78.0964	M0	0.272375	0.0700518	0.425737	-
MM040	-49.1637	75.2857	other	0	0.0138806	0	-
MM094	-11.7926	-52.8638	M0	0.193874	0.0331483	0.505518	-
MM051	-44.3694	60.8745	other	0.0945734	0	0	-
MM015	-4.69988	-1.08453	plasma	0.160553	0.0150513	0.0221884	Myeloma cell
MM058	-58.0867	-31.2593	M0	0.061085	0.0116152	0.131817	-
MM094	-65.3243	3.43469	T3	0.0304889	0.0106312	0.130785	-
MM019	32.79	94.5979	other	0.0141798	0	0.0325292	-
MM094	75.6678	83.2071	plasma	0.599477	0.0293034	0.0614824	CD138+/CD319+ small
MM064	-50.3877	33.2691	other	0.0150857	0	0.00879621	-
MM035	-20.1846	-67.6352	M0	0.248568	0.0307914	0.521359	-
MM080	82.0837	81.0271	plasma	0.588017	0.0265274	0.0407813	Myeloma cell
MM090	6.47689	33.2202	plasma	0.216133	0.0428885	0.0819589	CD138+/CD319+ small
MM045	97.6979	22.0813	T3	0.0518192	0.021072	0.0890567	-
MM053	67.1216	-5.52269	T3	0.0351509	0.00203853	0.182436	-
MM105	-35.4797	11.7424	M0	0.177151	0.0449921	0.103137	-
MM109	-79.2898	-62.8811	M0	0.0307506	0.00572656	0.0950518	-
MM091	-40.0381	-32.7487	M0	0.0194325	0	0.323554	-
MM045	114.625	-38.9678	plasma	0.0893791	0.000509099	0.0218493	CD138+/CD319+ small
MM014	43.4662	65.1344	other	0.00333999	0	0.0030835	-
MM106	-59.9909	53.6731	other	0.0227785	0	0.0146631	-
MM051	-14.7114	94.5686	other	0.0338574	0.0304072	0.0068324	-
MM061	-84.8244	16.2273	T3	0.0825374	0.0134597	0.319039	-
MM071	13.8107	-65.5176	plasma	0.322313	0.0115432	0.0283442	CD138+/CD319+ small
MM094	46.7374	44.7423	other	0.00630448	0	0.00524599	-
MM023	-99.6235	-25.1838	M0	0.285686	0.440563	0.180083	-
MM075	-5.58261	-66.2902	M0	0.260496	0.00659525	0.605978	-
MM026	67.3432	-18.069	T3	0.00306247	0	0.176784	-
MM042	-56.6197	-68.8928	M0	0.116929	0.00804217	0.110223	-
MM079	-75.883	4.15516	T3	0.0219322	0.0327078	0.217951	-
MM015	-26.7124	103.096	other	0.0407721	0.0617774	0.036948	-
MM068	83.9413	60.6284	other	0.00668957	0	0.0144982	-
MM084	-18.0346	-47.9394	M0	0.174397	0.0123588	0.580813	-
MM108	61.3266	62.0827	other	0.0115694	0.00343309	0.0133797	-
MM079	-12.5039	-72.3559	M0	0.10429	0.0442129	0.648193	-
MM101	-72.7887	52.0774	other	0.00470988	0.0403056	0	-
MM089	-1.9685	-20.1356	plasma	0.162438	0.0160329	0.0630828	Myeloma cell
MM080	-31.1095	70.3693	other	0.0291343	0.0159624	0.0190567	-
MM045	18.2739	44.1455	plasma	0.0825828	0.00829746	0.075986	CD138+/CD319+ small
MM138	86.5401	-7.36776	T3	0.00653586	0.0124299	0.142544	-
MM111	-72.9871	-80.518	M0	0.0423154	0.00653327	0.251857	-
MM101	-57.0354	92.2141	other	0.0162524	0	0.0669478	-
MM069	10.5346	-45.518	plasma	0.307949	0.0064659	0.0656287	CD138+/CD319+ small
MM057	-11.8122	21.4083	plasma	0.222591	0.0948285	0.0674605	CD138+/CD319+ small
MM052	68.9529	64.9026	other	0.0139596	0.00231797	0.00756636	-
MM014	-1.95461	-0.538088	plasma	0.204011	0.0183066	0.0380538	CD138+/CD319+ small
MM083	71.2487	60.9847	other	0.0110212	0	0.0122537	-
MM076	16.7399	17.3874	plasma	0.136528	0.00966869	0.0344049	CD138+/CD319+ small
MM094	32.1891	64.7188	other	0.0289833	0.00221693	0.0215284	-
MM101	90.7151	-24.5893	T3	0.0264231	0.00112268	0.124867	-
MM135	6.44814	14.3641	plasma	0.118335	0.00403762	0.0418964	CD138+/CD319+ small
MM087	-110.632	-14.1261	plasma	0.659323	0.0328985	0.0672838	CD138+/CD319+ small
MM137	62.2261	49.4186	other	0.00728045	0	0.00613106	-
MM094	-73.4868	-62.312	M0	0.0189467	0.00182189	0.228978	-
MM095	28.4038	-53.3866	plasma	0.312848	0.0392943	0.0691169	Myeloma cell
MM084	-67.7602	22.1608	T3	0.104974	0	0.207662	-
MM076	38.6007	49.995	other	0.0122312	0.0038211	0.00282533	-
MM055	-30.3004	79.7494	other	0.029319	0	0.0187312	-
MM063	15.7578	40.375	plasma	0.129953	0.030447	0.0349708	CD138+/CD319+ small
MM111	91.6064	-9.8262	T3	0.0107761	0.0126637	0.107758	-
MM041	45.1726	8.2626	plasma	0.103717	0.0292086	0.0213754	CD138+/CD319+ small
MM048	78.6018	-38.321	T3	0.0225008	0	0.202977	-
MM081	19.7574	-41.8904	plasma	0.540489	0.00281377	0.0588069	CD138+/CD319+ small
MM074	106.854	-3.0579	T3	0.0140547	0	0.117499	-
MM138	-50.9725	-12.7432	M0	0.0111498	0	0.362036	-
MM038	17.6731	-53.3549	plasma	0.189098	0.243492	0.0832909	CD138+/CD319+ small
MM057	-4.60802	-85.3228	M0	0.341515	0.0921092	0.635038	-
MM021	-46.0295	68.2742	other	0.0513453	0.00738898	0.0105963	-
MM070	-66.8714	56.3214	other	0.0128839	0.0394367	0.0281263	-
MM110	-35.43	-37.6004	M0	0.0304938	0	0.132433	-
MM015	-34.2042	-27.1131	M0	0.080584	0.0934705	0.353238	-
MM059	29.1212	57.8008	other	0.0316735	0	0.00309871	-
MM135	-54.6281	-47.9043	M0	0.060046	0.021869	0.503686	-
MM028	-59.2023	-39.107	M0	0.224558	0.0373812	0.267118	-
MM111	-50.756	-78.5529	M0	0.0335121	0.0253419	0.0823557	-
MM106	35.4959	-4.61905	plasma	0.114158	0	0.0161936	CD138+/CD319+ small
MM080	-84.5509	-19.3724	M0	0.51154	0.0563198	0.192163	-
MM106	38.64	26.0872	plasma	0.0985603	0.00816296	0.037131	Myeloma cell
MM067	-11.0468	11.1115	plasma	0.238983	0.0217981	0.041635	CD138+/CD319+ small
MM078	1.19021	27.6149	plasma	0.144076	0.0137824	0.0685483	Myeloma cell
MM047	24.3023	-21.7593	T3	0.089404	0.00800698	0.280452	-
MM075	-55.1505	-74.7954	M0	0.16129	0	0.123277	-
MM133	-32.8598	-22.9106	M0	0.0276202	0	0.484128	-
MM044	-27.7414	-63.2107	M0	0.211228	0.0128888	0.337801	-
MM075	-84.1618	-12.0885	M0	0.227198	0.019858	0.126232	-
MM068	-113.559	-17.501	plasma	0.454425	0.0267644	0.0442271	CD138+/CD319+ small
MM103	37.1135	79.3457	other	0.00110154	0	0.00586873	-
MM087	74.6495	35.7372	plasma	0.61067	0.037529	0.0720632	Myeloma cell
MM060	-92.7168	-21.8146	M0	0.485658	0.038778	0.136928	-
MM083	-43.0524	-32.357	M0	0.0787834	0.000270404	0.39135	-
MM099	40.6863	-67.4941	T3	0.0280681	0.0100465	0.386814	-
MM028	-27.9868	61.8255	other	0.0229099	0.0332066	0.0159497	-
MM043	-2.75931	94.2169	other	0.0612403	0.00984696	0.00964855	-
MM109	-31.9908	-55.3108	M0	0.205518	0.0121256	0.340889	-
MM070	-25.833	115.381	other	0.0184928	0.110511	0	-
MM074	30.3567	71.498	other	0.0186255	0.00112875	0.0148545	-
MM053	-8.31814	-55.8282	M0	0.142933	0.03345	0.236063	-
MM074	38.6981	-50.0118	T3	0.034579	0	0.277477	-
MM108	-26.4122	6.288	M0	0.0255009	0.00707666	0.123623	-
MM026	-1.37007	113.277	other	0.056409	0.00691787	0.0143693	-
MM053	-3.44777	-111.519	M0	0.128183	0.0318082	0.18866	-
MM042	-11.4595	83.257	other	0.0684778	0.000957646	0.0101157	-
MM032	-10.328	15.8607	plasma	0.225849	0.00687086	0.025305	CD138+/CD319+ small
MM049	46.3388	21.3557	plasma	0.12777	0.000841564	0.0268394	CD138+/CD319+ small
MM026	-121.256	-7.25199	plasma	0.210307	0.345419	0.020781	Myeloma cell
MM102	87.4603	-13.8423	T3	0.0252278	0	0.10581	-
MM032	37.3617	91.7949	other	0.0161638	0.00198718	0	-
MM135	-90.2224	-15.1957	M0	0.185757	0.0271862	0.125922	-
MM049	45.943	-71.145	T3	0.0652985	0.00441952	0.432645	-
MM052	-46.9196	44.182	other	0.0256962	0	0.0117693	-
MM053	14.5676	-49.0673	plasma	0.388647	0.0155741	0.0412648	CD138+/CD319+ small
MM048	28.5185	16.9376	plasma	0.093418	0.00164554	0.0332726	CD138+/CD319+ small
MM014	76.5503	-53.7127	T3	0.0332797	0	0.245239	-
MM101	92.073	13.688	T3	0.0324491	0.0114924	0.0919109	-
MM068	-5.49021	-64.5632	M0	0.227573	0.0131673	0.584155	-
MM062	74.7292	9.55983	T3	0.0564147	0.00455183	0.228704	-
MM080	93.5773	82.7436	plasma	0.734316	0.0344144	0.0540507	Myeloma cell
MM096	-23.1609	45.8573	other	0.042939	0.000370826	0.00913631	-
MM046	74.4696	-33.5823	T3	0.0183814	0	0.265322	-
MM097	-5.61602	-74.0756	M0	0.213305	0.0127058	0.584779	-
MM054	-2.83301	42.4061	plasma	0.104085	0.0564512	0.093375	CD138+/CD319+ small
MM065	-7.8162	11.2543	plasma	0.177247	0.0341468	0.0451524	CD138+/CD319+ small
MM022	-12.0352	94.1309	other	0.119752	0.0135445	0.0184719	-
MM061	-59.4513	87.3381	other	0.0568969	0	0	-
MM033	78.3603	-29.9578	T3	0.00783097	0	0.207774	-
MM080	-4.92649	37.0637	plasma	0.382097	0.0496145	0.0896697	CD138+/CD319+ small
MM065	55.087	83.495	other	0.0124017	0.00031499	0.0011087	-
MM047	23.8407	-11.1562	plasma	0.315211	0.498228	0.0928977	Myeloma cell
MM104	-8.73099	-31.678	plasma	0.236933	0	0.0292528	Myeloma cell
MM101	-41.3888	-59.787	M0	0.118187	0.00841719	0.324423	-
MM078	16.164	42.9705	plasma	0.175774	0.00521133	0.0406203	Myeloma cell
MM069	24.0193	18.9755	plasma	0.125756	0.0213177	0.0449954	Myeloma cell
MM051	-35.7975	59.1628	other	0.0167099	0.00756818	0.00953626	-
MM042	-46.8765	-44.0139	M0	0.0495767	0.00890695	0.326508	-
MM097	13.7047	-76.7456	plasma	0.090508	0.225799	0.0557013	Myeloma cell
MM071	-42.6968	-46.6847	M0	0.0735742	0.00628369	0.407504	-
MM067	59.9879	-61.8963	T3	0.00932237	0.0157551	0.240523	-
MM041	-74.9996	6.56476	T3	0.0833939	0.0286797	0.242373	-
MM075	53.1994	72.7898	other	0.0234486	0.00499446	0.00381874	-
MM024	78.5482	-0.855151	T3	0.0287381	0.00789061	0.111945	-
MM063	24.1179	28.4317	plasma	0.125886	0.00754707	0	CD138+/CD319+ small
MM067	-77.4606	-24.9121	M0	0.149545	0.478775	0.222225	-
MM108	30.4728	-42.2782	plasma	0.43629	0.0181585	0.0266632	CD138+/CD319+ small
MM089	-61.3074	45.8984	other	0.0396496	0.00794925	0.0237612	-
MM040	-29.662	92.2598	other	0.0757255	0.0204963	0.0424503	-
MM081	13.6517	-36.8466	plasma	0.641989	0.0139802	0.0744473	Myeloma cell
MM094	33.4824	11.0507	plasma	0.0235878	0.0689399	0.00983019	Myeloma cell
MM027	-25.234	-27.6004	M0	0.229131	0	0.242188	-
MM083	22.2159	41.3037	plasma	0.151514	0.00389546	0.0384191	CD138+/CD319+ small
MM069	-34.7513	37.5021	other	0.0219071	0	0.00537925	-
MM018	44.7741	45.0684	other	0.00859378	0	0.00303873	-
MM085	-37.7829	-40.9499	M0	0.0757282	0.00628009	0.192912	-
MM049	4.05595	-20.4281	plasma	0.186513	0.269216	0.0874122	Myeloma cell
MM108	77.3795	83.0119	plasma	0.571891	0.0402198	0.0350982	CD138+/CD319+ small
MM035	-49.5812	45.9238	other	0.0399438	0.000255927	0.0282133	-
MM099	89.4848	80.1378	plasma	0.567827	0.058479	0.0582389	Myeloma cell
MM086	10.3016	-70.3913	plasma	0.38923	0.0326672	0.0122961	Myeloma cell
MM111	-66.7251	-43.9047	M0	0.0427509	0.00849325	0.247679	-
MM092	-49.0899	-36.4998	M0	0.0273702	0.000660301	0.262584	-
MM067	8.54306	63.8676	T3	0.0534728	0.0107345	0.351647	-
MM082	-54.326	-77.9931	M0	0.177972	0.00514291	0.202392	-
MM023	-66.3186	62.8201	other	0.0573453	0.00748182	0.0230992	-
MM094	94.3126	81.9729	plasma	0.658157	0.0446468	0.0635433	Myeloma cell
MM072	117.667	-30.2696	plasma	0.106948	0.0309165	0.0154754	CD138+/CD319+ small
MM138	-49.6762	-12.3048	M0	0.0194119	0.00784322	0.365614	-
MM132	-1.59639	20.7624	plasma	0.230174	0.00868928	0.0319363	CD138+/CD319+ small
MM044	-19.1445	-59.2599	M0	0.14975	0.0185256	0.499856	-
MM133	-71.269	62.2267	other	0.0461337	0	0.0255267	-
MM035	-71.9408	-1.04707	T3	0.0999038	0.0207032	0.168005	-
MM044	52.9773	71.564	other	0.0288445	0.00178358	0.00534819	-
MM065	-24.1624	-33.6404	M0	0.0274909	0.0275131	0.421596	-
MM065	-26.6017	9.19868	M0	0.150589	0.0133437	0.106776	-
MM074	63.8136	48.299	other	0.0112591	0.000378413	0.0105472	-
MM099	-47.666	67.4923	other	0.0627762	0.00840361	0.0585595	-
MM041	-18.2994	72.501	other	0.0551737	0	0.0140291	-
MM018	-15.0876	-92.0158	M0	0.0845894	0.0386473	0.760342	-
MM080	8.67914	-105.948	M0	0.554501	0.0303516	0.46513	-
MM106	-38.485	-46.7295	M0	0.028025	0.00123628	0.418593	-
MM104	17.1244	14.9091	plasma	0.141361	0.0153508	0.0310089	CD138+/CD319+ small
MM097	14.978	32.8851	plasma	0.161562	0.0042897	0.0297396	Myeloma cell
MM088	-0.674917	-11.9665	plasma	0.108398	0.158743	0.0487999	Myeloma cell
MM042	-67.1852	7.88061	T3	0.0573473	0.0446303	0.141682	-
MM024	43.7506	43.146	other	0.0101024	0	0.00165534	-
MM135	-26.3372	-60.4716	M0	0.0269875	0.00271643	0.567482	-
MM028	-83.7289	-32.8961	M0	0.208867	0.086762	0.287215	-
MM132	75.414	14.138	T3	0.00854357	0.0454132	0.162508	-
MM109	41.5202	57.2882	other	0.00334339	0.0019905	0.00568922	-
MM138	-69.1025	-41.9887	M0	0.0945164	0	0.182884	-
MM051	-41.4569	100.335	other	0.0907873	0.0130455	0.0458357	-
MM028	-8.05078	54.0864	T3	0.0684537	0.0545756	0.420348	-
MM109	-57.5852	45.458	other	0.00605958	0.000501453	0.00072258	-
MM074	-77.7681	-48.6645	M0	0.202007	0.0311134	0.179143	-
MM023	-4.54109	62.832	T3	0.111164	0.0230768	0.462617	-
MM083	-79.6717	-35.6965	M0	0.183185	0.0352606	0.180471	-
MM037	-21.8807	-87.6367	M0	0.239914	0.0437572	0.568022	-
MM036	-48.4381	-70.9155	M0	0.148438	0.00375104	0.129007	-
MM028	98.5213	-30.1448	T3	0.0739291	0.0135403	0.317298	-
MM048	98.1665	-21.6773	T3	0.0158788	0	0.144617	-
MM096	-64.0284	3.53015	T3	0.103871	0.0177998	0.175284	-
MM088	-52.6725	-82.5558	M0	0.039273	0	0.044033	-
MM071	-48.0827	-21.5408	M0	0.0334046	0.00172922	0.25164	-
MM083	-42.3845	-39.2413	M0	0.0883034	0.051104	0.292126	-
MM030	-10.6098	111.337	other	0.0259738	0	0.0268919	-
MM098	55.5111	-4.77511	T3	0.0243805	0.0166647	0.203547	-
MM027	0.907305	-112.562	M0	0.41942	0.0155782	0.770436	-
MM067	44.1278	-72.3894	T3	0.0653667	0.0217871	0.327702	-
MM014	9.92565	-100.135	M0	0.221677	0.459087	0.510031	-
MM092	-59.9754	18.915	T3	0.00476062	0	0.199091	-
MM080	-92.3324	-33.0896	M0	0.287755	0.0273902	0.158774	-
MM035	-3.48853	-87.7247	M0	0.239338	0.0337138	0.483672	-
MM103	58.4937	62.267	other	0	0	0.00352379	-
MM039	53.0418	-74.7113	T3	0.0596279	0	0.392723	-
MM070	30.704	21.2683	plasma	0.0567613	0.0976771	0.050418	CD138+/CD319+ small
MM090	14.1839	60.0728	T3	0.0575477	0.00607284	0.324515	-
MM078	77.7526	57.4127	other	0.0124122	0	0.0258608	-
MM022	1.5536	-108.061	M0	0.138382	0.429124	0.664781	-
MM021	83.5691	-42.2629	T3	0.0337341	0	0.135086	-
MM032	78.8038	-22.5328	T3	0.0288142	0.00037612	0	-
MM046	43.2145	51.3504	other	0.0258597	0.0101105	0.0082973	-
MM061	38.1499	-46.3279	T3	0.0402354	0	0.285011	-
MM062	-45.8388	50.815	other	0.0374267	0.00747979	0	-
MM082	18.3098	16.0482	plasma	0.17312	0.0339694	0.0289865	CD138+/CD319+ small
MM049	-32.6032	-60.5593	M0	0.176416	0.00413391	0.305505	-
MM077	-29.6972	-77.2618	M0	0.112649	0.15036	0.48939	-
MM098	6.43223	66.9086	T3	0.102261	0.0437518	0.361268	-
MM108	-13.7873	20.8112	plasma	0.272826	0.0101719	0.0279337	CD138+/CD319+ small
MM089	-39.6587	111.912	other	0.0292988	0.00480433	0.0328889	-
MM058	-30.8147	64.6752	other	0.0558216	0	0.0202864	-
MM072	-37.9278	44.0786	other	0.0275665	0	0.00608258	-
MM096	-8.25814	-93.252	M0	0.134112	0	0.77874	-
MM070	98.1109	-30.2778	T3	0.0310858	0.00181979	0.175686	-
MM105	12.5904	37.123	plasma	0.0720954	0	0.0441339	CD138+/CD319+ small
MM097	11.2388	-65.2692	plasma	0.301719	0.0184117	0.0412158	CD138+/CD319+ small
MM107	15.9271	-61.9311	plasma	0.0636583	0.185942	0.0138918	Myeloma cell
MM112	111.778	-35.6322	plasma	0.0655902	0.0895192	0.0132672	CD138+/CD319+ small
[truncated: 487,755+ more rows]

## Sheet: 2c
Cell Diameter (micrometers)	Cell Class
13.0701	Myeloma		Student's t-test
12.8681	Myeloma		groups		tstat	df	sd	p
12.8194	Myeloma		Myeloma	Small plasma-cell marker-positive	54.1884	2988	0.6879	0
12.7392	Myeloma
12.6899	Myeloma
12.6675	Myeloma
12.6495	Myeloma
12.645	Myeloma
12.6269	Myeloma
12.5953	Myeloma
12.5953	Myeloma
12.5908	Myeloma
12.5591	Myeloma
12.55	Myeloma
12.5455	Myeloma
12.5319	Myeloma
12.5182	Myeloma
12.4955	Myeloma
12.4909	Myeloma
12.4864	Myeloma
12.4772	Myeloma
12.4727	Myeloma
12.4544	Myeloma
12.4407	Myeloma
12.4407	Myeloma
12.4407	Myeloma
12.4315	Myeloma
12.4223	Myeloma
12.4178	Myeloma
12.4132	Myeloma
12.4086	Myeloma
12.3856	Myeloma
12.3764	Myeloma
12.3718	Myeloma
12.3718	Myeloma
12.3718	Myeloma
12.358	Myeloma
12.3534	Myeloma
12.3488	Myeloma
12.3349	Myeloma
12.3303	Myeloma
12.3303	Myeloma
12.3257	Myeloma
12.3211	Myeloma
12.3118	Myeloma
12.3118	Myeloma
12.298	Myeloma
12.2794	Myeloma
12.2748	Myeloma
12.2701	Myeloma
12.2609	Myeloma
12.2609	Myeloma
12.2609	Myeloma
12.2516	Myeloma
12.2469	Myeloma
12.2423	Myeloma
12.233	Myeloma
12.233	Myeloma
12.2283	Myeloma
12.219	Myeloma
12.2143	Myeloma
12.2097	Myeloma
12.2097	Myeloma
12.191	Myeloma
12.1863	Myeloma
12.1863	Myeloma
12.1816	Myeloma
12.1816	Myeloma
12.1816	Myeloma
12.177	Myeloma
12.177	Myeloma
12.177	Myeloma
12.177	Myeloma
12.1583	Myeloma
12.1536	Myeloma
12.1489	Myeloma
12.1442	Myeloma
12.1348	Myeloma
12.1301	Myeloma
12.1301	Myeloma
12.1254	Myeloma
12.1113	Small plasma-cell marker-positive
12.0972	Myeloma
12.0972	Myeloma
12.0972	Myeloma
12.0972	Myeloma
12.0925	Myeloma
12.0831	Myeloma
12.0784	Myeloma
12.0784	Myeloma
12.0784	Myeloma
12.0784	Myeloma
12.0784	Myeloma
12.0784	Myeloma
12.0737	Myeloma
12.0737	Myeloma
12.0689	Myeloma
12.0689	Myeloma
12.0642	Myeloma
12.0642	Myeloma
12.0642	Myeloma
12.0595	Myeloma
12.0595	Myeloma
12.0548	Myeloma
12.0501	Myeloma
12.0501	Myeloma
12.0453	Myeloma
12.0453	Myeloma
12.0453	Myeloma
12.0453	Myeloma
12.0406	Myeloma
12.0406	Myeloma
12.0406	Myeloma
12.0359	Myeloma
12.0264	Myeloma
12.0264	Myeloma
12.0264	Myeloma
12.0217	Myeloma
12.0122	Myeloma
12.0122	Myeloma
12.0122	Myeloma
12.0122	Myeloma
12.0074	Myeloma
12.0074	Myeloma
12.0027	Myeloma
11.9885	Myeloma
11.9885	Myeloma
11.9885	Myeloma
11.9885	Myeloma
11.9885	Myeloma
11.9885	Myeloma
11.9837	Myeloma
11.979	Myeloma
11.979	Myeloma
11.979	Myeloma
11.979	Myeloma
11.9742	Myeloma
11.9742	Myeloma
11.9694	Myeloma
11.9694	Myeloma
11.9599	Myeloma
11.9599	Myeloma
11.9552	Myeloma
11.9552	Myeloma
11.9552	Myeloma
11.9552	Myeloma
11.9504	Myeloma
11.9504	Myeloma
11.9456	Myeloma
11.9409	Myeloma
11.9409	Myeloma
11.9361	Myeloma
11.9313	Myeloma
11.9313	Myeloma
11.9313	Myeloma
11.9266	Myeloma
11.9266	Myeloma
11.9218	Myeloma
11.9218	Myeloma
11.9218	Myeloma
11.917	Myeloma
11.9074	Myeloma
11.9027	Myeloma
11.9027	Myeloma
11.8979	Myeloma
11.8931	Myeloma
11.8931	Myeloma
11.8883	Myeloma
11.8835	Myeloma
11.8835	Myeloma
11.8787	Myeloma
11.8787	Myeloma
11.8739	Myeloma
11.8739	Myeloma
11.8691	Myeloma
11.8643	Myeloma
11.8643	Myeloma
11.8595	Myeloma
11.8595	Myeloma
11.8595	Myeloma
11.8595	Myeloma
11.8595	Myeloma
11.8499	Myeloma
11.8451	Myeloma
11.8451	Myeloma
11.8451	Myeloma
11.8451	Myeloma
11.8355	Myeloma
11.8355	Myeloma
11.8355	Myeloma
11.8307	Myeloma
11.8307	Myeloma
11.8307	Myeloma
11.8307	Myeloma
11.8259	Myeloma
11.8211	Myeloma
11.8211	Myeloma
11.8211	Myeloma
11.8162	Myeloma
11.8162	Myeloma
11.8162	Myeloma
11.8114	Myeloma
11.8114	Myeloma
11.8114	Myeloma
11.8114	Myeloma
11.8066	Myeloma
11.8018	Myeloma
11.8018	Myeloma
11.8018	Myeloma
11.8018	Myeloma
11.8018	Myeloma
11.8018	Myeloma
11.7969	Myeloma
11.7969	Myeloma
11.7969	Myeloma
11.7969	Myeloma
11.7969	Myeloma
11.7921	Myeloma
11.7921	Myeloma
11.7873	Myeloma
11.7873	Myeloma
11.7825	Myeloma
11.7825	Myeloma
11.7776	Myeloma
11.7776	Myeloma
11.7776	Myeloma
11.7728	Myeloma
11.7728	Myeloma
11.7679	Myeloma
11.7679	Myeloma
11.7679	Myeloma
11.7679	Myeloma
11.7679	Myeloma
11.7631	Myeloma
11.7631	Myeloma
11.7631	Myeloma
11.7583	Myeloma
11.7583	Myeloma
11.7534	Myeloma
11.7486	Myeloma
11.7486	Myeloma
11.7486	Myeloma
11.7486	Myeloma
11.7486	Myeloma
11.7486	Myeloma
11.7486	Myeloma
11.7486	Myeloma
11.7486	Myeloma
11.7486	Small plasma-cell marker-positive
11.7437	Myeloma
11.7389	Myeloma
11.7389	Myeloma
11.734	Myeloma
11.734	Myeloma
11.7292	Myeloma
11.7292	Myeloma
11.7292	Myeloma
11.7243	Myeloma
11.7243	Myeloma
11.7243	Myeloma
11.7243	Myeloma
11.7243	Myeloma
11.7195	Myeloma
11.7195	Myeloma
11.7195	Myeloma
11.7146	Myeloma
11.7146	Myeloma
11.7146	Myeloma
11.7146	Myeloma
11.7146	Myeloma
11.7146	Myeloma
11.7097	Myeloma
11.7097	Myeloma
11.7097	Myeloma
11.7097	Myeloma
11.7049	Myeloma
11.7049	Myeloma
11.7	Myeloma
11.7	Myeloma
11.6951	Myeloma
11.6903	Myeloma
11.6903	Myeloma
11.6903	Myeloma
11.6854	Myeloma
11.6854	Myeloma
11.6805	Myeloma
11.6805	Myeloma
11.6805	Myeloma
11.6756	Myeloma
11.6756	Myeloma
11.6756	Myeloma
11.6756	Myeloma
11.6756	Myeloma
11.6708	Myeloma
11.6708	Myeloma
11.6659	Myeloma
11.6659	Myeloma
11.6659	Myeloma
11.6659	Myeloma
11.661	Myeloma
11.661	Myeloma
11.661	Myeloma
11.661	Small plasma-cell marker-positive
11.6561	Myeloma
11.6561	Myeloma
11.6512	Myeloma
11.6512	Myeloma
11.6512	Myeloma
11.6512	Myeloma
11.6512	Myeloma
11.6512	Myeloma
11.6512	Myeloma
11.6463	Myeloma
11.6463	Myeloma
11.6463	Myeloma
11.6463	Myeloma
11.6463	Myeloma
11.6415	Myeloma
11.6415	Myeloma
11.6415	Myeloma
11.6415	Myeloma
11.6415	Myeloma
11.6366	Myeloma
11.6317	Myeloma
11.6317	Myeloma
11.6268	Myeloma
11.6268	Myeloma
11.6219	Myeloma
11.6219	Myeloma
11.617	Myeloma
11.617	Myeloma
11.617	Myeloma
11.6121	Myeloma
11.6121	Myeloma
11.6072	Myeloma
11.6072	Myeloma
11.6023	Myeloma
11.6023	Myeloma
11.5974	Myeloma
11.5974	Myeloma
11.5974	Myeloma
11.5924	Myeloma
11.5924	Myeloma
11.5924	Myeloma
11.5924	Myeloma
11.5875	Myeloma
11.5875	Myeloma
11.5875	Myeloma
11.5875	Myeloma
11.5826	Myeloma
11.5826	Myeloma
11.5826	Myeloma
11.5826	Myeloma
11.5826	Myeloma
11.5826	Myeloma
11.5777	Myeloma
11.5777	Myeloma
11.5728	Myeloma
11.5728	Myeloma
11.5679	Myeloma
11.5629	Myeloma
11.5629	Myeloma
11.5629	Myeloma
11.5629	Myeloma
11.5629	Small plasma-cell marker-positive
11.558	Myeloma
11.558	Myeloma
11.558	Myeloma
11.558	Myeloma
11.558	Myeloma
11.5531	Myeloma
11.5531	Myeloma
11.5531	Myeloma
11.5481	Myeloma
11.5481	Myeloma
11.5481	Myeloma
11.5432	Myeloma
11.5432	Myeloma
11.5432	Myeloma
11.5383	Myeloma
11.5383	Myeloma
11.5383	Myeloma
11.5333	Myeloma
11.5333	Myeloma
11.5333	Myeloma
11.5284	Myeloma
11.5284	Myeloma
11.5235	Myeloma
11.5235	Myeloma
11.5235	Myeloma
11.5235	Myeloma
11.5235	Myeloma
11.5185	Myeloma
11.5136	Myeloma
11.5086	Myeloma
11.5086	Myeloma
11.5037	Myeloma
11.5037	Myeloma
11.4987	Myeloma
11.4987	Myeloma
11.4987	Myeloma
11.4987	Myeloma
11.4987	Myeloma
11.4987	Myeloma
11.4938	Myeloma
11.4938	Myeloma
11.4938	Myeloma
11.4938	Myeloma
11.4888	Myeloma
11.4888	Myeloma
11.4888	Myeloma
11.4888	Myeloma
11.4888	Myeloma
11.4888	Myeloma
11.4789	Myeloma
11.4789	Myeloma
11.4789	Myeloma
11.4789	Myeloma
11.4789	Myeloma
11.4789	Myeloma
11.4789	Myeloma
11.4789	Myeloma
11.4789	Small plasma-cell marker-positive
11.4739	Myeloma
11.4739	Myeloma
11.4739	Myeloma
11.4739	Myeloma
11.4739	Myeloma
11.4739	Myeloma
11.469	Myeloma
11.469	Myeloma
11.469	Myeloma
11.464	Myeloma
11.464	Myeloma
11.464	Myeloma
11.464	Myeloma
11.464	Myeloma
11.464	Myeloma
11.459	Myeloma
11.459	Myeloma
11.459	Myeloma
11.459	Myeloma
11.459	Myeloma
11.4541	Myeloma
11.4541	Myeloma
11.4541	Myeloma
11.4541	Myeloma
11.4541	Myeloma
11.4491	Myeloma
11.4491	Myeloma
11.4491	Myeloma
11.4491	Myeloma
11.4441	Myeloma
11.4441	Myeloma
11.4441	Myeloma
11.4392	Myeloma
11.4392	Myeloma
11.4392	Myeloma
11.4392	Myeloma
11.4342	Myeloma
11.4342	Myeloma
11.4342	Myeloma
11.4342	Myeloma
11.4342	Myeloma
11.4342	Myeloma
11.4342	Myeloma
11.4292	Myeloma
11.4292	Myeloma
11.4292	Myeloma
11.4292	Myeloma
11.4292	Myeloma
11.4242	Myeloma
11.4242	Myeloma
11.4242	Myeloma
11.4242	Myeloma
11.4192	Myeloma
11.4142	Myeloma
11.4142	Myeloma
11.4142	Myeloma
11.4142	Myeloma
11.4142	Myeloma
11.4142	Myeloma
11.4092	Myeloma
11.4092	Myeloma
11.4092	Myeloma
11.4092	Myeloma
11.4092	Myeloma
11.4092	Myeloma
11.4043	Myeloma
11.4043	Myeloma
11.4043	Myeloma
11.4043	Myeloma
11.4043	Myeloma
11.4043	Myeloma
11.4043	Myeloma
11.4043	Myeloma
11.4043	Myeloma
11.4043	Myeloma
11.3993	Myeloma
11.3993	Myeloma
11.3993	Small plasma-cell marker-positive
11.3943	Myeloma
11.3943	Myeloma
11.3943	Myeloma
11.3943	Myeloma
11.3893	Myeloma
11.3893	Myeloma
11.3843	Myeloma
11.3843	Myeloma
11.3843	Myeloma
11.3843	Myeloma
11.3843	Myeloma
11.3843	Myeloma
11.3793	Myeloma
11.3793	Myeloma
11.3793	Myeloma
11.3793	Myeloma
11.3793	Myeloma
11.3743	Myeloma
11.3743	Myeloma
11.3743	Myeloma
11.3743	Myeloma
11.3692	Myeloma
11.3692	Myeloma
11.3692	Myeloma
11.3642	Myeloma
11.3642	Myeloma
11.3642	Myeloma
11.3642	Myeloma
11.3642	Myeloma
11.3642	Myeloma
11.3642	Myeloma
11.3592	Myeloma
11.3592	Myeloma
11.3592	Myeloma
11.3592	Myeloma
11.3592	Myeloma
11.3592	Myeloma
11.3592	Myeloma
11.3592	Myeloma
11.3592	Myeloma
11.3592	Myeloma
11.3592	Myeloma
11.3592	Myeloma
11.3542	Myeloma
11.3542	Myeloma
11.3492	Myeloma
11.3492	Myeloma
11.3492	Myeloma
11.3492	Myeloma
11.3442	Myeloma
11.3442	Myeloma
11.3442	Myeloma
11.3442	Myeloma
11.3442	Myeloma
11.3442	Myeloma
11.3442	Myeloma
11.3442	Myeloma
11.3392	Myeloma
11.3392	Myeloma
11.3392	Myeloma
11.3392	Myeloma
11.3392	Myeloma
11.3392	Myeloma
11.3392	Myeloma
11.3392	Myeloma
11.3341	Myeloma
11.3341	Myeloma
11.3341	Myeloma
11.3341	Myeloma
11.3341	Myeloma
11.3341	Small plasma-cell marker-positive
11.3291	Myeloma
11.3291	Myeloma
11.3291	Myeloma
11.3291	Myeloma
11.3291	Myeloma
11.3241	Myeloma
11.3241	Myeloma
11.3241	Myeloma
11.3241	Myeloma
11.3241	Myeloma
11.3241	Myeloma
11.3191	Myeloma
11.3191	Myeloma
11.314	Myeloma
11.314	Myeloma
11.314	Myeloma
11.314	Myeloma
11.314	Myeloma
11.314	Myeloma
11.309	Myeloma
11.309	Myeloma
11.309	Myeloma
11.309	Myeloma
11.309	Myeloma
11.309	Myeloma
11.304	Myeloma
11.304	Myeloma
11.304	Myeloma
11.304	Myeloma
11.304	Myeloma
11.2989	Myeloma
11.2989	Myeloma
11.2989	Myeloma
11.2989	Myeloma
11.2989	Myeloma
11.2939	Myeloma
11.2939	Myeloma
11.2939	Myeloma
11.2939	Myeloma
11.2888	Myeloma
11.2888	Myeloma
11.2888	Myeloma
11.2888	Myeloma
11.2888	Myeloma
11.2888	Myeloma
11.2888	Myeloma
11.2888	Myeloma
11.2888	Myeloma
11.2888	Myeloma
11.2888	Myeloma
11.2838	Myeloma
11.2838	Myeloma
11.2838	Myeloma
11.2838	Myeloma
11.2838	Small plasma-cell marker-positive
11.2787	Myeloma
11.2787	Myeloma
11.2787	Myeloma
11.2737	Myeloma
11.2737	Myeloma
11.2737	Myeloma
11.2686	Myeloma
11.2686	Myeloma
11.2686	Myeloma
11.2686	Myeloma
11.2686	Myeloma
11.2636	Myeloma
11.2636	Myeloma
11.2636	Myeloma
11.2636	Myeloma
11.2585	Myeloma
11.2535	Myeloma
11.2535	Myeloma
11.2535	Myeloma
11.2535	Myeloma
11.2535	Small plasma-cell marker-positive
11.2484	Myeloma
11.2484	Myeloma
11.2484	Myeloma
11.2484	Myeloma
11.2484	Myeloma
11.2433	Myeloma
11.2433	Myeloma
11.2433	Myeloma
11.2433	Myeloma
11.2383	Myeloma
11.2332	Myeloma
11.2281	Myeloma
11.2281	Myeloma
11.2281	Myeloma
11.2281	Myeloma
11.2281	Myeloma
11.2281	Myeloma
11.2231	Myeloma
11.218	Myeloma
11.218	Myeloma
11.218	Myeloma
11.218	Myeloma
11.218	Myeloma
11.218	Myeloma
11.2129	Myeloma
11.2129	Myeloma
11.2129	Myeloma
11.2129	Myeloma
11.2129	Myeloma
11.2129	Myeloma
11.2129	Myeloma
11.2129	Myeloma
11.2129	Small plasma-cell marker-positive
11.2078	Myeloma
11.2078	Myeloma
11.2078	Myeloma
11.2078	Myeloma
11.2078	Myeloma
11.2078	Myeloma
11.2027	Myeloma
11.2027	Myeloma
11.2027	Myeloma
11.2027	Myeloma
11.2027	Myeloma
11.2027	Myeloma
11.1977	Myeloma
11.1977	Myeloma
11.1977	Myeloma
11.1977	Myeloma
11.1977	Myeloma
11.1926	Myeloma
11.1926	Myeloma
11.1926	Myeloma
11.1926	Myeloma
11.1926	Myeloma
11.1926	Myeloma
11.1926	Myeloma
11.1926	Myeloma
11.1926	Myeloma
11.1926	Small plasma-cell marker-positive
11.1875	Myeloma
11.1875	Myeloma
11.1875	Myeloma
11.1824	Myeloma
11.1824	Myeloma
11.1824	Myeloma
11.1824	Myeloma
11.1824	Myeloma
11.1824	Small plasma-cell marker-positive
11.1773	Myeloma
11.1773	Myeloma
11.1773	Myeloma
11.1722	Myeloma
11.1671	Myeloma
11.1671	Myeloma
11.1671	Myeloma
11.1671	Myeloma
11.1671	Myeloma
11.1671	Myeloma
11.162	Myeloma
11.162	Myeloma
11.1569	Myeloma
11.1569	Myeloma
11.1569	Myeloma
11.1569	Myeloma
11.1569	Myeloma
11.1569	Myeloma
11.1569	Small plasma-cell marker-positive
11.1518	Myeloma
11.1518	Myeloma
11.1518	Myeloma
11.1518	Small plasma-cell marker-positive
11.1467	Myeloma
11.1467	Myeloma
11.1467	Myeloma
11.1467	Myeloma
11.1416	Myeloma
11.1416	Myeloma
11.1416	Myeloma
11.1416	Myeloma
11.1365	Myeloma
11.1365	Myeloma
11.1314	Myeloma
11.1314	Myeloma
11.1314	Myeloma
11.1314	Myeloma
11.1262	Myeloma
11.1262	Myeloma
11.1262	Myeloma
11.1262	Myeloma
11.1262	Myeloma
11.1262	Myeloma
11.1262	Myeloma
11.1211	Myeloma
11.1211	Myeloma
11.1211	Myeloma
11.1211	Myeloma
11.1211	Myeloma
11.1211	Myeloma
11.1211	Myeloma
11.1211	Myeloma
11.1109	Myeloma
11.1058	Myeloma
11.1058	Myeloma
11.1058	Myeloma
11.1058	Myeloma
11.1058	Myeloma
11.1058	Small plasma-cell marker-positive
11.1006	Myeloma
11.1006	Myeloma
11.1006	Myeloma
11.1006	Myeloma
11.1006	Myeloma
11.0955	Myeloma
11.0955	Myeloma
11.0955	Myeloma
11.0955	Myeloma
11.0904	Myeloma
11.0904	Myeloma
11.0904	Myeloma
11.0904	Myeloma
11.0852	Myeloma
11.0852	Myeloma
11.0852	Myeloma
11.0852	Myeloma
11.0852	Myeloma
11.0801	Myeloma
11.0801	Myeloma
11.0801	Myeloma
11.0801	Myeloma
11.0749	Myeloma
11.0749	Myeloma
11.0749	Myeloma
11.0749	Myeloma
11.0749	Myeloma
11.0749	Myeloma
11.0749	Myeloma
11.0749	Myeloma
11.0698	Myeloma
11.0698	Myeloma
11.0698	Myeloma
11.0698	Myeloma
11.0698	Myeloma
11.0647	Myeloma
11.0647	Myeloma
11.0647	Myeloma
11.0647	Myeloma
11.0647	Myeloma
11.0647	Myeloma
11.0647	Myeloma
11.0647	Myeloma
11.0647	Small plasma-cell marker-positive
11.0595	Myeloma
11.0595	Myeloma
11.0595	Myeloma
11.0595	Myeloma
11.0595	Myeloma
11.0595	Myeloma
11.0595	Myeloma
11.0544	Myeloma
11.0544	Myeloma
11.0544	Myeloma
11.0544	Myeloma
11.0544	Myeloma
11.0544	Small plasma-cell marker-positive
11.0492	Myeloma
11.0492	Myeloma
11.0492	Myeloma
11.0492	Myeloma
11.0492	Myeloma
11.0492	Myeloma
11.0441	Myeloma
11.0441	Myeloma
11.0441	Myeloma
11.0441	Myeloma
11.0441	Myeloma
11.0441	Myeloma
11.0441	Myeloma
11.0441	Myeloma
11.0389	Myeloma
11.0389	Myeloma
11.0389	Small plasma-cell marker-positive
11.0337	Myeloma
11.0337	Myeloma
11.0337	Myeloma
11.0337	Myeloma
11.0337	Myeloma
11.0286	Myeloma
11.0286	Myeloma
11.0286	Myeloma
11.0286	Myeloma
11.0286	Myeloma
11.0286	Small plasma-cell marker-positive
11.0234	Myeloma
11.0234	Myeloma
11.0234	Myeloma
11.0234	Myeloma
11.0234	Myeloma
11.0234	Myeloma
11.0234	Small plasma-cell marker-positive
11.0182	Myeloma
11.0182	Myeloma
11.0182	Myeloma
11.0182	Myeloma
11.0182	Small plasma-cell marker-positive
11.0131	Myeloma
11.0131	Myeloma
11.0131	Myeloma
11.0131	Myeloma
11.0131	Myeloma
11.0131	Myeloma
11.0079	Myeloma
11.0079	Myeloma
11.0079	Myeloma
11.0079	Myeloma
11.0079	Myeloma
11.0079	Myeloma
11.0027	Myeloma
11.0027	Myeloma
11.0027	Myeloma
11.0027	Myeloma
11.0027	Myeloma
11.0027	Myeloma
11.0027	Myeloma
11.0027	Myeloma
10.9976	Myeloma
10.9976	Myeloma
10.9976	Myeloma
10.9976	Myeloma
10.9976	Myeloma
10.9924	Myeloma
10.9924	Myeloma
10.9924	Myeloma
10.9924	Myeloma
10.9924	Myeloma
10.9924	Small plasma-cell marker-positive
10.9872	Myeloma
10.9872	Myeloma
10.9872	Myeloma
10.9872	Myeloma
10.9872	Myeloma
10.9872	Myeloma
10.9872	Myeloma
10.9872	Myeloma
10.9872	Myeloma
10.982	Myeloma
10.982	Myeloma
10.982	Myeloma
10.982	Myeloma
10.982	Myeloma
10.982	Myeloma
10.982	Myeloma
10.9768	Myeloma
10.9768	Myeloma
10.9768	Myeloma
10.9768	Myeloma
10.9768	Myeloma
10.9768	Small plasma-cell marker-positive
10.9716	Myeloma
10.9716	Myeloma
10.9716	Myeloma
10.9716	Myeloma
10.9716	Myeloma
10.9716	Myeloma
10.9716	Myeloma
10.9664	Myeloma
10.9664	Myeloma
10.9664	Myeloma
10.9664	Myeloma
10.9664	Myeloma
10.9664	Myeloma
10.9612	Myeloma
10.9561	Myeloma
10.9561	Myeloma
10.9561	Myeloma
10.9561	Myeloma
10.9561	Myeloma
10.9561	Myeloma
10.9561	Myeloma
10.9561	Myeloma
10.9509	Myeloma
10.9509	Myeloma
10.9509	Myeloma
10.9509	Myeloma
10.9509	Myeloma
10.9509	Myeloma
10.9457	Myeloma
10.9457	Myeloma
10.9457	Myeloma
10.9457	Myeloma
10.9457	Myeloma
10.9457	Myeloma
10.9457	Myeloma
10.9457	Small plasma-cell marker-positive
10.9404	Myeloma
10.9404	Myeloma
10.9404	Myeloma
10.9404	Myeloma
10.9352	Myeloma
10.9352	Myeloma
10.9352	Myeloma
10.93	Myeloma
10.93	Myeloma
10.93	Myeloma
10.93	Myeloma
10.93	Myeloma
10.93	Myeloma
10.93	Small plasma-cell marker-positive
10.93	Small plasma-cell marker-positive
10.9248	Myeloma
10.9248	Myeloma
10.9248	Myeloma
10.9248	Myeloma
10.9248	Myeloma
10.9196	Myeloma
10.9196	Myeloma
10.9196	Myeloma
10.9196	Myeloma
10.9144	Myeloma
10.9144	Myeloma
10.9092	Myeloma
10.9092	Myeloma
10.9092	Myeloma
10.9092	Myeloma
10.9092	Myeloma
10.9092	Myeloma
10.9092	Small plasma-cell marker-positive
10.904	Myeloma
10.904	Myeloma
10.904	Myeloma
10.904	Myeloma
10.904	Myeloma
10.8987	Myeloma
10.8987	Myeloma
10.8987	Myeloma
10.8987	Myeloma
10.8935	Myeloma
10.8935	Myeloma
10.8935	Myeloma
10.8935	Myeloma
10.8935	Small plasma-cell marker-positive
10.8883	Myeloma
10.8883	Myeloma
10.8883	Myeloma
10.8883	Myeloma
10.8883	Myeloma
10.8883	Myeloma
10.8883	Myeloma
10.883	Myeloma
10.883	Myeloma
10.883	Myeloma
10.883	Myeloma
10.883	Myeloma
10.8778	Myeloma
10.8778	Myeloma
10.8726	Myeloma
10.8726	Myeloma
10.8726	Small plasma-cell marker-positive
10.8726	Small plasma-cell marker-positive
10.8726	Small plasma-cell marker-positive
10.8673	Myeloma
10.8673	Myeloma
10.8673	Myeloma
10.8673	Myeloma
10.8673	Myeloma
10.8673	Myeloma
10.8673	Myeloma
10.8621	Myeloma
10.8621	Myeloma
10.8621	Myeloma
10.8621	Myeloma
10.8621	Myeloma
10.8621	Myeloma
10.8621	Myeloma
10.8569	Myeloma
10.8569	Myeloma
10.8569	Myeloma
10.8569	Myeloma
10.8569	Myeloma
10.8516	Myeloma
10.8516	Myeloma
10.8516	Myeloma
10.8516	Myeloma
10.8516	Myeloma
10.8516	Myeloma
10.8516	Myeloma
10.8516	Myeloma
10.8516	Myeloma
10.8464	Myeloma
10.8464	Myeloma
10.8464	Myeloma
10.8464	Myeloma
10.8464	Myeloma
10.8464	Small plasma-cell marker-positive
10.8411	Myeloma
10.8411	Myeloma
10.8411	Myeloma
10.8411	Myeloma
10.8411	Myeloma
10.8359	Myeloma
10.8359	Myeloma
10.8359	Small plasma-cell marker-positive
10.8306	Myeloma
10.8306	Myeloma
10.8306	Myeloma
10.8306	Myeloma
10.8253	Myeloma
10.8253	Myeloma
10.8253	Myeloma
10.8253	Myeloma
10.8253	Myeloma
10.8201	Myeloma
10.8201	Myeloma
10.8201	Myeloma
10.8201	Myeloma
10.8201	Myeloma
10.8148	Myeloma
10.8148	Myeloma
10.8148	Myeloma
10.8148	Myeloma
10.8148	Myeloma
10.8148	Myeloma
10.8148	Myeloma
10.8095	Myeloma
10.8095	Myeloma
10.8095	Myeloma
10.8095	Myeloma
10.8043	Myeloma
10.8043	Myeloma
10.8043	Myeloma
10.8043	Myeloma
10.8043	Myeloma
10.8043	Myeloma
10.8043	Myeloma
10.8043	Small plasma-cell marker-positive
10.799	Myeloma
10.799	Myeloma
10.7937	Myeloma
10.7937	Myeloma
10.7937	Myeloma
10.7937	Myeloma
10.7937	Myeloma
10.7937	Myeloma
10.7937	Myeloma
10.7885	Myeloma
10.7885	Myeloma
10.7832	Myeloma
10.7832	Myeloma
10.7832	Myeloma
10.7832	Myeloma
10.7832	Myeloma
10.7832	Myeloma
10.7832	Small plasma-cell marker-positive
10.7779	Myeloma
10.7779	Myeloma
10.7779	Myeloma
10.7779	Myeloma
10.7779	Small plasma-cell marker-positive
10.7779	Small plasma-cell marker-positive
10.7726	Myeloma
10.7726	Myeloma
10.7673	Myeloma
10.7673	Myeloma
10.7673	Myeloma
10.7673	Myeloma
10.7673	Myeloma
10.7673	Myeloma
10.7673	Myeloma
10.762	Myeloma
10.762	Myeloma
10.762	Myeloma
10.7567	Myeloma
10.7567	Myeloma
10.7567	Myeloma
10.7567	Myeloma
10.7567	Myeloma
10.7567	Myeloma
10.7567	Myeloma
10.7567	Myeloma
10.7514	Myeloma
10.7514	Myeloma
10.7514	Myeloma
10.7514	Myeloma
10.7461	Myeloma
10.7461	Myeloma
10.7461	Myeloma
10.7461	Myeloma
10.7461	Myeloma
10.7408	Myeloma
10.7408	Myeloma
10.7408	Myeloma
10.7408	Small plasma-cell marker-positive
10.7355	Myeloma
10.7355	Myeloma
10.7355	Myeloma
10.7355	Myeloma
10.7355	Myeloma
10.7355	Myeloma
10.7355	Small plasma-cell marker-positive
10.7302	Myeloma
10.7302	Myeloma
10.7302	Myeloma
10.7302	Myeloma
10.7302	Small plasma-cell marker-positive
10.7249	Myeloma
10.7249	Myeloma
10.7249	Myeloma
10.7249	Small plasma-cell marker-positive
10.7196	Myeloma
10.7196	Myeloma
10.7196	Myeloma
10.7196	Myeloma
10.7196	Myeloma
10.7196	Myeloma
10.7196	Myeloma
10.7196	Myeloma
10.7143	Myeloma
10.7143	Myeloma
10.7143	Myeloma
10.7143	Myeloma
10.7143	Myeloma
10.709	Myeloma
10.709	Myeloma
10.709	Myeloma
10.709	Myeloma
10.7037	Myeloma
10.7037	Myeloma
10.7037	Myeloma
10.7037	Small plasma-cell marker-positive
10.6984	Myeloma
10.6984	Myeloma
10.6984	Myeloma
10.6984	Myeloma
10.6984	Myeloma
10.693	Myeloma
10.693	Myeloma
10.693	Myeloma
10.693	Myeloma
10.693	Myeloma
10.693	Myeloma
10.693	Myeloma
10.6877	Myeloma
10.6877	Myeloma
10.6877	Myeloma
10.6877	Myeloma
10.6877	Myeloma
10.6877	Myeloma
10.6877	Myeloma
10.6877	Small plasma-cell marker-positive
10.6824	Myeloma
10.6824	Myeloma
10.6824	Myeloma
10.6824	Myeloma
10.6824	Myeloma
10.6824	Small plasma-cell marker-positive
10.677	Myeloma
10.677	Myeloma
10.677	Myeloma
10.677	Myeloma
10.677	Small plasma-cell marker-positive
10.6717	Myeloma
10.6717	Myeloma
10.6717	Small plasma-cell marker-positive
10.6717	Small plasma-cell marker-positive
10.6664	Myeloma
10.6664	Myeloma
10.6664	Myeloma
10.6664	Small plasma-cell marker-positive
10.6664	Small plasma-cell marker-positive
10.661	Myeloma
10.661	Myeloma
10.661	Myeloma
10.661	Myeloma
10.661	Myeloma
10.661	Myeloma
10.6557	Myeloma
10.6557	Myeloma
10.6557	Myeloma
10.6557	Myeloma
10.6557	Myeloma
10.6557	Myeloma
10.6557	Myeloma
10.6557	Myeloma
10.6503	Myeloma
10.6503	Myeloma
10.6503	Myeloma
10.6503	Myeloma
10.6503	Myeloma
10.6503	Myeloma
10.6503	Myeloma
10.645	Myeloma
10.645	Myeloma
10.645	Myeloma
10.645	Myeloma
10.645	Small plasma-cell marker-positive
10.645	Small plasma-cell marker-positive
10.6396	Myeloma
10.6396	Myeloma
10.6343	Myeloma
10.6343	Myeloma
10.6343	Myeloma
10.6343	Myeloma
10.6343	Myeloma
10.6343	Small plasma-cell marker-positive
10.6289	Myeloma
10.6289	Myeloma
10.6289	Myeloma
10.6289	Myeloma
10.6289	Myeloma
10.6289	Myeloma
10.6236	Myeloma
10.6236	Myeloma
10.6236	Myeloma
10.6236	Myeloma
10.6236	Myeloma
10.6236	Myeloma
10.6236	Myeloma
10.6236	Myeloma
10.6236	Myeloma
10.6236	Small plasma-cell marker-positive
10.6236	Small plasma-cell marker-positive
10.6182	Myeloma
10.6182	Myeloma
10.6182	Myeloma
10.6182	Myeloma
10.6182	Myeloma
10.6182	Myeloma
10.6128	Myeloma
10.6128	Myeloma
10.6128	Myeloma
10.6128	Myeloma
10.6075	Myeloma
10.6075	Myeloma
10.6075	Myeloma
10.6075	Myeloma
10.6075	Myeloma
10.6075	Small plasma-cell marker-positive
10.6075	Small plasma-cell marker-positive
10.6075	Small plasma-cell marker-positive
10.6021	Myeloma
10.6021	Myeloma
10.6021	Myeloma
10.6021	Myeloma
10.6021	Myeloma
10.6021	Myeloma
10.6021	Small plasma-cell marker-positive
10.6021	Small plasma-cell marker-positive
10.5967	Myeloma
10.5967	Myeloma
10.5967	Myeloma
10.5967	Myeloma
10.5967	Myeloma
10.5967	Small plasma-cell marker-positive
10.5914	Myeloma
10.5914	Myeloma
10.5914	Myeloma
10.5914	Myeloma
10.586	Myeloma
10.586	Myeloma
10.586	Myeloma
10.586	Small plasma-cell marker-positive
10.5806	Myeloma
10.5752	Myeloma
10.5752	Myeloma
10.5752	Myeloma
10.5752	Myeloma
10.5752	Myeloma
10.5752	Myeloma
10.5752	Myeloma
10.5752	Myeloma
10.5752	Small plasma-cell marker-positive
10.5698	Myeloma
10.5698	Myeloma
10.5644	Myeloma
10.5644	Myeloma
10.5644	Myeloma
10.5644	Myeloma
10.5591	Myeloma
10.5591	Myeloma
10.5591	Myeloma
10.5591	Myeloma
10.5591	Myeloma
10.5591	Myeloma
10.5591	Myeloma
10.5591	Small plasma-cell marker-positive
10.5591	Small plasma-cell marker-positive
10.5537	Myeloma
10.5537	Myeloma
10.5537	Myeloma
10.5537	Myeloma
10.5537	Myeloma
10.5537	Small plasma-cell marker-positive
10.5483	Myeloma
10.5483	Myeloma
10.5483	Myeloma
10.5483	Myeloma
10.5429	Myeloma
10.5429	Myeloma
10.5429	Myeloma
10.5429	Myeloma
10.5429	Myeloma
10.5429	Small plasma-cell marker-positive
10.5375	Myeloma
10.5375	Myeloma
10.5375	Myeloma
10.5375	Myeloma
10.5375	Small plasma-cell marker-positive
10.5375	Small plasma-cell marker-positive
10.5321	Small plasma-cell marker-positive
10.5267	Myeloma
10.5212	Myeloma
10.5212	Myeloma
10.5212	Myeloma
10.5212	Myeloma
10.5212	Myeloma
10.5158	Myeloma
10.5158	Myeloma
10.5158	Myeloma
10.5158	Myeloma
10.5158	Small plasma-cell marker-positive
10.5104	Myeloma
10.5104	Myeloma
10.5104	Myeloma
10.5104	Myeloma
10.5104	Myeloma
10.5104	Myeloma
10.505	Myeloma
10.505	Myeloma
10.505	Myeloma
10.505	Myeloma
10.505	Myeloma
10.505	Myeloma
10.505	Small plasma-cell marker-positive
10.505	Small plasma-cell marker-positive
10.4996	Myeloma
10.4996	Myeloma
10.4996	Small plasma-cell marker-positive
10.4941	Myeloma
10.4941	Myeloma
10.4941	Myeloma
10.4941	Myeloma
10.4941	Small plasma-cell marker-positive
10.4941	Small plasma-cell marker-positive
10.4941	Small plasma-cell marker-positive
10.4941	Small plasma-cell marker-positive
10.4941	Small plasma-cell marker-positive
10.4887	Myeloma
10.4887	Myeloma
10.4887	Myeloma
10.4887	Myeloma
10.4887	Myeloma
10.4887	Myeloma
10.4887	Small plasma-cell marker-positive
10.4833	Myeloma
10.4833	Myeloma
10.4833	Myeloma
10.4833	Small plasma-cell marker-positive
10.4833	Small plasma-cell marker-positive
10.4779	Myeloma
10.4779	Myeloma
10.4724	Myeloma
10.4724	Myeloma
10.4724	Myeloma
10.4724	Small plasma-cell marker-positive
10.4724	Small plasma-cell marker-positive
10.467	Myeloma
10.467	Myeloma
10.4615	Myeloma
10.4615	Myeloma
10.4615	Myeloma
10.4615	Small plasma-cell marker-positive
10.4561	Myeloma
10.4561	Myeloma
10.4561	Myeloma
10.4561	Myeloma
10.4561	Myeloma
10.4561	Small plasma-cell marker-positive
10.4506	Myeloma
10.4506	Myeloma
10.4506	Small plasma-cell marker-positive
10.4506	Small plasma-cell marker-positive
10.4452	Myeloma
10.4452	Myeloma
10.4452	Myeloma
10.4452	Myeloma
10.4452	Myeloma
10.4452	Myeloma
10.4452	Myeloma
10.4397	Myeloma
10.4397	Myeloma
10.4397	Myeloma
10.4397	Small plasma-cell marker-positive
10.4343	Myeloma
10.4343	Myeloma
10.4288	Myeloma
10.4288	Myeloma
10.4288	Myeloma
10.4288	Myeloma
10.4234	Myeloma
10.4234	Myeloma
10.4234	Myeloma
10.4234	Myeloma
10.4234	Myeloma
10.4234	Myeloma
10.4234	Myeloma
10.4234	Small plasma-cell marker-positive
10.4179	Myeloma
10.4179	Myeloma
10.4179	Myeloma
10.4124	Myeloma
10.4124	Myeloma
10.4124	Myeloma
10.4124	Myeloma
10.4124	Myeloma
10.4124	Myeloma
10.407	Myeloma
10.407	Myeloma
10.4015	Myeloma
10.4015	Myeloma
10.4015	Myeloma
10.4015	Myeloma
10.4015	Myeloma
10.4015	Myeloma
10.4015	Myeloma
10.4015	Small plasma-cell marker-positive
10.396	Myeloma
10.396	Myeloma
10.396	Small plasma-cell marker-positive
10.396	Small plasma-cell marker-positive
10.3905	Myeloma
10.3905	Myeloma
10.3905	Small plasma-cell marker-positive
10.3905	Small plasma-cell marker-positive
10.3851	Myeloma
10.3851	Small plasma-cell marker-positive
10.3851	Small plasma-cell marker-positive
10.3851	Small plasma-cell marker-positive
10.3796	Myeloma
10.3796	Small plasma-cell marker-positive
10.3796	Small plasma-cell marker-positive
10.3741	Myeloma
10.3741	Myeloma
10.3741	Small plasma-cell marker-positive
10.3686	Myeloma
10.3686	Myeloma
10.3686	Myeloma
10.3631	Myeloma
10.3631	Myeloma
10.3576	Myeloma
10.3576	Myeloma
10.3576	Myeloma
10.3521	Myeloma
10.3521	Small plasma-cell marker-positive
10.3521	Small plasma-cell marker-positive
10.3466	Myeloma
10.3466	Myeloma
10.3466	Myeloma
10.3466	Myeloma
10.3466	Myeloma
10.3466	Small plasma-cell marker-positive
10.3466	Small plasma-cell marker-positive
10.3466	Small plasma-cell marker-positive
10.3411	Myeloma
10.3411	Myeloma
10.3411	Myeloma
10.3411	Small plasma-cell marker-positive
10.3356	Myeloma
10.3301	Myeloma
10.3301	Myeloma
10.3301	Myeloma
10.3301	Myeloma
10.3301	Small plasma-cell marker-positive
10.3246	Myeloma
10.3246	Myeloma
10.3246	Small plasma-cell marker-positive
10.3246	Small plasma-cell marker-positive
10.319	Myeloma
10.319	Small plasma-cell marker-positive
10.319	Small plasma-cell marker-positive
10.319	Small plasma-cell marker-positive
10.319	Small plasma-cell marker-positive
10.3135	Myeloma
10.3135	Small plasma-cell marker-positive
10.3135	Small plasma-cell marker-positive
10.3135	Small plasma-cell marker-positive
10.308	Myeloma
10.308	Myeloma
10.308	Myeloma
10.308	Myeloma
10.308	Myeloma
10.308	Myeloma
10.308	Myeloma
10.308	Myeloma
10.308	Small plasma-cell marker-positive
10.3025	Myeloma
10.3025	Myeloma
10.3025	Small plasma-cell marker-positive
10.3025	Small plasma-cell marker-positive
10.3025	Small plasma-cell marker-positive
10.3025	Small plasma-cell marker-positive
10.297	Myeloma
10.297	Myeloma
10.297	Myeloma
10.297	Myeloma
10.297	Small plasma-cell marker-positive
10.297	Small plasma-cell marker-positive
10.297	Small plasma-cell marker-positive
10.297	Small plasma-cell marker-positive
10.2914	Myeloma
10.2914	Myeloma
10.2914	Myeloma
10.2859	Myeloma
10.2859	Myeloma
10.2859	Small plasma-cell marker-positive
10.2748	Myeloma
10.2748	Myeloma
10.2748	Myeloma
10.2748	Small plasma-cell marker-positive
10.2693	Myeloma
10.2693	Myeloma
10.2693	Myeloma
10.2693	Myeloma
10.2693	Small plasma-cell marker-positive
10.2637	Myeloma
10.2637	Myeloma
10.2637	Myeloma
10.2637	Myeloma
10.2637	Small plasma-cell marker-positive
10.2582	Myeloma
10.2582	Myeloma
10.2526	Myeloma
10.2526	Myeloma
10.2526	Small plasma-cell marker-positive
10.2526	Small plasma-cell marker-positive
10.2526	Small plasma-cell marker-positive
10.2471	Myeloma
10.2471	Myeloma
10.2471	Myeloma
10.2471	Small plasma-cell marker-positive
10.2471	Small plasma-cell marker-positive
10.2471	Small plasma-cell marker-positive
10.2415	Myeloma
10.2415	Myeloma
10.2415	Myeloma
10.2415	Myeloma
10.2415	Myeloma
10.2415	Myeloma
10.2415	Small plasma-cell marker-positive
10.2359	Myeloma
10.2359	Myeloma
10.2359	Myeloma
10.2359	Small plasma-cell marker-positive
10.2304	Myeloma
10.2304	Myeloma
10.2304	Myeloma
10.2304	Small plasma-cell marker-positive
10.2304	Small plasma-cell marker-positive
10.2248	Myeloma
10.2192	Myeloma
10.2192	Small plasma-cell marker-positive
10.2137	Myeloma
10.2137	Myeloma
10.2137	Myeloma
10.2137	Myeloma
10.2137	Small plasma-cell marker-positive
10.2137	Small plasma-cell marker-positive
10.2081	Myeloma
10.2081	Myeloma
10.2025	Myeloma
10.2025	Myeloma
10.2025	Myeloma
10.2025	Small plasma-cell marker-positive
10.1969	Myeloma
10.1969	Myeloma
10.1969	Myeloma
10.1969	Myeloma
10.1913	Myeloma
10.1913	Myeloma
10.1913	Myeloma
10.1913	Myeloma
10.1913	Myeloma
10.1913	Small plasma-cell marker-positive
10.1913	Small plasma-cell marker-positive
10.1913	Small plasma-cell marker-positive
10.1913	Small plasma-cell marker-positive
10.1858	Myeloma
10.1858	Myeloma
10.1858	Myeloma
10.1858	Small plasma-cell marker-positive
10.1858	Small plasma-cell marker-positive
10.1802	Myeloma
10.1802	Myeloma
10.1802	Myeloma
10.1802	Myeloma
10.1802	Myeloma
10.1802	Myeloma
10.1802	Small plasma-cell marker-positive
10.1802	Small plasma-cell marker-positive
10.1746	Myeloma
10.1746	Myeloma
10.1746	Small plasma-cell marker-positive
10.1746	Small plasma-cell marker-positive
10.169	Myeloma
10.169	Small plasma-cell marker-positive
10.1634	Myeloma
10.1634	Myeloma
10.1634	Myeloma
10.1634	Small plasma-cell marker-positive
10.1634	Small plasma-cell marker-positive
10.1634	Small plasma-cell marker-positive
10.1634	Small plasma-cell marker-positive
10.1634	Small plasma-cell marker-positive
10.1634	Small plasma-cell marker-positive
10.1578	Myeloma
10.1578	Myeloma
10.1578	Myeloma
10.1578	Myeloma
10.1578	Myeloma
10.1578	Small plasma-cell marker-positive
10.1578	Small plasma-cell marker-positive
10.1578	Small plasma-cell marker-positive
10.1578	Small plasma-cell marker-positive
10.1465	Myeloma
10.1465	Myeloma
10.1465	Small plasma-cell marker-positive
10.1409	Myeloma
10.1409	Myeloma
10.1409	Small plasma-cell marker-positive
10.1409	Small plasma-cell marker-positive
10.1353	Myeloma
10.1353	Myeloma
10.1353	Small plasma-cell marker-positive
10.1297	Myeloma
10.1297	Small plasma-cell marker-positive
10.1241	Myeloma
10.1241	Myeloma
10.1241	Myeloma
10.1241	Myeloma
10.1241	Small plasma-cell marker-positive
10.1241	Small plasma-cell marker-positive
10.1184	Myeloma
10.1184	Myeloma
10.1184	Myeloma
10.1184	Myeloma
10.1184	Small plasma-cell marker-positive
10.1128	Myeloma
10.1128	Small plasma-cell marker-positive
10.1128	Small plasma-cell marker-positive
10.1128	Small plasma-cell marker-positive
10.1128	Small plasma-cell marker-positive
10.1072	Myeloma
10.1072	Myeloma
10.1072	Myeloma
10.1015	Myeloma
10.1015	Myeloma
10.1015	Myeloma
10.1015	Small plasma-cell marker-positive
10.1015	Small plasma-cell marker-positive
10.1015	Small plasma-cell marker-positive
10.1015	Small plasma-cell marker-positive
10.0959	Myeloma
10.0959	Myeloma
10.0959	Myeloma
10.0959	Myeloma
10.0959	Small plasma-cell marker-positive
10.0959	Small plasma-cell marker-positive
10.0903	Small plasma-cell marker-positive
10.0903	Small plasma-cell marker-positive
10.0903	Small plasma-cell marker-positive
10.0846	Myeloma
10.0846	Small plasma-cell marker-positive
10.0846	Small plasma-cell marker-positive
10.0846	Small plasma-cell marker-positive
10.0846	Small plasma-cell marker-positive
10.0846	Small plasma-cell marker-positive
10.079	Myeloma
10.079	Myeloma
10.079	Small plasma-cell marker-positive
10.079	Small plasma-cell marker-positive
10.079	Small plasma-cell marker-positive
10.0733	Myeloma
10.0733	Myeloma
10.0733	Myeloma
10.0733	Small plasma-cell marker-positive
10.0677	Myeloma
10.0677	Myeloma
10.0677	Myeloma
10.0677	Myeloma
10.0677	Small plasma-cell marker-positive
10.0677	Small plasma-cell marker-positive
10.062	Myeloma
10.062	Myeloma
10.062	Myeloma
10.062	Myeloma
10.062	Myeloma
10.0563	Myeloma
10.0563	Myeloma
10.0563	Myeloma
10.0563	Myeloma
10.0563	Small plasma-cell marker-positive
10.0507	Myeloma
10.0507	Myeloma
10.0507	Myeloma
10.0507	Myeloma
10.0507	Myeloma
10.0507	Small plasma-cell marker-positive
10.0507	Small plasma-cell marker-positive
10.0507	Small plasma-cell marker-positive
10.045	Myeloma
10.045	Myeloma
10.045	Myeloma
10.045	Myeloma
10.045	Myeloma
10.045	Small plasma-cell marker-positive
10.045	Small plasma-cell marker-positive
10.0393	Myeloma
10.0393	Myeloma
10.0393	Myeloma
10.0393	Myeloma
10.0393	Myeloma
10.0393	Myeloma
10.0393	Small plasma-cell marker-positive
10.0393	Small plasma-cell marker-positive
10.0393	Small plasma-cell marker-positive
10.0337	Myeloma
10.0337	Myeloma
10.0337	Small plasma-cell marker-positive
10.0337	Small plasma-cell marker-positive
10.0337	Small plasma-cell marker-positive
10.028	Myeloma
10.028	Myeloma
10.028	Myeloma
10.028	Myeloma
10.028	Small plasma-cell marker-positive
10.028	Small plasma-cell marker-positive
10.028	Small plasma-cell marker-positive
10.028	Small plasma-cell marker-positive
10.028	Small plasma-cell marker-positive
10.0223	Myeloma
10.0223	Myeloma
10.0223	Myeloma
10.0223	Myeloma
10.0223	Small plasma-cell marker-positive
10.0223	Small plasma-cell marker-positive
10.0166	Myeloma
10.0166	Myeloma
10.0166	Myeloma
10.0166	Myeloma
10.0166	Small plasma-cell marker-positive
10.0166	Small plasma-cell marker-positive
10.0109	Myeloma
10.0109	Small plasma-cell marker-positive
10.0109	Small plasma-cell marker-positive
10.0109	Small plasma-cell marker-positive
10.0109	Small plasma-cell marker-positive
10.0109	Small plasma-cell marker-positive
10.0053	Myeloma
10.0053	Myeloma
10.0053	Small plasma-cell marker-positive
10.0053	Small plasma-cell marker-positive
10.0053	Small plasma-cell marker-positive
9.99956	Myeloma
9.99956	Small plasma-cell marker-positive
9.99956	Small plasma-cell marker-positive
9.99956	Small plasma-cell marker-positive
9.99387	Myeloma
9.99387	Myeloma
9.99387	Myeloma
9.99387	Small plasma-cell marker-positive
9.99387	Small plasma-cell marker-positive
9.98817	Myeloma
9.98817	Small plasma-cell marker-positive
9.98817	Small plasma-cell marker-positive
9.98247	Myeloma
9.98247	Myeloma
9.98247	Myeloma
9.98247	Myeloma
9.98247	Myeloma
9.98247	Small plasma-cell marker-positive
9.98247	Small plasma-cell marker-positive
9.97676	Myeloma
9.97676	Myeloma
9.97676	Myeloma
9.97676	Small plasma-cell marker-positive
9.97676	Small plasma-cell marker-positive
9.97676	Small plasma-cell marker-positive
9.97105	Myeloma
9.97105	Small plasma-cell marker-positive
9.97105	Small plasma-cell marker-positive
9.96534	Small plasma-cell marker-positive
9.96534	Small plasma-cell marker-positive
9.96534	Small plasma-cell marker-positive
9.95962	Myeloma
9.95962	Myeloma
9.95962	Small plasma-cell marker-positive
9.9539	Myeloma
9.9539	Myeloma
9.9539	Small plasma-cell marker-positive
9.9539	Small plasma-cell marker-positive
9.94818	Myeloma
9.94818	Myeloma
9.94818	Myeloma
9.94818	Myeloma
9.94818	Myeloma
9.94818	Small plasma-cell marker-positive
9.94818	Small plasma-cell marker-positive
9.94818	Small plasma-cell marker-positive
9.94818	Small plasma-cell marker-positive
9.94246	Myeloma
9.94246	Myeloma
9.94246	Myeloma
9.94246	Small plasma-cell marker-positive
9.94246	Small plasma-cell marker-positive
9.94246	Small plasma-cell marker-positive
9.94246	Small plasma-cell marker-positive
9.93673	Myeloma
9.93673	Myeloma
9.93673	Small plasma-cell marker-positive
9.93673	Small plasma-cell marker-positive
9.931	Myeloma
9.931	Myeloma
9.931	Myeloma
9.931	Myeloma
9.931	Small plasma-cell marker-positive
9.931	Small plasma-cell marker-positive
9.92526	Myeloma
9.92526	Small plasma-cell marker-positive
9.92526	Small plasma-cell marker-positive
9.92526	Small plasma-cell marker-positive
9.91952	Myeloma
9.91952	Myeloma
9.91952	Myeloma
9.91952	Myeloma
9.91952	Small plasma-cell marker-positive
9.91952	Small plasma-cell marker-positive
9.91378	Myeloma
9.91378	Myeloma
9.91378	Small plasma-cell marker-positive
9.91378	Small plasma-cell marker-positive
9.91378	Small plasma-cell marker-positive
9.91378	Small plasma-cell marker-positive
9.91378	Small plasma-cell marker-positive
9.91378	Small plasma-cell marker-positive
9.90803	Myeloma
9.90803	Myeloma
9.90803	Small plasma-cell marker-positive
9.90228	Myeloma
9.90228	Myeloma
9.90228	Myeloma
9.90228	Myeloma
9.90228	Small plasma-cell marker-positive
9.90228	Small plasma-cell marker-positive
9.90228	Small plasma-cell marker-positive
9.90228	Small plasma-cell marker-positive
9.90228	Small plasma-cell marker-positive
9.89653	Myeloma
9.89653	Myeloma
9.89653	Myeloma
9.89653	Small plasma-cell marker-positive
9.89653	Small plasma-cell marker-positive
9.89653	Small plasma-cell marker-positive
9.89078	Myeloma
9.89078	Myeloma
9.89078	Myeloma
9.89078	Myeloma
9.89078	Myeloma
9.89078	Small plasma-cell marker-positive
9.89078	Small plasma-cell marker-positive
9.88502	Myeloma
9.88502	Myeloma
9.88502	Myeloma
9.88502	Myeloma
9.88502	Small plasma-cell marker-positive
9.88502	Small plasma-cell marker-positive
9.88502	Small plasma-cell marker-positive
9.87926	Small plasma-cell marker-positive
9.87926	Small plasma-cell marker-positive
9.87926	Small plasma-cell marker-positive
9.87926	Small plasma-cell marker-positive
9.87926	Small plasma-cell marker-positive
9.87926	Small plasma-cell marker-positive
9.87926	Small plasma-cell marker-positive
9.87349	Myeloma
9.87349	Myeloma
9.87349	Small plasma-cell marker-positive
9.86772	Myeloma
9.86772	Myeloma
9.86772	Small plasma-cell marker-positive
9.86772	Small plasma-cell marker-positive
9.86772	Small plasma-cell marker-positive
9.86195	Myeloma
9.86195	Small plasma-cell marker-positive
9.86195	Small plasma-cell marker-positive
9.86195	Small plasma-cell marker-positive
9.86195	Small plasma-cell marker-positive
9.86195	Small plasma-cell marker-positive
9.86195	Small plasma-cell marker-positive
9.85617	Myeloma
9.85617	Myeloma
9.85617	Myeloma
9.85617	Small plasma-cell marker-positive
9.85617	Small plasma-cell marker-positive
9.85617	Small plasma-cell marker-positive
9.85039	Myeloma
9.85039	Myeloma
9.85039	Small plasma-cell marker-positive
9.85039	Small plasma-cell marker-positive
9.85039	Small plasma-cell marker-positive
9.84461	Myeloma
9.84461	Small plasma-cell marker-positive
9.84461	Small plasma-cell marker-positive
9.84461	Small plasma-cell marker-positive
9.83883	Myeloma
9.83883	Myeloma
9.83883	Small plasma-cell marker-positive
9.83883	Small plasma-cell marker-positive
9.83883	Small plasma-cell marker-positive
9.83304	Myeloma
9.83304	Small plasma-cell marker-positive
9.83304	Small plasma-cell marker-positive
9.83304	Small plasma-cell marker-positive
9.83304	Small plasma-cell marker-positive
9.83304	Small plasma-cell marker-positive
9.83304	Small plasma-cell marker-positive
9.83304	Small plasma-cell marker-positive
9.82724	Myeloma
9.82724	Small plasma-cell marker-positive
9.82724	Small plasma-cell marker-positive
9.82724	Small plasma-cell marker-positive
9.82724	Small plasma-cell marker-positive
9.82145	Myeloma
[truncated: 991 more rows]

## Sheet: 2e
SampleID	Mutant_Myeloma	WT_Myeloma	Mutant_CD138+/CD319+ small	WT_CD138+/CD319+ small	Mutation
MM141	0.98	0.02			Hyperdiploidy
MM145	1	0	0.01	0.99	Hyperdiploidy
MM146	0.87	0.13	0.01	0.99	Hyperdiploidy
MM147	0.96	0.04	0.28	0.72	Hyperdiploidy

## Sheet: 2f
SampleID	%myeloma_cells_PCY	%_myeloma_cells_cytology			corr. coeff	p
MM014	12.4903	18		Pearsons	0.7042	1.5736e-13
MM015	20.585	4		Spearmans Rho	0.4838	4.1227e-06
MM017	14.1673	26
MM018	35.1116	29
MM019	6.13021	0.5
MM021	6.45945	9
MM023	26.3319	13
MM024	6.18738	4
MM025	9.58243	3
MM026	39.5867	44
MM027	53.4913	70
MM028	3.18014	2
MM030	28.016	40
MM032	4.86553	0.2
MM033	11.3475	1
MM036	5.22678	1
MM037	4.8649	17
MM038	4.86709	5
MM039	50.5126	58
MM041	10.8639	6
MM042	6.24212	18
MM044	5.55344	2
MM046	9.87089	26
MM047	39.7025	49
MM048	5.22695	5
MM049	19.8972	30
MM051	8.94901	49
MM052	1.99414	31
MM053	14.977	2
MM057	25.6083	49
MM058	36.9952	41
MM059	4.28882	7.6
MM060	10.5396	5
MM061	21.1732	19
MM062	6.79713	8
MM063	5.75314	6
MM064	9.99862	9
MM065	12.7308	2.6
MM066	3.89885	3.2
MM067	16.7411	25.8
MM068	7.17099	0.2
MM069	11.3288	1.8
MM070	23.2233	7
MM071	8.79595	4.6
MM072	5.95675	9.4
MM073	7.86975	1.4
MM074	6.79296	30
MM075	4.15637	0.6
MM076	2.80893	3.6
MM077	3.71158	22.6
MM078	3.94643	1.4
MM079	23.2579	2
MM080	8.76815	4.8
MM081	19.0874	9
MM082	16.7929	24
MM083	12.2223	3.2
MM084	28.3673	50
MM088	32.8781	25
MM091	7.35729	4
MM092	10.8606	6
MM094	18.0606	12
MM095	22.9195	4
MM096	11.1695	2
MM097	13.7715	8
MM098	21.669	5
MM099	7.00514	12
MM100	7.88964	5
MM101	9.32329	8
MM102	4.42473	6
MM103	29.9222	26
MM104	6.90065	2.4
MM105	5.00622	0.4
MM106	12.8549	49
MM107	2.23193	13
MM109	9.35117	12
MM111	3.87067	10
MM112	31.7523	50
MM132	9.18599	1
MM133	28.8637	35
MM135	4.36588	8
MM137	20.3021	28
MM138	8.19164	28

## Sheet: 2g
SampleID	%myeloma_cells_PCY	Stage_at_sampling
MM014	12.4903	relapse/progress
MM015	20.585	treatment control		ANOVA1 table values: % Myeloma cells							Multiple comparison of means: % Myeloma cells							Estimates: % Myeloma cells
MM017	14.1673	relapse/progress		Source	SS	df	MS	F	Prob>F		Groups compared		Lower bound diff.	Estimate diff.	Upper bound diff.	p-value		Group name	N	Estimate	Standard error
MM018	35.1116	relapse/progress		Groups	1555.67	3	518.558	4.73711	0.00425448		untreated	treatment control	0.403249	8.06445	15.7257	0.0351751		untreated	23	17.9044	2.18161
MM019	6.13021	treatment control		Error	8976.3	82	109.467				untreated	control after allo-TPL	-0.138532	10.2547	20.648	0.0545136		treatment control	29	9.83998	1.94287
MM021	6.45945	untreated		Total	10532	85					untreated	relapse/progress	-7.64302	0.363387	8.3698	0.999392		control after allo-TPL	10	7.64972	3.30858
MM023	26.3319	treatment control									treatment control	control after allo-TPL	-7.87191	2.19026	12.2524	0.940483		relapse/progress	24	17.541	2.13568
MM024	6.18738	treatment control									treatment control	relapse/progress	-15.2727	-7.70107	-0.129398	0.0446851
MM025	9.58243	treatment control									control after allo-TPL	relapse/progress	-20.2188	-9.89133	0.436096	0.0655025
MM026	39.5867	untreated
MM027	53.4913	untreated
MM028	3.18014	relapse/progress
MM030	28.016	untreated
MM032	4.86553	treatment control
MM033	11.3475	relapse/progress
MM036	5.22678	treatment control
MM037	4.8649	untreated
MM038	4.86709	treatment control
MM039	50.5126	relapse/progress
MM041	10.8639	treatment control
MM042	6.24212	relapse/progress
MM044	5.55344	treatment control
MM046	9.87089	untreated
MM047	39.7025	untreated
MM048	5.22695	control after allo-TPL
MM049	19.8972	untreated
MM051	8.94901	untreated
MM052	1.99414	untreated
MM053	14.977	treatment control
MM057	25.6083	untreated
MM058	36.9952	relapse/progress
MM059	4.28882	treatment control
MM060	10.5396	untreated
MM061	21.1732	untreated
MM062	6.79713	treatment control
MM063	5.75314	untreated
MM064	9.99862	treatment control
MM065	12.7308	control after allo-TPL
MM066	3.89885	treatment control
MM067	16.7411	untreated
MM068	7.17099	treatment control
MM069	11.3288	treatment control
MM070	23.2233	relapse/progress
MM071	8.79595	control after allo-TPL
MM072	5.95675	control after allo-TPL
MM073	7.86975	control after allo-TPL
MM074	6.79296	relapse/progress
MM075	4.15637	treatment control
MM076	2.80893	relapse/progress
MM077	3.71158	control after allo-TPL
MM078	3.94643	treatment control
MM079	23.2579	treatment control
MM080	8.76815	control after allo-TPL
MM081	19.0874	untreated
MM082	16.7929	untreated
MM083	12.2223	treatment control
MM084	28.3673	relapse/progress
MM085	9.1077	control after allo-TPL
MM088	32.8781	relapse/progress
MM089	9.69773	treatment control
MM090	11.5038	treatment control
MM091	7.35729	treatment control
MM092	10.8606	relapse/progress
MM094	18.0606	treatment control
MM095	22.9195	relapse/progress
MM096	11.1695	treatment control
MM097	13.7715	relapse/progress
MM098	21.669	relapse/progress
MM099	7.00514	treatment control
MM100	7.88964	relapse/progress
MM101	9.32329	control after allo-TPL
MM102	4.42473	relapse/progress
MM103	29.9222	untreated
MM104	6.90065	untreated
MM105	5.00622	control after allo-TPL
MM106	12.8549	relapse/progress
MM107	2.23193	relapse/progress
MM109	9.35117	untreated
MM110	9.1424	treatment control
MM111	3.87067	untreated
MM112	31.7523	relapse/progress
MM132	9.18599	treatment control
MM133	28.8637	untreated
MM135	4.36588	untreated
MM137	20.3021	relapse/progress
MM138	8.19164	relapse/progress

## Sheet: 2h
PatientID	SampleID_2ndSample	ChangeInBigPlasmaSince1stSample	Remission	ResponseSimpl
P008	MM091	0.0122707	VGPR	PR|VGPR|CR		Student's t-test
P020	MM041	-0.15468	VGPR	PR|VGPR|CR		groups		tstat	df	sd	p
P022	MM112	-0.0783445	VGPR	PR|VGPR|CR		PD|SD|MR	PR|VGPR|CR	-1.84274	11	0.135045	0.092458
P024	MM100	0.0470949	SD	PD|SD|MR
P025	MM066	-0.241172	VGPR	PR|VGPR|CR		Mann-Whitney U test
P027	MM095	0.115719	PR	PR|VGPR|CR		groups		ranksum	df	p
P036	MM062	-0.329053	PR	PR|VGPR|CR		PD|SD|MR	PR|VGPR|CR	60	11	0.111888
P038	MM078	-0.159507	CR	PR|VGPR|CR
P041	MM064	0.0800447	MR	PD|SD|MR
P045	MM102	-0.325704	PR	PR|VGPR|CR
P051	MM138	-0.0854945	PR	PR|VGPR|CR
P055	MM085	0.0123795	VGPR	PR|VGPR|CR
P057	MM107	-0.00576997	SD	PD|SD|MR
FPR	TPR
0	0
0.1	0
0.1	0.333333
0.1	0.666667
0.2	0.666667
0.3	0.666667
0.3	1
0.4	1
0.5	1
0.6	1
0.7	1
0.8	1
0.9	1
1	1
		AUC=0.83
