# Supplementary material for: Ex vivo drug response heterogeneity reveals personalized therapeutic strategies for patients with multiple myeloma
Source: Nat Cancer. 2023 Apr 20;4(5):734–53. doi: 10.1038/s43018-023-00544-9 (PMC10212768; doi:10.1038/s43018-023-00544-9)
Supplement: Source Data Fig. 3 — Statistical Source Data for Fig. 3. [file 43018_2023_544_MOESM4_ESM.xlsx]

## Sheet: 3b
SampleID	PhenoGroup	%_Myeloma	%_T-cell	%_Monocytes	%_Other
MM014	G2	12.4903	34.8285	10.5628	33.6714		ANOVA1 table values: % Myeloma cells							Multiple comparison of means: % Myeloma cells							Estimates: % Myeloma cells
MM015	G3	20.585	6.81894	9.55447	47.9622		Source	SS	df	MS	F	Prob>F		Groups compared		Lower bound diff.	Estimate diff.	Upper bound diff.	p-value		Group name	N	Estimate	Standard error
MM017	G3	14.1673	34.7936	11.6104	30.3242		Groups	3414.76	2	1707.38	19.9704	5.91687e-08		1	2	8.48794	14.3657	20.2435	2.43122e-07		G1	23	23.6529	1.928
MM018	G3	35.1116	3.77725	5.62241	49.8465		Error	8036.55	94	85.4953				1	3	7.68476	13.502	19.3191	8.65532e-07		G2	36	9.28715	1.54106
MM019	G2	6.13021	15.4627	45.2279	31.6912		Total	11451.3	96					2	3	-5.98504	-0.863787	4.25747	0.914998		G3	38	10.1509	1.49996
MM021	G2	6.45945	50.6272	20.1869	18.9842
MM022	G2	2.90778	46.0075	32.9951	13.3227
MM023	G1	26.3319	9.04927	12.032	30.5955		ANOVA1 table values: % T- cells							Multiple comparison of means: % T cells							Estimates: % T-cells
MM024	G2	6.18738	33.8468	14.9878	34.2817		Source	SS	df	MS	F	Prob>F		Groups compared		Lower bound diff.	Estimate diff.	Upper bound diff.	p-value		Group name	N	Estimate	Standard error
MM025	G3	9.58243	17.6637	14.1675	51.0636		Groups	7092.45	2	3546.23	26.5359	7.29677e-10		1	2	-25.8803	-18.5316	-11.1829	1.07816e-07		G1	23	16.917	2.41047
MM026	G1	39.5867	11.8534	12.1007	25.8137		Error	12562.1	94	133.639				1	3	-8.66377	-1.39086	5.88205	0.892117		G2	36	35.4486	1.9267
MM027	G1	53.4913	18.8213	3.05546	15.4966		Total	19654.5	96					2	3	10.7379	17.1407	23.5436	2.11622e-08		G3	38	18.3078	1.87532
MM028	G2	3.18014	56.7936	10.7752	24.2635
MM029	G2	8.8311	19.5844	42.8135	14.4872
MM030	G1	28.016	20.1946	6.69343	24.6403		ANOVA1 table values: % Monocytes							Multiple comparison of means: % Monocytes							Estimates: % Monocytes
MM032	G2	4.86553	18.1525	23.7554	35.5306		Source	SS	df	MS	F	Prob>F		Groups compared		Lower bound diff.	Estimate diff.	Upper bound diff.	p-value		Group name	N	Estimate	Standard error
MM033	G3	11.3475	11.1348	6.34184	62.7507		Groups	2738.83	2	1369.42	26.9917	5.45761e-10		1	2	-16.325	-11.7971	-7.26921	4.47238e-08		G1	23	7.46882	1.48521
MM035	G3	6.49409	6.26872	19.7917	52.3958		Error	4769.07	94	50.7347				1	3	-5.84902	-1.36782	3.11338	0.748206		G2	36	19.2659	1.18714
MM036	G3	5.22678	12.4545	8.71451	45.4304		Total	7507.9	96					2	3	6.48418	10.4293	14.3744	2.99746e-08		G3	38	8.83664	1.15548
MM037	G2	4.8649	51.0339	23.7262	12.5621
MM038	G2	4.86709	37.2527	25.4513	22.0116
MM039	G1	50.5126	16.3192	8.17427	13.3944		ANOVA1 table values: % Others							Multiple comparison of means: % Others							Estimates: % Others
MM040	G2	3.91441	43.2791	31.7772	12.0765		Source	SS	df	MS	F	Prob>F		Groups compared		Lower bound diff.	Estimate diff.	Upper bound diff.	p-value		Group name	N	Estimate	Standard error
MM041	G3	10.8639	5.57349	5.25409	55.5323		Groups	10079.3	2	5039.66	54.5326	1.8973e-16		1	2	2.34306	8.45411	14.5652	0.0039419		G1	23	33.201	2.00451
MM042	G3	6.24212	9.36871	7.02321	56.7145		Error	8687.06	94	92.4155				1	3	-20.7059	-14.6578	-8.60981	3.00921e-07		G2	36	24.7469	1.60222
MM043	G3	1.24304	7.96117	15.2252	55.951		Total	18766.4	96					2	3	-28.4364	-23.112	-17.7875	9.56077e-10		G3	38	47.8588	1.55948
MM044	G3	5.55344	12.8261	14.4126	47.2453
MM045	G3	1.04451	41.5645	14.881	40.0864
MM046	G3	9.87089	33.3612	1.1852	45.1401
MM047	G2	39.7025	24.6647	16.776	11.5513
MM048	G3	5.22695	34.7432	10.6223	46.2704
MM049	G2	19.8972	31.8518	11.2916	27.6319
MM051	G2	8.94901	40.5329	18.5721	19.8055
MM052	G2	1.99414	46.524	12.3493	18.0144
MM053	G3	14.977	4.02434	7.75394	55.1086
MM054	G2	0.601123	38.4993	32.3984	22.092
MM055	G3	11.4749	15.9016	19.3134	43.1011
MM057	G2	25.6083	33.262	16.9531	17.2435
MM058	G1	36.9952	16.975	8.09006	32.105
MM059	G2	4.28882	48.6456	13.5781	19.4948
MM060	G2	10.5396	38.2579	15.9395	17.411
MM061	G1	21.1732	12.0762	5.9267	33.316
MM062	G2	6.79713	17.8964	33.9023	29.3923
MM063	G3	5.75314	27.2493	19.6455	28.539
MM064	G2	9.99862	18.6896	21.3181	26.4455
MM065	G1	12.7308	8.64626	10.579	50.4397
MM066	G3	3.89885	19.9192	4.99972	61.2977
MM067	G1	16.7411	12.8282	6.69577	29.8459
MM068	G1	7.17099	3.23087	1.42947	27.0425
MM069	G3	11.3288	13.2065	14.9551	54.5018
MM070	G3	23.2233	23.4113	9.14752	37.1023
MM071	G3	8.79595	19.1026	15.1297	40.9908
MM072	G2	5.95675	31.8491	6.91423	43.4159
MM073	G3	7.86975	19.9124	5.32314	45.5617
MM074	G1	6.79296	40.4992	2.28314	35.7492
MM075	G3	4.15637	7.04914	12.793	53.4651
MM076	G3	2.80893	33.116	1.92508	42.497
MM077	G2	3.71158	52.579	10.7119	28.4164
MM078	G2	3.94643	28.4754	10.7725	45.8981
MM079	G1	23.2579	13.0026	6.13119	54.9921
MM080	G2	8.76815	39.277	15.5919	25.437
MM081	G2	19.0874	29.9171	23.3619	12.1893
MM082	G2	16.7929	30.4531	11.5975	24.3333
MM083	G1	12.2223	12.3251	9.28117	47.6311
MM084	G1	28.3673	9.80933	8.65915	39.3963
MM085	G3	9.1077	16.3505	12.8867	39.6036
MM086	G2	3.16205	67.4562	2.62342	23.6312
MM087	G1	20.6264	10.2595	8.01919	36.9145
MM088	G1	32.8781	13.1932	8.02509	27.927
MM089	G3	9.69773	7.39319	7.46552	59.4674
MM090	G2	11.5038	26.7413	28.7965	14.1326
MM091	G2	7.35729	18.1759	29.3614	31.4287
MM092	G2	10.8606	42.1901	12.5565	26.3739
MM094	G1	18.0606	20.0068	6.70957	39.1678
MM095	G1	22.9195	15.4048	11.3374	32.4268
MM096	G1	11.1695	32.0089	8.45338	30.6636
MM097	G1	13.7715	31.2073	9.53876	33.3853
MM098	G2	21.669	13.2035	15.433	30.4804
MM099	G2	7.00514	42.8155	18.9115	22.5822
MM100	G2	7.88964	58.9922	5.32946	19.7912
MM101	G3	9.32329	22.6383	3.60847	38.2243
MM102	G3	4.42473	22.7366	3.51354	48.3419
MM103	G3	29.9222	19.1056	2.27821	37.4505
MM104	G3	6.90065	9.51355	3.36973	58.473
MM105	G3	5.00622	29.3871	9.25672	50.799
MM106	G3	12.8549	3.4212	1.76721	58.5584
MM107	G3	2.23193	38.3985	3.34678	49.2803
MM108	G1	9.14606	22.1333	4.05545	39.6845
MM109	G3	9.35117	31.1421	4.7344	35.0091
MM110	G3	9.1424	20.7214	7.13065	42.5368
MM111	G3	3.87067	28.7179	5.54592	45.3634
MM112	G1	31.7523	23.4361	7.17649	25.0166
MM132	G2	9.18599	11.7569	13.6878	55.5946
MM133	G3	28.8637	11.7234	10.2082	38.7727
MM135	G2	4.36588	36.5729	12.5858	25.2177
MM137	G1	20.3021	15.8098	7.33596	37.9781
MM138	G3	8.19164	13.246	5.28764	67.8769

## Sheet: 3c
SampleID	PhenoGroup	log10(sFLCs_mgL)
MM014	G2	2.22789		ANOVA1 table values: sFLCs							Multiple comparison of means: sFLCs							Estimates: sFLCs
MM015	G3	1.49136		Source	SS	df	MS	F	Prob>F		Groups compared		Lower bound diff.	Estimate diff.	Upper bound diff.	p-value		Group name	N	Estimate	Standard error
MM017	G3	NaN		Groups	2.54971	2	1.27486	1.64129	0.200611		1	2	-0.209664	0.398678	1.00702	0.266217		G1	21	2.34863	0.192322
MM018	G3	2.78958		Error	58.2556	75	0.776741				1	3	-0.188235	0.415595	1.01943	0.23307		G2	28	1.94995	0.166556
MM019	G2	NaN		Total	60.8053	77					2	3	-0.541422	0.016917	0.575256	0.997111		G3	29	1.93304	0.163659
MM021	G2	NaN
MM022	G2	1.43136
MM023	G1	2.85282
MM024	G2	1.24555
MM025	G3	1.72428
MM026	G1	2.72673
MM027	G1	NaN
MM028	G2	2.85187
MM029	G2	3.52634
MM030	G1	3.05598
MM032	G2	0.90309
MM033	G3	2.69984
MM035	G3	0.954243
MM036	G3	0.845098
MM037	G2	1.8349
MM038	G2	1.62325
MM039	G1	3.10243
MM040	G2	1.5563
MM041	G3	2.45637
MM042	G3	1.47712
MM043	G3	1.39794
MM044	G3	1.5065
MM045	G3	NaN
MM046	G3	3.5603
MM047	G2	2.22699
MM048	G3	1.44716
MM049	G2	2.23045
MM051	G2	2.93128
MM052	G2	2.46389
MM053	G3	2.07188
MM054	G2	2.10721
MM055	G3	3.0162
MM057	G2	NaN
MM058	G1	1.14613
MM059	G2	1.04139
MM060	G2	1.38021
MM061	G1	3.09975
MM062	G2	1.43136
MM063	G3	NaN
MM064	G2	1.84829
MM065	G1	1.91908
MM066	G3	1.69987
MM067	G1	3.77859
MM068	G1	1.36164
MM069	G3	1.17609
MM070	G3	2.2878
MM071	G3	1.07918
MM072	G2	2.25149
MM073	G3	NaN
MM074	G1	1.81291
MM075	G3	1.14613
MM076	G3	NaN
MM077	G2	2.5211
MM078	G2	0
MM079	G1	0.60206
MM080	G2	1.20412
MM081	G2	NaN
MM082	G2	2.04079
MM083	G1	1.66276
MM084	G1	2.97313
MM085	G3	NaN
MM086	G2	3.18241
MM087	G1	NaN
MM088	G1	2.98
MM089	G3	0.532099
MM090	G2	0.60206
MM091	G2	NaN
MM092	G2	NaN
MM094	G1	3.35141
MM095	G1	2.98272
MM096	G1	0.620351
MM097	G1	1.59165
MM098	G2	2.43263
MM099	G2	2.19866
MM100	G2	3.30384
MM101	G3	2.14922
MM102	G3	0.90309
MM103	G3	2.48563
MM104	G3	1.28387
MM105	G3	1.20412
MM106	G3	3.85188
MM107	G3	NaN
MM108	G1	2.14841
MM109	G3	NaN
MM110	G3	2.08277
MM111	G3	NaN
MM112	G1	2.75431
MM132	G2	NaN
MM133	G3	3.47202
MM135	G2	NaN
MM137	G1	2.79843
MM138	G3	3.26645

## Sheet: 3d
	Disease stage and PhenoGroups
	G1 (N)	G2 (N)	G3 (N)	G1 (fraction)	G2 (fraction)	G3 (fraction)		Chi-Squre test
MGUS:0	0	1	1	0	0.0277778	0.0263158		χ2(df=2, N=97 )= 14.05
SMM:0	1	1	2	0.0434783	0.0277778	0.0526316		p= .3
PCM:0	6	9	5	0.26087	0.25	0.131579
PCM:1	13	8	11	0.565217	0.222222	0.289474
PCM:2	1	8	7	0.0434783	0.222222	0.184211
PCM:3+	1	5	6	0.0434783	0.138889	0.157895
PCL:1	1	4	6	0.0434783	0.111111	0.157895
sum	23	36	38	1	1	1
	Disease stage PCM1 or earlier and PhenoGroups
	G1 (N)	G2 (N)	G3 (N)	G1 (fraction)	G2 (fraction)	G3 (fraction)		Chi-Squre test
no	3	17	19	0.130435	0.472222	0.5		χ2(df=2, N=97 )= 9.31
yes	20	19	19	0.869565	0.527778	0.5		p= .0095
sum	23	36	38	1	1	1
	LC clonality and PhenoGroups
	G1 (N)	G2 (N)	G3 (N)	G1 (fraction)	G2 (fraction)	G3 (fraction)		Chi-Squre test
Kappa	8	19	28	0.363636	0.558824	0.777778		χ2(df=2, N=92)= 10.08
Lambda	14	15	8	0.636364	0.441176	0.222222		p= .0065
sum	22	34	36	1	1	1

## Sheet: 3e
SampleID	PhenoGroup	TNFalpha
MM021	G2	-1.3947		ANOVA1 table values: TNFalpha							Multiple comparison of means: TNFalpha							Estimates: TNFalpha
MM023	G1	-2.03252		Source	SS	df	MS	F	Prob>F		Groups compared		Lower bound diff.	Estimate diff.	Upper bound diff.	p-value		Group name	Estimate	Standard error
MM025	G3	0.126525		Groups	8.48777	2	4.24388	5.0192	0.0111028		1	2	-1.32195	-0.477583	0.366784	0.363409		G1	0.0661286	0.245754
MM026	G1	0.115081		Error	35.5122	42	0.845529				1	3	-0.237906	0.56835	1.3746	0.212436		G2	0.543711	0.245754
MM027	G1	0.015508		Total	44	44					2	3	0.239677	1.04593	1.85219	0.00824026		G3	-0.502221	0.223018
MM028	G2	1.1262
MM033	G3	-0.0115634
MM035	G3	-3.65774
MM036	G3	-0.983647
MM037	G2	0.3398
MM039	G1	-0.93456
MM042	G3	-0.134272
MM043	G3	-1.69647
MM044	G3	-0.92919
MM045	G3	NaN
MM046	G3	0.655873
MM047	G2	1.00037
MM048	G3	-0.741572
MM049	G2	0.930478
MM051	G2	NaN
MM053	G3	-1.43009
MM054	G2	0.382429
MM058	G1	-0.150979
MM059	G2	NaN
MM061	G1	-0.00409534
MM062	G2	1.3246
MM063	G3	-0.228974
MM065	G1	0.930837
MM067	G1	-0.41759
MM068	G1	0.0613984
MM069	G3	0.715268
MM070	G3	-0.205835
MM072	G2	1.10366
MM075	G3	0.105032
MM077	G2	0.206099
MM078	G2	-0.320221
MM079	G1	0.458722
MM080	G2	-0.0363838
MM081	G2	0.514868
MM082	G2	2.11114
MM083	G1	0.816098
MM084	G1	1.29405
MM088	G1	0.336958
MM089	G3	-0.0226456
MM092	G2	0.323625
MM094	G1	0.436889
MM103	G3	-0.0755511
MM106	G3	-0.0228994
