# Supplementary material for: Ex vivo drug response heterogeneity reveals personalized therapeutic strategies for patients with multiple myeloma
Source: Nat Cancer. 2023 Apr 20;4(5):734–53. doi: 10.1038/s43018-023-00544-9 (PMC10212768; doi:10.1038/s43018-023-00544-9)
Supplement: Source Data Fig. 4 — Statistical Source Data for Fig. 4. [file 43018_2023_544_MOESM5_ESM.xlsx]

## Sheet: 4c
GeneName	FACS-cohort (n=4 samples)			Discovery cohort associations					Gene Association
	FoldChange	p-values (ttest)	padj (ttest)	Spearmann's Rho	p-value Spearmann's	padj (Spearmann)	minusLog10(p-value Spearman)	signed p-value (Spearman's Rho)				corr. coeff (FACS-cohort vs Discovery cohort)		p
IGHV6-1	-0.0054597	0.978792	0.807581	0.0955886	0.407458	0.303115	0.389917	0.389917	-			Pearsons	0.143	1.3536e-20
IGKV3D-20	-0.209536	0.49845	0.722978	-0.0474898	0.704947	0.425551	0.151844	-0.151844	-			Spearmans Rho	0.146	1.9638e-21
IGKV2-24	1.69649	0.143477	0.821421	0.260687	0.0222899	0.0427271	1.65189	1.65189	Myeloma-associated
UBA6	0.0774084	0.815758	0.780963	0.267469	0.0189481	0.0380136	1.72243	1.72243	-
ESYT2	-0.770325	0.125933	0.86204	-0.399995	0.000349122	0.00225321	3.45702	-3.45702	Small plasma-cell marker associated
ILVBL	0.306162	0.807272	0.778433	0.246122	0.0311999	0.0544848	1.50585	1.50585	Myeloma-associated
NBAS	-0.212091	0.600108	0.744477	0.00864925	0.940435	0.496535	0.0266713	0.0266713	-
VWA8	-0.893853	0.218673	0.718607	-0.196908	0.0861106	0.10963	1.06494	-1.06494	-
CNOT1	0.469765	0.412264	0.70377	0.061244	0.599195	0.38448	0.222432	0.222432	-
CCDC88B	-0.380173	0.222864	0.717406	-0.156212	0.17454	0.175263	0.758106	-0.758106	-
PGP	-0.327941	0.544589	0.731117	0.136968	0.234362	0.212148	0.630112	0.630112	-
C5orf51	-0.0318534	0.894345	0.7949	-0.0544456	0.637477	0.400493	0.195535	-0.195535	-
SMCHD1	-0.403558	0.529765	0.729017	0.104028	0.367161	0.284203	0.435144	0.435144	-
NUDT19	0.364985	0.426623	0.706688	-0.0958305	0.410234	0.304473	0.386969	-0.386969	-
MYO1G	0.722999	0.118563	0.864555	-0.381829	0.000667262	0.00337718	3.1757	-3.1757	-
IGLL5	0.293298	0.417234	0.704615	0.0150376	0.897414	0.485096	0.0470074	0.0470074	-
MCRIP1	1.82114	0.307322	0.715847	-0.132262	0.250945	0.221664	0.600422	-0.600422	-
NACA	-0.313979	0.411459	0.704132	0.55973	2.07213e-07	4.98158e-05	6.68358	6.68358	-
C11orf98	1.72023	0.323465	0.707309	0.159064	0.195105	0.188879	0.709731	0.709731	-
SLC35A4	0.091995	0.910126	0.795655	0.358089	0.00147808	0.00600581	2.8303	2.8303	-
DNASE2	-0.140157	0.69367	0.765419	0.327015	0.00385282	0.0122143	2.41422	2.41422	-
AGPS	-0.182083	0.615085	0.747791	-0.206267	0.0719889	0.0970021	1.14273	-1.14273	-
KIF2A	-0.024299	0.882462	0.792678	-0.00470582	0.967613	0.502606	0.0142985	-0.0142985	-
TK2	-0.0446645	0.845619	0.785453	-0.00991114	0.931751	0.494848	0.0307002	-0.0307002	-
DDX39A	0.278385	0.67892	0.759793	0.148089	0.198256	0.19065	0.702774	0.702774	-
PDLIM1	-1.27533	0.0538109	1	-0.271939	0.01699	0.035313	1.76981	-1.76981	Small plasma-cell marker associated
ACOT7	0.400833	0.803647	0.779276	-0.209317	0.0678136	0.0929387	1.16868	-1.16868	-
MYO1C	0.416031	0.451653	0.712701	-0.271387	0.017222	0.0357438	1.76392	-1.76392	-
MYO1F	-0.301241	0.616434	0.747071	-0.124507	0.279999	0.238562	0.552844	-0.552844	-
SNAP23	0.338941	0.311837	0.7153	-0.165519	0.150013	0.159108	0.823872	-0.823872	-
HAX1	6.00405	0.170468	0.776904	0.382632	0.00139546	0.00577586	2.85528	2.85528	Myeloma-associated
AIP	-0.470081	0.232446	0.710607	0.0989011	0.39134	0.2957	0.407445	0.407445	-
GTPBP1	-0.4127	0.621563	0.749094	0.203165	0.0764465	0.101445	1.11664	1.11664	-
LGALS9	-1.02256	0.230749	0.712335	0.0645407	0.576332	0.375744	0.239327	0.239327	-
STXBP3	-0.626653	0.352508	0.698098	-0.415453	0.000195634	0.00152125	3.70856	-3.70856	Small plasma-cell marker associated
SMAP	0.437734	0.292695	0.712439	-0.00328619	0.977407	0.504876	0.0099244	-0.0099244	-
RAB27B	-0.779394	0.428816	0.707614	-0.427833	0.000115713	0.0010564	3.93662	-3.93662	Small plasma-cell marker associated
AP3B1	-0.572738	0.484835	0.720118	-0.122641	0.287314	0.241725	0.541642	-0.541642	-
NDUFS8	0.217564	0.447379	0.712778	0.534255	8.60199e-07	6.20399e-05	6.0654	6.0654	-
NFKBIE	-0.659556	0.566178	0.739743	-0.0488459	0.67251	0.413409	0.172301	-0.172301	-
PSMD11	-0.193675	0.234647	0.707346	0.217125	0.0580116	0.0837629	1.23648	1.23648	-
PSMD12	0.469078	0.639986	0.7499	0.097981	0.395779	0.297728	0.402547	0.402547	-
PSMD9	-0.123168	0.756232	0.772212	0.19449	0.0900971	0.113009	1.04529	1.04529	-
ATOX1	-0.20009	0.512803	0.723497	0.338293	0.00275005	0.0095242	2.56066	2.56066	-
PGRMC1	0.381671	0.402917	0.704836	-0.326279	0.00393694	0.01244	2.40484	-2.40484	-
SUPT5H	0.441816	0.351781	0.697856	0.202876	0.0768731	0.101451	1.11423	1.11423	-
TAF4	-0.084902	0.875951	0.791757	-0.172065	0.134378	0.148418	0.871673	-0.871673	-
DFFA	-2.34185	0.101728	0.870012	0.136548	0.235813	0.212726	0.627433	0.627433	-
CLIC1	-0.711757	0.164272	0.793565	-0.35943	0.00141527	0.00584111	2.84916	-2.84916	Small plasma-cell marker associated
EIF3F	-0.342616	0.243008	0.709698	0.427441	0.000122574	0.00109818	3.9116	3.9116	-
PIK3CD	0.355073	0.738411	0.768515	-0.180635	0.115822	0.134246	0.936207	-0.936207	-
PDHX	0.926279	0.615666	0.74771	-0.0593617	0.607362	0.387823	0.216552	-0.216552	-
SLC33A1	0.512708	0.322687	0.70874	0.125716	0.275326	0.236185	0.560153	0.560153	-
IPO5	-0.487529	0.274915	0.715415	0.228719	0.0456222	0.0706852	1.34082	1.34082	-
SAP18	-0.112187	0.451013	0.712666	0.211026	0.0655611	0.0912827	1.18335	1.18335	-
DNM1L	-0.0222388	0.90102	0.795728	-0.277801	0.0146881	0.0317883	1.83303	-1.83303	-
RTCA	1.3861	0.342322	0.698701	-0.134287	0.243715	0.217677	0.613117	-0.613117	-
GOLIM4	1.83346	0.0696286	0.980371	0.0773174	0.503104	0.344425	0.298342	0.298342	-
MANBA	-0.937074	0.424279	0.706182	-0.0701404	0.543635	0.362538	0.264692	-0.264692	-
EXOC5	-0.627329	0.605388	0.745952	-0.410511	0.000236107	0.00171574	3.62689	-3.62689	Small plasma-cell marker associated
BTN3A3	0.34358	0.675241	0.75985	-0.204112	0.0750637	0.100116	1.12457	-1.12457	-
HMGN4	0.865861	0.668746	0.757711	0.300673	0.00809607	0.0204701	2.09173	2.09173	Myeloma-associated
NDUFA4	0.12634	0.80513	0.779188	0.307903	0.00664406	0.0179303	2.17757	2.17757	-
PSMD14	0.72852	0.394501	0.705069	0.013986	0.903769	0.48698	0.0439428	0.0439428	-
ZNF593	-0.704149	0.506324	0.724089	-0.243677	0.0329575	0.0566623	1.48205	-1.48205	Small plasma-cell marker associated
BIN1	-1.37839	0.10369	0.86961	-0.116936	0.310455	0.254586	0.508001	-0.508001	-
KPNA3	-0.645932	0.215402	0.717387	0.00160366	0.98902	0.507783	0.00479487	0.00479487	-
KRIT1	-0.47989	0.341271	0.69944	-0.0479258	0.678337	0.415928	0.168555	-0.168555	-
PES1	1.14987	0.411301	0.704557	0.123824	0.282663	0.239699	0.548731	0.548731	-
SDCBP	0.259821	0.617495	0.747311	-0.192334	0.0937722	0.116255	1.02793	-1.02793	-
PITPNM1	0.655963	0.377087	0.698081	-0.393764	0.000437696	0.00259817	3.35883	-3.35883	-
MPHOSPH10	-1.02872	0.469685	0.719839	-0.302592	0.00768566	0.0197792	2.11432	-2.11432	Small plasma-cell marker associated
NOP56	0.356175	0.614839	0.74828	0.320206	0.00469599	0.0139809	2.32827	2.32827	Myeloma-associated
DDX3X	-0.100873	0.841083	0.785452	0.133919	0.245019	0.218503	0.6108	0.6108	-
RNASET2	-0.381223	0.234661	0.706775	0.185472	0.106263	0.126624	0.97362	0.97362	-
FCN1	1.37436	0.120163	0.867096	-0.15637	0.174101	0.175127	0.759199	-0.759199	-
KPNA4	-0.118546	0.758096	0.772977	0.119508	0.303823	0.251363	0.517379	0.517379	-
TRIM38	-0.186418	0.584766	0.740023	-0.0908302	0.431282	0.313719	0.365239	-0.365239	-
PPP6C	-0.668669	0.339405	0.69934	0.125007	0.278062	0.237473	0.555858	0.555858	-
MAN2B1	0.21101	0.765641	0.772483	0.158263	0.168897	0.171568	0.772378	0.772378	-
FBP2	0.00777071	0.98704	0.809948	-0.0445081	0.700143	0.423626	0.154814	-0.154814	-
PDXK	0.198504	0.234231	0.70856	0.183948	0.109207	0.128909	0.961749	0.961749	-
ARID1A	-0.345106	0.128174	0.855399	-0.0537526	0.644676	0.402648	0.190659	-0.190659	-
FCHO1	0.0609525	0.889966	0.794474	0.0205058	0.859255	0.473428	0.0658781	0.0658781	-
TXNDC9	-0.998782	0.0442374	1	-0.0539723	0.640408	0.40146	0.193543	-0.193543	-
TRAFD1	0.690484	0.490457	0.720741	-0.137205	0.233549	0.211677	0.631621	-0.631621	-
COX7A2L	-0.223984	0.577377	0.740411	-0.0154845	0.893506	0.483527	0.0489026	-0.0489026	-
NDUFAB1	0.472212	0.359078	0.69755	0.482859	1.12886e-05	0.000234291	4.94736	4.94736	Myeloma-associated
UBFD1	-0.588336	0.392969	0.703784	-0.0818319	0.482211	0.335294	0.316763	-0.316763	-
CYB561D2	0.384631	0.635988	0.75106	-0.0270782	0.814824	0.46092	0.0889363	-0.0889363	-
COPE	0.358562	0.473655	0.720188	0.384195	0.00061448	0.00318834	3.21149	3.21149	Myeloma-associated
EIF1AY	0.51093	0.342482	0.698203	0.400258	0.000345775	0.00225686	3.46121	3.46121	Myeloma-associated
AP3D1	-3.23928	0.0860796	0.923072	0.125164	0.277453	0.237374	0.556811	0.556811	-
CCS	0.342752	0.656315	0.752736	-0.0017614	0.987931	0.507495	0.00527325	-0.00527325	-
ABLIM1	0.38879	0.777099	0.77546	0.18003	0.117063	0.135357	0.931581	0.931581	-
CHD2	0.201907	0.587751	0.740554	-0.0823913	0.475429	0.332825	0.322914	-0.322914	-
GOSR2	-0.717401	0.0864878	0.921742	0.0883853	0.443825	0.319062	0.352788	0.352788	-
TOR1A	0.0497644	0.653967	0.753286	0.0364635	0.752413	0.441547	0.123544	0.123544	-
STX16	-0.871566	0.564599	0.739913	-0.0408276	0.723901	0.432916	0.140321	-0.140321	-
ADAM10	-0.0491948	0.96651	0.808228	-0.219044	0.0557889	0.0814503	1.25345	-1.25345	-
TP53I11	-1.14478	0.204193	0.739037	0.128582	0.264464	0.229667	0.577633	0.577633	-
APAF1	0.112932	0.594267	0.742819	0.0935643	0.417497	0.307727	0.379346	0.379346	-
CDIPT	0.303928	0.630717	0.750981	-0.0870182	0.450927	0.322081	0.345893	-0.345893	-
PDCD5	-0.513224	0.0921517	0.894073	0.155765	0.175788	0.176026	0.755012	0.755012	-
PRMT5	0.0860191	0.837872	0.783721	0.00120932	0.991742	0.508547	0.00360116	0.00360116	-
SLC9A3R1	-1.18064	0.219777	0.71612	-0.176324	0.124892	0.141517	0.903464	-0.903464	-
TPP1	0.224384	0.226452	0.716963	0.0399075	0.729883	0.434691	0.136747	0.136747	-
TCERG1	-1.27403	0.190208	0.753798	0.0123035	0.91531	0.490269	0.0384317	0.0384317	-
TNPO2	-0.367465	0.284319	0.713098	-0.231663	0.042852	0.0677764	1.36803	-1.36803	Small plasma-cell marker associated
POLR3A	0.972211	0.286633	0.713222	-0.17777	0.121792	0.139097	0.914382	-0.914382	-
PSMA7	-0.214552	0.253616	0.714764	0.0422735	0.714535	0.42963	0.145977	0.145977	-
SCAMP3	1.80283	0.188423	0.757121	0.189968	0.0979412	0.119776	1.00903	1.00903	-
OPLAH	-0.798772	0.134575	0.844428	-0.0760818	0.509968	0.347886	0.292457	-0.292457	-
BCKDK	0.900902	0.0392547	1	0.314422	0.00553737	0.015848	2.2567	2.2567	Myeloma-associated
IFIT3	0.677163	0.276026	0.715618	-0.187891	0.10172	0.123195	0.992596	-0.992596	-
MGST3	0.136389	0.927795	0.798207	0.132499	0.250092	0.221385	0.6019	0.6019	-
TAX1BP3	-5.0715	0.16054	0.795506	-0.104154	0.377172	0.28916	0.42346	-0.42346	-
HAT1	-0.990152	0.000365499	0.632986	0.0396183	0.731766	0.434915	0.135628	0.135628	-
UBE2L6	1.70256	0.0783356	0.942116	-0.00780798	0.946228	0.497863	0.0240042	-0.0240042	-
UQCRQ	-0.107102	0.669291	0.757833	0.438772	7.76007e-05	0.000832234	4.11013	4.11013	-
MYL12B	-0.610446	0.288249	0.715188	-0.495242	6.27919e-06	0.000172523	5.2021	-5.2021	Small plasma-cell marker associated
UQCR11	0.576485	0.0424092	1	-0.0368011	0.752295	0.441567	0.123612	-0.123612	-
HGS	0.264992	0.743349	0.768803	0.0722961	0.531295	0.357448	0.274664	0.274664	-
RAB29	-0.15993	0.705434	0.766436	-0.165545	0.149947	0.159097	0.824062	-0.824062	-
VPS26C	1.34976	0.0690899	0.997106	-0.0893317	0.438946	0.316896	0.357589	-0.357589	-
PPP1R12A	-0.0611507	0.951016	0.804399	0.0057574	0.96036	0.501004	0.0175658	0.0175658	-
GAK	0.517215	0.0919259	0.896907	-0.0274199	0.812528	0.460524	0.0901616	-0.0901616	-
HNRNPDL	-0.321873	0.709062	0.766531	0.451864	4.4897e-05	0.00058608	4.34778	4.34778	-
XPO1	-0.306769	0.0270097	1	0.180609	0.115876	0.134254	0.936006	0.936006	-
BTAF1	-0.0303584	0.978906	0.807482	-0.0180998	0.876673	0.479091	0.0571623	-0.0571623	-
SPTBN2	0.410771	0.523957	0.727674	-0.0186918	0.871601	0.477405	0.059682	-0.059682	-
SEC16A	0.696193	0.0943987	0.893352	-0.0758988	0.51463	0.350156	0.288505	-0.288505	-
PLXNB2	1.35264	0.263007	0.70948	-0.207687	0.0700201	0.0950149	1.15478	-1.15478	-
U2SURP	2.05397	0.23463	0.708528	0.0910142	0.430346	0.313433	0.366182	0.366182	-
TRANK1	0.559365	0.0553592	1	-0.160944	0.161723	0.166985	0.791227	-0.791227	-
PFAS	0.521599	0.273479	0.714362	0.00765024	0.947315	0.498071	0.0235058	0.0235058	-
DCLK1	-0.391412	0.783178	0.77794	-0.00573111	0.960542	0.500827	0.0174838	-0.0174838	-
ANKRD28	-0.157196	0.934596	0.799887	-0.369657	0.00101034	0.00457575	2.99553	-2.99553	-
CHUK	-0.376883	0.389745	0.701637	0.0539723	0.640408	0.401373	0.193543	0.193543	-
LSM1	-0.23459	0.60413	0.746527	-0.0715074	0.535793	0.359385	0.271003	-0.271003	-
FYB1	0.105913	0.794781	0.779187	-0.382249	0.000657586	0.00335172	3.18205	-3.18205	-
NPC1	-1.35906	0.086425	0.923915	-0.0710605	0.538351	0.36043	0.268935	-0.268935	-
DEGS1	0.644355	0.332443	0.699986	-0.113045	0.326914	0.263441	0.485566	-0.485566	-
SCAMP1	0.516909	0.565389	0.739549	-0.00630948	0.956554	0.499651	0.0192905	-0.0192905	-
SCAMP2	0.419999	0.722366	0.767969	0.119275	0.300822	0.24938	0.521691	0.521691	-
ARPC1B	-1.3199	0.118992	0.864045	-0.474157	1.6841e-05	0.000305565	4.77363	-4.77363	Small plasma-cell marker associated
ARPC2	-1.53668	0.178286	0.7577	-0.471923	1.86333e-05	0.000327777	4.72971	-4.72971	Small plasma-cell marker associated
ARPC3	-1.03833	0.145697	0.81658	-0.154083	0.180544	0.179358	0.743416	-0.743416	-
BET1	0.411384	0.415038	0.704686	0.194253	0.0904948	0.11341	1.04338	1.04338	-
POLR1C	-0.35804	0.827141	0.78256	-0.240181	0.0356155	0.0597716	1.44836	-1.44836	Small plasma-cell marker associated
PGRMC2	0.754511	0.24933	0.715492	0.303013	0.0075982	0.0196769	2.11929	2.11929	Myeloma-associated
PFDN6	0.121916	0.84798	0.78512	-0.0577843	0.616957	0.391954	0.209745	-0.209745	-
GNPAT	1.03745	0.135819	0.838564	-0.149666	0.193478	0.187808	0.713368	-0.713368	-
KMO	0.249377	0.623511	0.750136	-0.178663	0.119905	0.137377	0.921163	-0.921163	-
CLIC2	-0.322748	0.246749	0.714001	-0.107629	0.350734	0.27503	0.455022	-0.455022	-
RER1	-0.0329879	0.987138	0.809836	0.170007	0.142041	0.153589	0.847587	0.847587	-
SURF4	0.713285	0.0798696	0.934604	0.247279	0.0303964	0.0535026	1.51718	1.51718	Myeloma-associated
MAPK13	-0.147692	0.65539	0.752922	-0.254062	0.0260286	0.0478891	1.58455	-1.58455	-
SPTLC1	0.496394	0.42083	0.704505	0.0616489	0.593568	0.3824	0.22653	0.22653	-
SPTLC2	0.795874	0.540299	0.729316	0.0421158	0.715554	0.429975	0.145357	0.145357	-
OGT	0.320944	0.757725	0.773053	-0.153636	0.181824	0.180194	0.74035	-0.74035	-
PMM2	-0.0406462	0.950521	0.804766	0.203418	0.0779948	0.102416	1.10793	1.10793	-
MIA2	0.115751	0.920186	0.798004	0.147326	0.200595	0.191622	0.697679	0.697679	-
TM9SF1	0.37391	0.532471	0.729265	0.110889	0.336269	0.267911	0.473313	0.473313	-
INPP4B	1.51602	0.212923	0.723745	-0.200641	0.0802342	0.104406	1.09564	-1.09564	-
HMGB3	0.237444	0.631101	0.751179	0.0532362	0.644979	0.40275	0.190454	0.190454	-
PPM1G	0.241891	0.714555	0.765776	0.235238	0.0396778	0.0642351	1.40145	1.40145	-
INPPL1	0.153372	0.797379	0.77799	-0.246122	0.0311999	0.0544518	1.50585	-1.50585	-
EIF3D	0.129874	0.563145	0.739126	0.288843	0.0110788	0.0257338	1.95551	1.95551	-
EIF3H	0.125057	0.649444	0.75359	0.329933	0.00353492	0.0114198	2.45162	2.45162	-
HDAC3	0.0185101	0.98423	0.808984	-0.0748199	0.517028	0.350959	0.286486	-0.286486	-
BCAT2	-0.283164	0.723238	0.767483	0.171854	0.13486	0.148723	0.870117	0.870117	-
STX7	-0.697545	0.31194	0.715063	-0.109075	0.344271	0.272107	0.463099	-0.463099	-
CD3EAP	-1.36015	0.203051	0.743451	-0.0376729	0.744477	0.439392	0.128149	-0.128149	-
YKT6	-0.475845	0.441736	0.710652	-0.363584	0.00123576	0.00531303	2.90807	-2.90807	Small plasma-cell marker associated
ARPC5	-1.33786	0.137264	0.835566	-0.50694	3.53914e-06	0.000123013	5.4511	-5.4511	Small plasma-cell marker associated
POLR2D	-0.0921292	0.827319	0.782514	0.192229	0.0939545	0.11638	1.02708	1.02708	-
TAPBP	-0.503936	0.165049	0.791796	0.188627	0.100368	0.121968	0.998407	0.998407	-
DHX15	-0.308505	0.523173	0.72746	0.397918	0.000376625	0.0023518	3.42409	3.42409	-
RNMT	-0.24537	0.696857	0.765764	0.0954751	0.41198	0.305219	0.385124	0.385124	-
ZZEF1	-0.470832	0.378054	0.699123	-0.270466	0.0176147	0.0362978	1.75412	-1.75412	Small plasma-cell marker associated
RRP8	-0.902152	0.222158	0.717801	0.05419	0.641982	0.401748	0.192477	0.192477	-
CYB5B	0.815313	0.491587	0.720567	-0.100321	0.384551	0.292485	0.415046	-0.415046	-
PRPF4	0.672805	0.266082	0.711128	-0.0520795	0.652188	0.405671	0.185627	-0.185627	-
PHGDH	0.837401	0.141804	0.82827	0.338688	0.00271724	0.00944457	2.56587	2.56587	Myeloma-associated
NDUFS4	0.485373	0.293535	0.71049	0.500394	4.88923e-06	0.000148473	5.31076	5.31076	Myeloma-associated
PHF1	0.349761	0.500795	0.722747	-0.0384962	0.741277	0.43849	0.13002	-0.13002	-
DYNC1LI2	0.962448	0.4931	0.720954	0.136889	0.234634	0.212194	0.629609	0.629609	-
PSMD3	-0.513475	0.29284	0.711792	0.1208	0.294651	0.245818	0.530693	0.530693	-
PAPSS1	0.638719	0.552719	0.733502	0.164976	0.154397	0.162266	0.811361	0.811361	-
ZW10	0.307573	0.278756	0.714672	-0.102056	0.37635	0.288836	0.424408	-0.424408	-
SART1	-0.313419	0.404733	0.705519	0.292208	0.0101456	0.02407	1.99372	1.99372	-
PPIP5K2	0.229595	0.695737	0.765505	-0.212393	0.0638031	0.0894393	1.19516	-1.19516	-
EEF1E1	-0.871001	0.402611	0.706084	0.133367	0.246983	0.219712	0.607332	0.607332	-
HNRNPR	-0.377027	0.275041	0.71467	0.263947	0.0206256	0.040341	1.68559	1.68559	-
PRPF3	0.680046	0.368156	0.699492	0.21723	0.057888	0.0836681	1.23741	1.23741	-
TXNL1	-0.980066	0.0628172	0.998066	0.118329	0.304695	0.251651	0.516135	0.516135	-
TPD52L2	-0.0322975	0.927758	0.798375	0.0396709	0.731423	0.434891	0.135831	0.135831	-
EMC8	0.620754	0.0147118	1	-0.166649	0.147219	0.157535	0.832035	-0.832035	-
ERI3	-0.481599	0.59159	0.741614	-0.107156	0.352866	0.275952	0.45239	-0.45239	-
EIF4G3	0.212483	0.742197	0.76876	0.189942	0.0979883	0.119732	1.00883	1.00883	-
PPIH	-0.585004	0.500609	0.722779	-0.148877	0.195856	0.189226	0.708062	-0.708062	-
HTRA2	0.636349	0.0908308	0.906653	0.00546822	0.962354	0.501138	0.016665	0.016665	-
AKR7A2	-0.692167	0.305035	0.713881	-0.173747	0.130567	0.145602	0.884167	-0.884167	-
EPB41L2	-0.537711	0.279406	0.71475	-0.0998212	0.386932	0.293831	0.412366	-0.412366	-
TGOLN2	1.88704	0.0587423	1	0.146794	0.205735	0.195303	0.686692	0.686692	-
LAMTOR5	0.157362	0.63225	0.751514	-0.0694831	0.547425	0.363888	0.261675	-0.261675	-
WIPF1	0.718348	0.544611	0.730863	-0.358536	0.00145687	0.00596161	2.83658	-2.83658	-
RGS14	-0.125042	0.736121	0.768904	-0.0614081	0.598215	0.384193	0.223142	-0.223142	-
RNF13	-1.91772	0.209545	0.727982	-0.124125	0.288685	0.242313	0.539575	-0.539575	-
DENR	0.27603	0.291817	0.712808	0.242678	0.0336993	0.0575603	1.47238	1.47238	Myeloma-associated
PSTPIP1	-0.44716	0.444857	0.712363	-0.321836	0.00448043	0.0135489	2.34868	-2.34868	Small plasma-cell marker associated
XPOT	0.253255	0.906078	0.796135	0.0628056	0.586646	0.379722	0.231624	0.231624	-
DNPH1	1.32999	0.324775	0.703954	0.0589148	0.610074	0.388952	0.214618	0.214618	-
TIMM44	0.360142	0.448434	0.712818	0.403281	0.000309354	0.00209007	3.50954	3.50954	Myeloma-associated
TRAPPC3	-1.415	0.0872587	0.918651	-0.0226615	0.844626	0.469764	0.0733357	-0.0733357	-
CHMP2A	-0.882549	0.36263	0.697796	0.181923	0.113214	0.132285	0.9461	0.9461	-
NCK2	-1.05667	0.299737	0.711579	-0.450339	4.79026e-05	0.000608787	4.31964	-4.31964	Small plasma-cell marker associated
RGS10	-0.363969	0.715457	0.765559	-0.226957	0.0473492	0.0726586	1.32469	-1.32469	Small plasma-cell marker associated
ZNF207	0.181649	0.63865	0.751131	0.0788159	0.494844	0.34063	0.305531	0.305531	-
NDUFB5	-1.12094	0.34673	0.697422	0.243204	0.0333071	0.0569917	1.47746	1.47746	-
NDUFB3	0.610221	0.150432	0.81414	0.347731	0.00205504	0.00758132	2.68718	2.68718	Myeloma-associated
NDUFC1	0.792337	0.661546	0.755983	0.131605	0.253324	0.22315	0.596324	0.596324	-
NDUFA2	1.04886	0.00562063	1	0.620774	2.30913e-09	3.33082e-06	8.63655	8.63655	Myeloma-associated
ASNA1	-0.803321	0.22651	0.715838	0.163021	0.156325	0.163696	0.805972	0.805972	-
BUB3	-0.250374	0.745919	0.768707	0.256514	0.0253031	0.0469737	1.59683	1.59683	-
ACTN4	-2.23793	0.029533	1	-0.47116	1.92846e-05	0.000335147	4.71479	-4.71479	Small plasma-cell marker associated
GSTZ1	0.707778	0.570659	0.740569	0.0454409	0.696699	0.422517	0.156955	0.156955	-
BUD23	1.5435	0.286301	0.713934	0.0271571	0.814294	0.461072	0.0892188	0.0892188	-
HTATSF1	-0.64477	0.231283	0.710817	-0.231821	0.0427076	0.0676593	1.36949	-1.36949	Small plasma-cell marker associated
AP1G1	0.614308	0.623086	0.750407	-0.170265	0.138749	0.15162	0.85777	-0.85777	-
SYNGR2	-0.130219	0.825457	0.782248	-0.182633	0.111796	0.13132	0.951573	-0.951573	-
SGTA	-0.340052	0.659898	0.755845	-0.0882013	0.444778	0.319508	0.351857	-0.351857	-
ENSA	0.108885	0.739891	0.7689	0.159446	0.165704	0.169458	0.780667	0.780667	-
SLC25A20	0.394047	0.68265	0.761262	0.165729	0.14949	0.158845	0.825388	0.825388	-
NARS1	0.661641	0.330155	0.69942	0.297781	0.00875097	0.0215041	2.05794	2.05794	Myeloma-associated
SSNA1	0.357476	0.43417	0.710022	0.0609916	0.597517	0.384087	0.22365	0.22365	-
NUDT21	0.407206	0.360338	0.69804	-0.183711	0.10967	0.129349	0.959914	-0.959914	-
LANCL1	-0.446336	0.486422	0.721546	0.0658026	0.568885	0.372911	0.244976	0.244976	-
STRN	0.02489	0.973217	0.807211	-0.363531	0.00123789	0.00529853	2.90732	-2.90732	-
RRP9	-0.11881	0.701892	0.764987	-0.0224775	0.845873	0.469914	0.0726951	-0.0726951	-
SCO2	0.276634	0.679253	0.759676	0.0262106	0.820658	0.462769	0.0858376	0.0858376	-
AKAP8	1.00329	0.15446	0.800901	-0.159945	0.164369	0.168631	0.78418	-0.78418	-
IDH3B	0.0757476	0.952677	0.804429	0.451207	4.61703e-05	0.000591987	4.33564	4.33564	-
NRDC	0.260605	0.767634	0.771348	-0.263368	0.0209128	0.0407371	1.67959	-1.67959	-
CALU	2.13435	0.215149	0.718618	0.36708	0.00110096	0.00489393	2.95823	2.95823	Myeloma-associated
AHCYL1	0.594179	0.230011	0.711961	-0.203849	0.0754458	0.100487	1.12237	-1.12237	-
TYROBP	1.22174	0.284356	0.712676	-0.352946	0.0017647	0.00689837	2.75333	-2.75333	-
NDUFS5	0.195462	0.867368	0.789355	0.0693254	0.548337	0.364242	0.260952	0.260952	-
PDE6D	0.0926928	0.869493	0.790458	-0.0576897	0.620597	0.3934	0.20719	-0.20719	-
ORC4	0.658951	0.0632793	0.978479	0.253983	0.0260762	0.047885	1.58376	1.58376	Myeloma-associated
RAD21	0.731202	0.337745	0.699247	-0.147379	0.200433	0.191658	0.69803	-0.69803	-
TIMM8A	-0.399046	0.313511	0.713469	-0.0928545	0.421051	0.30924	0.375665	-0.375665	-
ZNRD2	0.151383	0.789791	0.778703	0.231321	0.0431662	0.0679752	1.36486	1.36486	-
GMFG	-0.371222	0.551647	0.733204	-0.469925	2.03857e-05	0.000343923	4.69067	-4.69067	Small plasma-cell marker associated
PRPSAP2	-0.0205806	0.968086	0.808375	-0.313555	0.0056745	0.0161285	2.24607	-2.24607	-
GNG7	1.27063	0.117945	0.865516	0.299411	0.00837634	0.0208859	2.07695	2.07695	Myeloma-associated
SMARCA5	-0.337997	0.721284	0.767762	0.221016	0.0535785	0.079023	1.27101	1.27101	-
KIAA0513	-0.291866	0.382804	0.698952	-0.258215	0.0236269	0.0445209	1.62659	-1.62659	Small plasma-cell marker associated
SPAG9	-1.77884	0.494188	0.721328	0.122982	0.285966	0.240942	0.543686	0.543686	-
OPA1	-0.579815	0.0943343	0.895188	-0.309401	0.00637369	0.017462	2.19561	-2.19561	Small plasma-cell marker associated
KIF1B	0.947831	0.53924	0.729307	0.0591114	0.611997	0.389661	0.213251	0.213251	-
KDM1A	-0.699374	0.43942	0.713219	0.101425	0.37932	0.29042	0.420994	0.420994	-
LY75	0.386575	0.370624	0.701105	-0.10989	0.340661	0.270068	0.467677	-0.467677	-
MAN1A2	0.0404505	0.787172	0.778558	0.048951	0.671845	0.413177	0.172731	0.172731	-
ACSL4	0.276926	0.654711	0.752642	-0.307666	0.00668766	0.0179975	2.17473	-2.17473	-
SNX3	-0.975985	0.0678532	0.987486	-0.227325	0.046984	0.0724837	1.32805	-1.32805	Small plasma-cell marker associated
DOK2	-1.13842	0.207586	0.727745	0.0630422	0.585234	0.379233	0.23267	0.23267	-
OGA	-0.818295	0.316035	0.709885	-0.253299	0.0264913	0.0484622	1.5769	-1.5769	Small plasma-cell marker associated
SYNCRIP	-0.445468	0.332494	0.699243	0.39939	0.000356932	0.00229336	3.44741	3.44741	-
CDC40	0.00150751	0.99319	0.810578	0.0233451	0.839998	0.468546	0.0757217	0.0757217	-
RANBP6	0.87658	0.244227	0.711459	-0.32641	0.0039218	0.0124057	2.40651	-2.40651	-
GMDS	-0.118202	0.895726	0.794496	-0.160576	0.162694	0.167748	0.788627	-0.788627	-
NMT2	1.9225	0.0287303	1	0.220043	0.0546598	0.0803303	1.26233	1.26233	-
PLOD3	-0.277678	0.773316	0.77481	0.0174562	0.88003	0.479925	0.0555028	0.0555028	-
DIAPH1	-0.644696	0.238738	0.708579	-0.492981	6.99979e-06	0.000181926	5.15492	-5.15492	Small plasma-cell marker associated
SELENOF	0.457587	0.349165	0.698669	0.0882539	0.444505	0.319471	0.352123	0.352123	-
EXOC3	0.251449	0.823537	0.78257	-0.345418	0.00220889	0.0079855	2.65583	-2.65583	-
PLIN3	-0.320626	0.443215	0.711708	-0.0748462	0.51688	0.350942	0.28661	-0.28661	-
KPNA6	-0.890333	0.151507	0.811086	0.267075	0.0191298	0.0382717	1.71829	1.71829	-
UGDH	0.195773	0.706879	0.766563	-0.094026	0.419144	0.30831	0.377636	-0.377636	-
TPST2	-2.46741	0.200142	0.745406	-0.166071	0.148643	0.158296	0.827854	-0.827854	-
LPXN	-1.50312	0.207175	0.72704	0.309769	0.0063088	0.0173501	2.20005	2.20005	-
HCN1	-0.484809	0.455748	0.714607	0.0376203	0.744821	0.439326	0.127948	0.127948	-
SNX2	-0.485938	0.0648088	0.975987	0.351832	0.00180589	0.00702133	2.74331	2.74331	-
DPM1	0.695947	0.445276	0.712375	0.0276828	0.810763	0.460066	0.091106	0.091106	-
USO1	0.526607	0.240432	0.707545	0.436616	8.47503e-05	0.000885859	4.07186	4.07186	Myeloma-associated
MRPS14	-0.478693	0.747801	0.769045	0.318712	0.00675104	0.0181342	2.17063	2.17063	-
TOM1	-0.550389	0.805925	0.778869	-0.333246	0.00320268	0.0106078	2.49449	-2.49449	Small plasma-cell marker associated
CCDC22	0.940208	0.174915	0.762076	-0.219254	0.0555496	0.0813067	1.25532	-1.25532	-
PQBP1	0.245386	0.7296	0.769519	0.26936	0.0194436	0.0387382	1.71122	1.71122	-
PRAF2	-0.644335	0.74746	0.769151	0.00504758	0.965255	0.501833	0.0153578	0.0153578	-
DKC1	0.112443	0.681026	0.76043	0.398365	0.000370544	0.00234942	3.43116	3.43116	-
EIF5B	-0.592973	0.677967	0.759954	0.327725	0.00377322	0.0120281	2.42329	2.42329	-
EDF1	-0.494598	0.557396	0.735763	0.32712	0.00384093	0.01219	2.41556	2.41556	-
DIAPH2	0.295086	0.512524	0.723692	-0.0553131	0.632118	0.39834	0.199202	-0.199202	-
SH2D1A	-0.788421	0.276477	0.716252	0.0547084	0.635851	0.39982	0.196644	0.196644	-
DNAJA2	-0.403885	0.405655	0.705351	0.209922	0.0670095	0.0923632	1.17386	1.17386	-
BRD4	-0.00985651	0.990684	0.809868	0.0576792	0.617598	0.392103	0.209294	0.209294	-
CUTA	0.0747783	0.844146	0.785348	0.187024	0.103331	0.124209	0.985768	0.985768	-
PFDN1	0.573347	0.134839	0.844553	0.284663	0.0123419	0.0279696	1.90862	1.90862	Myeloma-associated
NBN	0.276855	0.499038	0.723225	-0.138283	0.22987	0.209793	0.638517	-0.638517	-
RNGTT	0.541341	0.149983	0.815531	0.0538672	0.641061	0.401607	0.193101	0.193101	-
ABCB7	1.21128	0.306597	0.715119	0.00696672	0.952024	0.498639	0.021352	0.021352	-
WDR1	-1.33077	0.0745937	0.971311	-0.498528	5.35532e-06	0.000154496	5.27121	-5.27121	Small plasma-cell marker associated
ROCK2	0.248529	0.539114	0.729707	0.00465324	0.967975	0.502342	0.0141357	0.0141357	-
CLASP2	-0.440653	0.373975	0.700179	-0.273805	0.0162254	0.034217	1.7898	-1.7898	Small plasma-cell marker associated
CPNE3	0.478055	0.239705	0.708415	-0.223776	0.0506053	0.0761166	1.2958	-1.2958	-
HIP1R	0.672916	0.488736	0.721579	-0.153557	0.18205	0.180171	0.739809	-0.739809	-
RNF40	0.573137	0.034553	1	-0.00404858	0.972147	0.503601	0.0122682	-0.0122682	-
ZC3H11A	-1.81119	0.0898715	0.910194	0.124703	0.283131	0.239744	0.548012	0.548012	-
CLUH	1.02952	0.110585	0.876498	-0.15702	0.175545	0.175966	0.755611	-0.755611	-
DNAJC13	-0.482249	0.213392	0.723212	-0.310299	0.00674138	0.0181251	2.17125	-2.17125	Small plasma-cell marker associated
PPP6R2	0.404867	0.174257	0.763045	-0.165466	0.150143	0.159071	0.823493	-0.823493	-
CNOT3	0.13631	0.79987	0.778666	0.350281	0.00189671	0.00724748	2.722	2.722	-
COQ9	2.20013	0.473049	0.720216	0.214549	0.061109	0.0869728	1.21389	1.21389	-
GGCT	0.348825	0.408335	0.703652	-0.111941	0.331685	0.265726	0.479275	-0.479275	-
NDUFS7	0.441002	0.51955	0.727093	0.0305747	0.791414	0.453998	0.101596	0.101596	-
NDUFS2	0.456383	0.295914	0.711278	0.312319	0.00587501	0.0165516	2.23099	2.23099	Myeloma-associated
ZPR1	-0.400161	0.767141	0.771748	0.0135654	0.906652	0.487987	0.0425593	0.0425593	-
NIPSNAP2	-0.0987106	0.83388	0.785717	0.396814	0.000392045	0.00242187	3.40666	3.40666	-
PDCD6	-0.682026	0.0207909	1	0.0613071	0.59562	0.383209	0.225031	0.225031	-
TBCA	-0.393137	0.149935	0.816552	0.217467	0.0576106	0.0833925	1.2395	1.2395	-
ATP6V1G1	0.433534	0.520967	0.726726	-0.211446	0.065016	0.0906989	1.18698	-1.18698	-
VPS4B	-1.23479	0.194189	0.754046	-0.275067	0.0157256	0.0335553	1.80339	-1.80339	Small plasma-cell marker associated
MPDU1	0.872452	0.313261	0.713839	0.38175	0.000669091	0.0033687	3.17451	3.17451	Myeloma-associated
H2AFY	-0.39199	0.540372	0.729129	-0.0401704	0.728172	0.434121	0.137766	-0.137766	-
SH3BGRL	-0.419804	0.293466	0.710819	-0.325096	0.00407558	0.0126426	2.38981	-2.38981	Small plasma-cell marker associated
FLNB	-1.77697	0.019045	1	-0.448236	5.23569e-05	0.00063732	4.28103	-4.28103	Small plasma-cell marker associated
NCOR1	0.322124	0.326835	0.702266	-0.025974	0.822251	0.462853	0.0849954	-0.0849954	-
VAMP4	-0.294425	0.836696	0.784953	-0.52309	1.24804e-06	7.20096e-05	5.90377	-5.90377	Small plasma-cell marker associated
NDUFS6	-0.236251	0.509407	0.723124	0.544771	4.84305e-07	4.98991e-05	6.31488	6.31488	-
PEX14	0.0546144	0.962244	0.806608	0.0326253	0.77777	0.449658	0.109149	0.109149	-
CS	-0.37916	0.259881	0.709893	0.0969294	0.400888	0.299773	0.396977	0.396977	-
SPAG7	-1.53372	0.405676	0.704679	0.0456386	0.692902	0.421188	0.159328	0.159328	-
MRPL33	0.827065	0.305596	0.713747	0.318865	0.00488019	0.0143224	2.31156	2.31156	Myeloma-associated
SEC22B	1.34525	0.151093	0.811375	0.421736	0.000153429	0.00126465	3.81409	3.81409	Myeloma-associated
PRPF40A	-0.15334	0.510502	0.723197	0.204585	0.0743799	0.0994803	1.12854	1.12854	-
TACC1	0.048953	0.956412	0.805031	-0.0983753	0.393873	0.296836	0.404644	-0.404644	-
LRCH4	0.470291	0.555738	0.735256	-0.199905	0.0813668	0.105452	1.08955	-1.08955	-
MTX2	-2.86179	0.0773959	0.943924	-0.310216	0.00623078	0.0172012	2.20546	-2.20546	Small plasma-cell marker associated
VPS26A	0.0060807	0.971714	0.807317	0.13781	0.23148	0.210995	0.635486	0.635486	-
NDUFB1	-0.149109	0.926242	0.798458	0.323597	0.00425743	0.0131362	2.37085	2.37085	-
PMPCB	-0.299386	0.637538	0.751353	0.554787	2.75521e-07	5.67752e-05	6.55984	6.55984	-
SAP30	-0.29637	0.475304	0.719852	0.00578815	0.961513	0.500881	0.0170448	0.0170448	-
PSIP1	-0.182491	0.175527	0.761868	0.364741	0.00118959	0.00515292	2.9246	2.9246	-
ERLIN1	0.426939	0.132931	0.846378	-0.0977444	0.400904	0.29963	0.396959	-0.396959	-
NDUFS3	0.637761	0.409825	0.704468	0.531179	1.01429e-06	6.50249e-05	5.99384	5.99384	Myeloma-associated
SRSF10	-0.622411	0.592623	0.741835	0.156291	0.17432	0.175165	0.758653	0.758653	-
ECI2	0.880356	0.0834568	0.920598	0.107866	0.349672	0.27472	0.45634	0.45634	-
BANF1	-0.278564	0.440738	0.711027	0.147905	0.198819	0.190873	0.701543	0.701543	-
SF3B1	0.82987	0.354551	0.697756	0.315842	0.00531931	0.0153611	2.27414	2.27414	Myeloma-associated
CSDE1	-0.152843	0.89628	0.793768	0.176403	0.124722	0.141491	0.904058	0.904058	-
STX11	0.877459	0.166628	0.784165	-0.254824	0.0255728	0.0473222	1.59222	-1.59222	-
SKAP2	-0.528667	0.198006	0.749539	-0.324518	0.00414493	0.0128302	2.38248	-2.38248	Small plasma-cell marker associated
PRKRA	0.451118	0.0992815	0.893193	0.296283	0.00910831	0.0221931	2.04056	2.04056	Myeloma-associated
RPS6KA5	-0.584013	0.457453	0.715337	-0.396446	0.000397313	0.00243875	3.40087	-3.40087	Small plasma-cell marker associated
MYCBP2	-0.380913	0.697597	0.764879	-0.145696	0.205663	0.195492	0.686843	-0.686843	-
NPM3	0.794412	0.545584	0.731036	0.236553	0.0385614	0.0631721	1.41385	1.41385	Myeloma-associated
LYPLA1	0.694727	0.465603	0.719313	0.153662	0.181748	0.180181	0.74053	0.74053	-
ERAL1	-0.437547	0.435254	0.710452	-0.00694191	0.954855	0.499125	0.0200625	-0.0200625	-
PRDM1	-0.345547	0.582544	0.740186	-0.158867	0.167259	0.170505	0.776609	-0.776609	-
CREG1	-0.451542	0.456753	0.715211	-0.143225	0.213521	0.199542	0.67056	-0.67056	-
SNRNP200	-0.570232	0.199619	0.747478	0.320495	0.00465709	0.013937	2.33189	2.33189	-
TIPRL	-0.420256	0.511775	0.723816	0.0538672	0.641061	0.40152	0.193101	0.193101	-
SURF6	0.492704	0.110073	0.878476	-0.00270782	0.981399	0.50567	0.00815446	-0.00815446	-
PPM1B	-0.0176038	0.970416	0.807789	-0.118224	0.305127	0.251864	0.515519	-0.515519	-
UTP20	-2.12131	0.409848	0.704157	-0.394395	0.000422971	0.00253686	3.37369	-3.37369	Small plasma-cell marker associated
NUP155	-0.39816	0.660577	0.755374	0.457989	3.45073e-05	0.000487992	4.46209	4.46209	-
RP2	-0.899643	0.277425	0.713902	-0.396735	0.000393168	0.00242362	3.40542	-3.40542	Small plasma-cell marker associated
SLC25A12	1.20423	0.00798121	1	0.277459	0.0148144	0.0320377	1.82931	1.82931	Myeloma-associated
ATP6AP2	0.444925	0.320189	0.710464	-0.269835	0.0178885	0.0366786	1.74743	-1.74743	-
GRAP2	-0.0425766	0.953255	0.804525	-0.255271	0.0253088	0.0469541	1.59673	-1.59673	-
RNASEH2A	0.114654	0.613271	0.748212	-0.0845207	0.464064	0.328455	0.333422	-0.333422	-
CDC123	-0.184608	0.616345	0.747225	-0.0253478	0.855631	0.472334	0.0677134	-0.0677134	-
POP7	1.32684	0.35807	0.696765	0.110942	0.336039	0.267876	0.47361	0.47361	-
RPP40	0.070672	0.90827	0.795437	-0.0140386	0.903408	0.486967	0.044116	-0.044116	-
EIF3G	-0.398268	0.313348	0.713568	0.201194	0.0793931	0.10378	1.10022	1.10022	-
EIF3J	-0.183822	0.695829	0.765363	0.432331	0.000100814	0.000972704	3.99648	3.99648	-
CBR3	-0.446504	0.276844	0.715597	0.184079	0.108951	0.128764	0.96277	0.96277	-
PSMD10	0.627201	0.415492	0.704765	-0.0877281	0.447232	0.320473	0.349467	-0.349467	-
ZMPSTE24	-0.550939	0.682734	0.761111	0.280956	0.0135652	0.0298965	1.86757	1.86757	-
IDH1	0.772351	0.155161	0.795011	-0.177638	0.122071	0.13925	0.913387	-0.913387	-
SCO1	-0.894447	0.361996	0.698128	-0.0358589	0.756391	0.44262	0.121254	-0.121254	-
STAM2	-0.953959	0.47698	0.7205	0.0186393	0.87196	0.47742	0.0595035	0.0595035	-
CCNK	0.198622	0.841128	0.785283	-0.0169567	0.88344	0.480695	0.0538227	-0.0538227	-
ARL6IP5	0.160257	0.721993	0.767809	-0.092355	0.423562	0.310373	0.373083	-0.373083	-
DYSF	0.0994121	0.925149	0.799108	-0.345733	0.00218731	0.00791744	2.66009	-2.66009	-
BCAS2	-0.166613	0.821652	0.781637	0.168726	0.142189	0.153634	0.847132	0.847132	-
DCTN3	-0.0816611	0.565319	0.739737	-0.194201	0.0905833	0.113373	1.04295	-1.04295	-
DNAJC8	0.0349714	0.96437	0.807608	0.191282	0.0956075	0.117821	1.01951	1.01951	-
SMNDC1	0.0915915	0.895465	0.794469	0.0377033	0.746424	0.439911	0.127014	0.127014	-
ATP5PD	0.197869	0.714366	0.765811	0.350097	0.00190776	0.00726083	2.71948	2.71948	-
FLOT1	-0.697488	0.19092	0.754031	-0.440437	6.84649e-05	0.000759673	4.16453	-4.16453	Small plasma-cell marker associated
ATP5MG	1.78356	0.161893	0.797645	0.266286	0.0194978	0.0387927	1.71001	1.71001	Myeloma-associated
CPD	-1.6301	0.271465	0.713946	-0.0263295	0.82138	0.462543	0.0854557	-0.0854557	-
SASH3	-1.27547	0.0458172	1	-0.121221	0.292963	0.244835	0.533187	-0.533187	-
GLRX3	-0.547326	0.538177	0.729578	0.295126	0.00939285	0.022771	2.0272	2.0272	-
RSL1D1	-1.06035	0.0457756	1	0.00896472	0.938263	0.496115	0.0276754	0.0276754	-
WFS1	-0.65325	0.65309	0.75378	0.0463484	0.688369	0.420026	0.162179	0.162179	-
CLPX	-0.14019	0.608412	0.746755	0.0757138	0.512022	0.348875	0.290711	0.290711	-
TM7SF2	4.54778	0.378804	0.699017	-0.175562	0.131913	0.14648	0.879713	-0.879713	-
CIAO1	-0.806912	0.357952	0.696925	0.165019	0.15126	0.159784	0.820277	0.820277	-
PDE5A	-1.10643	0.309898	0.716069	-0.355303	0.00161677	0.00642455	2.79135	-2.79135	Small plasma-cell marker associated
SRP72	-0.0648366	0.930776	0.798986	0.244539	0.0332589	0.0569768	1.47809	1.47809	-
CST7	-0.0570202	0.987487	0.809548	-0.168962	0.147305	0.157569	0.831781	-0.831781	-
DDAH1	0.307366	0.458599	0.715191	-0.263894	0.0206516	0.0403644	1.68505	-1.68505	-
STK17B	0.399845	0.742777	0.768901	-0.206925	0.071072	0.0960357	1.1483	-1.1483	-
MTA2	0.0675341	0.957476	0.804949	0.0543667	0.637965	0.400625	0.195203	0.195203	-
STK10	-0.145027	0.758134	0.772788	-0.387691	0.000543448	0.0029637	3.26484	-3.26484	-
ATG12	-0.381832	0.549301	0.732898	-0.0457963	0.691894	0.421374	0.159961	-0.159961	-
TOMM70	1.70158	0.0974793	0.886187	0.301803	0.00785205	0.020082	2.10502	2.10502	Myeloma-associated
MYO1D	-1.41624	0.0399474	1	0.124954	0.278266	0.237577	0.55554	0.55554	-
TOX4	-0.236935	0.704417	0.766533	-0.303132	0.00865652	0.0213264	2.06266	-2.06266	-
SEC24D	0.771227	0.139825	0.835015	-0.00995215	0.932003	0.494709	0.0305827	-0.0305827	-
FCHSD2	0.376548	0.629217	0.751778	-0.017167	0.882004	0.480276	0.0545294	-0.0545294	-
UFL1	0.0795664	0.924738	0.798952	0.338372	0.00274346	0.00951279	2.5617	2.5617	-
TMCC1	0.328857	0.500148	0.722416	0.210684	0.0660066	0.0915496	1.18041	1.18041	-
UBXN7	-0.276777	0.401998	0.706439	0.0713234	0.536846	0.359673	0.27015	0.27015	-
PLPBP	0.988656	0.581749	0.740262	0.211315	0.0651859	0.0908481	1.18585	1.18585	-
PRPF6	-0.740009	0.253268	0.715528	0.0246858	0.830937	0.466105	0.0804321	0.0804321	-
PCF11	-0.600614	0.791926	0.777488	-0.233056	0.0415907	0.066474	1.381	-1.381	Small plasma-cell marker associated
FRYL	0.939838	0.147074	0.815068	-0.315871	0.00648305	0.0176111	2.18822	-2.18822	-
GLS	-0.934551	0.293401	0.711158	0.124218	0.281124	0.238956	0.551102	0.551102	-
AP2A2	0.369008	0.710584	0.766262	0.270309	0.0176829	0.0363862	1.75245	1.75245	Myeloma-associated
SEC31A	1.04871	0.0849474	0.928172	0.360429	0.00137006	0.00571998	2.86326	2.86326	Myeloma-associated
HEXIM1	0.11693	0.877132	0.792204	0.241627	0.0344953	0.0585042	1.46224	1.46224	-
YIF1A	-0.759007	0.384313	0.699494	-0.0327041	0.777246	0.449446	0.109441	-0.109441	-
UBR5	-0.0761576	0.902662	0.795555	-0.00144592	0.990109	0.508252	0.004317	-0.004317	-
SCAF4	-0.076012	0.870442	0.790076	0.143278	0.213351	0.199513	0.670905	0.670905	-
NDUFB6	0.618414	0.288338	0.714386	0.273437	0.0163738	0.0344543	1.78585	1.78585	Myeloma-associated
MFN2	-0.38776	0.521806	0.726726	-0.0554446	0.631307	0.398526	0.199759	-0.199759	-
ELP1	0.238095	0.650148	0.753397	-0.19491	0.0893934	0.11242	1.04869	-1.04869	-
NDUFA3	0.000464234	0.999033	0.811142	0.31805	0.00499526	0.0146303	2.30144	2.30144	-
NDUFB4	-0.155652	0.793894	0.778758	0.454887	3.94504e-05	0.000534323	4.40395	4.40395	-
NDUFB8	0.987508	0.0613609	1	0.39663	0.000394671	0.0024277	3.40376	3.40376	Myeloma-associated
NDUFA7	0.0635276	0.910067	0.795805	0.271991	0.016968	0.0352928	1.77037	1.77037	-
VAMP5	-0.168112	0.765636	0.772703	-0.167806	0.144402	0.155095	0.840428	-0.840428	-
RTN3	0.415551	0.289788	0.714909	-0.449524	4.9585e-05	0.000621948	4.30465	-4.30465	-
LETM1	-0.723227	0.169981	0.780847	0.549871	3.64184e-07	5.52968e-05	6.43868	6.43868	-
STBD1	-0.55902	0.59257	0.742036	0.0623324	0.589473	0.380527	0.229536	0.229536	-
ZRANB2	-0.0140184	0.974746	0.806355	0.346417	0.00214122	0.00781927	2.66934	2.66934	-
LUC7L3	-0.606467	0.00237107	1	0.171907	0.134739	0.148703	0.870506	0.870506	-
SBF1	-0.184211	0.567707	0.73951	0.155108	0.177635	0.177322	0.750472	0.750472	-
GOSR1	-0.502483	0.383073	0.699073	0.156607	0.173444	0.174771	0.760841	0.760841	-
VAPB	0.332264	0.670314	0.758494	0.135996	0.237726	0.21405	0.623924	0.623924	-
SNAPIN	-0.110836	0.746243	0.768584	0.108076	0.348729	0.274053	0.457512	0.457512	-
NDUFC2	0.285547	0.309038	0.716472	0.195594	0.0882594	0.111578	1.05424	1.05424	-
NDUFA10	1.47758	0.162362	0.798823	0.338188	0.00275887	0.00950905	2.55927	2.55927	Myeloma-associated
CELF2	-0.505537	0.210233	0.727454	-0.197828	0.0846313	0.108272	1.07247	-1.07247	-
PGLS	-0.512169	0.135725	0.839479	-0.240365	0.0354712	0.0595642	1.45012	-1.45012	Small plasma-cell marker associated
ATG7	-0.109321	0.89527	0.794702	0.0254745	0.825617	0.464113	0.0832216	0.0832216	-
FARS2	0.264975	0.832464	0.785237	-0.0427993	0.711139	0.428035	0.148046	-0.148046	-
LYPLA2	2.05252	0.152487	0.808828	-0.0223198	0.846942	0.470237	0.0721466	-0.0721466	-
IPO7	-0.77879	0.474323	0.720255	0.0087544	0.939711	0.496516	0.0270057	0.0270057	-
ARIH2	0.810831	0.123544	0.859271	0.304334	0.00752057	0.0195109	2.12375	2.12375	Myeloma-associated
TNFAIP8	0.071609	0.906889	0.795435	-0.110495	0.337999	0.268621	0.471085	-0.471085	-
SLU7	-0.105305	0.8647	0.788377	0.00494243	0.965981	0.501849	0.0150316	0.0150316	-
PGM3	0.439197	0.481976	0.719884	0.0587833	0.610872	0.389203	0.21405	0.21405	-
UNIPROT:O95396	2.01649	0.575668	0.741514	-0.106456	0.48642	0.337002	0.312988	-0.312988	-
CD2BP2	0.186206	0.680233	0.760035	-0.123718	0.283075	0.239837	0.548099	-0.548099	-
SVIL	0.00794938	0.989419	0.809407	-0.0220569	0.848724	0.470502	0.0712336	-0.0712336	-
AHSA1	-1.34076	0.0577594	1	0.0621747	0.590417	0.380966	0.228841	0.228841	-
PSMG1	0.800679	0.173544	0.765735	-0.0347021	0.764018	0.444918	0.116896	-0.116896	-
FMNL1	0.27034	0.761086	0.772387	-0.232057	0.0424919	0.0673915	1.37169	-1.37169	-
H6PD	0.797338	0.379766	0.700419	-0.0619906	0.591519	0.381336	0.228032	-0.228032	-
SEC24A	1.41932	0.131702	0.854255	0.435512	8.86449e-05	0.000900466	4.05235	4.05235	Myeloma-associated
SEC24B	3.71457	0.0330415	1	-0.12732	0.269211	0.232599	0.569907	-0.569907	-
VNN2	-0.0093449	0.995366	0.811398	-0.0667228	0.563483	0.370718	0.249119	-0.249119	-
SFT2D2	-1.32449	0.431653	0.708918	0.453124	3.95232e-05	0.000532807	4.40315	4.40315	-
MPC2	-2.85197	0.339032	0.69982	-0.06108	0.600176	0.384767	0.221722	-0.221722	-
ETHE1	-1.22269	0.274539	0.71551	-0.0502655	0.663558	0.409828	0.178121	-0.178121	-
ACSL3	-0.0817898	0.962707	0.806801	0.112545	0.329067	0.264658	0.482716	0.482716	-
PCNT	0.184938	0.829751	0.784386	0.0410905	0.722195	0.432344	0.141346	0.141346	-
UNIPROT:O95619	0.142888	0.701993	0.764857	-0.0141963	0.902327	0.48684	0.044636	-0.044636	-
STAMBP	-0.380843	0.383397	0.699297	-0.3318	0.0033441	0.010963	2.47572	-2.47572	Small plasma-cell marker associated
NFATC1	0.164888	0.884047	0.792663	0.28971	0.0108313	0.0252811	1.96532	1.96532	-
CDS2	-0.14003	0.807903	0.778824	-0.276434	0.0151992	0.0326981	1.81818	-1.81818	-
RAB3D	0.301104	0.608792	0.746429	-0.348362	0.00201479	0.00750968	2.69577	-2.69577	-
SNAP29	-1.02196	0.279541	0.713516	-0.114859	0.319173	0.259157	0.495974	-0.495974	-
OXSR1	-0.351884	0.364002	0.698497	-0.15332	0.182731	0.180411	0.738189	-0.738189	-
GGPS1	-0.0380216	0.921175	0.798063	-0.125217	0.27725	0.237271	0.557129	-0.557129	-
PTBP3	-0.0991188	0.823963	0.782331	0.31132	0.00604169	0.0168241	2.21884	2.21884	-
LSM8	-0.0773528	0.846143	0.785729	0.262632	0.0212834	0.0412638	1.67196	1.67196	-
AP2A1	-0.369387	0.367124	0.699065	-0.051396	0.656463	0.407277	0.18279	-0.18279	-
DDX58	-0.170823	0.803667	0.779078	-0.170172	0.138765	0.151581	0.857719	-0.857719	-
STAU1	-0.42356	0.467093	0.720008	-0.0172196	0.881645	0.480262	0.0547063	-0.0547063	-
UNIPROT:O95801	1.05485	0.181276	0.756483	0.139886	0.224472	0.206367	0.648838	0.648838	-
BAG2	1.06208	0.127409	0.856903	0.0735317	0.524285	0.354801	0.280432	0.280432	-
MAP4K4	0.567142	0.73818	0.768506	0.154751	0.181948	0.180255	0.740053	0.740053	-
MLYCD	2.64803	0.518008	0.726109	-0.240049	0.0357188	0.0598754	1.4471	-1.4471	-
CRYZL1	0.550161	0.0751095	0.956454	-0.00612545	0.957823	0.500042	0.0187149	-0.0187149	-
AIFM1	-1.20327	0.347517	0.696982	0.124008	0.281944	0.23923	0.549837	0.549837	-
CLIC3	-0.889476	0.0217537	1	0.0466439	0.689075	0.420279	0.161733	0.161733	-
EML2	0.508133	0.344632	0.698476	-0.0774226	0.502522	0.344354	0.298845	-0.298845	-
BPNT1	-0.199015	0.549346	0.732676	0.346154	0.00215884	0.0078538	2.66578	2.66578	-
DDAH2	-0.597262	0.446741	0.713072	0.140254	0.223246	0.205568	0.651217	0.651217	-
ABHD16A	-0.854305	0.44162	0.710794	-0.156738	0.17308	0.174587	0.761754	-0.761754	-
TXNDC12	-0.0860377	0.70724	0.766714	0.303565	0.00748474	0.0194705	2.12582	2.12582	-
SYF2	-0.336604	0.476409	0.720265	-0.0957726	0.406553	0.302676	0.390883	-0.390883	-
MBD3	0.0677977	0.902196	0.79555	0.0773174	0.503104	0.344344	0.298342	0.298342	-
BCL10	1.3055	0.33553	0.700524	-0.0340449	0.768362	0.445828	0.114434	-0.114434	-
NDUFB10	1.94685	0.183375	0.761575	0.267969	0.01872	0.0377661	1.72769	1.72769	Myeloma-associated
CLPTM1	-0.634044	0.255875	0.712436	-0.140885	0.221155	0.204033	0.655304	-0.655304	-
TOMM40	-0.455524	0.389021	0.701793	0.18003	0.117063	0.135303	0.931581	0.931581	-
PEX11B	-1.22988	0.315644	0.711314	-0.278353	0.014486	0.0315163	1.83905	-1.83905	Small plasma-cell marker associated
ACTL6A	0.107355	0.907181	0.79549	0.0786845	0.495566	0.340883	0.304898	0.304898	-
MT-CYB	-0.584755	0.530248	0.728814	0.00814974	0.943874	0.497168	0.0250859	0.0250859	-
CYB5A	0.271674	0.691776	0.764547	0.108681	0.346026	0.27312	0.460891	0.460891	-
LDHA	0.286359	0.387671	0.701185	0.0720332	0.532792	0.358121	0.273442	0.273442	-
GLUD1	-0.190487	0.78092	0.777258	0.144697	0.208814	0.197188	0.68024	0.68024	-
CYB5R3	1.32561	0.356966	0.69618	-0.126505	0.272307	0.234222	0.564941	-0.564941	-
GSR	-0.175258	0.618537	0.747007	-0.305694	0.00706098	0.0186712	2.15113	-2.15113	-
MT-CO2	-0.0971974	0.853426	0.787006	0.298097	0.00867734	0.0213413	2.06161	2.06161	-
SOD1	-0.150141	0.672854	0.759384	0.244834	0.0321158	0.055613	1.49328	1.49328	-
CP	-0.0518522	0.963102	0.806742	-0.0188759	0.870347	0.477171	0.0603073	-0.0603073	-
F13A1	-0.217868	0.76492	0.772881	-0.317498	0.00507459	0.0147727	2.2946	-2.2946	-
PNP	-0.405714	0.408066	0.704239	-0.27257	0.0167281	0.0349198	1.77655	-1.77655	Small plasma-cell marker associated
HPRT1	-1.54682	0.124619	0.858134	-0.37778	0.000767278	0.00373276	3.11505	-3.11505	Small plasma-cell marker associated
GOT2	0.45505	0.135607	0.840248	0.381776	0.000668481	0.00337151	3.17491	3.17491	Myeloma-associated
PGK1	-0.211211	0.593097	0.74216	0.057206	0.620491	0.39342	0.207265	0.207265	-
AK1	-0.582659	0.701186	0.765663	-0.0475577	0.680673	0.416651	0.167062	-0.167062	-
C1R	0.859268	0.129531	0.849721	-0.0714286	0.536244	0.359437	0.270637	-0.270637	-
HP	0.565218	0.173753	0.764707	-0.00318103	0.978133	0.504979	0.00960207	-0.00960207	-
HPR	-0.13396	0.904348	0.79522	-0.0659866	0.567802	0.372709	0.245803	-0.245803	-
PLG	0.207732	0.895149	0.794799	-0.13752	0.232468	0.211428	0.633636	-0.633636	-
ADA	-0.591096	0.541523	0.729829	0.36666	0.00111643	0.00494748	2.95217	2.95217	-
MT-ATP6	-2.51236	0.410209	0.704079	0.281629	0.0150638	0.0324553	1.82207	1.82207	-
CA1	1.34822	0.123524	0.860864	-0.16707	0.14619	0.156666	0.835083	-0.835083	-
CA2	0.724832	0.258296	0.712306	-0.358931	0.00143838	0.00589433	2.84213	-2.84213	-
ASS1	-0.836931	0.502827	0.723871	-0.258478	0.0234815	0.0443337	1.62927	-1.62927	Small plasma-cell marker associated
SERPINA1	-0.914139	0.79711	0.778166	-0.0173248	0.880927	0.480142	0.0550601	-0.0550601	-
SERPINA3	-0.0991487	0.813169	0.779778	-0.0203218	0.860506	0.473756	0.0652463	-0.0652463	-
A2M	-0.0183243	0.968375	0.808422	-0.0950891	0.409922	0.304399	0.387298	-0.387298	-
C3	0.989861	0.169738	0.781808	-0.210342	0.0664547	0.0919941	1.17747	-1.17747	-
C5	-0.569371	0.079091	0.941395	-0.0935118	0.41776	0.307841	0.379073	-0.379073	-
CST3	0.68664	0.662302	0.755849	-0.267259	0.0190448	0.0381546	1.72022	-1.72022	-
CSTA	0.582274	0.535235	0.729301	-0.511778	2.77663e-06	0.00010973	5.55648	-5.55648	-
NRAS	0.38962	0.527497	0.72821	-0.150481	0.191042	0.186385	0.71887	-0.71887	-
KRAS	0.0607149	0.928119	0.797892	-0.182686	0.111692	0.131251	0.951979	-0.951979	-
TGFB1	-0.262871	0.466949	0.720428	-0.268495	0.0184825	0.0374177	1.73324	-1.73324	Small plasma-cell marker associated
JCHAIN	0.0447821	0.954885	0.804332	0.156869	0.172716	0.174526	0.762667	0.762667	-
IGKV3-20	-0.0761404	0.844323	0.785091	-0.16381	0.15431	0.162294	0.811605	-0.811605	-
CD8A	0.00113739	0.99796	0.810841	0.0300489	0.794923	0.455468	0.0996748	0.0996748	-
IGHV3-7	-0.690843	0.346361	0.697491	-0.112282	0.330203	0.26535	0.481218	-0.481218	-
IGKC	0.828687	0.409811	0.704793	0.166307	0.14806	0.158141	0.829564	0.829564	-
IGHG1	0.497221	0.57286	0.740927	0.0665913	0.564253	0.37114	0.248526	0.248526	-
IGHG2	0.113928	0.877018	0.792515	-0.299122	0.00844176	0.0209765	2.07357	-2.07357	-
IGHG4	0.199845	0.328243	0.700942	-0.174221	0.12951	0.144928	0.887696	-0.887696	-
IGHM	-0.932487	0.127531	0.856062	-0.22517	0.0491571	0.0743648	1.30841	-1.30841	Small plasma-cell marker associated
IGHA1	-0.173807	0.644445	0.75258	-0.0987434	0.392099	0.29604	0.406604	-0.406604	-
IGHA2	0.0451958	0.902654	0.795751	-0.0425627	0.712666	0.428775	0.147114	-0.147114	-
IGHD	-1.21608	0.106272	0.870193	-0.0311959	0.797668	0.456316	0.0981778	-0.0981778	-
HLA-A	-5.09315	0.173905	0.762468	0.0507338	0.715614	0.429921	0.145321	0.145321	-
HLA-A	-0.0435612	0.882067	0.793146	0.0507338	0.715614	0.429921	0.145321	0.145321	-
HLA-DRA	-0.734975	0.131983	0.851296	-0.0837846	0.467976	0.329848	0.329776	-0.329776	-
HLA-DQA1	-1.93646	0.25903	0.710932	-0.0358534	0.761685	0.444276	0.118225	-0.118225	-
HLA-DRB1	0.306494	0.82945	0.784316	-0.15658	0.173517	0.174784	0.760659	-0.760659	-
HBD	-0.763625	0.264775	0.712032	-0.175088	0.12759	0.143447	0.894184	-0.894184	-
COL1A1	0.0786672	0.903592	0.795767	-0.0729008	0.527859	0.356383	0.277482	-0.277482	-
LMNA	1.30726	0.187851	0.761	0.307324	0.00675109	0.0181175	2.17063	2.17063	Myeloma-associated
SPTA1	-0.119801	0.84178	0.784411	-0.267627	0.0188758	0.0379213	1.72409	-1.72409	-
APOA1	-0.102397	0.886897	0.793779	-0.225196	0.0491301	0.0743629	1.30865	-1.30865	-
APOE	-0.250005	0.61403	0.748347	-0.233714	0.0410066	0.0659055	1.38715	-1.38715	Small plasma-cell marker associated
APOC2	-0.286377	0.351341	0.699387	-0.167885	0.144211	0.155064	0.841002	-0.841002	-
APOC3	0.109619	0.808656	0.779334	-0.276066	0.0153394	0.0328527	1.81419	-1.81419	-
FGA	-0.393748	0.397642	0.705949	-0.348047	0.00203483	0.00753567	2.69147	-2.69147	Small plasma-cell marker associated
FGB	0.22244	0.677517	0.760435	-0.365398	0.00116406	0.00508818	2.93403	-2.93403	-
FGG	0.641365	0.0748487	0.960192	-0.372391	0.000921654	0.00426104	3.03543	-3.03543	-
MBP	0.895542	0.150717	0.814408	-0.0720595	0.532643	0.358104	0.273564	-0.273564	-
SLC4A1	-0.650564	0.566324	0.739376	-0.341001	0.00253172	0.0088962	2.59658	-2.59658	Small plasma-cell marker associated
C9	0.180128	0.593865	0.742853	-0.123666	0.28328	0.23973	0.547784	-0.547784	-
FN1	0.0295361	0.971913	0.807289	-0.273253	0.0164484	0.0344605	1.78388	-1.78388	-
TTR	0.01071	0.978451	0.807876	-0.131237	0.254662	0.223782	0.594035	-0.594035	-
PPBP	-0.326973	0.219166	0.716828	-0.300857	0.0080559	0.0204582	2.09389	-2.09389	Small plasma-cell marker associated
TFRC	1.78715	0.0859384	0.924419	0.0439298	0.703858	0.424982	0.152515	0.152515	-
TF	0.0496039	0.82427	0.782194	-0.155397	0.17682	0.176631	0.752468	-0.752468	-
LTF	1.17317	0.19503	0.751413	-0.470451	1.99101e-05	0.000341899	4.70093	-4.70093	-
FTL	0.250117	0.781737	0.777177	0.0276828	0.810763	0.459976	0.091106	0.091106	-
FTH1	-0.00738941	0.990871	0.809639	-0.0309427	0.78896	0.452861	0.102945	-0.102945	-
MT-ND1	-0.797799	0.0906067	0.90966	0.168592	0.148206	0.15818	0.829134	0.829134	-
MT-ND2	-1.25422	0.628298	0.752237	0.190389	0.0971896	0.119109	1.01238	1.01238	-
MT-ND3	-0.707141	0.725116	0.768769	0.219394	0.0621896	0.0879036	1.20628	1.20628	-
MT-ND4	0.632236	0.101585	0.870935	0.381934	0.000664831	0.00337079	3.17729	3.17729	Myeloma-associated
VTN	0.160828	0.735428	0.768412	-0.199274	0.0823477	0.106293	1.08435	-1.08435	-
CAT	0.59077	0.323621	0.706313	-0.375204	0.000837863	0.00398214	3.07683	-3.07683	-
RAF1	-0.67282	0.392812	0.703867	-0.199721	0.081652	0.105679	1.08803	-1.08803	-
GBA	-0.432814	0.448828	0.712791	0.0261318	0.821189	0.462706	0.0855567	0.0855567	-
FUCA1	-0.501935	0.709723	0.766767	0.293969	0.00968517	0.0232646	2.01389	2.01389	-
ALDOA	-0.00745802	0.941396	0.802533	-0.103659	0.368866	0.285064	0.433132	-0.433132	-
CSTB	-0.892709	0.206672	0.730456	0.0710342	0.538502	0.360364	0.268813	0.268813	-
ANXA1	-1.24928	0.339131	0.699609	-0.409433	0.000245902	0.00175595	3.60924	-3.60924	Small plasma-cell marker associated
APOB	-0.215894	0.877666	0.791861	-0.346466	0.00216998	0.00788438	2.66354	-2.66354	-
NR3C1	0.304161	0.797932	0.77831	-0.187944	0.101622	0.12313	0.99301	-0.99301	-
SOD2	-0.051369	0.88369	0.792753	-0.114018	0.322748	0.261031	0.491136	-0.491136	-
OAT	-0.0648561	0.901742	0.795554	-0.0833903	0.47388	0.332062	0.324332	-0.324332	-
CD74	-1.79904	0.139272	0.837488	0.251722	0.0274707	0.0495007	1.56113	1.56113	-
KRT6B	-0.189861	0.711016	0.766013	0.0284452	0.805651	0.458247	0.0938533	0.0938533	-
KRT1	0.717719	0.355088	0.696439	-0.258531	0.0234525	0.044337	1.62981	-1.62981	-
S100B	-0.449613	0.394568	0.7041	0.0898838	0.436113	0.315879	0.360401	0.360401	-
VWF	-0.428004	0.648276	0.753244	-0.304301	0.00733578	0.0192567	2.13455	-2.13455	Small plasma-cell marker associated
TUBB4A	1.04862	0.495654	0.72225	0.222514	0.0519471	0.0775286	1.28444	1.28444	-
GAPDH	-0.110064	0.787955	0.778	0.0172985	0.881106	0.480059	0.0549716	0.0549716	-
ASL	0.889326	0.261219	0.710186	-0.115306	0.317283	0.257913	0.498553	-0.498553	-
HLA-A	-1.18045	0.0658105	0.969985	0.0507338	0.715614	0.429921	0.145321	0.145321	-
CAPNS1	-1.0403	0.219152	0.717458	-0.261475	0.021877	0.0420755	1.66001	-1.66001	Small plasma-cell marker associated
HSPB1	0.439174	0.176552	0.754964	-0.183369	0.11034	0.12998	0.957265	-0.957265	-
CYBB	0.91337	0.0279793	1	-0.237762	0.0375575	0.0621273	1.4253	-1.4253	-
RPN1	0.963416	0.209498	0.728549	0.463484	2.71426e-05	0.000418738	4.56635	4.56635	Myeloma-associated
RPN2	0.815565	0.225983	0.718102	0.394448	0.000427059	0.00254551	3.36951	3.36951	Myeloma-associated
GNAI2	-0.672151	0.272221	0.713768	-0.294994	0.00942568	0.0227931	2.02569	-2.02569	Small plasma-cell marker associated
GYPC	-1.85924	0.57844	0.740403	-0.0435654	0.728344	0.434133	0.137664	-0.137664	-
ATP1A1	-0.324468	0.503272	0.723608	-0.0242915	0.833599	0.466872	0.0790426	-0.0790426	-
ATP1B1	-0.0420946	0.917547	0.798114	0.0650402	0.573379	0.37475	0.241559	0.241559	-
ARG1	-0.687694	0.57662	0.740536	-0.288948	0.0110486	0.0256842	1.95669	-1.95669	Small plasma-cell marker associated
APOD	-0.0846326	0.873867	0.791526	-0.0639098	0.580073	0.377159	0.236518	-0.236518	-
ALDH2	0.501042	0.396931	0.70577	-0.0155108	0.893326	0.483611	0.04899	-0.04899	-
ITGB3	0.330845	0.372437	0.700708	-0.356196	0.00157105	0.00626879	2.80381	-2.80381	-
ITGB2	-0.683403	0.650833	0.753435	-0.29899	0.00847164	0.0210145	2.07203	-2.07203	Small plasma-cell marker associated
S100A8	1.90046	0.127079	0.859691	-0.44311	6.48814e-05	0.000734027	4.18788	-4.18788	-
HMGN1	-0.597149	0.585329	0.739924	0.0422472	0.714704	0.429643	0.145874	0.145874	-
SLC25A5	0.243796	0.553472	0.733658	0.433067	9.78674e-05	0.000957079	4.00936	4.00936	-
F13B	-3.05535	0.398223	0.705533	-0.327805	0.00435675	0.0132863	2.36084	-2.36084	Small plasma-cell marker associated
ISG15	-0.196839	0.573823	0.740237	0.0413797	0.72032	0.431759	0.142475	0.142475	-
MPO	-0.672722	0.421929	0.705322	-0.394605	0.000424638	0.00253632	3.37198	-3.37198	Small plasma-cell marker associated
PCCA	0.760036	0.0790914	0.938176	0.116331	0.312977	0.25571	0.504487	0.504487	-
PCCB	-2.21779	0.477778	0.720762	-0.0784962	0.500302	0.343241	0.300767	-0.300767	-
ALPL	-1.85052	0.132563	0.845588	0.173931	0.130155	0.145256	0.885539	0.885539	-
EIF2S1	0.232512	0.447578	0.712767	0.335112	0.00302805	0.0101933	2.51884	2.51884	-
HMGN2	-0.350758	0.436388	0.710295	-0.0264735	0.818889	0.462223	0.0867748	-0.0867748	-
ICAM1	-0.00145518	0.998978	0.811287	0.215705	0.059702	0.0855613	1.22401	1.22401	-
RPLP1	-0.120763	0.46937	0.719675	0.406173	0.000277853	0.00189948	3.55618	3.55618	-
RPLP2	0.686148	0.323264	0.708661	0.384537	0.00060718	0.00316756	3.21668	3.21668	Myeloma-associated
RPLP0	-0.179436	0.789742	0.778876	0.465272	2.50827e-05	0.000395417	4.60063	4.60063	-
FABP3	0.246546	0.754368	0.770763	0.227115	0.0471924	0.0724951	1.32613	1.32613	-
SSB	0.481581	0.666945	0.757405	0.526552	1.29611e-06	7.19067e-05	5.88736	5.88736	Myeloma-associated
ITGB1	-0.843378	0.200158	0.744664	-0.231453	0.0430451	0.06797	1.36608	-1.36608	Small plasma-cell marker associated
PRKCB	-1.55757	0.0350418	1	-0.226931	0.0473754	0.0726602	1.32445	-1.32445	Small plasma-cell marker associated
UROD	0.845921	0.420733	0.704684	-0.194779	0.0896129	0.112598	1.04763	-1.04763	-
LCK	0.321018	0.805738	0.779558	0.00378378	0.974298	0.504263	0.0113082	0.0113082	-
FYN	0.394623	0.511649	0.723933	0.0266313	0.817828	0.461805	0.0873379	0.0873379	-
GLA	-0.222061	0.763919	0.772546	-0.184763	0.107626	0.127564	0.968085	-0.968085	-
IGKV4-1	-0.153081	0.949662	0.804826	-0.0134865	0.907193	0.488096	0.0423003	-0.0423003	-
GSN	-1.05002	0.426255	0.707093	-0.499763	5.04233e-06	0.000151528	5.29737	-5.29737	Small plasma-cell marker associated
RB1	0.133516	0.833912	0.785533	-0.033966	0.768884	0.445861	0.114139	-0.114139	-
PTMA	-0.965108	0.139658	0.838356	0.350912	0.00185928	0.00715181	2.73065	2.73065	-
ATP5F1B	0.119998	0.850841	0.785877	0.444555	6.10924e-05	0.00071067	4.21401	4.21401	-
S100A9	1.16197	0.353561	0.698187	-0.429439	0.000113204	0.00104674	3.94614	-3.94614	-
S100A6	-0.57841	0.467245	0.719284	-0.316631	0.0052015	0.0150813	2.28387	-2.28387	Small plasma-cell marker associated
APOA4	-0.0415331	0.904432	0.795092	-0.200799	0.0799932	0.104234	1.09695	-1.09695	-
CD2	0.0526708	0.853259	0.787062	-0.141253	0.219941	0.203303	0.657694	-0.657694	-
EIF4E	0.0606352	0.802219	0.778982	0.0991903	0.389952	0.295269	0.408989	0.408989	-
ENO1	-0.225578	0.662009	0.756013	-0.0283927	0.806003	0.458357	0.0936634	-0.0936634	-
PYGL	-0.586775	0.351473	0.698846	-0.283769	0.0126278	0.0284387	1.89867	-1.89867	Small plasma-cell marker associated
GPI	0.290973	0.552801	0.73333	0.1315	0.253706	0.22335	0.59567	0.59567	-
POLB	-0.340988	0.562912	0.7391	-0.153688	0.181673	0.180168	0.74071	-0.74071	-
NPM1	0.084092	0.718272	0.76644	0.434145	9.36969e-05	0.00092889	4.02827	4.02827	-
TPM3	-1.41129	0.201412	0.743739	-0.438325	7.90352e-05	0.00083827	4.10218	-4.10218	Small plasma-cell marker associated
HEXA	0.118419	0.807186	0.778567	0.207477	0.070309	0.0952725	1.15299	1.15299	-
SERPINE2	-0.595633	0.15207	0.81159	-0.104816	0.363524	0.281918	0.439467	-0.439467	-
EPHX1	-1.14132	0.0884596	0.917352	0.272333	0.0168259	0.0350225	1.77402	1.77402	-
DBI	-0.677414	0.193475	0.753809	0.280062	0.0138755	0.0305104	1.85775	1.85775	-
LDHB	0.160968	0.212895	0.72436	0.107077	0.353222	0.276155	0.451952	0.451952	-
GPX1	0.813498	0.074697	0.965398	-0.0910142	0.430346	0.313354	0.366182	-0.366182	-
PGK2	-0.141796	0.530908	0.728564	-0.386456	0.000567641	0.00304952	3.24593	-3.24593	-
P4HB	0.639035	0.291412	0.712824	0.230611	0.0438248	0.0687123	1.35828	1.35828	Myeloma-associated
H1-0	0.871233	0.0371428	1	0.0480309	0.67767	0.415872	0.168982	0.168982	-
ACYP1	-1.68749	0.100485	0.883369	-0.203165	0.0764465	0.101398	1.11664	-1.11664	-
FES	0.35301	0.84912	0.785335	-0.0841527	0.466018	0.329111	0.331597	-0.331597	-
CTSD	-0.562747	0.357038	0.695928	0.214443	0.0612382	0.0870708	1.21298	1.21298	-
ANXA2	-0.912124	0.191423	0.755156	0.129187	0.26221	0.228466	0.581351	0.581351	-
CAPN1	-0.236154	0.527274	0.728484	-0.343998	0.00230836	0.00825205	2.6367	-2.6367	-
TUBB	-0.405363	0.594012	0.742769	0.0439823	0.70352	0.424867	0.152724	0.152724	-
PSAP	0.427785	0.722523	0.767665	0.180504	0.116091	0.134449	0.935201	0.935201	-
HEXB	-0.0775103	0.85833	0.788171	0.44934	4.99724e-05	0.000621405	4.30127	4.30127	-
PFN1	-1.56382	0.172781	0.771207	-0.509543	3.10726e-06	0.000114925	5.50762	-5.50762	Small plasma-cell marker associated
BPGM	-1.20933	0.407969	0.704775	-0.136124	0.27579	0.236513	0.559422	-0.559422	-
APRT	-0.473275	0.381235	0.700147	0.179452	0.118259	0.136194	0.927166	0.927166	-
CD3E	1.59877	0.150898	0.811585	-0.117199	0.309363	0.254124	0.509532	-0.509532	-
CTSB	0.239271	0.721105	0.768043	0.274436	0.0159738	0.0338596	1.79659	1.79659	-
HSP90AA1	-0.715643	0.14899	0.813965	0.103002	0.371922	0.286658	0.429548	0.429548	-
GALT	0.674326	0.421392	0.704764	0.0881224	0.445186	0.319642	0.351458	0.351458	-
HNRNPC	-0.240898	0.889034	0.794256	0.37126	0.000957426	0.00438426	3.01889	3.01889	-
UQCRH	0.682311	0.487783	0.722327	0.517929	2.02963e-06	9.29412e-05	5.69258	5.69258	Myeloma-associated
YES1	-0.258838	0.449629	0.712103	-0.411615	0.000226447	0.00167507	3.64503	-3.64503	Small plasma-cell marker associated
LYN	-0.190355	0.821029	0.781688	-0.334823	0.00305454	0.0102466	2.51505	-2.51505	-
FH	0.467028	0.122399	0.861691	0.466297	2.39682e-05	0.000386291	4.62036	4.62036	Myeloma-associated
THBS1	0.160393	0.73402	0.769262	-0.287555	0.0114555	0.0264172	1.94099	-1.94099	-
ANXA6	-0.828304	0.0715289	0.967786	-0.0665124	0.564715	0.371359	0.24817	-0.24817	-
RHOC	1.00732	0.35459	0.697437	-0.0675871	0.56184	0.370059	0.250387	-0.250387	-
CD55	1.56616	0.0410291	1	0.017941	0.881947	0.480335	0.0545577	0.0545577	-
SLC3A2	0.231536	0.738594	0.768245	0.136837	0.234815	0.212158	0.629274	0.629274	-
GUSB	0.296939	0.737157	0.769059	0.332588	0.00326628	0.0107814	2.48595	2.48595	Myeloma-associated
PFKM	-0.251824	0.875026	0.791747	0.208029	0.0695527	0.0946032	1.15769	1.15769	-
HSP90AB1	-0.231116	0.479524	0.721824	0.399206	0.000359341	0.0023037	3.44449	3.44449	-
SRPRA	0.427588	0.495492	0.722316	0.185288	0.106615	0.126939	0.972183	0.972183	-
ASNS	0.139717	0.907496	0.795564	0.226773	0.0475328	0.072824	1.32301	1.32301	-
ELANE	1.10666	0.0820836	0.923088	-0.407855	0.000260914	0.00183142	3.5835	-3.5835	-
CTSG	2.06904	0.102162	0.867298	-0.385457	0.000587919	0.00311782	3.23068	-3.23068	-
HMBS	0.518356	0.00481134	1	0.000420632	0.997187	0.509889	0.00122344	0.00122344	-
ITGA2B	-0.188705	0.740013	0.768796	-0.377885	0.000764516	0.00372561	3.11661	-3.11661	-
PDHA1	0.423983	0.261809	0.710675	0.413586	0.000210099	0.00158255	3.67758	3.67758	Myeloma-associated
PLEK	-0.783567	0.355397	0.696256	-0.398312	0.000371255	0.00234876	3.43033	-3.43033	Small plasma-cell marker associated
CYC1	0.495415	0.361805	0.698539	0.620669	2.34099e-09	2.25118e-06	8.6306	8.6306	Myeloma-associated
PTPRC	-1.61952	0.203124	0.742149	-0.376492	0.000801862	0.00386193	3.0959	-3.0959	Small plasma-cell marker associated
SNRPB2	-0.151659	0.615842	0.7474	-0.158105	0.169326	0.171883	0.771275	-0.771275	-
SNRNP70	-1.77058	0.378461	0.699503	0.35596	0.00158304	0.00629919	2.80051	2.80051	-
HCK	-0.433528	0.480851	0.720689	-0.261712	0.0217545	0.0420078	1.66245	-1.66245	Small plasma-cell marker associated
FCGR3A	-1.65781	0.132244	0.849816	-0.17748	0.122407	0.139578	0.912193	-0.912193	-
VIM	0.253875	0.758204	0.772632	0.094984	0.410442	0.304471	0.386748	0.386748	-
RPS17	0.141039	0.774669	0.774821	0.485909	9.78879e-06	0.000220623	5.00927	5.00927	-
GNAI3	-1.45026	0.0639984	0.972237	-0.146774	0.202302	0.192805	0.694001	-0.694001	-
ANXA5	0.623257	0.0269996	1	0.189626	0.0985552	0.120272	1.00632	1.00632	-
RPSA	0.295732	0.0628523	0.989547	0.480362	1.26748e-05	0.000248746	4.89706	4.89706	Myeloma-associated
CD63	0.204864	0.776367	0.775176	-0.270598	0.0175582	0.0362849	1.75552	-1.75552	-
SNRPA	-0.962933	0.351693	0.698082	0.187024	0.103331	0.124157	0.985768	0.985768	-
ENO2	-0.808599	0.134092	0.84446	-0.0514486	0.656134	0.407248	0.183007	-0.183007	-
ACAA1	1.12373	0.0701816	0.976251	0.14801	0.198497	0.190755	0.702246	0.702246	-
SRP19	0.352484	0.527095	0.728818	0.279405	0.0141076	0.0308795	1.85055	1.85055	Myeloma-associated
GSTP1	0.189974	0.582879	0.740069	-0.0358063	0.756737	0.442733	0.121055	-0.121055	-
SNRPC	0.583289	0.452783	0.713511	-0.0668805	0.562559	0.370448	0.249832	-0.249832	-
CD48	-0.561945	0.370987	0.701408	0.284768	0.0123087	0.0279382	1.90979	1.90979	-
LGALS1	-0.551926	0.266406	0.71035	-0.00220832	0.984846	0.506903	0.0066315	-0.0066315	-
QDPR	-0.306535	0.722551	0.767459	0.0525264	0.649399	0.404634	0.187488	0.187488	-
HMGB1	-0.521279	0.325804	0.701355	0.116436	0.312538	0.255495	0.505098	0.505098	-
FBP1	-0.697806	0.345256	0.697293	0.0225038	0.845694	0.469906	0.0727865	0.0727865	-
SPARC	0.727891	0.285655	0.713351	-0.234213	0.0405673	0.0653816	1.39182	-1.39182	-
GSTM1	-0.191218	0.661858	0.75609	-0.256691	0.0244856	0.0457504	1.61109	-1.61109	-
TPM1	-0.902189	0.197962	0.750194	-0.324991	0.00408811	0.0126679	2.38848	-2.38848	Small plasma-cell marker associated
CLTA	-0.0859772	0.853149	0.78717	0.23905	0.0365124	0.0607819	1.43756	1.43756	-
CLTB	0.872883	0.290653	0.713487	0.144198	0.210403	0.197911	0.676949	0.676949	-
ANXA4	0.265172	0.285186	0.713722	0.0689574	0.550467	0.364816	0.259269	0.259269	-
CNP	0.0756064	0.689752	0.763528	0.168621	0.142441	0.153848	0.846365	0.846365	-
CD7	-0.219505	0.868234	0.789935	-0.125401	0.27654	0.236734	0.558242	-0.558242	-
HMOX1	-0.0165153	0.974284	0.80655	0.17961	0.117932	0.135871	0.928369	0.928369	-
DLD	-0.397641	0.235642	0.706656	0.363584	0.00123576	0.00530512	2.90807	2.90807	-
HNRNPA1	-0.385408	0.0480996	1	0.483148	1.11376e-05	0.000238007	4.95321	4.95321	-
SNRPA1	-0.489069	0.31659	0.710212	0.368474	0.00105107	0.00472313	2.97837	2.97837	-
CTSH	0.196966	0.677495	0.760904	-0.179741	0.11766	0.135612	0.929372	-0.929372	-
COX6C	0.108487	0.785559	0.778965	0.298149	0.00866512	0.0213294	2.06223	2.06223	-
FGR	0.25785	0.66634	0.757711	-0.148562	0.196814	0.189706	0.705945	-0.705945	-
PARP1	-0.2365	0.295439	0.712112	0.511226	2.85508e-06	0.000108377	5.54438	5.54438	-
IFIT1	-0.300497	0.576265	0.740355	-0.061386	0.595146	0.38299	0.225376	-0.225376	-
ALOX5	-1.32204	0.356238	0.696328	-0.0560755	0.627424	0.396682	0.202439	-0.202439	-
UCHL1	-0.366003	0.285562	0.713632	0.0315211	0.785109	0.451999	0.10507	0.10507	-
LTA4H	0.470145	0.150877	0.812735	-0.248515	0.0295574	0.0523453	1.52933	-1.52933	-
ALDOC	-0.49336	0.376442	0.698754	-0.243572	0.0330349	0.0567616	1.48103	-1.48103	Small plasma-cell marker associated
C4A	0.663998	0.65129	0.753712	-0.00307587	0.978859	0.505083	0.00927998	-0.00927998	-
POTEI	0.933261	0.307728	0.71535	-0.188023	0.101477	0.123057	0.993632	-0.993632	-
POTEJ	-0.999651	0.244631	0.710842	-0.206189	0.0720996	0.0971059	1.14207	-1.14207	-
PET100	-0.20651	0.877046	0.792334	-0.0555497	0.63066	0.398291	0.200205	-0.200205	-
UNIPROT:P0DOX7	0.895266	0.355104	0.696076	0.190283	0.097377	0.119238	1.01154	1.01154	-
POLR1D	0.14353	0.803283	0.77936	0.128202	0.269732	0.232701	0.569068	0.569068	-
POLR1D	0.974854	0.142256	0.821218	0.128202	0.269732	0.232701	0.569068	0.569068	-
FDX1	1.07472	0.218578	0.718977	-0.0693254	0.548337	0.364158	0.260952	-0.260952	-
RAP2A	-6.46801	0.0250645	1	-0.206446	0.195313	0.18889	0.70927	-0.70927	-
SRGN	0.982333	0.398356	0.705407	-0.323887	0.00422178	0.0130401	2.3745	-2.3745	-
GZMB	-2.63833	0.277951	0.714193	-0.00538935	0.962898	0.50115	0.0164196	-0.0164196	-
RNASE2	1.43095	0.204856	0.736052	-0.171749	0.135101	0.148762	0.86934	-0.86934	-
RO60	-0.442696	0.325648	0.702328	0.394921	0.000419835	0.0025233	3.37692	3.37692	-
GAA	0.944297	0.0959097	0.885867	0.284216	0.0124841	0.0282033	1.90364	1.90364	Myeloma-associated
RRAS	0.756627	0.568104	0.739749	-0.287055	0.0116045	0.0266332	1.93537	-1.93537	-
HLA-B	-0.543518	0.204775	0.736526	-0.139886	0.237851	0.214096	0.623696	-0.623696	-
ARAF	-1.61023	0.256161	0.712087	-0.0820495	0.477267	0.333464	0.321238	-0.321238	-
H1-4	0.746425	0.778141	0.775829	0.153268	0.182882	0.180375	0.737829	0.737829	-
BCL2	-0.182388	0.620509	0.748605	0.196698	0.0864515	0.109918	1.06323	1.06323	-
DLAT	0.602708	0.72698	0.769568	-0.111231	0.334775	0.267311	0.475247	-0.475247	-
TXN	0.32534	0.582579	0.739959	0.351701	0.00181343	0.00704116	2.7415	2.7415	Myeloma-associated
COX5B	-0.33114	0.68233	0.761641	0.285714	0.0120129	0.0273098	1.92035	1.92035	-
CTSA	-0.563367	0.481156	0.720212	-0.36545	0.00116204	0.00508706	2.93478	-2.93478	Small plasma-cell marker associated
PRKAR1A	-0.14776	0.716948	0.766444	0.0689311	0.550619	0.364834	0.259149	0.259149	-
UROS	-0.321077	0.733011	0.769135	-0.226326	0.0479809	0.0732384	1.31893	-1.31893	Small plasma-cell marker associated
ESD	-0.108176	0.654569	0.752728	-0.306457	0.0069145	0.018385	2.16024	-2.16024	-
HSPD1	0.497447	0.346335	0.697844	0.525422	1.37545e-06	7.34825e-05	5.86155	5.86155	Myeloma-associated
CLU	-0.0181447	0.952888	0.804411	-0.288396	0.0112083	0.0259301	1.95046	-1.95046	-
HSPA5	0.251666	0.578439	0.740676	0.414191	0.000205308	0.00156279	3.68759	3.68759	Myeloma-associated
CD37	-1.43435	0.15347	0.804193	-0.275435	0.0155823	0.0332743	1.80737	-1.80737	Small plasma-cell marker associated
ACP2	-0.192527	0.603117	0.745541	0.0939324	0.415661	0.306922	0.38126	0.38126	-
HSPA8	-0.233184	0.270342	0.713159	0.274436	0.0159738	0.0338348	1.79659	1.79659	-
SLC2A1	0.0193722	0.933625	0.799648	-0.392266	0.000461871	0.00269183	3.33548	-3.33548	-
SLC2A3	0.0645277	0.897419	0.793965	-0.422735	0.000147553	0.00123385	3.83105	-3.83105	-
EPB41	0.520314	0.282325	0.713262	-0.0362532	0.753796	0.441819	0.122746	-0.122746	-
UMPS	0.140685	0.858857	0.787819	0.247595	0.0301803	0.0532196	1.52028	1.52028	-
PDHB	0.328409	0.701292	0.765537	0.505284	3.84283e-06	0.000127428	5.41535	5.41535	Myeloma-associated
DBT	0.14753	0.484529	0.720281	0.261607	0.0218089	0.0420284	1.66137	1.66137	-
ITGAM	-0.565113	0.697185	0.765154	-0.480625	1.25217e-05	0.000247425	4.90234	-4.90234	Small plasma-cell marker associated
PYGB	0.131026	0.766487	0.771763	-0.14617	0.204182	0.194341	0.689981	-0.689981	-
RALA	0.863729	0.258991	0.711388	0.000736106	0.995009	0.509317	0.00217298	0.00217298	-
RALB	0.0923959	0.860599	0.787748	-0.474867	1.63064e-05	0.000297737	4.78764	-4.78764	-
BCR	0.42271	0.120862	0.86315	-0.0869173	0.455315	0.324331	0.341688	-0.341688	-
SPTB	0.589648	0.115059	0.870147	-0.392818	0.000452825	0.0026552	3.34407	-3.34407	-
LAMP1	-1.37423	0.0956609	0.885932	-0.223697	0.0506883	0.0761621	1.29509	-1.29509	-
ACADM	-0.272372	0.704008	0.766329	0.36411	0.00121457	0.0052454	2.91558	2.91558	-
TOP1	0.750871	0.276695	0.716281	0.395157	0.000416265	0.00251231	3.38063	3.38063	Myeloma-associated
G6PD	-0.7931	0.176456	0.755486	-0.321941	0.00446683	0.0135361	2.35	-2.35	Small plasma-cell marker associated
UBL4A	0.393481	0.38121	0.700471	0.160287	0.16346	0.167937	0.786587	0.786587	-
PC	0.537365	0.156639	0.790883	0.130527	0.257258	0.225582	0.589631	0.589631	-
MTHFD1	-1.04487	0.120628	0.866841	0.157763	0.170259	0.172587	0.76889	0.76889	-
EPX	-0.309748	0.645329	0.75209	-0.270519	0.0175921	0.0362771	1.75468	-1.75468	Small plasma-cell marker associated
IGF2R	-0.501757	0.481589	0.720237	0.175877	0.125863	0.142115	0.900102	0.900102	-
ADH5	-0.297785	0.205733	0.731617	0.00573111	0.960542	0.500736	0.0174838	0.0174838	-
PRPS2	1.27099	0.31288	0.71391	0.00120932	0.991742	0.508457	0.00360116	0.00360116	-
PABPC1	-0.084229	0.848788	0.785447	0.431936	0.000102426	0.000981691	3.98959	3.98959	-
PCNA	-0.134603	0.856135	0.787199	0.263158	0.0210181	0.0409146	1.67741	1.67741	-
COX6A1	-2.17881	0.168142	0.781734	0.105947	0.35835	0.279256	0.445692	0.445692	-
COL6A1	0.185479	0.893443	0.795527	-0.0891607	0.446835	0.320427	0.349853	-0.349853	-
COL6A3	1.39923	0.181038	0.758232	0.332404	0.00328429	0.0108284	2.48356	2.48356	Myeloma-associated
SLC25A4	2.2232	0.0174468	1	0.503312	4.23641e-06	0.000132844	5.373	5.373	Myeloma-associated
SLC25A6	0.698204	0.266566	0.709684	0.385194	0.000593364	0.00311237	3.22668	3.22668	Myeloma-associated
F5	0.152925	0.809234	0.77924	-0.306982	0.00681505	0.0182213	2.16653	-2.16653	-
IMPDH2	0.822311	0.00904828	1	0.389111	0.000516819	0.00286726	3.28666	3.28666	Myeloma-associated
TPR	0.0698207	0.868894	0.790328	0.36014	0.00138301	0.00575738	2.85917	2.85917	-
ANXA3	2.01042	0.0435542	1	-0.413139	0.000213706	0.00160553	3.67018	-3.67018	-
GZMA	-2.27333	0.0117481	1	-0.239077	0.0364913	0.0607819	1.43781	-1.43781	Small plasma-cell marker associated
BCKDHA	0.450992	0.157545	0.790846	0.234607	0.0402233	0.0648633	1.39552	1.39552	Myeloma-associated
RNASE3	0.598626	0.497968	0.722582	-0.367895	0.00107152	0.00479264	2.97	-2.97	-
ACTN1	-1.02356	0.272127	0.714061	-0.535175	8.18596e-07	6.21467e-05	6.08693	-6.08693	Small plasma-cell marker associated
MYL4	0.327655	0.635956	0.751278	-0.00591514	0.959273	0.500618	0.0180579	-0.0180579	-
PEPD	-0.00562742	0.994998	0.811289	0.0238972	0.836264	0.467457	0.0776565	0.0776565	-
XRCC6	-0.292783	0.611793	0.747198	0.240786	0.0351434	0.0591859	1.45416	1.45416	-
XRCC5	-0.154258	0.820383	0.781933	0.503575	4.18182e-06	0.000132573	5.37863	5.37863	-
COX4I1	0.690728	0.342783	0.697996	0.167569	0.144975	0.155653	0.838708	0.838708	-
LAMP2	0.293039	0.104322	0.866518	-0.126137	0.273713	0.235151	0.562704	-0.562704	-
RNH1	0.272067	0.135208	0.843817	0.0692728	0.548641	0.364192	0.260712	0.260712	-
CCL5	0.440388	0.319948	0.710383	-0.422656	0.000148009	0.00123408	3.82971	-3.82971	-
NCAM1	1.12747	0.0589198	1	0.0224512	0.846051	0.469923	0.0726036	0.0726036	-
ICAM2	-0.133009	0.792189	0.777526	-0.299359	0.0083882	0.0208974	2.07633	-2.07633	-
ITGA4	0.999251	0.110062	0.880416	0.034413	0.765929	0.445042	0.115812	0.115812	-
EEF2	-0.290243	0.580014	0.740776	0.537568	7.19164e-07	5.92778e-05	6.14317	6.14317	-
PDIA4	0.606229	0.35961	0.697801	0.421894	0.000152487	0.00126049	3.81677	3.81677	Myeloma-associated
TPT1	-0.0856158	0.734213	0.768766	-0.0303381	0.792993	0.454633	0.100731	-0.100731	-
ALAD	0.951819	0.0910545	0.898529	-0.262211	0.0214976	0.0415954	1.66761	-1.66761	-
PRG2	-0.0563846	0.946559	0.80377	-0.117646	0.307512	0.253108	0.512138	-0.512138	-
HLA-E	1.18906	0.350021	0.698767	-0.0431936	0.708596	0.42686	0.149601	-0.149601	-
HLA-DRB1	-1.17595	0.266541	0.710164	-0.15658	0.173517	0.174784	0.760659	-0.760659	-
HLA-DRB1	0.373803	0.533986	0.728745	-0.15658	0.173517	0.174784	0.760659	-0.760659	-
HLA-DRB4	-0.304558	0.402762	0.705635	-0.0408786	0.735004	0.4363	0.13371	-0.13371	-
LCP1	-2.20262	0.16379	0.79345	-0.32762	0.00378492	0.0120388	2.42194	-2.42194	Small plasma-cell marker associated
PLS3	-2.87938	0.0496624	1	-0.353068	0.00173637	0.00682462	2.76036	-2.76036	Small plasma-cell marker associated
APEH	0.133014	0.73416	0.768943	0.0724802	0.530248	0.356993	0.275521	0.275521	-
ETFA	1.34838	0.00917894	1	0.46146	2.96657e-05	0.000443434	4.52775	4.52775	Myeloma-associated
GYS1	0.232247	0.576862	0.740299	-0.32039	0.0046712	0.0139359	2.33057	-2.33057	-
PRKAR2A	-0.309531	0.440507	0.712314	0.312924	0.00577612	0.0163529	2.23836	2.23836	-
GTF2F2	-0.788979	0.549067	0.732868	0.22935	0.0450164	0.0698968	1.34663	1.34663	-
CD59	1.36238	0.173108	0.767723	0.156869	0.172716	0.174464	0.762667	0.762667	-
MTHFD2	-0.664852	0.532691	0.728414	0.0926442	0.422107	0.3097	0.374577	0.374577	-
SELL	-1.13931	0.162752	0.796214	0.0371471	0.747924	0.440435	0.126142	0.126142	-
MIF	-1.05402	0.374666	0.698828	0.487171	9.22474e-06	0.000214617	5.03505	5.03505	-
CD99	-1.50233	0.189331	0.753771	-0.0120406	0.917115	0.490871	0.0375761	-0.0375761	-
PRF1	-3.3193	0.0647757	0.979748	0.0394868	0.732623	0.435155	0.13512	0.13512	-
PRKCSH	0.462057	0.322573	0.708941	0.440822	7.13238e-05	0.000788363	4.14677	4.14677	Myeloma-associated
HCLS1	-0.996937	0.145114	0.814634	0.108549	0.346613	0.273433	0.460156	0.460156	-
FDPS	0.121182	0.892836	0.795191	-0.0886745	0.442331	0.318067	0.354253	-0.354253	-
COX7A2	-0.47518	0.562042	0.738799	0.14149	0.219164	0.20291	0.659232	0.659232	-
NID1	-0.143597	0.757943	0.773048	-0.176429	0.124665	0.141482	0.904256	-0.904256	-
AKR1A1	0.939133	0.228515	0.714352	0.313213	0.00572934	0.0162364	2.2419	2.2419	Myeloma-associated
NCF1	-0.415545	0.738504	0.768381	-0.210947	0.0656637	0.0913814	1.18267	-1.18267	-
PKM	0.340565	0.28333	0.71372	-0.256217	0.0247574	0.0461388	1.60629	-1.60629	-
ACYP2	-2.29612	0.268834	0.713529	0.0655923	0.570123	0.373298	0.244032	0.244032	-
HSP90B1	0.682291	0.405546	0.705516	0.393028	0.000449422	0.00264062	3.34735	3.34735	Myeloma-associated
IDE	0.69895	0.344207	0.698433	0.156054	0.174979	0.175521	0.757013	0.757013	-
GP9	0.220534	0.726591	0.769391	-0.402361	0.000320047	0.00213234	3.49479	-3.49479	-
MMP9	0.571484	0.698769	0.765679	-0.411352	0.000228713	0.00168321	3.64071	-3.64071	-
COX6B1	-0.445906	0.529485	0.729501	-0.0229507	0.842667	0.469308	0.0743439	-0.0743439	-
POU2F1	0.35585	0.0630647	0.983946	-0.169068	0.141374	0.153213	0.849629	-0.849629	-
HNRNPL	0.0205906	0.94976	0.804515	0.513697	2.51948e-06	0.000102373	5.59869	5.59869	-
DARS	0.437251	0.352185	0.698258	0.210842	0.0658007	0.0914398	1.18177	1.18177	-
JUP	1.84987	0.0691402	0.993691	-0.131447	0.253897	0.22345	0.595343	-0.595343	-
UQCRB	0.0678993	0.891791	0.794669	0.470713	1.96763e-05	0.000339906	4.70606	4.70606	-
FABP4	-0.186481	0.655561	0.752619	0.0577843	0.616957	0.391868	0.209745	0.209745	-
AKR1B1	-0.107572	0.886617	0.793735	0.20816	0.0693736	0.0944486	1.15881	1.15881	-
RAC2	-1.12364	0.196572	0.74985	-0.310689	0.00614911	0.0170573	2.21119	-2.21119	Small plasma-cell marker associated
GSPT1	-0.00726333	0.983044	0.808585	0.288738	0.0111092	0.0257835	1.95432	1.95432	-
ARSA	0.610273	0.672468	0.759444	-0.179163	0.11886	0.13656	0.924963	-0.924963	-
B4GALT1	-0.200748	0.462849	0.716977	-0.0892529	0.439351	0.316951	0.357188	-0.357188	-
EZR	-0.313491	0.461287	0.717123	0.375204	0.000837863	0.00397559	3.07683	3.07683	-
UCHL3	0.418826	0.0544599	1	0.0888322	0.441517	0.317878	0.355052	0.355052	-
VAV1	-2.11672	0.192567	0.755367	-0.107393	0.351799	0.275267	0.453705	-0.453705	-
NME1	0.283771	0.276905	0.715221	0.460539	3.08835e-05	0.000456904	4.51027	4.51027	Myeloma-associated
GNS	-0.937524	0.0352797	1	-0.131579	0.253419	0.223166	0.596161	-0.596161	-
RPS2	0.31625	0.416138	0.704827	0.507624	3.42054e-06	0.000120341	5.46591	5.46591	Myeloma-associated
ST6GAL1	2.04217	0.173045	0.768424	-0.0729534	0.527561	0.356265	0.277728	-0.277728	-
DSP	1.06666	0.281133	0.713374	-0.0322835	0.780039	0.450338	0.107884	-0.107884	-
RPA2	-1.25141	0.0272574	1	0.289158	0.0109883	0.0256059	1.95907	1.95907	-
COX7C	-0.222691	0.522082	0.726818	0.105658	0.359669	0.279831	0.444097	0.444097	-
CD44	-0.417051	0.494593	0.721615	-0.13313	0.247829	0.22026	0.605848	-0.605848	-
NQO2	0.36156	0.837364	0.784093	0.0658289	0.56873	0.372894	0.245094	0.245094	-
H2AFX	-0.323405	0.472035	0.719937	0.217308	0.0820626	0.10602	1.08585	1.08585	-
SPN	-0.7666	0.512273	0.723928	-0.360771	0.0013549	0.0056896	2.86809	-2.86809	Small plasma-cell marker associated
CBR1	-0.735527	0.346619	0.697603	0.230454	0.0439723	0.0687567	1.35682	1.35682	-
ACADS	1.95326	0.211136	0.725502	0.221699	0.0528292	0.0783989	1.27713	1.27713	-
CREB1	0.454744	0.761419	0.772273	-0.101293	0.37994	0.290587	0.420285	-0.420285	-
GLB1	0.117014	0.821408	0.781834	-0.0357011	0.75743	0.442959	0.120658	-0.120658	-
PECAM1	0.681128	0.0871154	0.919939	-0.302724	0.00765823	0.0197615	2.11587	-2.11587	-
PPP3CB	0.0199487	0.951	0.804582	-0.231742	0.0427798	0.0677364	1.36876	-1.36876	-
NCK1	-0.196481	0.501159	0.722971	-0.412771	0.000216719	0.00162394	3.6641	-3.6641	-
H1-5	-1.16702	0.383963	0.699592	-0.110837	0.336499	0.267799	0.473016	-0.473016	-
H1-3	-0.168603	0.888681	0.794145	0.143514	0.21259	0.199319	0.672457	0.672457	-
H1-2	1.12828	0.654076	0.752661	0.167885	0.144211	0.155006	0.841002	0.841002	-
DPEP1	-0.141589	0.762758	0.772274	-0.106157	0.357393	0.278811	0.446854	-0.446854	-
MGMT	-0.845547	0.168907	0.781096	-0.126742	0.271406	0.233586	0.566381	-0.566381	-
ATP2A2	-0.769312	0.0605193	1	-0.029418	0.799139	0.456885	0.0973775	-0.0973775	-
PLCG2	-0.0934793	0.6216	0.748878	0.0794469	0.491388	0.339303	0.308575	0.308575	-
FAH	0.238409	0.400459	0.706604	-0.0807929	0.487809	0.33764	0.311751	-0.311751	-
STMN1	-0.657352	0.277271	0.714567	0.0634103	0.583042	0.378323	0.2343	0.2343	-
YBX3	-0.424549	0.723029	0.767732	0.0346772	0.797886	0.456259	0.0980591	0.0980591	-
NAGA	0.237957	0.712174	0.766307	-0.327725	0.00377322	0.0120148	2.42329	-2.42329	-
HMGA1	0.0912595	0.816511	0.781036	0.390583	0.000490471	0.00279086	3.30939	3.30939	-
TMEM11	-0.207689	0.644484	0.752372	0.30856	0.00652425	0.0176897	2.18547	2.18547	-
GOT1	0.800145	0.182535	0.758995	0.338267	0.00275225	0.00952039	2.56031	2.56031	Myeloma-associated
BPI	-0.49547	0.412126	0.70423	-0.464798	2.56133e-05	0.000401587	4.59153	-4.59153	Small plasma-cell marker associated
PRKCA	-0.745595	0.425554	0.706269	-0.302618	0.00768017	0.0197827	2.11463	-2.11463	Small plasma-cell marker associated
ITGA2	-0.571992	0.315167	0.712558	-0.280798	0.0136196	0.0299933	1.86584	-1.86584	Small plasma-cell marker associated
UBTF	-0.795509	0.167317	0.784213	0.216783	0.058415	0.0842609	1.23348	1.23348	-
NDUFB7	-1.03845	0.0825242	0.919091	0.202929	0.0767954	0.101395	1.11466	1.11466	-
PRKACA	-0.426393	0.583843	0.739666	0.00352279	0.975775	0.504665	0.0106505	0.0106505	-
CAPN2	-0.429879	0.199332	0.748831	0.17451	0.128868	0.144433	0.889856	0.889856	-
CTPS1	-1.46971	0.366674	0.699361	-0.130002	0.259192	0.22659	0.586378	-0.586378	-
DDX5	-0.0401643	0.895745	0.794309	0.442242	6.72585e-05	0.000749169	4.17225	4.17225	-
PFKL	-0.128912	0.73519	0.76886	-0.09154	0.427678	0.311963	0.368883	-0.368883	-
GM2A	0.978251	0.0761347	0.948584	0.213444	0.0624771	0.0880942	1.20428	1.20428	-
LGALS3	0.353939	0.323517	0.706978	-0.38961	0.000507737	0.00284976	3.29436	-3.29436	-
SPI1	0.276517	0.699475	0.765484	-0.283716	0.0126448	0.0284547	1.89809	-1.89809	-
PSMC3	0.846372	0.0628511	0.994047	0.15332	0.182731	0.180349	0.738189	0.738189	-
TCP1	-0.431699	0.260808	0.709626	0.192492	0.0934994	0.116166	1.02919	1.02919	-
PTPN1	-0.125769	0.81688	0.781173	-0.200615	0.0802745	0.104411	1.09542	-1.09542	-
ERCC2	1.13259	0.100805	0.881711	-0.0898312	0.436382	0.315836	0.360133	-0.360133	-
RPL35A	-0.401836	0.417046	0.704984	0.176981	0.123476	0.140408	0.908419	0.908419	-
ARF4	0.956677	0.0354138	1	0.301462	0.00792513	0.0202151	2.10099	2.10099	Myeloma-associated
RPL7	0.217196	0.612662	0.747732	0.444398	6.14955e-05	0.000706809	4.21116	4.21116	-
VCL	-0.331129	0.606504	0.74653	-0.396367	0.00039845	0.00244053	3.39963	-3.39963	Small plasma-cell marker associated
PTPRA	0.346228	0.599429	0.744702	-0.124612	0.27959	0.238355	0.553478	-0.553478	-
SON	-0.437715	0.163754	0.794386	0.0529208	0.646942	0.403539	0.189135	0.189135	-
NELFE	-1.10778	0.41688	0.705393	-0.182213	0.112635	0.131822	0.948328	-0.948328	-
RPL17	1.34434	0.323438	0.708146	0.55179	3.26769e-07	5.89186e-05	6.48576	6.48576	Myeloma-associated
PGAM1	-0.385194	0.311201	0.714315	-0.0895157	0.438	0.316531	0.358526	-0.358526	-
RCC1	-1.09324	0.176341	0.757803	-0.0102003	0.929762	0.494611	0.0316283	-0.0316283	-
SDC1	0.632822	0.408114	0.703972	0.506257	3.66162e-06	0.000124276	5.43633	5.43633	Myeloma-associated
ATP5PF	0.0406042	0.914244	0.797444	0.422604	0.000148314	0.00122952	3.82882	3.82882	-
XRCC1	0.0529495	0.896208	0.793907	0.281087	0.0135201	0.0298655	1.86902	1.86902	-
PLCG1	0.208352	0.767716	0.771207	-0.0853357	0.459755	0.326687	0.337474	-0.337474	-
CD58	-2.68404	0.297675	0.712051	0.0226138	0.848334	0.470466	0.071433	0.071433	-
VCAM1	0.029176	0.956126	0.804986	0.0648825	0.574311	0.375104	0.240853	0.240853	-
NCL	0.258431	0.779259	0.776497	0.546296	4.44944e-07	4.75415e-05	6.3517	6.3517	Myeloma-associated
HK1	-0.358561	0.165435	0.790364	-0.434776	9.13329e-05	0.000921283	4.03937	-4.03937	Small plasma-cell marker associated
POLR2C	-0.158702	0.871195	0.790345	-0.178663	0.119905	0.137322	0.921163	-0.921163	-
POLR2E	-0.133255	0.906496	0.7963	0.146459	0.203281	0.193547	0.691902	0.691902	-
CD53	1.05426	0.191737	0.754677	0.0853357	0.459755	0.326607	0.337474	0.337474	-
NDUFV2	0.344542	0.611842	0.746995	0.506599	3.59989e-06	0.000123635	5.44371	5.44371	Myeloma-associated
TRIM21	1.35357	0.347083	0.696918	0.21907	0.0557589	0.0814478	1.25369	1.25369	-
EIF2AK2	-0.177361	0.862142	0.787704	0.34129	0.00250935	0.00886077	2.60044	2.60044	-
SRM	0.880682	0.0598488	1	0.409301	0.000247122	0.00175597	3.60709	3.60709	Myeloma-associated
ORM2	-0.279319	0.705879	0.766438	-0.294048	0.00966499	0.0232355	2.0148	-2.0148	Small plasma-cell marker associated
CSNK2A2	-0.294057	0.573372	0.74076	-0.0728745	0.528008	0.3564	0.277359	-0.277359	-
ITIH2	-1.12819	0.316022	0.710318	-0.29063	0.0105741	0.0248415	1.97576	-1.97576	Small plasma-cell marker associated
ITIH1	0.305848	0.643581	0.752078	-0.320548	0.00465004	0.0139304	2.33254	-2.33254	-
NFKB1	0.368949	0.7079	0.766471	-0.449892	4.88185e-05	0.000615008	4.31142	-4.31142	-
NCF2	0.577069	0.327392	0.702591	-0.269441	0.0180615	0.036876	1.74325	-1.74325	-
TYMP	0.229733	0.418666	0.705313	-0.25067	0.0281407	0.0504557	1.55067	-1.55067	-
ATP2B1	-0.27758	0.446966	0.712775	-0.0373048	0.746889	0.440006	0.126744	-0.126744	-
HLA-DPA1	-0.805198	0.343879	0.698174	0.292339	0.0101106	0.0240463	1.99522	1.99522	-
HLA-DRB1	0.0924648	0.919493	0.799004	-0.15658	0.173517	0.174784	0.760659	-0.760659	-
EIF2S2	0.506324	0.152203	0.809804	0.455229	3.88751e-05	0.000529015	4.41033	4.41033	Myeloma-associated
TCN1	2.98168	0.258262	0.712779	-0.416159	0.000184775	0.00146044	3.73336	-3.73336	-
ANXA7	-0.460953	0.230259	0.711456	-0.186734	0.103873	0.124652	0.983498	-0.983498	-
AZU1	1.24429	0.333664	0.699157	-0.40173	0.000327574	0.00216748	3.48469	-3.48469	-
BTF3	-0.622249	0.0551259	1	0.333693	0.00316006	0.0105029	2.5003	2.5003	-
ALOX5AP	-0.398392	0.627707	0.75205	-0.482544	1.14555e-05	0.000236057	4.94099	-4.94099	Small plasma-cell marker associated
RAB4A	0.0722245	0.914671	0.797615	0.196672	0.0864942	0.109924	1.06301	1.06301	-
RAB5A	-0.09891	0.795171	0.778688	-0.0175088	0.879671	0.479911	0.0556799	-0.0556799	-
RAB6A	0.215741	0.318034	0.710231	-0.386587	0.000565022	0.0030468	3.24793	-3.24793	-
MX1	-0.733756	0.250203	0.714447	0.254035	0.0260444	0.0478877	1.58428	1.58428	-
MX2	-0.225636	0.781518	0.777183	-0.242468	0.0338572	0.0577617	1.47035	-1.47035	-
PSMB1	-0.482678	0.160799	0.794519	0.0730059	0.527262	0.35623	0.277973	0.277973	-
M6PR	-0.976539	0.449136	0.712299	0.25514	0.0253862	0.0470675	1.5954	1.5954	-
COX5A	-0.344604	0.65546	0.752753	0.337268	0.00283704	0.00968593	2.54713	2.54713	-
LMNB1	-0.7297	0.295509	0.711787	0.0110942	0.923617	0.492523	0.0345082	0.0345082	-
ITGAL	-0.890461	0.556658	0.73563	-0.127977	0.266731	0.23101	0.573926	-0.573926	-
ITGAX	1.65693	0.331764	0.699407	0.0693254	0.548337	0.364074	0.260952	0.260952	-
GZMH	-1.13829	0.240874	0.707043	-0.00949051	0.934645	0.495382	0.0293535	-0.0293535	-
CAST	1.09026	0.536642	0.729783	0.168963	0.141625	0.153369	0.848861	0.848861	-
IMPDH1	-1.34269	0.117837	0.868402	-0.0431148	0.709104	0.427077	0.14929	-0.14929	-
AGA	-0.741926	0.417758	0.704813	0.0218729	0.849972	0.470922	0.0705954	0.0705954	-
PTMS	-0.676195	0.239126	0.707911	-0.121642	0.291282	0.243925	0.535687	-0.535687	-
CD247	-1.20958	0.0359855	1	-0.202797	0.0769898	0.101512	1.11357	-1.11357	-
GSTM3	-0.340441	0.630436	0.750903	-0.0977444	0.396925	0.298046	0.401291	-0.401291	-
ATP6V1B2	-1.69599	0.339136	0.699202	-0.00218203	0.985028	0.506725	0.00655149	-0.00655149	-
ATP6V1C1	-0.191618	0.791557	0.777567	-0.0370682	0.748442	0.440381	0.125842	-0.125842	-
CSRP1	-0.293696	0.456575	0.715255	-0.174352	0.129218	0.144713	0.888678	-0.888678	-
FLNA	-1.35571	0.0918887	0.899076	-0.388848	0.000521658	0.00287751	3.28261	-3.28261	Small plasma-cell marker associated
ACO1	1.25379	0.0398998	1	0.4633	2.73634e-05	0.000417677	4.56283	4.56283	Myeloma-associated
MSR1	0.0389334	0.984404	0.808935	-0.229612	0.044766	0.0695828	1.34905	-1.34905	-
VDAC1	0.494437	0.323705	0.706052	0.326516	0.00390972	0.0123811	2.40785	2.40785	Myeloma-associated
SDHB	0.658708	0.114847	0.870446	0.492876	7.03513e-06	0.000181212	5.15273	5.15273	Myeloma-associated
CD9	-2.19824	0.0797928	0.936871	-0.22609	0.0482196	0.0733698	1.31678	-1.31678	Small plasma-cell marker associated
BCKDHB	0.0789065	0.958022	0.804432	0.11846	0.304155	0.251565	0.516905	0.516905	-
COMT	0.569793	0.481876	0.720044	-0.264604	0.0203033	0.0398999	1.69243	-1.69243	-
MMUT	1.34329	0.0212402	1	0.155581	0.176303	0.176176	0.75374	0.75374	-
OSBP	0.318354	0.607346	0.74677	0.378174	0.000756967	0.00370761	3.12092	3.12092	Myeloma-associated
PCMT1	-0.363343	0.53346	0.72889	-0.311347	0.00603725	0.0168279	2.21916	-2.21916	Small plasma-cell marker associated
FBL	0.103139	0.851544	0.786317	0.116252	0.313307	0.255834	0.50403	0.50403	-
GART	1.35788	0.449543	0.712619	0.365359	0.00117322	0.00511273	2.93062	2.93062	Myeloma-associated
PAICS	0.504243	0.188986	0.755004	0.417898	0.000178077	0.00141525	3.74939	3.74939	Myeloma-associated
IDS	-0.546799	0.463638	0.717879	-0.0397497	0.73091	0.434854	0.136136	-0.136136	-
SCP2	-0.0882823	0.847219	0.785465	-0.119197	0.301143	0.249575	0.521227	-0.521227	-
UBA1	0.136683	0.74025	0.768812	0.21142	0.06505	0.0907024	1.18675	1.18675	-
NME2	0.659694	0.0201833	1	0.375388	0.000832631	0.00397035	3.07955	3.07955	Myeloma-associated
FDXR	0.49971	0.353001	0.698278	0.039592	0.731937	0.434927	0.135526	0.135526	-
HNRNPA2B1	0.29749	0.727231	0.769128	0.439771	7.44813e-05	0.000810836	4.12795	4.12795	Myeloma-associated
CBL	0.662458	0.504719	0.724486	-0.120695	0.295073	0.246029	0.53007	-0.53007	-
PRKACB	-0.622811	0.410682	0.704541	0.126111	0.273814	0.235167	0.562545	0.562545	-
UQCRC2	0.384444	0.491684	0.7201	0.351123	0.00184695	0.00713292	2.73354	2.73354	Myeloma-associated
SLC2A5	1.23414	0.0462402	1	0.0325201	0.778468	0.449701	0.108759	0.108759	-
GNLY	0.31039	0.803401	0.779256	-0.222529	0.0533456	0.0787198	1.2729	-1.2729	-
FECH	0.985119	0.588391	0.740551	-0.245886	0.0313665	0.0546434	1.50353	-1.50353	-
MMP8	-0.208744	0.645256	0.752258	-0.46309	2.76178e-05	0.000419342	4.55881	-4.55881	-
CES1	0.607932	0.537204	0.729973	-0.059388	0.607203	0.387807	0.216666	-0.216666	-
TCEA1	-0.103821	0.841597	0.784874	-0.0162469	0.888291	0.481609	0.0514446	-0.0514446	-
ITGA6	0.436442	0.324701	0.704675	-0.259057	0.0231643	0.043965	1.63518	-1.63518	-
SFPQ	-1.03509	0.0308583	1	0.420658	0.000160011	0.00131141	3.79585	3.79585	-
PPIB	-0.228332	0.834728	0.785021	0.511383	2.83245e-06	0.000108951	5.54784	5.54784	-
ME2	-0.359841	0.63385	0.751353	0.0567327	0.623389	0.39439	0.205241	0.205241	-
WARS	0.165205	0.448729	0.71296	0.233608	0.0410996	0.0660182	1.38616	1.38616	-
RPS3	0.35714	0.569991	0.740813	0.541958	5.65721e-07	5.26468e-05	6.2474	6.2474	Myeloma-associated
JAK1	0.680747	0.46721	0.719549	-0.11244	0.329521	0.264949	0.482117	-0.482117	-
PTPRE	-0.611194	0.0621501	1	-0.00870182	0.940073	0.496526	0.0268385	-0.0268385	-
SP100	-0.166133	0.4136	0.70397	0.173379	0.131393	0.146072	0.881427	0.881427	-
MCC	0.559069	0.537812	0.729369	0.0496609	0.667365	0.411298	0.175636	0.175636	-
NFYA	0.231009	0.583538	0.739821	0.0351606	0.763005	0.444507	0.117472	0.117472	-
AHCY	0.617066	0.0743197	0.978782	0.232846	0.0417791	0.0666642	1.37904	1.37904	Myeloma-associated
CFL1	-1.28362	0.117095	0.866622	-0.319996	0.00472447	0.0140223	2.32565	-2.32565	Small plasma-cell marker associated
EIF4B	-0.754033	0.0448327	1	0.251801	0.0274211	0.0495349	1.56192	1.56192	-
ATP2B4	-0.186586	0.761926	0.772334	0.0593354	0.607521	0.387839	0.216438	0.216438	-
DGKA	-0.729477	0.310373	0.714306	-0.235238	0.0396778	0.0641991	1.40145	-1.40145	Small plasma-cell marker associated
CPT2	0.863944	0.184904	0.76517	-0.145355	0.206737	0.195868	0.684581	-0.684581	-
DTYMK	-0.764066	0.555687	0.735469	0.0232662	0.840532	0.468753	0.0754459	0.0754459	-
PRTN3	1.0143	0.449627	0.712427	-0.350281	0.00189671	0.00723789	2.722	-2.722	-
EEF1B2	0.097229	0.846875	0.785566	0.446501	5.6319e-05	0.000679812	4.24935	4.24935	-
ATP5PB	1.14996	0.0123402	1	0.444792	6.04924e-05	0.000706539	4.2183	4.2183	Myeloma-associated
TBXAS1	0.678888	0.367032	0.699275	-0.0553657	0.631794	0.398397	0.199425	-0.199425	-
ACP1	0.648429	0.342193	0.69926	0.274778	0.0158389	0.0336975	1.80027	1.80027	Myeloma-associated
PRKCH	-0.154911	0.820234	0.782006	-0.150534	0.190886	0.186358	0.719226	-0.719226	-
ACAT1	1.13743	0.123059	0.859346	0.587912	3.65369e-08	2.63514e-05	7.43727	7.43727	Myeloma-associated
POLR2A	0.51872	0.501282	0.722848	-0.142594	0.215561	0.201058	0.666431	-0.666431	-
CDK2	-0.0475456	0.590386	0.741177	-0.224907	0.0494277	0.0746958	1.30603	-1.30603	-
GRK2	-1.24157	0.21432	0.720014	-0.284216	0.0124841	0.0281812	1.90364	-1.90364	Small plasma-cell marker associated
MCM3	0.418661	0.253344	0.714579	0.181766	0.113531	0.132441	0.944886	0.944886	-
NFYB	0.935826	0.551236	0.733502	-0.0745044	0.5188	0.351914	0.285	-0.285	-
UNIPROT:P25311	-0.452857	0.844212	0.785199	-0.172354	0.133717	0.147801	0.873814	-0.873814	-
MPST	-0.62756	0.204078	0.740944	-0.150507	0.190964	0.186372	0.719048	-0.719048	-
RPS12	-0.238407	0.653716	0.753749	0.476103	1.54135e-05	0.000292543	4.8121	4.8121	-
YY1	-0.269435	0.63197	0.751439	-0.137257	0.233369	0.211647	0.631957	-0.631957	-
DNAJB1	-0.754489	0.344883	0.697352	-0.129502	0.261039	0.22779	0.583295	-0.583295	-
DNAJB2	-0.136012	0.249276	0.716525	-0.304432	0.00730946	0.019205	2.13611	-2.13611	-
ATP5F1A	0.262819	0.608774	0.746671	0.458252	3.41161e-05	0.000484837	4.46704	4.46704	Myeloma-associated
CTSS	0.717652	0.123749	0.857256	0.0471371	0.683346	0.418022	0.165359	0.165359	-
PSMA1	-0.627211	0.131743	0.851332	0.257479	0.0240382	0.0450897	1.6191	1.6191	-
PSMA2	-0.446207	0.171673	0.770233	-0.0838372	0.467696	0.329731	0.330036	-0.330036	-
PSMA3	-0.505608	0.0222882	1	-0.219885	0.0548368	0.0805495	1.26093	-1.26093	-
PSMA4	-0.326221	0.152679	0.806145	0.103449	0.369842	0.285589	0.431984	0.431984	-
S100P	4.28847	0.155319	0.792305	-0.41427	0.000204691	0.00156221	3.6889	-3.6889	-
ITGB7	0.95201	0.331761	0.699827	0.292786	0.00999235	0.0238832	2.00033	2.00033	Myeloma-associated
PTX3	0.258102	0.710434	0.766578	-0.386587	0.000565022	0.00304111	3.24793	-3.24793	-
MSN	-1.1119	0.197379	0.749623	-0.36198	0.00130246	0.00550142	2.88524	-2.88524	Small plasma-cell marker associated
DDX6	-0.0969213	0.79861	0.778533	0.280062	0.0138755	0.0304872	1.85775	1.85775	-
DNMT1	0.150678	0.79011	0.77791	-0.0928545	0.421051	0.309161	0.375665	-0.375665	-
U2AF2	-0.500054	0.0959894	0.884246	0.059756	0.604974	0.386983	0.218264	0.218264	-
RPL13	1.07516	0.159527	0.796182	0.459251	3.26672e-05	0.000473577	4.48589	4.48589	Myeloma-associated
IVD	0.511336	0.185131	0.763376	0.372496	0.000918389	0.00425276	3.03697	3.03697	Myeloma-associated
S100A4	-1.75238	0.154533	0.798884	-0.469951	2.03617e-05	0.000345538	4.69119	-4.69119	Small plasma-cell marker associated
MGAT1	-0.204067	0.717835	0.766209	0.381829	0.000667262	0.00337126	3.1757	3.1757	-
HMGB2	-1.53006	0.0791542	0.935715	-0.0796046	0.490526	0.339114	0.309338	-0.309338	-
PTBP1	0.595988	0.146431	0.81673	0.162075	0.158768	0.165116	0.799237	0.799237	-
TARS1	-0.30941	0.618013	0.747677	0.236947	0.0382316	0.0628102	1.41758	1.41758	-
EEF1G	0.320761	0.509001	0.72314	0.268179	0.0186247	0.0376792	1.72991	1.72991	Myeloma-associated
FKBP2	0.651835	0.3514	0.699103	0.451391	4.58104e-05	0.000592641	4.33904	4.33904	Myeloma-associated
STOM	0.00497406	0.992729	0.810584	-0.325885	0.00398267	0.0124888	2.39983	-2.39983	-
YWHAQ	-0.771075	0.269531	0.712104	0.0325727	0.778119	0.44968	0.108954	0.108954	-
MAPK3	0.150152	0.791094	0.777332	0.0990588	0.390582	0.295359	0.408287	0.408287	-
RPL10	0.489968	0.463887	0.717942	0.567433	1.31632e-07	4.21942e-05	6.88064	6.88064	Myeloma-associated
RPA1	0.00156145	0.99718	0.810588	-0.0320732	0.781437	0.450694	0.107106	-0.107106	-
APEX1	0.108932	0.850575	0.785842	0.272596	0.0167173	0.0349224	1.77683	1.77683	-
CD82	1.36431	0.100567	0.881849	-0.0458226	0.691726	0.421361	0.160066	-0.160066	-
DCK	-0.0238091	0.979387	0.807687	-0.254588	0.0257136	0.0475216	1.58984	-1.58984	-
CAD	-0.231722	0.461801	0.716635	0.288501	0.0111777	0.0259217	1.95165	1.95165	-
CALR	0.104493	0.741417	0.769332	0.174457	0.128984	0.144508	0.889463	0.889463	-
MAP4	-0.255098	0.708001	0.76634	0.368132	0.00106311	0.0047624	2.97342	2.97342	-
CANX	0.598984	0.168802	0.781651	0.382985	0.000640961	0.0032961	3.19317	3.19317	Myeloma-associated
PIK3R1	-0.541212	0.250875	0.715185	-0.287134	0.0115808	0.0266213	1.93626	-1.93626	Small plasma-cell marker associated
AOAH	-0.208523	0.708831	0.766759	0.0853094	0.459893	0.326625	0.337343	0.337343	-
PSMB8	-0.794602	0.186787	0.765647	0.331274	0.00339689	0.0110606	2.46892	2.46892	-
PSMB9	-0.680413	0.0894277	0.908354	0.23537	0.039565	0.0641604	1.40269	1.40269	-
PSMA5	-0.478361	0.0993715	0.88709	0.432278	0.000101027	0.000971515	3.99556	3.99556	-
HLA-DMB	-0.136985	0.903706	0.795665	-0.14139	0.2501	0.221324	0.601886	-0.601886	-
PSMB4	-0.434752	0.331343	0.700224	0.155818	0.17564	0.176001	0.755376	0.755376	-
PSMB6	0.778726	0.200184	0.743964	0.0141438	0.902687	0.486943	0.0444626	0.0444626	-
PSMB5	-0.685476	0.604731	0.746204	-0.114228	0.321852	0.260672	0.492344	-0.492344	-
GSTM2	-0.220708	0.487947	0.721953	-0.0782113	0.498169	0.342183	0.302624	-0.302624	-
ABCD3	-0.0499452	0.883846	0.792687	-0.066749	0.563329	0.370701	0.249238	-0.249238	-
NDUFS1	0.498733	0.427913	0.707471	0.385614	0.000584674	0.00311205	3.23309	3.23309	Myeloma-associated
MAPK1	-0.810554	0.219714	0.716592	-0.279799	0.013968	0.0306436	1.85487	-1.85487	Small plasma-cell marker associated
GCA	-0.218492	0.873975	0.791417	-0.411168	0.000230312	0.00168637	3.63768	-3.63768	-
LAP3	0.418605	0.436227	0.710368	0.485199	1.01202e-05	0.000226323	4.99481	4.99481	Myeloma-associated
CD38	0.741571	0.207075	0.728165	0.358536	0.00145687	0.00595317	2.83658	2.83658	Myeloma-associated
GTF2E1	2.15327	0.489057	0.720824	0.145512	0.206241	0.195719	0.685625	0.685625	-
TPP2	1.37695	0.157001	0.790409	-0.121037	0.2937	0.245309	0.532095	-0.532095	-
IMPA1	0.226927	0.761497	0.772126	-0.0859404	0.456571	0.325066	0.340491	-0.340491	-
PTPN6	-0.982171	0.132093	0.850421	-0.228798	0.0455461	0.0706052	1.34155	-1.34155	Small plasma-cell marker associated
SHC1	-2.86882	0.138636	0.836569	-0.0324412	0.778991	0.449824	0.108467	-0.108467	-
MPG	-0.153115	0.832357	0.78535	-0.251775	0.0274376	0.0495338	1.56165	-1.56165	-
TKT	0.408524	0.266995	0.709735	0.0704296	0.541972	0.361763	0.266023	0.266023	-
CASP1	-0.688523	0.142145	0.82332	0.068563	0.552753	0.365827	0.257469	0.257469	-
RBMS1	0.696482	0.254914	0.7132	-0.037758	0.746069	0.439792	0.127221	-0.127221	-
PML	0.342967	0.44887	0.712204	0.376676	0.000796836	0.00385058	3.09863	3.09863	Myeloma-associated
EEF1D	-0.0717766	0.89412	0.795312	0.533677	8.87366e-07	6.24383e-05	6.0519	6.0519	-
OAS2	-0.324218	0.709508	0.766774	0.329434	0.00358761	0.0115642	2.44519	2.44519	-
MARCKS	0.75069	0.349875	0.698879	0.195515	0.0883896	0.111547	1.0536	1.0536	-
ALDH4A1	-1.0575	0.206792	0.728647	-0.294784	0.0094784	0.022844	2.02326	-2.02326	Small plasma-cell marker associated
ERP29	0.290101	0.269817	0.712317	0.224249	0.0501096	0.075568	1.30008	1.30008	Myeloma-associated
PRDX6	-0.12889	0.355083	0.696824	-0.187733	0.102011	0.123238	0.991353	-0.991353	-
BLVRB	0.525051	0.140573	0.828064	-0.0680372	0.555809	0.36726	0.255075	-0.255075	-
PRDX5	0.32707	0.451192	0.712624	0.146643	0.202709	0.193066	0.693126	0.693126	-
DDT	-0.0891776	0.741066	0.769429	0.378464	0.000749486	0.00368347	3.12524	3.12524	-
GCHFR	0.711486	0.420895	0.704273	-0.0457627	0.730719	0.43483	0.13625	-0.13625	-
PRDX3	0.630806	0.293139	0.711521	0.344576	0.00226735	0.00814584	2.64448	2.64448	Myeloma-associated
ATP5F1D	-0.0719268	0.934605	0.799697	0.542326	5.54375e-07	5.33108e-05	6.2562	6.2562	-
RPL12	0.0874468	0.805797	0.778962	0.530417	1.05633e-06	6.34881e-05	5.9762	5.9762	-
ECHS1	0.431775	0.41003	0.704121	0.338635	0.0027216	0.00944832	2.56518	2.56518	Myeloma-associated
CMPK1	0.0238937	0.967462	0.808244	0.0202166	0.861221	0.474059	0.0648855	0.0648855	-
PEBP1	0.257461	0.371209	0.701445	0.489826	8.13612e-06	0.000197243	5.08958	5.08958	Myeloma-associated
PDIA3	-0.333026	0.126958	0.860549	0.114806	0.319395	0.259192	0.495672	0.495672	-
PPP2R1A	-0.179306	0.711129	0.765897	0.0173248	0.880927	0.480052	0.0550601	0.0550601	-
PPP2R1B	0.475047	0.200001	0.746487	-0.264262	0.0204703	0.0401189	1.68888	-1.68888	-
FCER1G	-1.07046	0.444633	0.712334	-0.308428	0.00654806	0.0177376	2.18389	-2.18389	Small plasma-cell marker associated
PPIF	-0.0832418	0.760134	0.772326	-0.181897	0.113267	0.132293	0.945898	-0.945898	-
NMT1	0.502141	0.0817481	0.934486	0.0380672	0.741895	0.438496	0.129658	0.129658	-
HLA-A	-0.889236	0.0653314	0.975375	0.0507338	0.715614	0.429921	0.145321	0.145321	-
HLA-B	0.674701	0.597754	0.743421	-0.139886	0.237851	0.214096	0.623696	-0.623696	-
HLA-C	-4.28432	0.188132	0.759473	-0.17231	0.159993	0.165971	0.795898	-0.795898	-
HLA-F	0.998327	0.0729283	0.97529	-0.0285767	0.80477	0.458288	0.0943283	-0.0943283	-
HMOX2	-0.266401	0.580342	0.740103	-0.0978495	0.396415	0.297973	0.401849	-0.401849	-
ADSS2	-0.953058	0.00179205	1	-0.385614	0.000584674	0.00310632	3.23309	-3.23309	Small plasma-cell marker associated
LRPAP1	-1.15185	0.269083	0.713096	0.0241338	0.834665	0.466925	0.0784877	0.0784877	-
TSPO	0.638556	0.0826253	0.917268	-0.398233	0.000372323	0.00235037	3.42908	-3.42908	-
ADSL	-1.02558	0.138511	0.837275	0.0995846	0.388063	0.294379	0.411098	0.411098	-
CLIP1	-0.0103948	0.983487	0.808565	-0.150192	0.191904	0.186973	0.716916	-0.716916	-
SRI	-0.231516	0.545669	0.730867	0.158683	0.167757	0.17077	0.77532	0.77532	-
SERPINB1	-0.569001	0.405512	0.70581	-0.354935	0.00163594	0.00649179	2.78623	-2.78623	Small plasma-cell marker associated
ALDH1B1	1.68373	0.0434939	1	0.516615	2.17118e-06	9.6364e-05	5.6633	5.6633	Myeloma-associated
POLR2B	0.889051	0.207686	0.727358	-0.122062	0.289607	0.243016	0.538191	-0.538191	-
SDHA	0.186803	0.623799	0.749961	0.375887	0.000818581	0.00392934	3.08694	3.08694	-
CORO1A	-1.69387	0.171212	0.774184	-0.482991	1.12197e-05	0.000236261	4.95002	-4.95002	Small plasma-cell marker associated
GDI1	-0.429094	0.106128	0.871074	-0.160997	0.161585	0.166962	0.791599	-0.791599	-
MAT2A	-0.76475	0.224565	0.718874	0.489241	7.30166e-06	0.000184777	5.13658	5.13658	-
PRKAR1B	0.50959	0.694597	0.765223	0.0624639	0.588687	0.380275	0.230116	0.230116	-
TIA1	-0.124626	0.712947	0.76595	0.0271308	0.814471	0.460991	0.0891246	0.0891246	-
DNAJA1	-0.145952	0.639669	0.750036	0.0709291	0.539104	0.3606	0.268327	0.268327	-
AKT2	1.21088	0.204194	0.73827	-0.0148273	0.898005	0.485325	0.0467212	-0.0467212	-
UQCRC1	0.772974	0.0256939	1	0.635785	0	0	8.63655	8.63655	Myeloma-associated
HIBADH	0.509203	0.460795	0.716679	0.420264	0.000162483	0.00132415	3.78919	3.78919	Myeloma-associated
ATIC	-0.0542507	0.889997	0.794296	0.376545	0.000800423	0.00386145	3.09668	3.09668	-
HNRNPH3	-0.537705	0.392571	0.703798	0.274725	0.0158596	0.0336919	1.79971	1.79971	-
HNRNPH1	0.154161	0.760181	0.772148	0.439455	7.54535e-05	0.000818333	4.12232	4.12232	-
CASP14	0.262677	0.601729	0.745688	-0.113912	0.323197	0.261248	0.490533	-0.490533	-
YWHAB	-0.671054	0.23891	0.708482	-0.0552079	0.632766	0.398575	0.198757	-0.198757	-
SFN	-0.591226	0.157379	0.791162	-0.104974	0.362799	0.281658	0.440334	-0.440334	-
STIP1	-0.533496	0.173372	0.767909	0.22283	0.051609	0.0771836	1.28727	1.28727	-
S100A11	-0.161516	0.792387	0.7775	-0.225774	0.0485393	0.0737008	1.31391	-1.31391	-
FCGR2B	-1.80061	0.475452	0.719761	0.120748	0.294862	0.245924	0.530381	0.530381	-
CEACAM8	5.21322	0.0956125	0.887858	-0.414327	0.00019855	0.00153155	3.70213	-3.70213	-
PRDX2	0.302046	0.551446	0.733499	0.362243	0.0012913	0.00547032	2.88897	2.88897	Myeloma-associated
ARRB2	-1.15167	0.210825	0.725875	-0.168936	0.141687	0.153379	0.848668	-0.848668	-
DCTD	-0.51488	0.512749	0.723715	-0.290078	0.0107278	0.0251003	1.96949	-1.96949	Small plasma-cell marker associated
PYCR1	-0.891497	0.44355	0.711587	0.415284	0.00019124	0.00149921	3.71842	3.71842	-
GBP1	-0.303167	0.744975	0.76842	-0.0659604	0.567957	0.372726	0.245685	-0.245685	-
GBP2	-0.93755	0.249576	0.714422	-0.254167	0.0259653	0.0478643	1.58561	-1.58561	Small plasma-cell marker associated
ELF1	-0.760755	0.431965	0.708423	0.0223374	0.851206	0.471063	0.0699655	0.0699655	-
ICAM3	-0.723688	0.296229	0.711047	0.00531048	0.963442	0.501252	0.0161743	0.0161743	-
ACSL1	-0.326242	0.420598	0.70548	-0.0808928	0.483516	0.335716	0.315589	-0.315589	-
KIF5B	0.688251	0.282378	0.712877	-0.331747	0.00334934	0.0109677	2.47504	-2.47504	-
CSTF2	1.06487	0.401937	0.706691	0.401756	0.000327257	0.00217036	3.48511	3.48511	Myeloma-associated
LSP1	-1.21767	0.242914	0.710022	-0.400047	0.00034845	0.00225898	3.45786	-3.45786	Small plasma-cell marker associated
DUT	0.634801	0.295754	0.711387	0.257558	0.0239938	0.0450944	1.6199	1.6199	Myeloma-associated
ABCC1	-0.901225	0.0137431	1	-0.230901	0.0435555	0.0683643	1.36096	-1.36096	Small plasma-cell marker associated
MAN1A1	0.440223	0.281974	0.713417	0.109916	0.340545	0.27005	0.467825	0.467825	-
MCM4	0.698325	0.447358	0.713072	0.0561281	0.627101	0.396565	0.202663	0.202663	-
MCM5	-0.326152	0.382615	0.699343	0.132473	0.250187	0.221333	0.601735	0.601735	-
MCM7	-1.43475	0.041534	1	0.108549	0.346613	0.273359	0.460156	0.460156	-
GALNS	0.0807867	0.71534	0.765906	-0.254009	0.0260603	0.0478864	1.58402	-1.58402	-
SHMT1	1.72814	0.0618934	1	0.0252379	0.827212	0.464557	0.0823833	0.0823833	-
SHMT2	-0.77951	0.365552	0.698761	0.309296	0.00639234	0.0174965	2.19434	2.19434	-
EVI2B	1.20394	0.154695	0.798529	0.209343	0.0677785	0.0930674	1.16891	1.16891	-
EPHX2	1.24711	0.0744646	0.973289	0.0381198	0.741551	0.438562	0.129859	0.129859	-
HSPA4	-0.183833	0.580043	0.740539	0.319286	0.00482172	0.0142086	2.3168	2.3168	-
MPI	0.173233	0.755996	0.7722	0.434618	9.19187e-05	0.000923961	4.0366	4.0366	-
PFN2	-0.240813	0.854745	0.786756	0.0581271	0.617945	0.392237	0.20905	0.20905	-
BMI1	0.73009	0.444184	0.711944	-0.140991	0.220807	0.203843	0.655986	-0.655986	-
PHB	-0.109434	0.887811	0.793777	0.499106	5.2066e-06	0.000153271	5.28345	5.28345	-
PTPN7	-1.76611	0.19306	0.753889	-0.117777	0.306969	0.252805	0.512906	-0.512906	-
SERPINB6	-0.746863	0.10204	0.870526	-0.0104895	0.927773	0.4941	0.0325581	-0.0325581	-
RDX	-0.864636	0.171855	0.769059	-0.192649	0.0932271	0.115927	1.03046	-1.03046	-
RPA3	-0.857195	0.0873076	0.913612	0.25025	0.0284125	0.0508799	1.54649	1.54649	-
RFC4	0.788899	0.35302	0.697915	0.085362	0.459616	0.32675	0.337605	0.337605	-
RFC2	-0.631389	0.624395	0.750418	0.258794	0.023308	0.0441796	1.6325	1.6325	-
RFC1	-0.340429	0.67507	0.760152	0.2365	0.0386055	0.0631726	1.41335	1.41335	-
RPL22	-0.231924	0.774501	0.774877	0.3629	0.0012638	0.00540139	2.89832	2.89832	-
GTF2F1	-0.483093	0.445903	0.712063	0.32436	0.00416402	0.0128755	2.38049	2.38049	-
SPR	-0.0984375	0.873748	0.791832	0.240996	0.0349804	0.0590493	1.45618	1.45618	-
IDUA	0.696704	0.450643	0.712732	0.202823	0.0769509	0.101507	1.11379	1.11379	-
SAA4	-1.8385	0.307982	0.714981	-0.246885	0.0306683	0.0537844	1.51331	-1.51331	Small plasma-cell marker associated
AGL	-0.0713794	0.837579	0.784082	-0.198459	0.0836287	0.107466	1.07764	-1.07764	-
MYH9	-0.864397	0.289198	0.714471	-0.410616	0.000235171	0.00171325	3.62862	-3.62862	Small plasma-cell marker associated
MYH10	-0.552618	0.216454	0.717442	-0.402913	0.000313591	0.00209903	3.50364	-3.50364	Small plasma-cell marker associated
COPB2	-0.272425	0.214683	0.719142	0.350413	0.00188886	0.00723664	2.7238	2.7238	-
SOAT1	0.323799	0.539229	0.729577	-0.0939324	0.415661	0.306844	0.38126	-0.38126	-
ADD1	0.459937	0.862867	0.787743	-0.27838	0.0144764	0.0315193	1.83934	-1.83934	-
BSG	0.0383167	0.786149	0.778881	-0.108917	0.344972	0.272437	0.462216	-0.462216	-
FUS	-0.49579	0.227249	0.715561	0.34413	0.00229898	0.00823894	2.63846	2.63846	-
NUP214	-0.153033	0.614919	0.748114	0.158289	0.168826	0.171556	0.772561	0.772561	-
DEK	-0.589173	0.402573	0.706375	-0.276224	0.0152791	0.0327968	1.8159	-1.8159	Small plasma-cell marker associated
GLRX	0.299772	0.587214	0.740685	0.3262	0.00394605	0.0124144	2.40384	2.40384	Myeloma-associated
PPM1A	0.112526	0.884583	0.792938	-0.124507	0.279999	0.238491	0.552844	-0.552844	-
HMGCL	0.670838	0.16466	0.793226	-0.20937	0.0677434	0.0931079	1.16913	-1.16913	-
PSMC2	0.0959845	0.658218	0.754419	0.389532	0.000509161	0.00284668	3.29314	3.29314	-
GGT5	1.08639	0.290692	0.712571	-0.393659	0.000439354	0.00259733	3.35719	-3.35719	-
ARL2	0.45734	0.0756372	0.956142	-0.259661	0.0228365	0.0435435	1.64137	-1.64137	-
ARL3	-0.550922	0.262234	0.708499	0.147037	0.201488	0.192157	0.695751	0.695751	-
MAP2K2	-0.101072	0.835171	0.785224	-0.0206373	0.858361	0.473298	0.0663299	-0.0663299	-
ATP5F1C	0.590113	0.747479	0.768942	0.343946	0.00231212	0.00825526	2.63599	2.63599	Myeloma-associated
ATP6V1E1	-0.970633	0.389983	0.701703	-0.170514	0.137965	0.150878	0.860231	-0.860231	-
CPOX	-0.271934	0.673272	0.759361	0.152058	0.186392	0.182899	0.729574	0.729574	-
RPL4	0.604797	0.710277	0.766648	0.565487	1.4779e-07	4.26362e-05	6.83035	6.83035	Myeloma-associated
NUDT1	0.884643	0.518118	0.725968	-0.243888	0.0328031	0.0564979	1.48409	-1.48409	-
LONP1	0.82725	0.298302	0.711587	0.344892	0.00224527	0.00809674	2.64873	2.64873	Myeloma-associated
PGM1	-0.288765	0.615054	0.748016	-0.0085178	0.94134	0.496559	0.0262536	-0.0262536	-
PPP1CC	-0.938382	0.529178	0.729369	0.103949	0.367526	0.284333	0.434712	0.434712	-
GNL1	0.293548	0.768142	0.771412	0.13892	0.231377	0.210968	0.635679	0.635679	-
POLR2I	-0.0566919	0.937341	0.800456	0.144552	0.21282	0.199405	0.671987	0.671987	-
DLST	-0.165531	0.732907	0.76926	0.0903044	0.433962	0.314954	0.362548	0.362548	-
GPX4	0.274158	0.393882	0.704691	-0.00841264	0.942064	0.49685	0.0259197	-0.0259197	-
SRP14	0.0115082	0.974703	0.806512	0.28645	0.0117871	0.0269452	1.92859	1.92859	-
NUP62	0.499346	0.366884	0.699377	0.116541	0.312098	0.255426	0.505708	0.505708	-
HPCAL1	-0.00350066	0.996836	0.810879	-0.166491	0.147607	0.157774	0.830894	-0.830894	-
TAGLN2	-0.995363	0.133622	0.846113	-0.435564	8.84557e-05	0.000904917	4.05327	-4.05327	Small plasma-cell marker associated
TALDO1	0.493444	0.508858	0.723235	-0.112861	0.327706	0.263931	0.484515	-0.484515	-
SNCA	0.436487	0.374422	0.699503	-0.369814	0.00100502	0.00456598	2.99782	-2.99782	-
ETFB	1.1799	0.0849829	0.92564	0.48144	1.2058e-05	0.000244974	4.91872	4.91872	Myeloma-associated
RBMX	-1.76187	0.222638	0.718014	0.331721	0.00335197	0.0109639	2.4747	2.4747	-
LIPA	0.816513	0.0447823	1	0.0988222	0.39172	0.295909	0.407025	0.407025	-
ATP6V1A	-0.328811	0.188326	0.757608	-0.0822073	0.476418	0.333194	0.322011	-0.322011	-
HSPA9	0.21625	0.572376	0.741409	0.547663	4.12246e-07	5.17084e-05	6.38484	6.38484	-
EIF4A3	-0.580915	0.211537	0.724007	0.202035	0.078125	0.102494	1.10721	1.10721	-
IGHMBP2	-0.341928	0.745878	0.769122	-0.391766	0.000470198	0.00271839	3.32772	-3.32772	Small plasma-cell marker associated
RPS19	-0.0523602	0.906737	0.795705	0.576502	7.5805e-08	3.64484e-05	7.1203	7.1203	-
RPL3	0.0810678	0.805768	0.779152	0.221515	0.0530301	0.0784548	1.27548	1.27548	-
DDOST	0.511539	0.450326	0.712556	0.343157	0.00236919	0.00842774	2.6254	2.6254	Myeloma-associated
ANP32A	0.2587	0.841732	0.784578	0.46698	2.32512e-05	0.00037684	4.63356	4.63356	Myeloma-associated
FEN1	-0.810765	0.412119	0.704565	0.305589	0.0070814	0.018708	2.14988	2.14988	-
CAPG	0.0406188	0.968555	0.807793	-0.356643	0.00154863	0.00622237	2.81005	-2.81005	-
CEACAM6	-0.128855	0.869634	0.790378	-0.245675	0.0315151	0.0548031	1.50148	-1.50148	-
TXLNA	-1.18723	0.510313	0.72352	-0.139071	0.227204	0.20815	0.643584	-0.643584	-
CCT6A	-0.439587	0.219001	0.718323	0.135102	0.240846	0.215916	0.618261	0.618261	-
PSMB10	-0.370403	0.243308	0.709976	0.0423787	0.713855	0.429401	0.14639	0.14639	-
RPL13A	0.391155	0.421946	0.705011	0.449288	5.00836e-05	0.000620115	4.3003	4.3003	Myeloma-associated
ARL1	-1.0842	0.238646	0.708914	-0.23771	0.0376007	0.0621631	1.4248	-1.4248	Small plasma-cell marker associated
STAT3	1.92571	0.240767	0.707928	-0.237526	0.0377522	0.0622708	1.42306	-1.42306	-
USP8	-0.0548895	0.944255	0.803981	-0.162433	0.160939	0.166652	0.79334	-0.79334	-
PEX19	-1.32819	0.0694882	0.990473	-0.126794	0.271206	0.233484	0.566701	-0.566701	-
MDH1	-0.414473	0.413053	0.703384	0.212077	0.0642053	0.0898286	1.19243	1.19243	-
MDH2	-0.0131821	0.982623	0.808431	0.475472	1.58636e-05	0.000295258	4.7996	4.7996	-
RFC5	0.208747	0.693127	0.765307	0.031968	0.782136	0.450917	0.106718	0.106718	-
RFC3	1.42767	0.426526	0.706866	0.232794	0.0418263	0.0666658	1.37855	1.37855	Myeloma-associated
HADHA	0.349651	0.346987	0.697129	0.29899	0.00847164	0.0209965	2.07203	2.07203	Myeloma-associated
EIF2S3	0.323846	0.303708	0.712702	0.373074	0.000900619	0.00419742	3.04546	3.04546	Myeloma-associated
CETN2	0.135949	0.689715	0.763732	0.0762921	0.508796	0.347251	0.293456	0.293456	-
EIF2D	-0.341613	0.786327	0.778612	-0.156896	0.172644	0.174636	0.76285	-0.76285	-
MNDA	0.73936	0.534033	0.728522	-0.38012	0.000707926	0.00352729	3.15001	-3.15001	-
BUD31	0.255398	0.659389	0.755512	-0.0759241	0.510848	0.348322	0.291709	-0.291709	-
UBA7	-0.715795	0.101076	0.881849	-0.314712	0.00549232	0.015766	2.26024	-2.26024	Small plasma-cell marker associated
NAA10	-0.092881	0.877806	0.791781	0.181424	0.11422	0.132922	0.942258	0.942258	-
PPP1R2	-0.111108	0.794705	0.779333	0.251775	0.0274376	0.0495028	1.56165	1.56165	-
CSK	-1.07053	0.0433684	1	-0.0671171	0.561175	0.36979	0.250901	-0.250901	-
GARS1	1.59188	0.0650276	0.975043	0.345313	0.00221612	0.00800163	2.65441	2.65441	Myeloma-associated
EIF1	0.103212	0.646108	0.751986	0.38869	0.000524581	0.00288261	3.28019	3.28019	-
ACTR1B	0.287595	0.811211	0.779195	-0.222961	0.0514686	0.0772138	1.28846	-1.28846	-
ECI1	1.2688	0.00188915	1	0.334955	0.00304247	0.0102299	2.51677	2.51677	Myeloma-associated
TMPO	-0.597553	0.508702	0.723903	-0.003996	0.972509	0.503518	0.0121062	-0.0121062	-
TMPO	-0.99354	0.370095	0.70087	-0.003996	0.972509	0.503518	0.0121062	-0.0121062	-
STAT1	-0.0783634	0.745905	0.768922	0.149745	0.193241	0.187705	0.7139	0.7139	-
STAT5A	-0.507027	0.417225	0.704944	-0.309953	0.00627657	0.017278	2.20228	-2.20228	Small plasma-cell marker associated
MTREX	0.754002	0.246927	0.713326	0.0395131	0.732451	0.435143	0.135221	0.135221	-
AKR1C3	-1.16292	0.033637	1	-0.0982439	0.394508	0.297159	0.403944	-0.403944	-
ARHGAP25	-0.992837	0.0323785	1	-0.210001	0.0669052	0.0924403	1.17454	-1.17454	-
MTOR	-0.302757	0.193944	0.753938	0.11733	0.308818	0.253966	0.510298	0.510298	-
EPS15	0.131123	0.721185	0.767892	-0.265945	0.0196592	0.0388725	1.70643	-1.70643	-
CASP3	-0.129015	0.683595	0.761335	0.00828119	0.942969	0.497055	0.0255026	0.0255026	-
RPS27	-0.242034	0.423631	0.705783	0.475288	1.59971e-05	0.000295835	4.79596	4.79596	-
LRPPRC	0.348202	0.180965	0.758843	0.33782	0.0027899	0.00957029	2.55441	2.55441	Myeloma-associated
ACAA2	-0.426551	0.253279	0.714978	0.337373	0.00282801	0.00966653	2.54852	2.54852	-
RPL35	1.40789	0.23752	0.710442	0.316664	0.00532031	0.0153486	2.27406	2.27406	Myeloma-associated
WAS	-0.964406	0.331296	0.700552	-0.304064	0.00738337	0.0193113	2.13175	-2.13175	Small plasma-cell marker associated
CDKN2C	0.127622	0.809741	0.779295	-0.145144	0.2074	0.196238	0.68319	-0.68319	-
PRCP	0.264733	0.761992	0.772176	0.185946	0.105361	0.125811	0.977318	0.977318	-
ECE1	1.12309	0.325179	0.703508	-0.0790525	0.493547	0.340305	0.306672	-0.306672	-
MTHFR	-0.0833871	0.727772	0.768528	-0.147624	0.206255	0.195668	0.685596	-0.685596	-
SLC1A4	-0.0760198	0.903753	0.795504	-0.0877806	0.446959	0.320436	0.349733	-0.349733	-
PAFAH1B1	-0.0432526	0.859611	0.78726	0.30041	0.00815377	0.020544	2.08864	2.08864	-
CRAT	1.73175	0.138976	0.837164	0.292339	0.0101106	0.0240265	1.99522	1.99522	Myeloma-associated
MATR3	0.29692	0.61823	0.747417	0.487066	9.27055e-06	0.000213958	5.03289	5.03289	Myeloma-associated
MSH2	-0.554862	0.411062	0.704497	0.185236	0.106715	0.12685	0.971773	0.971773	-
GRK6	-0.0651629	0.934843	0.799703	-0.0659078	0.568266	0.372759	0.245448	-0.245448	-
GPD2	-0.851501	0.341769	0.69922	-0.253273	0.0265074	0.0484609	1.57663	-1.57663	Small plasma-cell marker associated
SSR1	0.481636	0.394533	0.704764	0.418871	0.000171506	0.00138593	3.76572	3.76572	Myeloma-associated
ALDH3B1	-0.896886	0.408271	0.703892	-0.000893843	0.99392	0.50894	0.00264852	-0.00264852	-
ZAP70	-1.46164	0.0925484	0.892919	-0.49695	5.78152e-06	0.000163521	5.23796	-5.23796	Small plasma-cell marker associated
SYK	-1.0238	0.188281	0.758308	-0.19399	0.0909383	0.11362	1.04125	-1.04125	-
RANBP1	-1.35257	0.0496265	1	0.162548	0.157543	0.164435	0.802601	0.802601	-
NAMPT	-0.129816	0.611034	0.747589	0.162811	0.156865	0.164084	0.804473	0.804473	-
PSMC4	0.0321002	0.580831	0.739909	0.334061	0.00312535	0.0104235	2.5051	2.5051	-
TSFM	0.52564	0.0625523	1	0.392607	0.000456252	0.00266987	3.3408	3.3408	Myeloma-associated
VDAC2	0.373406	0.67833	0.759625	0.332273	0.00329721	0.0108462	2.48185	2.48185	Myeloma-associated
ACADSB	-0.502041	0.140239	0.828914	0.183527	0.11003	0.129668	0.958487	0.958487	-
CBX5	-0.805936	0.258251	0.713316	0.143357	0.213097	0.19947	0.671422	0.671422	-
USP5	-0.581145	0.116609	0.868597	-0.043588	0.706056	0.425953	0.151161	-0.151161	-
RANGAP1	-1.27499	0.150218	0.814252	0.328619	0.00367509	0.0117803	2.43473	2.43473	-
RECQL	-0.499198	0.513885	0.724433	0.41795	0.000177716	0.00142415	3.75027	3.75027	-
NOP2	0.864258	0.315747	0.710621	0.267259	0.0190448	0.0381281	1.72022	1.72022	Myeloma-associated
ATRX	-0.0599513	0.859241	0.787129	0.00712445	0.950937	0.498341	0.0218482	0.0218482	-
CRK	-0.171749	0.649128	0.753728	0.142805	0.214879	0.200552	0.667806	0.667806	-
CRKL	-0.525531	0.0381577	1	-0.240838	0.0351026	0.0591517	1.45466	-1.45466	Small plasma-cell marker associated
MTIF2	0.746603	0.356141	0.696533	-0.414691	0.000201427	0.00154138	3.69588	-3.69588	-
BAG6	0.273199	0.384943	0.698438	0.186521	0.106681	0.126861	0.971915	0.971915	-
NSF	-0.0558088	0.956416	0.804839	0.226721	0.0475853	0.0728272	1.32253	1.32253	-
CDKN1B	-0.0697028	0.893557	0.79522	0.108161	0.352354	0.275626	0.453021	0.453021	-
MAP2K3	0.0174357	0.987536	0.809396	-0.408513	0.000254559	0.00179555	3.59421	-3.59421	-
BRCC3	-1.70455	0.0786382	0.939233	-0.281797	0.0132787	0.0293772	1.87684	-1.87684	Small plasma-cell marker associated
RPL27A	-0.374151	0.639553	0.750155	0.520795	1.7507e-06	8.4177e-05	5.75679	5.75679	-
RPL5	-0.000402987	0.999135	0.811034	0.530706	1.04019e-06	6.38482e-05	5.98289	5.98289	-
RPL21	-0.115608	0.727531	0.768507	0.421368	0.000155648	0.00127929	3.80786	3.80786	-
RPL28	0.837723	0.567063	0.739784	0.436458	8.52968e-05	0.000885156	4.06907	4.06907	Myeloma-associated
RPS9	0.513869	0.438991	0.713191	0.509201	3.16099e-06	0.000115432	5.50018	5.50018	Myeloma-associated
RPS5	0.675103	0.276704	0.715768	0.465718	2.45911e-05	0.000394128	4.60922	4.60922	Myeloma-associated
RPS10	-0.110296	0.701866	0.7652	0.38543	0.000588462	0.00311497	3.23028	3.23028	-
GNPDA1	0.00357556	0.997047	0.81067	0.26229	0.0214573	0.0415452	1.66842	1.66842	-
UTRN	-0.130635	0.794834	0.779018	-0.0321783	0.780738	0.450562	0.107495	-0.107495	-
IQGAP1	-0.719327	0.293155	0.711061	-0.129239	0.262014	0.228365	0.581675	-0.581675	-
GYG1	-0.349682	0.730367	0.769157	-0.191309	0.0955612	0.117915	1.01972	-1.01972	-
STT3A	1.11913	0.259283	0.711063	0.436826	8.40268e-05	0.000881489	4.07558	4.07558	Myeloma-associated
RABIF	-0.576321	0.221995	0.717946	0.21192	0.0644072	0.0900674	1.19107	1.19107	-
CAPZA2	-1.23511	0.054448	1	-0.391582	0.0004733	0.00271457	3.32486	-3.32486	Small plasma-cell marker associated
CAPZB	-0.619883	0.486573	0.721461	-0.550134	3.5883e-07	5.75106e-05	6.44511	-6.44511	Small plasma-cell marker associated
RPL29	1.86865	0.427132	0.706518	0.525948	1.33799e-06	7.28299e-05	5.87355	5.87355	Myeloma-associated
UQCRFS1	-0.186467	0.731545	0.769228	0.443688	6.33403e-05	0.000719413	4.19832	4.19832	-
ATP5PO	-1.52077	0.38511	0.698376	0.34852	0.00200484	0.00751141	2.69792	2.69792	-
LIMS1	0.021681	0.931151	0.798912	-0.409065	0.000249332	0.00176299	3.60322	-3.60322	-
PREP	-0.394049	0.240414	0.708696	-0.104553	0.364734	0.28278	0.438024	-0.438024	-
ME1	0.152391	0.804853	0.779137	0.0980073	0.395652	0.29771	0.402687	0.402687	-
IREB2	-2.41006	0.246964	0.712836	-0.11457	0.320399	0.259787	0.494309	-0.494309	-
PIP4K2A	-1.02316	0.103727	0.867823	-0.216599	0.0586331	0.0844489	1.23186	-1.23186	-
ARCN1	1.02904	0.0756619	0.952977	0.325175	0.0040662	0.0126271	2.39081	2.39081	Myeloma-associated
LSS	0.702437	0.433363	0.709036	-0.0812083	0.481807	0.335175	0.317127	-0.317127	-
PPP3CC	-1.09569	0.331402	0.699494	0.0922499	0.424092	0.310682	0.37254	0.37254	-
GCLC	0.220038	0.576058	0.740639	-0.0909091	0.434796	0.3154	0.361715	-0.361715	-
GCLM	-0.176033	0.548477	0.732363	-0.367291	0.00109329	0.00486735	2.96126	-2.96126	-
PSMD8	1.07122	0.200612	0.744755	0.0141438	0.902687	0.486852	0.0444626	0.0444626	-
SERPINB10	-0.111534	0.774256	0.775304	-0.176403	0.124722	0.141435	0.904058	-0.904058	-
PRRC2A	0.288063	0.656083	0.75272	-0.233766	0.0409602	0.0658676	1.38764	-1.38764	-
GSS	0.319176	0.735002	0.769128	-0.18655	0.104219	0.124808	0.982054	-0.982054	-
CCT5	-0.498942	0.401676	0.706591	0.135496	0.239466	0.215013	0.620756	0.620756	-
HSPA13	0.736106	0.141618	0.82858	0.110574	0.337652	0.268494	0.47153	0.47153	-
IDH2	0.564342	0.48948	0.720222	0.424313	0.000138698	0.00119087	3.85793	3.85793	Myeloma-associated
PITPNB	0.40746	0.532554	0.729089	0.107629	0.350734	0.274956	0.455022	0.455022	-
CD97	0.655473	0.609236	0.74618	0.208712	0.0686255	0.093873	1.16351	1.16351	-
MARCKSL1	-0.0622207	0.858878	0.78763	0.499033	5.18554e-06	0.000154225	5.28521	5.28521	-
PXN	-1.31556	0.0360556	1	-0.329644	0.00356534	0.0115052	2.4479	-2.4479	Small plasma-cell marker associated
MAPKAPK2	-0.5007	0.322446	0.70911	-0.340949	0.00253581	0.00889972	2.59588	-2.59588	Small plasma-cell marker associated
ALDH9A1	-0.26013	0.4223	0.704921	0.391056	0.000482268	0.00276051	3.31671	3.31671	-
RPL34	-0.121022	0.789875	0.778342	0.432728	8.47764e-05	0.000882932	4.07173	4.07173	-
RPIA	-0.593432	0.418768	0.7048	-0.282849	0.012928	0.0289341	1.88847	-1.88847	Small plasma-cell marker associated
LMAN1	1.50181	0.055831	1	0.34597	0.00217126	0.00787909	2.66329	2.66329	Myeloma-associated
NASP	-0.333136	0.626061	0.750857	0.321573	0.00451459	0.0136236	2.34538	2.34538	-
FASN	-0.109581	0.666644	0.757808	-0.0714023	0.536395	0.359454	0.270516	-0.270516	-
FNTA	-0.0397143	0.729946	0.769416	-0.178592	0.122694	0.13974	0.911176	-0.911176	-
CCT3	-0.342224	0.0945541	0.892385	0.20937	0.0677434	0.0930635	1.16913	1.16913	-
MRPL19	0.847963	0.580889	0.73971	0.275724	0.0154706	0.0331091	1.81049	1.81049	Myeloma-associated
ARRB1	-0.951934	0.103187	0.873858	-0.393317	0.000444782	0.00261868	3.35185	-3.35185	Small plasma-cell marker associated
TUFM	1.24227	0.0584262	1	0.493875	6.70607e-06	0.00017749	5.17353	5.17353	Myeloma-associated
ALDH7A1	2.35604	0.0323145	1	0.036963	0.749132	0.440697	0.125442	0.125442	-
INPP1	2.28134	0.100187	0.88524	-0.0686945	0.55199	0.36549	0.258068	-0.258068	-
SRP9	0.150391	0.769064	0.77189	0.322993	0.00433284	0.0132695	2.36323	2.36323	-
PCYT1A	-0.036873	0.949879	0.80442	-0.128372	0.265251	0.230212	0.576343	-0.576343	-
CARS	0.756694	0.134939	0.843655	0.302645	0.00767468	0.0197862	2.11494	2.11494	Myeloma-associated
HARS2	-0.725169	0.457261	0.715359	0.128066	0.270247	0.233076	0.568239	0.568239	-
SARS	0.25971	0.396491	0.705714	0.197855	0.0845893	0.108266	1.07268	1.07268	-
PPM1F	-0.122049	0.813584	0.779529	-0.0254219	0.825971	0.464222	0.0830352	-0.0830352	-
CASP4	-0.0244119	0.975832	0.806868	-0.00636206	0.956192	0.499552	0.0194551	-0.0194551	-
PSMB3	-0.0482577	0.95484	0.804686	0.0241601	0.834488	0.466916	0.0785801	0.0785801	-
PSMB2	-0.128948	0.425464	0.706458	0.380672	0.000694547	0.00347865	3.1583	3.1583	-
MCM2	-0.187548	0.791863	0.777646	0.206793	0.0712546	0.0961923	1.14719	1.14719	-
ACADVL	0.551916	0.197783	0.750336	0.306851	0.0068398	0.0182705	2.16496	2.16496	Myeloma-associated
YLPM1	-0.718075	0.244333	0.711169	-0.135207	0.240477	0.21572	0.618926	-0.618926	-
VPS41	0.137689	0.643725	0.751992	-0.269415	0.0180731	0.0368735	1.74297	-1.74297	-
TMED10	0.513187	0.188457	0.756378	0.398207	0.00037268	0.00234748	3.42866	3.42866	Myeloma-associated
RBM25	0.901926	0.431768	0.708434	0.261528	0.0218497	0.042051	1.66055	1.66055	Myeloma-associated
EIF2B2	0.261894	0.399025	0.705871	-0.117935	0.306318	0.252485	0.513828	-0.513828	-
HINT1	0.249601	0.483872	0.719921	0.492586	7.13318e-06	0.000182111	5.14672	5.14672	-
FHIT	3.93206	0.188781	0.755927	-0.0234502	0.839287	0.46842	0.0760897	-0.0760897	-
NUP153	-0.0693259	0.927999	0.797987	-0.112835	0.327819	0.263949	0.484365	-0.484365	-
RANBP2	1.07177	0.235521	0.706907	0.432725	9.92252e-05	0.000963824	4.00338	4.00338	Myeloma-associated
RGS19	1.16917	0.137059	0.837265	-0.287449	0.0114867	0.026447	1.9398	-1.9398	-
RGS3	-0.00489445	0.98995	0.809459	0.145728	0.209083	0.197249	0.67968	0.67968	-
TSC2	-0.20607	0.744689	0.768812	-0.0410905	0.722195	0.432254	0.141346	-0.141346	-
NDUFV1	-0.78083	0.199976	0.747198	0.433698	9.54057e-05	0.000942592	4.02043	4.02043	-
GSK3B	-0.589026	0.846419	0.785564	-0.234535	0.0442885	0.0690266	1.35371	-1.35371	Small plasma-cell marker associated
TAF6	-0.639201	0.321934	0.710241	-0.384431	0.000609418	0.00316778	3.21508	-3.21508	Small plasma-cell marker associated
GZMK	-2.16093	0.211213	0.725048	-0.284621	0.0127057	0.0285251	1.896	-1.896	Small plasma-cell marker associated
NT5C2	-0.879453	0.250199	0.715025	-0.212104	0.0641717	0.0898251	1.19266	-1.19266	-
SEPHS1	-0.246558	0.819445	0.781469	0.254929	0.0255105	0.0472372	1.59328	1.59328	-
SELENOP	-0.418626	0.543934	0.731087	-0.0982439	0.394508	0.297081	0.403944	-0.403944	-
CAMP	1.006	0.0967845	0.886853	-0.456806	3.63199e-05	0.000503748	4.43986	-4.43986	-
MTHFS	1.57211	0.0773977	0.940635	0.0313108	0.786509	0.452354	0.104297	0.104297	-
GMPS	0.652766	0.391916	0.702988	0.289789	0.0108091	0.02527	1.96621	1.96621	Myeloma-associated
LIG3	0.203925	0.640766	0.750561	0.172546	0.138787	0.15149	0.857652	0.857652	-
MRE11	-1.46289	0.0234399	1	0.262948	0.0211239	0.0410927	1.67523	1.67523	-
HNMT	-0.827613	0.353627	0.697921	-0.0847048	0.463089	0.328006	0.334335	-0.334335	-
IDH3A	1.56592	0.0280166	1	0.501551	4.61986e-06	0.00014331	5.33537	5.33537	Myeloma-associated
SULT1A1	1.31381	0.10934	0.882793	-0.250355	0.0283443	0.0507893	1.54753	-1.54753	-
PPOX	0.744608	0.230955	0.711703	-0.129108	0.262503	0.228584	0.580866	-0.580866	-
GDI2	-0.41452	0.136677	0.839371	-0.14149	0.219164	0.202845	0.659232	-0.659232	-
EMD	0.396738	0.0992829	0.890892	0.00389085	0.973235	0.503803	0.0117823	0.0117823	-
CPT1A	0.325145	0.4538	0.714138	0.0476103	0.680339	0.416535	0.167275	0.167275	-
GATM	-0.63774	0.200103	0.746062	-0.0535517	0.643019	0.402135	0.191776	-0.191776	-
SERPINB8	-0.700518	0.285684	0.712909	-0.491292	6.59539e-06	0.000176177	5.18076	-5.18076	Small plasma-cell marker associated
SERPINB9	0.605056	0.499861	0.722303	-0.308849	0.00647215	0.0176147	2.18895	-2.18895	-
SERPINH1	-0.190414	0.526178	0.728713	-0.282717	0.0129714	0.0289639	1.88701	-1.88701	-
ST13	-0.37067	0.0356244	1	0.141858	0.217958	0.202313	0.661628	0.661628	-
VASP	0.093214	0.949	0.804462	-0.395946	0.000404565	0.00246231	3.39301	-3.39301	-
DNM2	-0.391526	0.454914	0.714917	-0.161076	0.161378	0.166927	0.792156	-0.792156	-
METAP2	-0.0471422	0.815358	0.780796	-0.222514	0.0519471	0.0774885	1.28444	-1.28444	-
CDK7	0.591152	0.571529	0.740865	0.0725853	0.52965	0.356841	0.276011	0.276011	-
RASSF2	0.00832356	0.996592	0.811061	0.13008	0.258901	0.226473	0.586866	0.586866	-
CDK9	1.27111	0.604911	0.745894	-0.0711131	0.53805	0.360312	0.269178	-0.269178	-
LRBA	0.0114746	0.995851	0.811412	-0.188023	0.101477	0.123005	0.993632	-0.993632	-
PPT1	1.94466	0.214309	0.720676	0.377123	0.000784749	0.00379854	3.10527	3.10527	Myeloma-associated
RPL14	0.420767	0.412986	0.703616	0.377912	0.000763827	0.00372855	3.117	3.117	Myeloma-associated
CCT8	-0.860529	0.206482	0.730528	0.254693	0.0256509	0.0474363	1.5909	1.5909	-
CCT4	-0.5358	0.369842	0.700774	0.236001	0.039027	0.0636818	1.40863	1.40863	-
ANXA11	-1.21518	0.198976	0.749118	-0.388427	0.000529487	0.00289852	3.27614	-3.27614	Small plasma-cell marker associated
PAPOLA	-0.00873824	0.995747	0.811517	0.23863	0.036851	0.0612394	1.43355	1.43355	-
FXR1	-0.0832751	0.62872	0.752223	0.269546	0.0180152	0.0368859	1.74436	1.74436	-
FXR2	0.195497	0.42354	0.70597	0.202745	0.0770676	0.101568	1.11313	1.11313	-
GZMM	-1.71733	0.298337	0.71118	-0.133104	0.247923	0.220275	0.605684	-0.605684	-
RAB5C	-0.666376	0.442511	0.711238	-0.336979	0.00286202	0.00974814	2.54333	-2.54333	Small plasma-cell marker associated
RAB7A	-0.103063	0.606112	0.746313	-0.393606	0.000440185	0.00259692	3.35636	-3.35636	-
RAB9A	-0.118762	0.909068	0.795935	0.00368053	0.974686	0.504373	0.0111352	0.0111352	-
RAB27A	-0.253735	0.718385	0.766324	-0.398128	0.000373752	0.00234911	3.42742	-3.42742	Small plasma-cell marker associated
DAP3	-0.129927	0.787279	0.778442	0.267995	0.0187081	0.0377684	1.72797	1.72797	-
DUSP3	1.09678	0.497621	0.72238	-0.215206	0.0603063	0.0860852	1.21964	-1.21964	-
SMARCA2	-0.834868	0.323745	0.705694	-0.0318892	0.78266	0.450949	0.106427	-0.106427	-
IDH3G	0.535658	0.503329	0.72339	0.392581	0.000456682	0.00266698	3.34039	3.34039	Myeloma-associated
GALK1	1.27288	0.192211	0.755686	0.182584	0.114416	0.133097	0.941512	0.941512	-
SSR4	-0.946518	0.545932	0.730937	0.302829	0.00763635	0.0197226	2.11711	2.11711	-
BCAP31	0.367267	0.0218733	1	0.219202	0.0556093	0.0813529	1.25485	1.25485	-
MECP2	0.0930944	0.909415	0.795837	0.193727	0.0913835	0.114078	1.03913	1.03913	-
HCFC1	0.45058	0.426483	0.707133	-0.0052579	0.963805	0.50126	0.0160109	-0.0160109	-
ALDH3A2	0.279908	0.573571	0.74074	0.0614386	0.59483	0.382872	0.225607	0.225607	-
ALDH5A1	0.755126	0.198104	0.749091	0.143357	0.213097	0.199405	0.671422	0.671422	-
HSD17B4	1.07931	0.201236	0.74388	0.10061	0.383177	0.291824	0.416601	0.416601	-
PSMD7	-0.0796597	0.847933	0.785285	0.284293	0.0128133	0.028722	1.89234	1.89234	-
SUOX	0.979672	0.170701	0.774904	-0.163442	0.155248	0.162923	0.808974	-0.808974	-
SGSH	-0.165855	0.826798	0.782663	-0.187549	0.102352	0.123392	0.989903	-0.989903	-
STAT5B	-0.272948	0.474141	0.720295	-0.243125	0.0333657	0.0570581	1.4767	-1.4767	Small plasma-cell marker associated
USP11	-0.357515	0.623101	0.750164	-0.182633	0.111796	0.131266	0.951573	-0.951573	-
VAMP7	0.376655	0.3288	0.701266	-0.319523	0.00478911	0.0141269	2.31975	-2.31975	-
RPS6KA3	-0.59562	0.416003	0.704942	-0.122062	0.289607	0.242945	0.538191	-0.538191	-
HDGF	0.25107	0.823892	0.782692	0.146748	0.202383	0.192819	0.693826	0.693826	-
UBE2E1	-2.25305	0.36932	0.700168	0.0353203	0.765126	0.445203	0.116267	0.116267	-
NDUFA8	0.660708	0.380933	0.700335	0.523345	1.53335e-06	7.76064e-05	5.81436	5.81436	Myeloma-associated
HNRNPA3	0.0158941	0.976452	0.806803	0.465534	2.47924e-05	0.000395159	4.60568	4.60568	-
PGD	0.546077	0.283823	0.713923	-0.393685	0.000438939	0.0026002	3.3576	-3.3576	-
HNRNPM	-0.510476	0.374437	0.698776	0.489852	8.12597e-06	0.000198667	5.09012	5.09012	-
KPNA1	0.346746	0.742183	0.768975	0.00420632	0.971058	0.503308	0.0127546	0.0127546	-
NCBP2	-0.595186	0.334769	0.700623	0.278853	0.0143052	0.0312408	1.84451	1.84451	-
RAP1GDS1	0.0462653	0.952358	0.804945	-0.248462	0.0295927	0.0523756	1.52882	-1.52882	-
JAK3	0.0231796	0.973186	0.807378	0.0206373	0.858361	0.473207	0.0663299	0.0663299	-
POLR2H	-0.439931	0.0946196	0.890576	-0.222514	0.0519471	0.0774484	1.28444	-1.28444	-
POLR2J	-0.844986	0.348899	0.698944	-0.121379	0.292332	0.24452	0.534124	-0.534124	-
ARHGDIA	-0.546385	0.173393	0.767023	0.0892003	0.439621	0.317067	0.356921	0.356921	-
ARHGDIB	-1.31784	0.195416	0.748736	-0.419133	0.000169769	0.00137575	3.77014	-3.77014	Small plasma-cell marker associated
AGFG1	-0.188401	0.930951	0.798939	-0.0727956	0.528456	0.356452	0.276991	-0.276991	-
HNRNPF	-1.0535	0.073436	0.978304	-0.0389347	0.736224	0.436575	0.13299	-0.13299	-
STAT2	0.160147	0.796927	0.778646	0.0645407	0.576332	0.375659	0.239327	0.239327	-
GTF2A1	0.234989	0.802242	0.778786	0.0925916	0.422372	0.309815	0.374305	0.374305	-
GTF2A2	0.481663	0.682423	0.7615	-0.198459	0.0836287	0.107418	1.07764	-1.07764	-
RBM5	-0.0741156	0.901177	0.795663	-0.207845	0.0698041	0.0949003	1.15612	-1.15612	-
RIDA	-0.0738784	0.810487	0.778931	-0.0717966	0.534142	0.358444	0.272343	-0.272343	-
SMS	0.862598	0.384576	0.698871	-0.216021	0.059323	0.0851026	1.22678	-1.22678	-
HK2	0.48332	0.604549	0.746511	0.175404	0.126897	0.142835	0.896549	0.896549	-
HK3	1.91312	0.191578	0.754909	0.0705347	0.541368	0.361694	0.266508	0.266508	-
MRPL12	0.891005	0.143644	0.819668	0.505836	3.73897e-06	0.000125425	5.42725	5.42725	Myeloma-associated
THOP1	1.04799	0.224915	0.718664	0.340451	0.00261902	0.00916946	2.58186	2.58186	Myeloma-associated
CAPZA1	-1.11877	0.165725	0.785251	-0.554498	2.80114e-07	5.38735e-05	6.55267	-6.55267	Small plasma-cell marker associated
CRIP2	-0.814273	0.313535	0.713056	0.0691062	0.619516	0.392888	0.207947	0.207947	-
NUP98	0.450463	0.587662	0.740711	0.103186	0.371065	0.28615	0.430551	0.430551	-
BLVRA	-0.218856	0.55985	0.738159	-0.0774226	0.502522	0.344272	0.298845	-0.298845	-
SLC25A1	0.383878	0.514653	0.724926	0.247805	0.0300369	0.0530317	1.52234	1.52234	Myeloma-associated
PPP5C	-0.245018	0.614143	0.748222	0.212551	0.0636028	0.0892452	1.19652	1.19652	-
ARFIP2	1.16426	0.324754	0.704348	0.144592	0.209148	0.197181	0.679546	0.679546	-
ARFIP1	-0.759713	0.488107	0.721882	0.185578	0.106062	0.126437	0.974441	0.974441	-
NUBP1	0.490091	0.750036	0.769516	-0.010621	0.92687	0.493801	0.0329814	-0.0329814	-
ACLY	0.10856	0.254244	0.714789	-0.0916452	0.427146	0.311811	0.369424	-0.369424	-
METAP1	-0.431151	0.150807	0.813624	-0.108497	0.346847	0.27332	0.459862	-0.459862	-
SUCLG1	0.138803	0.808704	0.778947	0.430937	0.000106617	0.00101512	3.97217	3.97217	-
MVD	0.586308	0.56627	0.739585	-0.22191	0.0526004	0.07818	1.27901	-1.27901	-
PGGT1B	0.601155	0.181126	0.757686	0.0730585	0.526964	0.356279	0.278219	0.278219	-
RABGGTB	-0.0408567	0.926538	0.798316	0.197066	0.0858555	0.109402	1.06623	1.06623	-
COPB1	1.05763	0.213482	0.722101	0.399942	0.000349795	0.00225251	3.45619	3.45619	Myeloma-associated
COPA	1.28649	0.0750861	0.959684	0.152768	0.184326	0.181551	0.734414	0.734414	-
CTSC	-1.41943	0.257607	0.713245	0.0125401	0.913686	0.490127	0.039203	0.039203	-
HCCS	-0.256688	0.417848	0.704621	-0.0699564	0.544695	0.362993	0.263846	-0.263846	-
IST1	0.133461	0.732747	0.769325	-0.214338	0.0613677	0.087126	1.21206	-1.21206	-
SEC24C	0.533581	0.325793	0.701767	0.399075	0.000361071	0.00229946	3.44241	3.44241	Myeloma-associated
SUB1	0.575592	0.573108	0.740971	0.429097	0.000114758	0.001051	3.94022	3.94022	Myeloma-associated
CLNS1A	-0.314355	0.750674	0.769486	-0.169296	0.14374	0.15473	0.842422	-0.842422	-
ATXN3	-0.132983	0.847628	0.785633	-0.100715	0.382678	0.291752	0.417167	-0.417167	-
USP14	-0.54988	0.244518	0.711109	0.188995	0.0996968	0.121255	1.00132	1.00132	-
PRKAG1	0.0699211	0.796946	0.778445	-0.302934	0.00761453	0.0196839	2.11836	-2.11836	-
HSPA2	-0.274334	0.148017	0.81121	0.263868	0.0206646	0.0403625	1.68477	1.68477	-
BCAT1	0.497907	0.580082	0.740317	-0.104552	0.368745	0.285047	0.433274	-0.433274	-
ATP1B3	0.372429	0.436189	0.710639	-0.0311268	0.787734	0.452607	0.10362	-0.10362	-
RAD23A	0.331105	0.455522	0.714576	0.347626	0.00206182	0.00758692	2.68575	2.68575	Myeloma-associated
RAD23B	-0.20651	0.515052	0.724898	0.258662	0.0233801	0.0442583	1.63115	1.63115	-
NAGLU	0.195987	0.583008	0.73969	0.216257	0.0590399	0.0847387	1.22885	1.22885	-
UNIPROT:P54803	1.33301	0.613568	0.74831	0.058205	0.614392	0.390841	0.211555	0.211555	-
AK2	-0.150605	0.758661	0.772643	-0.140465	0.222547	0.205055	0.652578	-0.652578	-
ALDH18A1	0.871955	0.465168	0.718962	0.199274	0.0823477	0.106246	1.08435	1.08435	-
NAPA	-1.11504	0.103605	0.871005	-0.00836006	0.942426	0.49695	0.0257528	-0.0257528	-
ADPRH	-0.195033	0.627521	0.752087	-0.0664336	0.565178	0.371409	0.247815	-0.247815	-
EIF5	-0.232533	0.639262	0.750576	0.265997	0.0196343	0.0388499	1.70698	1.70698	-
SLC12A2	0.496465	0.70144	0.765458	-0.187733	0.158189	0.16493	0.800823	-0.800823	-
PSMD4	-0.323707	0.526807	0.72871	0.232373	0.0422056	0.067048	1.37463	1.37463	-
DRG2	0.455556	0.597161	0.74295	-0.236632	0.0384952	0.0630995	1.41459	-1.41459	-
CSE1L	0.208436	0.870894	0.79028	-0.0338346	0.769754	0.446097	0.113648	-0.113648	-
TMBIM6	-4.42695	0.174855	0.762773	0.0710605	0.538351	0.360346	0.268935	0.268935	-
VCP	-0.257326	0.537296	0.729527	0.315211	0.00541527	0.0155758	2.26638	2.26638	-
MFAP1	-1.20813	0.168392	0.780796	0.00970083	0.933198	0.494888	0.0300264	0.0300264	-
HADHB	-0.463682	0.687035	0.761981	0.347416	0.00207543	0.00761759	2.68289	2.68289	-
MANF	0.676761	0.318667	0.71027	0.266365	0.0194608	0.0387457	1.71084	1.71084	Myeloma-associated
NCKAP1L	-0.221826	0.602121	0.74564	-0.00673011	0.953655	0.49904	0.0206088	-0.0206088	-
NAP1L1	-0.511426	0.0707358	0.972246	-0.169357	0.140688	0.15287	0.851744	-0.851744	-
CASP6	0.824376	0.216201	0.717977	-0.14199	0.217528	0.20224	0.662484	-0.662484	-
ADK	0.646614	0.0655944	0.970932	0.187339	0.102743	0.123759	0.988248	0.988248	-
ADAR	-0.0212744	0.98089	0.807772	0.198144	0.0841288	0.107916	1.07506	1.07506	-
TPD52	0.966077	0.133758	0.843891	0.405095	0.000289232	0.00196331	3.53875	3.53875	Myeloma-associated
SEC13	0.590935	0.292188	0.712207	0.288501	0.0111777	0.0259009	1.95165	1.95165	Myeloma-associated
SNU13	-0.0146662	0.978462	0.807693	0.458699	3.34606e-05	0.000480253	4.47547	4.47547	-
NPEPPS	1.44045	0.3824	0.699688	-0.0175351	0.879491	0.479904	0.0557685	-0.0557685	-
HNRNPH2	-0.249423	0.384922	0.698766	0.0814974	0.480244	0.334814	0.318538	0.318538	-
OXCT1	-0.247408	0.680484	0.760071	0.165414	0.150274	0.159035	0.823115	0.823115	-
SUMO3	-0.410074	0.607679	0.746385	0.166097	0.148579	0.158285	0.828044	0.828044	-
EIF3B	1.09851	0.132513	0.846834	0.442373	6.68932e-05	0.000747988	4.17462	4.17462	Myeloma-associated
FCGRT	-0.704771	0.231563	0.710418	0.180241	0.11663	0.134911	0.933189	0.933189	-
BID	0.147065	0.882188	0.792843	-0.285741	0.0120048	0.0273128	1.92065	-1.92065	-
ATP5MF	-0.0101515	0.973392	0.807162	0.270151	0.0177512	0.0364747	1.75077	1.75077	-
NDUFV3	0.295974	0.895986	0.794117	0.374021	0.000872217	0.00408485	3.05938	3.05938	Myeloma-associated
CTSW	-0.367933	0.527741	0.727967	-0.063568	0.582103	0.378054	0.235	-0.235	-
ARPP19	-0.0496868	0.965518	0.808179	0.240496	0.0353685	0.0594609	1.45138	1.45138	-
TCL1A	-0.345777	0.854678	0.786903	-0.0984805	0.393366	0.296764	0.405203	-0.405203	-
AP1S2	-1.44023	0.195632	0.748738	-0.532573	9.41502e-07	6.46702e-05	6.02618	-6.02618	Small plasma-cell marker associated
ATP5MPL	0.12576	0.930483	0.799131	0.209974	0.0669399	0.092444	1.17431	1.17431	-
ATP5ME	0.533867	0.258503	0.711743	0.541669	5.74788e-07	5.02489e-05	6.24049	6.24049	Myeloma-associated
EIF6	0.155696	0.0815795	0.935646	0.306641	0.00687955	0.0183597	2.16244	2.16244	-
CTBP2	-1.247	0.0927031	0.891928	0.169778	0.139693	0.152076	0.854826	0.854826	-
NDUFA6	-0.0278847	0.97401	0.806903	0.445423	5.8919e-05	0.000696623	4.22974	4.22974	-
HSD17B7	-0.478516	0.557062	0.735602	0.082365	0.47557	0.332843	0.322785	0.322785	-
STX17	-1.08124	0.367514	0.699424	0.0754772	0.513345	0.349446	0.289591	0.289591	-
TMEM33	1.83513	0.0194265	1	0.139518	0.225703	0.207103	0.646463	0.646463	-
SYNJ2BP	1.19671	0.479927	0.721491	0.0432462	0.708257	0.426745	0.149809	0.149809	-
CORO7	-0.514899	0.233717	0.709484	-0.141332	0.219682	0.203194	0.658206	-0.658206	-
NUP107	-0.0601923	0.945268	0.803856	-0.0508439	0.659924	0.408721	0.180506	-0.180506	-
GSDMD	-0.393566	0.312573	0.714152	-0.0997949	0.387057	0.293771	0.412225	-0.412225	-
EEFSEC	-0.317943	0.280638	0.715261	0.397944	0.000376265	0.00235464	3.42451	3.42451	-
EPPK1	0.152434	0.77299	0.774932	-0.061754	0.592937	0.382079	0.226992	-0.226992	-
MTPN	-1.06502	0.110199	0.877455	-0.263526	0.0208342	0.0406387	1.68122	-1.68122	Small plasma-cell marker associated
GNG2	-1.34825	0.0146525	1	-0.00181398	0.987568	0.507399	0.00543283	-0.00543283	-
ARPC4	-0.996168	0.109469	0.88178	-0.486382	9.57358e-06	0.000217472	5.01893	-5.01893	Small plasma-cell marker associated
SEC61G	0.483685	0.40511	0.70582	0.118198	0.305235	0.251809	0.515366	0.515366	-
TPI1	-0.66865	0.229463	0.712175	0.27483	0.0158183	0.0336784	1.80084	1.80084	-
EIF3E	-0.085186	0.754366	0.770989	0.388769	0.000523118	0.00288005	3.2814	3.2814	-
SEC61B	0.699189	0.183972	0.762227	0.457043	3.59504e-05	0.000501032	4.4443	4.4443	Myeloma-associated
PPP4C	0.26656	0.252899	0.716826	-0.285977	0.0119318	0.0272544	1.92329	-1.92329	-
GABARAPL2	1.11138	0.146953	0.81701	-0.0521121	0.654819	0.406782	0.183879	-0.183879	-
ROMO1	-0.319957	0.590244	0.741268	0.0509491	0.659265	0.408488	0.18094	0.18094	-
MYL6	-1.08794	0.199594	0.748192	-0.436379	8.55712e-05	0.000884822	4.06767	-4.06767	Small plasma-cell marker associated
EIF4A1	0.585754	0.228029	0.714768	0.488722	8.57326e-06	0.00020273	5.06685	5.06685	Myeloma-associated
RPS20	-0.36745	0.634996	0.751683	0.572375	9.77004e-08	4.02653e-05	7.0101	7.0101	-
PRPS1	-0.645383	0.445285	0.712061	-0.0404858	0.726121	0.433525	0.138991	-0.138991	-
PSMA6	-0.706409	0.237696	0.709745	0.108155	0.348375	0.273925	0.457953	0.457953	-
S100A10	-1.1658	0.0637532	0.977082	-0.215127	0.0604022	0.0861368	1.21895	-1.21895	-
CDC42	-0.762946	0.151241	0.810915	-0.192676	0.0931818	0.115921	1.03067	-1.03067	-
DSTN	-1.13532	0.369047	0.700033	0.0103581	0.928677	0.494399	0.0321353	0.0321353	-
GMFB	-0.309354	0.432761	0.708722	-0.254482	0.0257763	0.0475766	1.58878	-1.58878	Small plasma-cell marker associated
RAB8A	-0.461879	0.785559	0.779188	-0.215574	0.0598606	0.0857459	1.22286	-1.22286	-
SPCS3	0.313623	0.804729	0.779235	0.389216	0.000514895	0.00286209	3.28828	3.28828	Myeloma-associated
SRP54	0.487012	0.22903	0.712745	0.313923	0.00561596	0.0160253	2.25058	2.25058	Myeloma-associated
RAB4B	-0.471595	0.336255	0.700769	-0.20051	0.0804356	0.104574	1.09455	-1.09455	-
RAB2A	0.892375	0.221608	0.717365	0.0114622	0.921088	0.491902	0.035699	0.035699	-
RAB5B	1.3703	0.361822	0.698182	-0.207004	0.0709626	0.0959328	1.14897	-1.14897	-
RAB10	0.120171	0.382607	0.699698	-0.278169	0.0145531	0.0315909	1.83705	-1.83705	-
UBE2D3	0.0955381	0.925238	0.798985	-0.152348	0.185548	0.182319	0.731544	-0.731544	-
UBE2M	0.896725	0.278313	0.714594	0.162679	0.157204	0.164199	0.803537	0.803537	-
UBE2K	0.692399	0.468301	0.719948	-0.171854	0.13486	0.148666	0.870117	-0.870117	-
UBE2N	-0.901836	0.220429	0.716225	0.287423	0.0114945	0.0264439	1.93951	1.93951	-
RAB14	0.0844333	0.810189	0.778861	0.102608	0.373763	0.287539	0.427404	0.427404	-
ACTR3	-1.339	0.163138	0.792508	-0.481571	1.19848e-05	0.000245212	4.92137	-4.92137	Small plasma-cell marker associated
ACTR2	-1.22634	0.142019	0.825348	-0.504864	3.92378e-06	0.000127188	5.4063	-5.4063	Small plasma-cell marker associated
ACTR1A	0.121753	0.67955	0.759763	-0.235422	0.0395199	0.0641234	1.40318	-1.40318	-
TMEM258	1.62147	0.126338	0.861409	0.245097	0.0319271	0.0553526	1.49584	1.49584	Myeloma-associated
COPS2	-0.184268	0.726341	0.769833	0.0831274	0.471484	0.331268	0.326533	0.326533	-
ABCE1	-0.217871	0.767151	0.771535	0.401677	0.000328208	0.00216671	3.48385	3.48385	-
RAP1B	-0.698193	0.170474	0.775909	-0.428861	0.000115846	0.00105427	3.93612	-3.93612	Small plasma-cell marker associated
RAP2B	-0.203813	0.826232	0.782341	-0.333141	0.00321278	0.0106291	2.49312	-2.49312	-
MAX	-0.988549	0.228762	0.713193	0.00579631	0.960366	0.500826	0.0175631	0.0175631	-
RPS3A	0.0493771	0.834093	0.785489	0.434565	9.21147e-05	0.000922717	4.03567	4.03567	-
RPL26	0.635532	0.169555	0.782005	0.490588	7.84661e-06	0.000195144	5.10532	5.10532	Myeloma-associated
PSME3	-0.116473	0.786832	0.778445	0.22701	0.0472969	0.072617	1.32517	1.32517	-
RPL15	0.438419	0.625665	0.750642	0.471423	1.90577e-05	0.00033321	4.71993	4.71993	Myeloma-associated
RPL27	-0.229265	0.774684	0.774612	0.547242	4.22057e-07	5.07331e-05	6.37463	6.37463	-
ATP6V0D1	-2.44098	0.113049	0.874029	-0.327962	0.00374702	0.0119578	2.42631	-2.42631	Small plasma-cell marker associated
PCBD1	-0.471847	0.673743	0.759645	-0.196856	0.0861957	0.10969	1.06451	-1.06451	-
RPL37A	0.299016	0.634715	0.752121	0.249957	0.030557	0.0536544	1.51489	1.51489	Myeloma-associated
RHOA	-0.897726	0.0224171	1	-0.165256	0.150668	0.159276	0.821979	-0.821979	-
NCALD	-1.24195	0.530679	0.728828	-0.0481098	0.67717	0.415831	0.169302	-0.169302	-
HSPE1	0.0837429	0.89728	0.794044	0.535859	7.88933e-07	6.15135e-05	6.10296	6.10296	-
SEC61A1	1.48646	0.116473	0.87133	0.508781	3.22832e-06	0.000116418	5.49102	5.49102	Myeloma-associated
LYZ	1.22251	0.0696024	0.988034	-0.429229	0.000114158	0.00104884	3.94249	-3.94249	-
VBP1	0.368916	0.767055	0.771886	0.158552	0.168112	0.171012	0.7744	0.7744	-
B2M	-0.343546	0.114656	0.872818	0.171828	0.13492	0.148619	0.869923	0.869923	-
DAD1	0.447101	0.441211	0.711127	0.335191	0.00302087	0.0101929	2.51987	2.51987	Myeloma-associated
NPC2	-0.476347	0.336487	0.70041	-0.0788685	0.494556	0.340513	0.305785	-0.305785	-
COPZ1	0.240068	0.600303	0.744453	0.40775	0.000261944	0.00182974	3.58179	3.58179	-
SUMO2	-0.49274	0.0614414	1	0.0938798	0.415923	0.306802	0.380987	0.380987	-
UFM1	0.330666	0.375601	0.698691	0.443083	6.49522e-05	0.000731958	4.18741	4.18741	Myeloma-associated
DCAF7	0.915567	0.399112	0.705305	-0.0311268	0.787734	0.452517	0.10362	-0.10362	-
WDR5	0.0325039	0.925666	0.799155	0.0609128	0.597992	0.384221	0.223305	0.223305	-
AP1S1	-1.1713	0.16284	0.795522	-0.163836	0.154244	0.162283	0.811793	-0.811793	-
NUTF2	0.136385	0.402998	0.704622	0.292681	0.0100201	0.0239296	1.99913	1.99913	-
HNRNPK	-0.181973	0.806596	0.778432	0.423261	0.000144545	0.00121929	3.84	3.84	-
YWHAG	-0.472371	0.537581	0.729342	0.13008	0.258901	0.226404	0.586866	0.586866	-
TIMM10	-0.738913	0.205385	0.73339	-0.0856249	0.458231	0.326086	0.338916	-0.338916	-
RPS7	0.25019	0.199628	0.746705	0.458778	3.33462e-05	0.000481003	4.47695	4.47695	Myeloma-associated
PPP1CA	-0.598769	0.203447	0.740985	-0.190441	0.0970959	0.119045	1.0128	-1.0128	-
PPP1CB	-0.546873	0.440052	0.712576	-0.199222	0.0824299	0.106257	1.08392	-1.08392	-
PSMC1	-0.484073	0.32999	0.699927	0.356775	0.0015421	0.00620475	2.81189	2.81189	-
PSMC5	-0.052816	0.834352	0.785093	0.303039	0.00759276	0.0196805	2.1196	2.1196	-
RPS8	-0.0803083	0.881669	0.792994	0.452705	4.33149e-05	0.000575851	4.36336	4.36336	-
RPS15A	0.0896078	0.723126	0.7676	0.420658	0.000160011	0.0013077	3.79585	3.79585	-
RPS16	0.422493	0.103853	0.866783	0.400047	0.00034845	0.00225392	3.45786	3.45786	Myeloma-associated
UBE2G1	0.831547	0.57036	0.740736	-0.0457174	0.692398	0.421148	0.159644	-0.159644	-
UBE2H	0.361884	0.469894	0.719523	-0.144609	0.215778	0.201066	0.665993	-0.665993	-
YWHAE	0.0543532	0.799274	0.778742	0.233924	0.0408212	0.0656806	1.38911	1.38911	-
RPS14	-0.507667	0.45349	0.713974	0.446291	5.68177e-05	0.000682975	4.24552	4.24552	-
RPS23	0.513147	0.0314342	1	0.33059	0.00346664	0.011237	2.46009	2.46009	Myeloma-associated
RPS18	0.0704006	0.892321	0.794937	0.425128	0.000134318	0.00116365	3.87186	3.87186	-
RPS29	-0.251047	0.439848	0.712911	0.305431	0.00711212	0.0187549	2.148	2.148	-
RPS13	0.572817	0.122101	0.864863	0.405778	0.000281967	0.00192305	3.5498	3.5498	Myeloma-associated
RPS11	0.291874	0.406726	0.70509	0.579473	6.29597e-08	3.63266e-05	7.20094	7.20094	Myeloma-associated
SNRPE	-0.335683	0.305517	0.714043	0.112098	0.331	0.265621	0.480171	0.480171	-
SNRPF	-0.918039	0.213904	0.721416	0.28837	0.0112159	0.025927	1.95017	1.95017	-
LSM3	0.445725	0.468813	0.719458	0.384458	0.000608858	0.00317058	3.21548	3.21548	Myeloma-associated
LSM6	-0.122813	0.861583	0.787817	0.150481	0.191042	0.186322	0.71887	0.71887	-
SNRPD1	-0.27068	0.53675	0.729642	0.0576003	0.61808	0.392236	0.208955	0.208955	-
SNRPD2	-0.536376	0.572714	0.741015	0.398023	0.000375186	0.002353	3.42575	3.42575	-
SNRPD3	0.0728539	0.790002	0.778246	0.158973	0.166976	0.170276	0.777347	0.777347	-
TMSB4X	-1.71393	0.20697	0.728534	-0.430701	0.000107633	0.00101474	3.96805	-3.96805	Small plasma-cell marker associated
ARF6	-0.472741	0.448279	0.712899	-0.221673	0.0528579	0.0783608	1.27689	-1.27689	-
PSMC6	1.43242	0.445897	0.712382	0.359009	0.00143471	0.00588764	2.84324	2.84324	Myeloma-associated
SELENOT	1.24146	0.252251	0.716749	-0.0032599	0.977589	0.504879	0.0098438	-0.0098438	-
RPL7A	-0.113539	0.823478	0.782729	0.571665	1.02012e-07	3.67868e-05	6.99135	6.99135	-
POLR2G	0.315411	0.337584	0.700169	-0.095536	0.407717	0.30323	0.389641	-0.389641	-
ETF1	-0.314407	0.841926	0.784336	0.316236	0.00526011	0.0152206	2.279	2.279	-
CNBP	-0.298478	0.879398	0.792804	0.295915	0.00919801	0.0223362	2.03631	2.03631	-
YPEL5	1.42217	0.36	0.697776	-0.202418	0.0815735	0.105625	1.08845	-1.08845	-
RPS4X	0.120207	0.830067	0.784257	0.548294	3.97935e-07	5.21821e-05	6.40019	6.40019	-
RPL23A	0.470296	0.372379	0.701361	0.472291	1.83263e-05	0.000324355	4.73692	4.73692	Myeloma-associated
RPS6	0.404326	0.589781	0.741223	0.514906	2.36918e-06	9.76409e-05	5.6254	5.6254	Myeloma-associated
RAB1A	0.678251	0.226614	0.715513	-0.0095168	0.934464	0.495468	0.0294375	-0.0294375	-
RAN	-0.234567	0.674863	0.760166	0.268179	0.0186247	0.0376528	1.72991	1.72991	-
RPL23	-0.27655	0.580729	0.740051	0.555997	2.57076e-07	5.70493e-05	6.58994	6.58994	-
RAP1A	0.027654	0.985814	0.809134	-0.127215	0.269609	0.232804	0.569266	-0.569266	-
RPS15	0.385515	0.795926	0.778766	0.422867	0.000146796	0.00123108	3.83329	3.83329	Myeloma-associated
RPS24	-0.0479806	0.899405	0.794504	0.399127	0.000360378	0.00230523	3.44324	3.44324	-
RPS25	-0.339015	0.639246	0.750812	0.461381	2.97683e-05	0.000442674	4.52625	4.52625	-
RPS26	0.218301	0.638849	0.75111	0.46982	2.04821e-05	0.00034354	4.68863	4.68863	-
RPS28	0.0206978	0.939358	0.801586	0.549214	3.77904e-07	5.45109e-05	6.42262	6.42262	-
FAU	-2.55514	0.231142	0.711645	0.497866	5.4985e-06	0.000157056	5.25976	5.25976	-
GNB1	-0.485104	0.118196	0.863701	-0.237158	0.0380567	0.0626655	1.41957	-1.41957	Small plasma-cell marker associated
POLR2L	-0.653325	0.468317	0.719654	0.15821	0.16904	0.171653	0.77201	0.77201	-
RBX1	-0.0680736	0.858647	0.787836	0.193329	0.0942692	0.11657	1.02563	1.02563	-
GNB2	-0.360294	0.162983	0.793983	-0.331668	0.00335723	0.0109686	2.47402	-2.47402	Small plasma-cell marker associated
RPL30	0.855204	0.245575	0.71239	0.303539	0.00749011	0.0194494	2.12551	2.12551	Myeloma-associated
RPL31	0.664831	0.208204	0.728436	0.300647	0.00810183	0.0204668	2.09142	2.09142	Myeloma-associated
RPL10A	-0.483104	0.586995	0.740949	0.451391	4.58104e-05	0.000589995	4.33904	4.33904	-
RPL32	0.388994	0.337958	0.699269	0.292681	0.0100201	0.0239098	1.99913	1.99913	Myeloma-associated
RPL11	-0.499655	0.419973	0.705116	0.481098	1.22505e-05	0.000247143	4.91185	4.91185	-
RPL8	-0.00599301	0.988946	0.809402	0.32018	0.00469954	0.0139771	2.32794	2.32794	-
PPIA	-0.339724	0.290666	0.713014	0.274436	0.0159738	0.03381	1.79659	1.79659	-
FKBP1A	-0.284239	0.517462	0.725931	-0.0647247	0.575243	0.375458	0.240149	-0.240149	-
RPS27A	-0.516316	0.44041	0.71249	0.215416	0.0600513	0.0858911	1.22148	1.22148	-
GRB2	0.377448	0.479245	0.721719	-0.331484	0.00337568	0.0110165	2.47164	-2.47164	-
TRA2B	-0.566873	0.0612247	1	0.0122246	0.915852	0.490376	0.0381749	0.0381749	-
RAC1	-0.791627	0.226854	0.714969	-0.297308	0.00886246	0.0217041	2.05245	-2.05245	Small plasma-cell marker associated
AP2B1	-0.0312698	0.937107	0.800453	-0.166123	0.148514	0.158333	0.828234	-0.828234	-
VAMP2	-0.525562	0.17043	0.777755	0.222961	0.0514686	0.0771737	1.28846	1.28846	-
GNAS	0.571629	0.140298	0.827846	0.204112	0.0750637	0.10007	1.12457	1.12457	-
PPP3R1	-0.768318	0.282001	0.712965	-0.264262	0.0204703	0.0400917	1.68888	-1.68888	Small plasma-cell marker associated
YWHAZ	-1.01592	0.129527	0.851312	-0.36503	0.00117829	0.00511937	2.92875	-2.92875	Small plasma-cell marker associated
PPP2R2A	-0.0363245	0.974238	0.806705	-0.145407	0.206572	0.195776	0.684929	-0.684929	-
SUMO1	-0.44466	0.474133	0.720599	0.310216	0.00623078	0.0171847	2.20546	2.20546	-
RPL38	0.270468	0.232737	0.71087	0.549214	3.77904e-07	5.19151e-05	6.42262	6.42262	Myeloma-associated
SKP1	0.0479484	0.889431	0.794405	0.366554	0.00112033	0.00495714	2.95065	2.95065	-
RPS21	-0.298984	0.561272	0.738346	0.546927	4.29559e-07	4.95695e-05	6.36698	6.36698	-
EIF5A	-0.374961	0.122882	0.859846	0.325937	0.00397655	0.0124831	2.40049	2.40049	-
RACK1	0.149223	0.461446	0.717048	0.46443	2.60332e-05	0.000405964	4.58447	4.58447	-
ACTG1	-1.27296	0.171222	0.773218	-0.282007	0.0132079	0.029288	1.87917	-1.87917	Small plasma-cell marker associated
UBE2I	-0.297353	0.679859	0.759862	0.0312056	0.787209	0.452576	0.10391	0.10391	-
TMSB10	-1.08857	0.147634	0.811676	-0.390373	0.000494158	0.0028063	3.30613	-3.30613	Small plasma-cell marker associated
PPP2CA	-0.588274	0.0467725	1	-0.0774226	0.502522	0.34419	0.298845	-0.298845	-
YBX1	-0.0979964	0.910578	0.795448	0.296125	0.00914666	0.0222302	2.03874	2.03874	-
SEC11A	1.01466	0.135438	0.843732	0.238367	0.0370639	0.0614517	1.43105	1.43105	Myeloma-associated
CSNK2B	-1.0839	0.414774	0.704929	0.137547	0.232378	0.211413	0.633804	0.633804	-
TPM4	-1.12441	0.153721	0.803079	-0.353199	0.00172912	0.00680539	2.76217	-2.76217	Small plasma-cell marker associated
ACTC1	-2.36197	0.280973	0.713491	-0.481098	1.22505e-05	0.000245427	4.91185	-4.91185	Small plasma-cell marker associated
UBE2L3	-0.456367	0.213686	0.722086	-0.0991114	0.39033	0.295323	0.408568	-0.408568	-
EEF1A1	-0.412648	0.261944	0.710485	0.427993	0.000119915	0.00107771	3.92113	3.92113	-
TUBA1B	-0.455657	0.441512	0.710951	-0.0558389	0.628879	0.397254	0.201433	-0.201433	-
TUBA4A	0.38512	0.503832	0.723512	-0.282428	0.0130673	0.0291104	1.88381	-1.88381	-
TUBB4B	-0.265128	0.625549	0.750763	0.0177454	0.878056	0.479574	0.0564779	0.0564779	-
CSNK2A1	-0.249683	0.547148	0.731717	0.174746	0.128344	0.14407	0.891626	0.891626	-
PAFAH1B2	0.0151169	0.957806	0.805031	0.175772	0.126092	0.142207	0.899312	0.899312	-
HBB	0.118804	0.91112	0.795721	-0.181792	0.113478	0.132433	0.945088	-0.945088	-
HBG2	-0.186122	0.596443	0.743125	-0.204191	0.0749494	0.100103	1.12523	-1.12523	-
NOP14	-0.611087	0.538248	0.729389	-0.0603964	0.604269	0.38679	0.21877	-0.21877	-
IGBP1	-0.0493427	0.945895	0.8036	0.111047	0.335579	0.267583	0.474205	0.474205	-
SIRPA	0.0192961	0.985444	0.809214	-0.379357	0.000726788	0.00360261	3.13859	-3.13859	-
RBM6	-1.28096	0.233211	0.709814	0.122772	0.286795	0.24157	0.542428	0.542428	-
EIF4G2	0.213823	0.694329	0.765414	0.138887	0.227824	0.208585	0.6424	0.6424	-
GTF2I	0.376543	0.494132	0.721549	0.232951	0.0416848	0.0665506	1.38002	1.38002	Myeloma-associated
PIP4K2B	-0.311335	0.384511	0.699487	-0.160839	0.162	0.167212	0.790484	-0.790484	-
SRPK2	0.113477	0.894213	0.79519	-0.142638	0.219004	0.202892	0.659548	-0.659548	-
CCT2	-1.22861	0.298665	0.711471	0.347731	0.00205504	0.00757164	2.68718	2.68718	-
SLC35B1	-0.397121	0.476339	0.720789	0.184789	0.107575	0.127556	0.96829	0.96829	-
RAE1	-0.86958	0.319855	0.710632	0.0190073	0.869452	0.476861	0.0607544	0.0607544	-
GSTO1	0.164712	0.435635	0.710405	-0.173222	0.131749	0.146411	0.880253	-0.880253	-
PRKDC	-0.286175	0.654195	0.752548	0.422945	0.000146343	0.00123086	3.83463	3.83463	-
ADAM17	0.46018	0.665163	0.757118	-0.226747	0.047559	0.0728256	1.32277	-1.32277	-
BLOC1S1	-0.997364	0.217256	0.716671	-0.160182	0.16374	0.168045	0.785846	-0.785846	-
CRADD	-0.0395098	0.968428	0.807881	-0.159814	0.16472	0.16881	0.783255	-0.783255	-
LCN2	0.178281	0.746889	0.76902	-0.429886	0.000111201	0.00103153	3.95389	-3.95389	-
IFI35	0.140511	0.874454	0.791436	-0.387139	0.000554138	0.00300496	3.25638	-3.25638	-
NUCB2	0.196152	0.728625	0.768959	0.180767	0.115554	0.133988	0.937214	0.937214	-
ABAT	-1.95692	0.0696151	0.984182	0.0127212	0.914334	0.490019	0.038895	0.038895	-
S100A12	0.79898	0.495764	0.721802	-0.374599	0.000855264	0.00403163	3.0679	-3.0679	-
BASP1	1.41332	0.345689	0.697354	-0.0738735	0.522355	0.354076	0.282034	-0.282034	-
DCD	0.366508	0.543981	0.730584	-0.245044	0.0319648	0.0553846	1.49533	-1.49533	-
TMF1	-0.225221	0.731688	0.769145	-0.0887796	0.441788	0.317914	0.354786	-0.354786	-
MRPS22	0.772305	0.32778	0.701683	0.248594	0.0295046	0.0522837	1.53011	1.53011	Myeloma-associated
MRPS25	0.16826	0.447897	0.712946	-0.144881	0.208231	0.196702	0.681454	-0.681454	-
UNIPROT:P82664	-0.686913	0.551514	0.733308	-0.0171408	0.882184	0.480283	0.054441	-0.054441	-
MRPS35	0.278389	0.257549	0.713652	0.541879	5.6818e-07	5.12234e-05	6.24551	6.24551	Myeloma-associated
MRPS5	0.975894	0.122196	0.863773	0.05158	0.655311	0.407	0.183552	0.183552	-
MRPS36	-0.324621	0.192721	0.753413	0.201036	0.0796327	0.103999	1.09891	1.09891	-
MRPS11	-0.799572	0.583034	0.739452	0.164894	0.154605	0.162366	0.810777	0.810777	-
MRPS15	0.711285	0.536138	0.72967	0.426652	0.000126466	0.00111915	3.89803	3.89803	Myeloma-associated
MRPS21	1.28688	0.76888	0.771929	-0.142673	0.215305	0.200884	0.666946	-0.666946	-
MRPS34	0.812021	0.704737	0.7664	0.0744771	0.52256	0.353965	0.281864	0.281864	-
MRPS9	0.814473	0.0660789	0.969815	-0.035964	0.755699	0.442395	0.121651	-0.121651	-
HMGN5	0.942784	0.408855	0.704198	0.26605	0.0196094	0.0388807	1.70754	1.70754	Myeloma-associated
SARNP	-0.248416	0.727526	0.768737	0.369394	0.00101927	0.00460172	2.99171	2.99171	-
LACTB	-0.259547	0.63735	0.751387	-0.00988485	0.931932	0.494762	0.0306159	-0.0306159	-
COG7	-0.486537	0.599217	0.744973	0.164046	0.15371	0.161957	0.813298	0.813298	-
RPL24	0.56686	0.0569099	1	0.542773	5.40889e-07	5.38074e-05	6.26689	6.26689	Myeloma-associated
TXNL4A	0.406736	0.505922	0.724112	0.120879	0.294334	0.245696	0.53116	0.53116	-
RPL36A	-0.322976	0.31011	0.715604	0.511935	2.75459e-06	0.000110372	5.55994	5.55994	-
CBX1	-0.0588627	0.92582	0.799089	-0.040407	0.726633	0.433651	0.138685	-0.138685	-
ARF5	0.0604153	0.836419	0.785119	-0.175772	0.126092	0.142151	0.899312	-0.899312	-
ERH	-0.248484	0.823276	0.782752	0.38706	0.000555681	0.00300767	3.25517	3.25517	-
RHOG	-0.310058	0.39796	0.706151	-0.378385	0.00075152	0.00368719	3.12406	-3.12406	Small plasma-cell marker associated
RPL19	0.115189	0.786619	0.778678	0.546532	4.39114e-07	4.87232e-05	6.35742	6.35742	-
SRSF3	-0.842257	0.180558	0.758975	0.326253	0.00393997	0.0124359	2.40451	2.40451	-
FOXK1	0.237357	0.469081	0.719551	0.054761	0.635526	0.39979	0.196867	0.196867	-
DAB2	-1.49618	0.307677	0.716193	-0.0412482	0.721172	0.432001	0.141961	-0.141961	-
HSPG2	-0.479324	0.577697	0.740272	-0.159393	0.165845	0.169542	0.780298	-0.780298	-
ARHGAP4	0.284861	0.170339	0.778362	-0.322362	0.0044128	0.0134147	2.35529	-2.35529	-
RBM10	0.546516	0.232084	0.711384	-0.349519	0.00194285	0.00736525	2.71156	-2.71156	-
RBM3	0.0916065	0.618369	0.747063	0.398733	0.000365604	0.0023232	3.43699	3.43699	-
CYCS	1.04181	0.168023	0.783281	0.445476	5.87896e-05	0.000697953	4.2307	4.2307	Myeloma-associated
MPP1	0.330765	0.455355	0.71496	-0.39776	0.000378794	0.00236023	3.4216	-3.4216	-
TFAM	0.147079	0.618357	0.74731	0.409748	0.000242997	0.00175256	3.6144	3.6144	-
PITPNA	0.200081	0.787512	0.778006	-0.171513	0.135646	0.149191	0.867592	-0.867592	-
SLC25A3	0.574641	0.0205394	1	0.335691	0.00297571	0.0100641	2.52641	2.52641	Myeloma-associated
HDLBP	0.837322	0.204505	0.737854	0.426863	0.000125417	0.00111672	3.90164	3.90164	Myeloma-associated
GTF2B	0.273636	0.726548	0.769581	-0.0752143	0.514816	0.350117	0.288348	-0.288348	-
CDK5	0.959742	0.030796	1	0.334139	0.00339138	0.0110552	2.46962	2.46962	Myeloma-associated
CDK17	-0.230178	0.831276	0.785185	-0.151456	0.200861	0.191749	0.697103	-0.697103	-
PURA	0.706065	0.205006	0.735069	0.298465	0.00859211	0.021204	2.0659	2.0659	Myeloma-associated
CLTC	-0.0312315	0.918682	0.7985	-0.0238972	0.836264	0.467276	0.0776565	-0.0776565	-
NFKB2	1.17644	0.430055	0.708308	-0.0221095	0.848367	0.470394	0.0714161	-0.0714161	-
FKBP3	0.265955	0.0987409	0.890643	0.257532	0.0240086	0.0450928	1.61963	1.61963	Myeloma-associated
REEP5	-0.610122	0.523494	0.727322	0.407803	0.000261428	0.00183057	3.58265	3.58265	-
SORD	0.616671	0.0199277	1	0.308586	0.0065195	0.0176935	2.18579	2.18579	Myeloma-associated
HNRNPU	0.0440796	0.95959	0.805358	0.246227	0.0311261	0.0544548	1.50687	1.50687	-
IRF9	0.108739	0.713956	0.766082	-0.164129	0.156555	0.163818	0.805333	-0.805333	-
SPTBN1	0.382264	0.507082	0.724276	0.0200852	0.862115	0.474461	0.0644349	0.0644349	-
TIAL1	-0.127601	0.764714	0.772899	0.171434	0.135828	0.14922	0.86701	0.86701	-
SET	0.260145	0.841188	0.785127	0.532152	9.62936e-07	6.46042e-05	6.0164	6.0164	Myeloma-associated
SRSF2	-0.375871	0.255287	0.712516	0.195883	0.087783	0.111122	1.05659	1.05659	-
RUNX1	0.12122	0.946526	0.803939	-0.1371	0.23391	0.211871	0.63095	-0.63095	-
GALK2	1.96576	0.390869	0.702566	0.138756	0.228268	0.20866	0.641555	0.641555	-
AMPD3	0.231687	0.522961	0.727457	-0.332378	0.00328687	0.0108246	2.48322	-2.48322	-
AMPD2	-0.350421	0.604917	0.745636	-0.177296	0.1228	0.139695	0.910802	-0.910802	-
CTBS	-0.302088	0.364265	0.698227	-0.16941	0.140563	0.15285	0.852129	-0.852129	-
FABP5	0.117235	0.809335	0.779121	0.0400915	0.728685	0.434247	0.13746	0.13746	-
CAP1	-1.02109	0.160346	0.795683	-0.455807	3.79193e-05	0.000520923	4.42114	-4.42114	Small plasma-cell marker associated
FLI1	-0.577498	0.551959	0.733336	-0.110653	0.337306	0.268367	0.471976	-0.471976	-
IFITM2	0.0518424	0.94269	0.803044	0.0346496	0.764366	0.44494	0.116699	0.116699	-
DR1	-0.747986	0.0111467	1	-0.0194805	0.866229	0.475999	0.0623671	-0.0623671	-
EXOSC10	0.579569	0.489018	0.721074	0.0456123	0.69307	0.421201	0.159223	0.159223	-
PFKP	-0.574979	0.31497	0.712576	-0.311767	0.00596661	0.0167443	2.22427	-2.22427	Small plasma-cell marker associated
SATB1	0.297848	0.674157	0.759617	-0.114359	0.321292	0.260438	0.4931	-0.4931	-
XPC	0.872725	0.68334	0.761296	0.151717	0.187392	0.183631	0.727248	0.727248	-
EWSR1	-0.824351	0.201697	0.743204	0.167517	0.145102	0.155732	0.838326	0.838326	-
PLCB3	-0.670259	0.844092	0.785509	-0.158499	0.168255	0.171096	0.774032	-0.774032	-
NAAA	0.382442	0.474631	0.720407	0.269467	0.0180499	0.0368784	1.74352	1.74352	Myeloma-associated
DHODH	0.429679	0.607446	0.746363	-0.0782376	0.498024	0.342166	0.30275	-0.30275	-
OGDH	0.121446	0.503196	0.7238	0.11336	0.325559	0.262789	0.48737	0.48737	-
CENPE	-1.02677	0.101262	0.876845	-0.411247	0.000229626	0.00168562	3.63898	-3.63898	Small plasma-cell marker associated
ALDH6A1	1.11915	0.00578882	1	0.282586	0.0130149	0.0290161	1.88556	1.88556	Myeloma-associated
BDH1	1.45015	0.148863	0.814557	0.0522109	0.651367	0.405423	0.186174	0.186174	-
DSG1	-1.25005	0.322406	0.709473	-0.28369	0.0126533	0.0284517	1.8978	-1.8978	Small plasma-cell marker associated
SP3	0.439446	0.102053	0.868501	-0.118408	0.304371	0.251599	0.516597	-0.516597	-
RPL18A	0.521403	0.301823	0.710202	0.364977	0.00118034	0.00512055	2.92799	2.92799	Myeloma-associated
MAP2K1	-0.372661	0.224613	0.718364	-0.0940638	0.415007	0.306596	0.381945	-0.381945	-
FKBP4	0.402986	0.349147	0.699036	0.377175	0.000783338	0.00379808	3.10605	3.10605	Myeloma-associated
NUCB1	-0.0275664	0.748958	0.768865	0.199485	0.0820197	0.106012	1.08608	1.08608	-
RPL6	-0.0440077	0.924403	0.798861	0.519112	1.90974e-06	9.03182e-05	5.71903	5.71903	-
TOP2B	-1.12684	0.0338367	1	0.0797361	0.489808	0.338861	0.309974	0.309974	-
SLC25A11	0.067643	0.94498	0.803809	0.245465	0.0316644	0.0549633	1.49943	1.49943	-
DST	0.341262	0.259933	0.709475	-0.0266302	0.819374	0.462316	0.0865176	-0.0865176	-
ACY1	0.0145901	0.966556	0.808071	-0.0367264	0.750686	0.440892	0.124542	-0.124542	-
KMT2A	2.25546	0.0430226	1	0.1422	0.216842	0.201927	0.663856	0.663856	-
CENPC	-1.74739	0.15387	0.802644	0.202114	0.0780069	0.102385	1.10787	1.10787	-
LMNB2	-0.433905	0.176062	0.759428	0.17522	0.127301	0.143234	0.895169	0.895169	-
MVK	-0.28498	0.753712	0.770776	-0.108155	0.348375	0.27385	0.457953	-0.457953	-
TAP1	0.390504	0.573619	0.740527	0.190704	0.0966288	0.118624	1.01489	1.01489	-
TAP2	-0.440121	0.329549	0.700278	0.214654	0.06098	0.0868749	1.21481	1.21481	-
RELA	0.31365	0.467433	0.719252	-0.166176	0.148384	0.158253	0.828614	-0.828614	-
UBXN1	0.233518	0.785803	0.778761	-0.11733	0.308818	0.253893	0.510298	-0.510298	-
GBE1	0.423397	0.480054	0.721055	-0.134602	0.242602	0.217018	0.615106	-0.615106	-
EIF4G1	-0.345828	0.561107	0.738691	0.300436	0.00814799	0.0205474	2.08895	2.08895	-
TLE3	0.815113	0.317036	0.710292	0.143514	0.21259	0.199254	0.672457	0.672457	-
PRKCQ	0.230987	0.774442	0.775041	0.0696935	0.546211	0.363332	0.262639	0.262639	-
GLO1	0.151761	0.737175	0.768846	0.362374	0.00128576	0.00545485	2.89084	2.89084	-
HLA-B	-0.999685	0.134312	0.844309	-0.139886	0.237851	0.214096	0.623696	-0.623696	-
SSBP1	0.446902	0.205976	0.730977	0.426495	0.000127258	0.00112272	3.89531	3.89531	Myeloma-associated
YWHAH	-0.316956	0.560213	0.738075	-0.464089	2.64288e-05	0.000409918	4.57792	-4.57792	Small plasma-cell marker associated
PLP2	-1.272	0.532667	0.728668	0.133589	0.249954	0.221398	0.60214	0.60214	-
CSTF1	1.76929	0.406485	0.705378	0.0797098	0.489952	0.338879	0.309847	0.309847	-
UBE3A	0.551319	0.657631	0.753996	0.298728	0.00853169	0.021109	2.06896	2.06896	Myeloma-associated
PTPN12	-2.25676	0.213921	0.720772	-0.136942	0.234453	0.212163	0.629944	-0.629944	-
CLC	0.298375	0.678057	0.75981	-0.270572	0.0175695	0.0362823	1.75524	-1.75524	-
SRSF11	0.301258	0.716839	0.766564	0.178953	0.119299	0.136955	0.923362	0.923362	-
PRKCD	0.0283646	0.961259	0.806172	-0.18287	0.111327	0.130875	0.953401	-0.953401	-
CALD1	0.484428	0.662188	0.755968	-0.249855	0.0286694	0.0511493	1.54258	-1.54258	-
RNASEL	-0.941652	0.363772	0.69883	0.299858	0.00895761	0.0218999	2.04781	2.04781	-
CTDSPL2	1.25835	0.139742	0.83741	-0.270098	0.017774	0.0364956	1.75021	-1.75021	-
PTPN11	-0.0541671	0.887601	0.793794	0.0165624	0.886135	0.481253	0.0525002	0.0525002	-
KDSR	0.264141	0.706182	0.766287	0.162022	0.158905	0.16502	0.798863	0.798863	-
BTK	-1.30829	0.190352	0.753508	-0.407619	0.000263237	0.00183433	3.57965	-3.57965	Small plasma-cell marker associated
PPAT	0.0839246	0.697093	0.765538	0.124665	0.279386	0.238251	0.553795	0.553795	-
GFPT1	0.344236	0.16392	0.792971	0.259477	0.0229358	0.0436751	1.63949	1.63949	Myeloma-associated
PSME1	0.107659	0.72869	0.768793	0.426495	0.000127258	0.00111929	3.89531	3.89531	-
MEF2C	2.63065	0.232095	0.710788	-0.054365	0.645484	0.402891	0.190114	-0.190114	-
GABPA	-0.732777	0.469939	0.719275	0.133183	0.247641	0.22016	0.606178	0.606178	-
GABPB1	0.544849	0.518831	0.72638	0.213366	0.0625757	0.0881471	1.20359	1.20359	-
RING1	0.425335	0.337477	0.700787	0.0721647	0.532043	0.357785	0.274053	0.274053	-
FMR1	-0.134979	0.496605	0.722419	-0.270861	0.0174455	0.0361297	1.75832	-1.75832	-
PRDX1	-0.193092	0.594526	0.742875	0.389321	0.000512977	0.00285693	3.2899	3.2899	-
RPL18	0.0447169	0.921833	0.798034	0.480835	1.24005e-05	0.000246719	4.90656	4.90656	-
C1QBP	0.124722	0.824102	0.782249	0.40938	0.000246389	0.00175509	3.60838	3.60838	-
CKAP4	1.81165	0.12357	0.857732	0.392082	0.000464923	0.00269329	3.33262	3.33262	Myeloma-associated
KHDRBS1	-0.428271	0.715053	0.766074	0.242074	0.0341551	0.0581323	1.46654	1.46654	-
BAX	-0.115077	0.704919	0.766357	0.212761	0.0633364	0.088958	1.19835	1.19835	-
BCL2L1	0.274223	0.166561	0.784917	-0.311531	0.00600625	0.016774	2.2214	-2.2214	-
KLC1	-0.448128	0.255167	0.71333	-0.11131	0.334431	0.267184	0.475694	-0.475694	-
LRP1	-0.0954401	0.898751	0.794332	0.181082	0.114912	0.133512	0.939634	0.939634	-
SRSF1	-0.689008	0.113715	0.873334	0.395894	0.000405336	0.00245663	3.39219	3.39219	-
ARHGAP1	-0.456848	0.32977	0.699888	-0.271781	0.017056	0.0354247	1.76812	-1.76812	Small plasma-cell marker associated
TLE5	-1.5417	0.442333	0.711281	-0.358221	0.00147181	0.00599724	2.83215	-2.83215	Small plasma-cell marker associated
SRSF4	-0.159701	0.804316	0.779053	0.397024	0.000389064	0.00241379	3.40998	3.40998	-
PPP3CA	0.0961913	0.799774	0.778791	0.0496346	0.667531	0.411313	0.175529	0.175529	-
DHX9	-0.970055	0.364884	0.699027	0.477312	1.45842e-05	0.000280494	4.83612	4.83612	-
CRYZ	-0.506	0.283914	0.713634	0.143067	0.214029	0.199953	0.669527	0.669527	-
GOLGA3	0.152093	0.883116	0.792854	0.0494505	0.668691	0.411852	0.174774	0.174774	-
GOLGA2	0.816429	0.129642	0.847245	0.265182	0.0200232	0.0394302	1.69847	1.69847	Myeloma-associated
LGALS3BP	-2.02222	0.214101	0.720679	-0.123418	0.288161	0.242155	0.540365	-0.540365	-
EHHADH	-0.159229	0.491623	0.720315	-0.0887796	0.441788	0.317835	0.354786	-0.354786	-
DMTN	0.0954486	0.778552	0.776016	-0.189468	0.0988397	0.120466	1.00507	-1.00507	-
DSC1	1.26463	0.0993388	0.88909	-0.456705	3.371e-05	0.000481437	4.47224	-4.47224	-
PUDP	0.58023	0.375486	0.698852	0.21071	0.0659723	0.0915459	1.18064	1.18064	-
CD47	-0.0419652	0.890906	0.794494	-0.0694043	0.547881	0.364107	0.261314	-0.261314	-
PPID	-0.00924386	0.977234	0.807064	-0.249277	0.0290496	0.0516999	1.53686	-1.53686	-
SSRP1	-0.668086	0.30849	0.71568	-0.107761	0.350144	0.274866	0.455754	-0.455754	-
SLFN5	0.480417	0.328994	0.700388	-0.0551554	0.633091	0.398692	0.198534	-0.198534	-
VAC14	-0.935985	0.330077	0.699682	0.0697198	0.54606	0.363315	0.26276	0.26276	-
NSUN2	-0.519646	0.217391	0.716434	-0.187654	0.102157	0.123363	0.990731	-0.990731	-
RBBP4	-0.348412	0.649764	0.753708	0.459777	3.19278e-05	0.000467558	4.49583	4.49583	-
NCBP1	1.86216	0.205039	0.734424	0.305983	0.0070051	0.0185575	2.15459	2.15459	Myeloma-associated
EP300	-0.881538	0.351505	0.698508	0.00567853	0.960904	0.500744	0.0173199	0.0173199	-
AHNAK	-1.00089	0.169805	0.781076	-0.123193	0.285138	0.240595	0.544946	-0.544946	-
APOBR	-2.35645	0.193464	0.754614	0.20979	0.0671836	0.0925149	1.17274	1.17274	-
HSPA14	0.309705	0.58016	0.740143	-0.17777	0.121792	0.139042	0.914382	-0.914382	-
SCRN3	-1.38964	0.192676	0.754943	-0.362769	0.00126925	0.00540869	2.89645	-2.89645	Small plasma-cell marker associated
LAMTOR4	0.481881	0.311187	0.714756	0.108497	0.346847	0.273245	0.459862	0.459862	-
MGAT2	-0.245743	0.797308	0.77814	0.0627005	0.587273	0.379702	0.23116	0.23116	-
GALNT2	0.876959	0.242657	0.709871	0.186708	0.103922	0.12466	0.983291	0.983291	-
GALNT1	-0.0243831	0.97406	0.806751	-0.145696	0.205663	0.195364	0.686843	-0.686843	-
AP1B1	1.20672	0.220718	0.716491	-0.0304695	0.792116	0.45422	0.101211	-0.101211	-
CPSF1	0.339436	0.639981	0.750149	-0.0415932	0.723106	0.43253	0.140798	-0.140798	-
BST1	0.337493	0.516927	0.725768	-0.337189	0.00284384	0.00969765	2.5461	-2.5461	-
BST2	-0.646682	0.422809	0.705092	0.130738	0.256487	0.224975	0.590935	0.590935	-
PMPCA	-0.0845078	0.654074	0.752909	0.037962	0.742583	0.438723	0.129255	0.129255	-
SCRN1	0.777867	0.165479	0.789486	0.266076	0.019597	0.0388828	1.70781	1.70781	Myeloma-associated
WASHC5	-0.1484	0.62144	0.749206	-0.149771	0.193162	0.187755	0.714077	-0.714077	-
NUP160	0.436015	0.726414	0.769675	-0.0761081	0.509821	0.347869	0.292582	-0.292582	-
TBL3	0.704026	0.262037	0.709626	-0.227825	0.046492	0.0718784	1.33262	-1.33262	-
GTF3C1	-1.36839	0.249155	0.716773	0.25974	0.0227941	0.0434913	1.64218	1.64218	-
TWF1	2.10166	0.291139	0.712658	0.326095	0.00395822	0.0124391	2.4025	2.4025	Myeloma-associated
ASPH	-0.942587	0.223113	0.716875	-0.111993	0.331457	0.265691	0.479573	-0.479573	-
TFCP2	0.419348	0.548433	0.732586	-0.0782113	0.498169	0.342102	0.302624	-0.302624	-
AKAP13	-0.699281	0.653271	0.753738	-0.038777	0.737254	0.436468	0.132383	-0.132383	-
SMARCB1	-0.725945	0.857495	0.787822	0.128592	0.271548	0.233639	0.566154	0.566154	-
UNIPROT:Q12841	0.062647	0.907922	0.795535	-0.0986645	0.392479	0.29625	0.406184	-0.406184	-
STX4	-0.132448	0.921351	0.798016	0.253168	0.0265717	0.0485479	1.57558	1.57558	-
GRSF1	0.495125	0.629992	0.751926	-0.0916452	0.427146	0.311732	0.369424	-0.369424	-
CNTN1	-0.119543	0.442856	0.711461	0.0515537	0.655476	0.407014	0.183443	0.183443	-
SFSWAP	-1.3279	0.188753	0.756692	-0.230874	0.0435799	0.0683655	1.36071	-1.36071	Small plasma-cell marker associated
CHD3	0.170249	0.758736	0.772265	-0.156344	0.174174	0.17514	0.759017	-0.759017	-
SF3A3	-0.310482	0.606738	0.746288	0.378779	0.000741402	0.00366246	3.12995	3.12995	-
DPYD	-1.26687	0.348265	0.698077	-0.138887	0.227824	0.208519	0.6424	-0.6424	-
TP53BP1	0.590985	0.553664	0.733632	0.320469	0.00466061	0.0139331	2.33156	2.33156	Myeloma-associated
IFRD2	-0.653395	0.205235	0.733612	-0.00500342	0.965784	0.501927	0.0151198	-0.0151198	-
AIMP1	0.425019	0.315279	0.711881	0.32528	0.00405373	0.0126156	2.39215	2.39215	Myeloma-associated
ILF2	-0.500735	0.014809	1	0.402992	0.000312679	0.00209779	3.5049	3.5049	-
ILF3	-0.762593	0.451612	0.712962	0.356302	0.00156575	0.00625629	2.80528	2.80528	-
LMAN2	0.497447	0.139809	0.83636	0.358484	0.00145935	0.00595487	2.83584	2.83584	Myeloma-associated
LRMP	2.28378	0.0591312	1	-0.320519	0.00476067	0.0140862	2.32233	-2.32233	-
PTPRJ	-1.1083	0.426628	0.706359	-0.356433	0.00155915	0.00624721	2.80711	-2.80711	Small plasma-cell marker associated
TRAP1	0.00215696	0.993537	0.81067	0.457832	3.4744e-05	0.000488942	4.45912	4.45912	-
TRAF2	0.465617	0.47523	0.720055	-0.195094	0.089087	0.112133	1.05019	-1.05019	-
DLG1	0.303716	0.46238	0.717213	0.29042	0.0106324	0.0249582	1.97337	1.97337	Myeloma-associated
MYO1E	0.446455	0.751951	0.769884	-0.0222409	0.847476	0.470262	0.0718725	-0.0718725	-
PPP1R8	-0.270998	0.638392	0.751592	0.0322835	0.780039	0.450248	0.107884	0.107884	-
ABR	-0.43838	0.506226	0.724248	-0.111941	0.331685	0.265652	0.479275	-0.479275	-
BNIP1	-0.931692	0.258493	0.712281	-0.235528	0.0394299	0.0640494	1.40417	-1.40417	Small plasma-cell marker associated
CSTF3	1.62656	0.179075	0.760119	0.173537	0.131039	0.145959	0.8826	0.8826	-
ECH1	0.643392	0.529631	0.729123	0.337741	0.00279659	0.00958185	2.55337	2.55337	Myeloma-associated
STRN3	2.31204	0.256001	0.712213	-0.112913	0.32748	0.263823	0.484816	-0.484816	-
STK4	0.444594	0.63832	0.751763	-0.451075	4.6429e-05	0.00059267	4.33321	-4.33321	-
FLII	-0.221616	0.803997	0.77918	-0.385325	0.000590636	0.00311505	3.22868	-3.22868	-
COASY	0.414288	0.270934	0.713635	0.145092	0.207566	0.196202	0.682843	0.682843	-
MRPL28	-0.617187	0.219881	0.715116	-0.0511331	0.658111	0.407948	0.181701	-0.181701	-
ACACA	0.073251	0.89483	0.794923	-0.16569	0.155417	0.162982	0.808502	-0.808502	-
LCP2	-1.3688	0.0942355	0.896707	-0.218098	0.0568761	0.082578	1.24507	-1.24507	-
GPS1	0.60723	0.346234	0.698046	0.0494243	0.668857	0.411866	0.174667	0.174667	-
IK	-0.22604	0.383879	0.699808	0.187865	0.101768	0.123203	0.992388	0.992388	-
MTAP	0.531976	0.474887	0.719849	-0.036963	0.749132	0.440607	0.125442	-0.125442	-
PRKAA1	0.379873	0.742013	0.769029	-0.0854409	0.463037	0.32805	0.334384	-0.334384	-
EIF2B5	0.736138	0.570792	0.740464	0.146117	0.204347	0.194433	0.689633	0.689633	-
TARDBP	-0.261657	0.185154	0.76256	0.305195	0.00715843	0.0188597	2.14518	2.14518	-
HNRNPA0	-0.240993	0.667229	0.757479	0.229008	0.0453437	0.0703293	1.34348	1.34348	-
PAK1	0.426551	0.544748	0.730764	-0.0875177	0.448325	0.321176	0.348407	-0.348407	-
AIMP2	-0.343847	0.493258	0.720881	0.36106	0.00134219	0.00564444	2.87219	2.87219	-
PRDX4	0.831637	0.420642	0.704872	0.391661	0.000471968	0.00272317	3.32609	3.32609	Myeloma-associated
PAK2	1.19848	0.508483	0.724485	-0.0512645	0.657287	0.407612	0.182245	-0.182245	-
CBX3	-0.0827879	0.861093	0.787992	0.341422	0.00249924	0.00883589	2.60219	2.60219	-
STX5	0.576578	0.662424	0.755739	0.0810505	0.482661	0.335445	0.316358	0.316358	-
CBLB	0.118583	0.579739	0.740697	-0.191442	0.097589	0.119396	1.0106	-1.0106	-
PSMD2	0.0200169	0.915234	0.797504	0.304525	0.00748109	0.0194962	2.12604	2.12604	-
MMRN1	-0.2059	0.722457	0.767831	-0.155161	0.177486	0.177235	0.750835	-0.750835	-
DNAJC3	0.196447	0.827037	0.782675	-0.0684579	0.553363	0.366064	0.256989	-0.256989	-
CHIT1	-0.812363	0.321681	0.710134	-0.385837	0.000576958	0.00308807	3.23886	-3.23886	Small plasma-cell marker associated
NME3	0.69991	0.436938	0.710522	0.259635	0.0228507	0.0435417	1.6411	1.6411	Myeloma-associated
SRSF9	0.0684394	0.849133	0.785137	0.342447	0.00242164	0.0086037	2.61589	2.61589	-
SRSF5	-0.730787	0.140651	0.827113	0.00743993	0.948764	0.498197	0.022842	0.022842	-
SRSF6	-0.213265	0.607354	0.746515	0.483411	1.1002e-05	0.000236863	4.95853	4.95853	-
TRIM28	-0.811032	0.194797	0.752191	0.554504	2.02305e-07	5.30573e-05	6.69399	6.69399	-
STX3	-0.200601	0.693712	0.765222	-0.254088	0.0260128	0.0478906	1.58481	-1.58481	-
[truncated: 2,197 more rows]

## Sheet: 4d
Discovery cohort								Validation cohort (FACS-sorted big and small plasma cells)
SampleID	Fraction_Big (of Plasma) by PCY	normalized protein value per bulk Plasma						SampleID	normalized protein value per subpopulation
		NDUFA2	SLC25A4	CD38	IRF4		Subpopulation		NDUFA2	SLC25A4	CD38	IRF4
MM018	0.861554	-0.543003	1.57216	0.189954	1.60946		big plasma (myeloma cells)	MM139	1.01413	0.000178827	1.62866	-0.080977
MM019	0.804684	-0.454699	5.02209	-0.87759	-1.29824			MM140	0.0623021	-1.51278	2.56785	-0.728141
MM021	0.633177	0.225214	0.80052	0.0589468	0.364505			MM141	1.03702	2.2811	0.854478	0.914722
MM023	0.544913	1.42452	0.88291	1.01145	0.959359			MM145	1.56939	1.80632	2.74222	1.27781
MM025	0.560205	-0.840685	1.88691	0.432309	0.445714		small plasma	MM139	-0.222456	-2.95631	1.67122	-1.24424
MM026	0.788076	1.59685	2.21516	0.928068	1.10082			MM140	-1.04687	-2.4358	0.855984	-2.32744
MM027	0.854131	1.75218	1.64665	0.341084	0.822726			MM141	0.41891	0.0997349	0.910138	-1.96484
MM028	0.389357	-0.854377	-2.20637	0.382716	-1.35225			MM145	0.337807	-1.02561	1.38959	-0.64282
MM031	0.517145	0.241203	-0.0239349	1.74819	0.366001		ttest (big vs small)	tstat	7.1557	4.7758	1.6039	5.1895
MM032	0.215656	-2.3198	-2.6566	-0.350747	-0.87132			df	3	3	3	3
MM033	0.573901	1.10323	1.55808	2.53824	1.19353			p-value (ttest)	0.00562063	0.0174468	0.207075	0.0138957
MM036	0.156488	-0.810672	-0.503475	-0.0602243	-1.02372			p-value (FDR adjusted)	1	1	0.728165	1
MM037	0.383733	0.0852122	1.21679	0.908451	0.460755
MM038	0.318437	-1.78045	-0.936302	-0.319406	-0.627054
MM039	0.813248	1.31027	1.87785	1.64738	1.31058
MM042	0.232105	0.616408	0.632708	0.52758	0.539769
MM044	0.217645	-1.23096	-0.104308	0.0453548	-0.528805
MM046	0.485928	0.86656	1.05462	1.0015	1.09936
MM047	0.84459	0.090209	0.829267	0.0961089	0.586864
MM048	0.624929	-1.13743	1.10299	-0.0759641	-0.636234
MM049	0.680834	1.59016	1.85777	0.853179	0.617569
MM051	0.424335	-0.0566339	-0.314808	-1.01475	0.223102
MM052	0.0862807	-1.55159	-0.929511	-2.02197	-1.21267
MM053	0.452299	0.510349	0.0254655	-0.146871	0.0116421
MM058	0.863768	2.28618	1.42973	1.33363	0.93805
MM059	0.2346	-1.28782	-0.963722	-1.2003	-1.1866
MM061	0.434937	1.04889	2.11703	3.32573	0.685405
MM062	0.361376	0.0813764	0.821992	-0.479619	0.938354
MM064	0.29805	-1.09178	-0.645299	-2.90212	-0.968698
MM065	0.419673	-0.812213	-0.156617	2.12571	0.587401
MM067	0.330655	-1.51144	3.53028	0.581679	1.16776
MM068	0.104997	-1.32022	-4.01372	-2.79498	-1.20561
MM069	0.65346	-0.213571	-0.259606	1.29036	-1.20466
MM070	0.765464	0.336418	-0.063655	-1.10038	0.597975
MM071	0.355006	-3.18037	-2.38648	1.92063	-1.08934
MM072	0.33426	0.249896	1.03664	2.36077	0.582167
MM074	0.316416	-0.669127	-0.897174	-1.76491	-0.873555
MM075	0.155711	-1.34298	-0.719878	-2.94252	-1.43397
MM077	0.44757	1.24102	-0.198379	0.705332	0.574913
MM078	0.265684	0.77412	-0.96748	2.64325	-1.39199
MM079	0.89889	1.52362	-0.896888	-0.824104	-0.0793414
MM081	0.552751	1.22233	0.19022	-0.6551	0.827035
MM082	0.49955	1.33169	0.0679413	-1.18278	0.651695
MM084	0.673244	2.98826	1.14922	-0.375326	1.28541
MM089	0.377727	-0.755289	-1.62319	-3.01658	-1.5518
MM090	0.379294	-0.836322	-1.00503	-2.77318	-2.56199
MM091	0.349781	0.397095	-0.536075	-0.730795	-0.39147
MM092	0.575261	1.80908	1.65727	0.617938	1.96413
MM094	0.529391	0.0917023	0.0743943	1.50471	-0.449831
MM095	0.561325	1.12191	0.9218	1.98764	1.75748
MM096	0.386835	-0.608459	-0.820105	-0.231785	-1.15125
MM097	0.532364	-0.663162	1.11556	0.189018	0.370132
MM100	0.496606	1.15735	1.19624	-1.06368	0.0774003
MM101	0.262414	0.976989	1.3705	2.68724	0.857002
MM102	0.174147	-1.83362	-0.489464	-2.93547	-1.07485
MM103	0.726871	1.81438	1.32643	0.923905	1.36686
MM104	0.240913	-0.814744	-0.565149	-0.684442	-1.30376
MM105	0.474201	-0.293099	-0.349705	-1.00079	-1.7501
MM106	0.354587	0.860612	1.83344	-0.108876	1.1307
MM107	0.2487	0	-0.413407	0.624691	-0.615305
MM109	0.321187	0.827968	-0.706697	-0.49992	-1.08495
MM110	0.308748	1.4427	-1.10081	1.16165	-1.12857
MM111	0.189993	-0.458016	0.174426	-2.01978	-1.40139
MM112	0.715612	1.57739	2.64015	2.46464	1.08884
MM114	0.2928	-1.6909	-0.0894732	-3.60366	-1.77338
MM116	0.221997	-0.996809	-1.21028	-4.21871	-1.69844
MM117	0.408226	0.0471293	-0.437331	0.0190433	-1.11022
MM118	0.335578	-0.379217	-0.137754	-0.17322	0.054645
MM120	0.270883	1.00512	0.699916	2.73505	0.893981
MM121	0.0913042	-2.00209	-0.638898	-4.66177	-1.69411
MM125	0.115509	-1.04794	1.36508	-0.141267	-1.27699
MM126	0.331087	-0.189067	2.38651	1.45393	-0.334725
MM128	0.236116	-1.17942	-2.77197	-4.66804	-1.24667
MM129	0.335407	-0.297929	0.335511	0.673679	0.105004
MM133	0.734527	0.674344	1.35801	1.05735	0.110724
MM137	0.522224	1.21449	3.4374	1.33443	1.06126
MM144	0.0759089	-0.0667426	2.80846	0.13056	1.78198
	Pearson	0.5822	0.4664	0.355	0.5059
	Pearson p-value	2.798e-08	1.9104e-05	0.0015	2.6893e-06
	Spearmann's Rho	0.620774	0.503312	0.358536	0.52253
	Spearmans's p-value	2.30913e-09	4.23641e-06	0.00145687	1.59987e-06

## Sheet: 4e
TermID	Name	minusLOG10(padj)
GO:0005759	mitochondrial matrix	17.4828
GO:0005789	endoplasmic reticulum membrane	16.4763
GO:0005743	mitochondrial inner membrane	15.3354
GO:0005739	mitochondrion	12.6459
GO:0003735	structural constituent of ribosome	9.00612
GO:0006412	translation	8.21042
GO:0006614	SRP-dependent cotranslational protein targeting to membrane	6.22695
GO:0005783	endoplasmic reticulum	5.74715
GO:0003723	RNA binding	5.67162
GO:0006888	endoplasmic reticulum to Golgi vesicle-mediated transport	5.64397
GO:0048208	COPII vesicle coating	5.59176
GO:0005840	ribosome	5.57187

## Sheet: 4f
cell_ID	UMAP_1	UMAP_2	myeloma_small_gene_ratio	plasma_cell_assignment	patient_id
WMC922530	3.25495	0.351801	3.65079	Small plasma cell-marker positive-like	replicate id: Kydar02
WMC922531	4.10442	2.12906	4.18594	Small plasma cell-marker positive-like	replicate id: Kydar02
WMC922532	2.64457	-0.820975	10	Myeloma-like	replicate id: Kydar02
WMC922533	4.11802	1.96532	4.16182	Small plasma cell-marker positive-like	replicate id: Kydar02
WMC922534	2.76179	-0.242452	4.14116	Small plasma cell-marker positive-like	replicate id: Kydar02
WMC922535	1.55487	0.0857193	4.41993	Small plasma cell-marker positive-like	replicate id: Kydar02
WMC922537	-1.38091	-1.54507	5.58711	Myeloma-like	replicate id: Kydar02
WMC922539	-1.20351	-1.22862	3.89324	Small plasma cell-marker positive-like	replicate id: Kydar02
WMC922540	3.91237	1.69782	3.23314	Small plasma cell-marker positive-like	replicate id: Kydar02
WMC922541	2.13289	-0.756381	5.19587	Myeloma-like	replicate id: Kydar02
WMC922543	1.57583	-0.48153	4.11217	Small plasma cell-marker positive-like	replicate id: Kydar02
WMC922545	0.936222	1.39796	7.33297	Myeloma-like	replicate id: Kydar02
WMC922546	2.2086	2.14455	8.04864	Myeloma-like	replicate id: Kydar02
WMC922547	2.07657	0.633893	4.5519	Small plasma cell-marker positive-like	replicate id: Kydar02
WMC922549	4.32174	2.05975	3.64841	Small plasma cell-marker positive-like	replicate id: Kydar02
WMC922550	3.05185	-0.337228	10	Myeloma-like	replicate id: Kydar02
WMC922551	2.92393	-1.15675	5.01659	Small plasma cell-marker positive-like	replicate id: Kydar02
WMC922552	2.60681	-0.592734	7.97493	Myeloma-like	replicate id: Kydar02
WMC922553	-0.542215	-1.90713	3.02155	Small plasma cell-marker positive-like	replicate id: Kydar02
WMC922554	2.04419	0.105839	6.22228	Myeloma-like	replicate id: Kydar02
WMC922555	2.45185	2.00756	4.2721	Small plasma cell-marker positive-like	replicate id: Kydar02
WMC922557	0.830921	-1.38715	4.21137	Small plasma cell-marker positive-like	replicate id: Kydar02
WMC922558	2.46359	-0.311608	3.86528	Small plasma cell-marker positive-like	replicate id: Kydar02
WMC922559	1.18424	2.53782	8.7424	Myeloma-like	replicate id: Kydar02
WMC922560	2.90591	-1.3471	4.25333	Small plasma cell-marker positive-like	replicate id: Kydar02
WMC922561	1.43391	-1.02347	3.94858	Small plasma cell-marker positive-like	replicate id: Kydar02
WMC922562	0.780705	0.278302	6.7077	Myeloma-like	replicate id: Kydar02
WMC922563	2.79218	-0.74654	5.54109	Myeloma-like	replicate id: Kydar02
WMC922564	1.73894	1.41658	4.2317	Small plasma cell-marker positive-like	replicate id: Kydar02
WMC922565	2.67787	-0.444263	2.88081	Small plasma cell-marker positive-like	replicate id: Kydar02
WMC922567	2.61204	-0.159231	4.13774	Small plasma cell-marker positive-like	replicate id: Kydar02
WMC922569	2.29391	-0.582767	10	Myeloma-like	replicate id: Kydar02
WMC922570	2.30237	-0.514526	2.44215	Small plasma cell-marker positive-like	replicate id: Kydar02
WMC922571	1.28472	1.43551	4.88126	Small plasma cell-marker positive-like	replicate id: Kydar02
WMC922572	2.6693	-1.63724	10	Myeloma-like	replicate id: Kydar02
WMC922573	1.80844	-0.533768	2.77894	Small plasma cell-marker positive-like	replicate id: Kydar02
WMC922574	2.63575	-0.286332	7.88909	Myeloma-like	replicate id: Kydar02
WMC922575	2.67178	-0.409222	3.96516	Small plasma cell-marker positive-like	replicate id: Kydar02
WMC922577	2.47338	-0.236765	4.2467	Small plasma cell-marker positive-like	replicate id: Kydar02
WMC922579	2.67018	-0.250353	9.52862	Myeloma-like	replicate id: Kydar02
WMC922580	3.0496	-0.854523	2.46477	Small plasma cell-marker positive-like	replicate id: Kydar02
WMC922581	2.09021	0.0919352	5.36026	Myeloma-like	replicate id: Kydar02
WMC922582	2.06398	-1.83845	2.84238	Small plasma cell-marker positive-like	replicate id: Kydar02
WMC922584	2.55466	-0.297954	3.79305	Small plasma cell-marker positive-like	replicate id: Kydar02
WMC922585	1.08714	2.53521	7.10178	Myeloma-like	replicate id: Kydar02
WMC922586	2.85659	-1.38852	3.97154	Small plasma cell-marker positive-like	replicate id: Kydar02
WMC922587	2.5126	-0.25176	4.36513	Small plasma cell-marker positive-like	replicate id: Kydar02
WMC922588	2.81323	1.18523	3.86836	Small plasma cell-marker positive-like	replicate id: Kydar02
WMC922589	2.85585	-1.37541	2.96547	Small plasma cell-marker positive-like	replicate id: Kydar02
WMC922590	1.84285	-0.516958	2.77307	Small plasma cell-marker positive-like	replicate id: Kydar02
WMC922591	2.67643	-0.864489	10	Myeloma-like	replicate id: Kydar02
WMC922593	2.04049	-0.0981553	5.39163	Myeloma-like	replicate id: Kydar02
WMC922594	2.41794	-0.489232	7.63807	Myeloma-like	replicate id: Kydar02
WMC922595	2.56591	-1.72408	1.41177	Small plasma cell-marker positive-like	replicate id: Kydar02
WMC922596	2.48125	-0.643716	3.78036	Small plasma cell-marker positive-like	replicate id: Kydar02
WMC922597	2.06613	-1.06702	4.79954	Small plasma cell-marker positive-like	replicate id: Kydar02
WMC922598	2.08329	-0.0322766	5.40845	Myeloma-like	replicate id: Kydar02
WMC922599	2.83994	0.590818	10	Myeloma-like	replicate id: Kydar02
WMC922600	2.68697	-1.69043	2.62518	Small plasma cell-marker positive-like	replicate id: Kydar02
WMC922601	2.44162	-0.356503	5.35372	Myeloma-like	replicate id: Kydar02
WMC922602	2.84236	-0.42427	4.18426	Small plasma cell-marker positive-like	replicate id: Kydar02
WMC922604	2.7383	-0.252774	5.564	Myeloma-like	replicate id: Kydar02
WMC922605	1.72149	0.65891	5.33652	Myeloma-like	replicate id: Kydar02
WMC922606	2.90555	-1.29761	2.58409	Small plasma cell-marker positive-like	replicate id: Kydar02
WMC922607	2.73576	-1.85807	10	Myeloma-like	replicate id: Kydar02
WMC922608	0.0368808	-0.859253	3.31664	Small plasma cell-marker positive-like	replicate id: Kydar02
WMC922609	-0.192097	-0.708288	4.01213	Small plasma cell-marker positive-like	replicate id: Kydar02
WMC922610	2.59104	-0.724387	4.74979	Small plasma cell-marker positive-like	replicate id: Kydar02
WMC922613	2.75964	-1.50486	8.51821	Myeloma-like	replicate id: Kydar02
WMC922614	3.73828	1.67792	3.44873	Small plasma cell-marker positive-like	replicate id: Kydar02
WMC922615	3.06236	-1.23613	7.87008	Myeloma-like	replicate id: Kydar02
WMC922616	2.03327	0.304494	5.89679	Myeloma-like	replicate id: Kydar02
WMC922617	4.20205	2.40874	3.509	Small plasma cell-marker positive-like	replicate id: Kydar02
WMC922618	2.72133	-1.10273	2.63252	Small plasma cell-marker positive-like	replicate id: Kydar02
WMC922619	3.35295	-0.39341	3.80318	Small plasma cell-marker positive-like	replicate id: Kydar02
WMC922620	2.76023	-1.64805	1.95114	Small plasma cell-marker positive-like	replicate id: Kydar02
WMC922621	2.64395	-1.29073	7.57578	Myeloma-like	replicate id: Kydar02
WMC922622	1.94543	-0.0188196	5.19186	Myeloma-like	replicate id: Kydar02
WMC922623	3.11479	0.0251229	5.65836	Myeloma-like	replicate id: Kydar02
WMC922624	0.973056	1.42876	4.99809	Small plasma cell-marker positive-like	replicate id: Kydar02
WMC922625	1.97322	-0.921968	4.4443	Small plasma cell-marker positive-like	replicate id: Kydar02
WMC922628	1.92445	0.0257063	3.35311	Small plasma cell-marker positive-like	replicate id: Kydar02
WMC922629	2.57919	-0.884539	10	Myeloma-like	replicate id: Kydar02
WMC922630	2.53905	-0.230324	4.62251	Small plasma cell-marker positive-like	replicate id: Kydar02
WMC922635	3.17276	1.67154	4.83232	Small plasma cell-marker positive-like	replicate id: Kydar02
WMC922636	2.77296	-1.65125	10	Myeloma-like	replicate id: Kydar02
WMC922637	3.19155	-0.480284	10	Myeloma-like	replicate id: Kydar02
WMC922638	2.61819	-0.774789	6.00345	Myeloma-like	replicate id: Kydar02
WMC922639	2.56531	-1.13444	10	Myeloma-like	replicate id: Kydar02
WMC922640	2.33046	-0.795345	5.32262	Myeloma-like	replicate id: Kydar02
WMC922641	2.67426	-0.226415	3.86598	Small plasma cell-marker positive-like	replicate id: Kydar02
WMC922642	2.34469	-1.35062	10	Myeloma-like	replicate id: Kydar02
WMC922643	2.77389	-0.820937	10	Myeloma-like	replicate id: Kydar02
WMC922644	3.5803	0.291665	7.02011	Myeloma-like	replicate id: Kydar02
WMC922645	1.4987	1.94984	6.41549	Myeloma-like	replicate id: Kydar02
WMC922646	2.6991	-0.116548	3.7431	Small plasma cell-marker positive-like	replicate id: Kydar02
WMC922647	2.57336	-0.820557	5.21567	Myeloma-like	replicate id: Kydar02
WMC922648	2.10566	-0.914083	6.77776	Myeloma-like	replicate id: Kydar02
WMC922649	1.94364	-0.172647	7.55236	Myeloma-like	replicate id: Kydar02
WMC922650	2.66731	-0.349848	4.1197	Small plasma cell-marker positive-like	replicate id: Kydar02
WMC922652	1.62235	1.30361	5.54477	Myeloma-like	replicate id: Kydar02
WMC922653	1.22526	0.914664	5.32608	Myeloma-like	replicate id: Kydar02
WMC922657	2.36658	2.70121	3.05398	Small plasma cell-marker positive-like	replicate id: Kydar02
WMC922658	2.83525	-0.637557	4.51394	Small plasma cell-marker positive-like	replicate id: Kydar02
WMC922659	3.05524	-0.469488	4.49389	Small plasma cell-marker positive-like	replicate id: Kydar02
WMC922660	3.1545	1.74703	5.16675	Myeloma-like	replicate id: Kydar02
WMC922661	1.97681	-0.698404	2.59526	Small plasma cell-marker positive-like	replicate id: Kydar02
WMC922662	2.71195	-1.16262	5.43372	Myeloma-like	replicate id: Kydar02
WMC922663	1.92656	-0.168528	10	Myeloma-like	replicate id: Kydar02
WMC922666	2.25955	-1.96407	1.68934	Small plasma cell-marker positive-like	replicate id: Kydar02
WMC922667	2.46875	-1.89538	1.46633	Small plasma cell-marker positive-like	replicate id: Kydar02
WMC922668	2.62747	-1.38525	2.0727	Small plasma cell-marker positive-like	replicate id: Kydar02
WMC922669	2.61875	-1.44677	7.74178	Myeloma-like	replicate id: Kydar02
WMC922670	2.53298	2.75086	4.90592	Small plasma cell-marker positive-like	replicate id: Kydar02
WMC922673	2.34173	-0.169694	4.64713	Small plasma cell-marker positive-like	replicate id: Kydar02
WMC922674	2.31714	-1.04196	6.07428	Myeloma-like	replicate id: Kydar02
WMC922677	2.86369	-1.49761	2.52799	Small plasma cell-marker positive-like	replicate id: Kydar02
WMC922678	2.76471	0.108392	5.05268	Small plasma cell-marker positive-like	replicate id: Kydar02
WMC922680	1.46727	-0.878931	3.81735	Small plasma cell-marker positive-like	replicate id: Kydar02
WMC922681	2.90462	-1.13991	8.99304	Myeloma-like	replicate id: Kydar02
WMC922682	0.689203	-1.65391	6.41778	Myeloma-like	replicate id: Kydar02
WMC922683	1.74843	2.2416	4.01732	Small plasma cell-marker positive-like	replicate id: Kydar02
WMC922684	1.21397	-0.73097	3.60128	Small plasma cell-marker positive-like	replicate id: Kydar02
WMC922685	2.17342	-1.35869	4.19727	Small plasma cell-marker positive-like	replicate id: Kydar02
WMC922686	2.5045	-1.36891	5.55276	Myeloma-like	replicate id: Kydar02
WMC922687	3.10998	-0.635086	3.22975	Small plasma cell-marker positive-like	replicate id: Kydar02
WMC922688	2.76773	-0.477087	3.70942	Small plasma cell-marker positive-like	replicate id: Kydar02
WMC922689	2.73741	-1.5602	3.54747	Small plasma cell-marker positive-like	replicate id: Kydar02
WMC922690	1.97315	-0.898114	5.64485	Myeloma-like	replicate id: Kydar02
WMC922691	2.00812	-1.00099	2.68544	Small plasma cell-marker positive-like	replicate id: Kydar02
WMC922692	2.5816	-0.627165	5.82789	Myeloma-like	replicate id: Kydar02
WMC922694	2.44351	-0.548169	8.22245	Myeloma-like	replicate id: Kydar02
WMC922695	2.5565	-0.681871	6.30754	Myeloma-like	replicate id: Kydar02
WMC922696	1.6498	1.12459	3.68645	Small plasma cell-marker positive-like	replicate id: Kydar02
WMC922697	2.5958	-1.30078	6.68907	Myeloma-like	replicate id: Kydar02
WMC922698	2.71419	-0.761062	2.29374	Small plasma cell-marker positive-like	replicate id: Kydar02
WMC922699	2.17177	-1.29151	4.02582	Small plasma cell-marker positive-like	replicate id: Kydar02
WMC922700	2.17379	-0.907622	3.58755	Small plasma cell-marker positive-like	replicate id: Kydar02
WMC922702	2.27949	-1.38281	10	Myeloma-like	replicate id: Kydar02
WMC922704	2.93762	-0.310221	4.7527	Small plasma cell-marker positive-like	replicate id: Kydar02
WMC922705	2.7244	-1.67582	1.28315	Small plasma cell-marker positive-like	replicate id: Kydar02
WMC922706	2.40523	-0.183188	3.62885	Small plasma cell-marker positive-like	replicate id: Kydar02
WMC922708	1.51578	-0.352024	6.65671	Myeloma-like	replicate id: Kydar02
WMC922709	2.23683	-0.576976	3.47821	Small plasma cell-marker positive-like	replicate id: Kydar02
WMC922712	2.26838	-0.708797	10	Myeloma-like	replicate id: Kydar02
WMC922715	2.76521	0.00922124	2.46555	Small plasma cell-marker positive-like	replicate id: Kydar02
WMC922716	3.02705	-1.13797	9.252	Myeloma-like	replicate id: Kydar02
WMC922717	1.69946	-0.681326	3.4474	Small plasma cell-marker positive-like	replicate id: Kydar02
WMC922718	1.22961	1.38067	6.14066	Myeloma-like	replicate id: Kydar02
WMC922721	2.05252	-0.871408	2.45123	Small plasma cell-marker positive-like	replicate id: Kydar02
WMC922722	2.6503	-1.64792	3.65845	Small plasma cell-marker positive-like	replicate id: Kydar02
WMC922724	2.42436	-0.152048	4.66673	Small plasma cell-marker positive-like	replicate id: Kydar02
WMC922727	2.24868	-1.06015	3.6199	Small plasma cell-marker positive-like	replicate id: Kydar02
WMC922729	2.59112	-1.30491	10	Myeloma-like	replicate id: Kydar02
WMC922731	2.96775	-0.591539	4.42707	Small plasma cell-marker positive-like	replicate id: Kydar02
WMC922732	3.93911	1.73132	3.64942	Small plasma cell-marker positive-like	replicate id: Kydar02
WMC922733	1.18278	-1.52297	3.70687	Small plasma cell-marker positive-like	replicate id: Kydar02
WMC922734	2.28777	-0.669286	10	Myeloma-like	replicate id: Kydar02
WMC922737	2.7493	-0.733242	3.77245	Small plasma cell-marker positive-like	replicate id: Kydar02
WMC922738	2.02086	-0.445623	6.07354	Myeloma-like	replicate id: Kydar02
WMC922741	2.33759	-0.435558	5.83674	Myeloma-like	replicate id: Kydar02
WMC922742	2.86753	-0.574229	4.66143	Small plasma cell-marker positive-like	replicate id: Kydar02
WMC922743	1.936	-1.02714	10	Myeloma-like	replicate id: Kydar02
WMC922747	3.84991	2.05713	4.57557	Small plasma cell-marker positive-like	replicate id: Kydar02
WMC922748	3.86227	2.28753	4.11381	Small plasma cell-marker positive-like	replicate id: Kydar02
WMC922749	2.77411	-0.715832	9.16177	Myeloma-like	replicate id: Kydar02
WMC922750	1.29811	-0.461045	3.56381	Small plasma cell-marker positive-like	replicate id: Kydar02
WMC922751	1.68482	-0.485457	9.39855	Myeloma-like	replicate id: Kydar02
WMC922752	0.989002	-0.139487	4.51154	Small plasma cell-marker positive-like	replicate id: Kydar02
WMC922753	-1.43022	0.604289	2.9856	Small plasma cell-marker positive-like	replicate id: Kydar02
WMC922755	0.823891	-1.52387	10	Myeloma-like	replicate id: Kydar02
WMC922757	2.63427	-1.69501	4.47608	Small plasma cell-marker positive-like	replicate id: Kydar02
WMC922758	2.70094	-0.560205	4.33427	Small plasma cell-marker positive-like	replicate id: Kydar02
WMC922759	1.97024	0.673115	4.53651	Small plasma cell-marker positive-like	replicate id: Kydar02
WMC922760	2.77577	0.129812	4.81964	Small plasma cell-marker positive-like	replicate id: Kydar02
WMC922762	2.11242	0.432767	10	Myeloma-like	replicate id: Kydar02
WMC922764	3.52458	1.56803	4.60772	Small plasma cell-marker positive-like	replicate id: Kydar02
WMC922768	1.02588	-1.03421	3.89225	Small plasma cell-marker positive-like	replicate id: Kydar02
WMC922769	2.34455	-0.51844	7.34925	Myeloma-like	replicate id: Kydar02
WMC922771	1.58644	-0.734359	10	Myeloma-like	replicate id: Kydar02
WMC922775	2.78952	-1.55273	10	Myeloma-like	replicate id: Kydar02
WMC922776	2.97126	1.36437	7.49851	Myeloma-like	replicate id: Kydar02
WMC922778	2.74489	-0.813667	2.76338	Small plasma cell-marker positive-like	replicate id: Kydar02
WMC922783	2.21669	-0.520146	3.63181	Small plasma cell-marker positive-like	replicate id: Kydar02
WMC922784	-2.01683	-0.846259	10	Myeloma-like	replicate id: Kydar02
WMC922785	2.79754	-0.663694	3.27277	Small plasma cell-marker positive-like	replicate id: Kydar02
WMC922787	2.74811	-0.820734	3.5075	Small plasma cell-marker positive-like	replicate id: Kydar02
WMC922788	2.84668	0.486623	7.88627	Myeloma-like	replicate id: Kydar02
WMC922789	1.30728	-1.24007	5.02703	Small plasma cell-marker positive-like	replicate id: Kydar02
WMC922790	2.75323	-1.0496	4.71002	Small plasma cell-marker positive-like	replicate id: Kydar02
WMC922792	2.63761	-0.327564	4.74479	Small plasma cell-marker positive-like	replicate id: Kydar02
WMC922793	2.7691	-0.447895	7.3175	Myeloma-like	replicate id: Kydar02
WMC922794	0.610256	-0.520069	4.62981	Small plasma cell-marker positive-like	replicate id: Kydar02
WMC922795	2.61927	-1.66171	10	Myeloma-like	replicate id: Kydar02
WMC922796	0.462058	-1.25281	3.46502	Small plasma cell-marker positive-like	replicate id: Kydar02
WMC922798	0.568069	-0.871154	5.5368	Myeloma-like	replicate id: Kydar02
WMC922800	1.74124	-1.6546	2.6901	Small plasma cell-marker positive-like	replicate id: Kydar02
WMC922802	2.82411	-0.698932	6.40182	Myeloma-like	replicate id: Kydar02
WMC922803	3.099	-1.15623	4.04127	Small plasma cell-marker positive-like	replicate id: Kydar02
WMC922804	2.88742	-1.17873	3.04793	Small plasma cell-marker positive-like	replicate id: Kydar02
WMC922806	2.71326	-0.808326	10	Myeloma-like	replicate id: Kydar02
WMC922809	2.6155	1.7954	10	Myeloma-like	replicate id: Kydar02
WMC922811	2.54236	-1.25565	3.03769	Small plasma cell-marker positive-like	replicate id: Kydar02
WMC922812	2.78993	-0.371655	10	Myeloma-like	replicate id: Kydar02
WMC922813	2.4323	-0.983816	3.35594	Small plasma cell-marker positive-like	replicate id: Kydar02
WMC922814	1.71045	-0.779361	2.24346	Small plasma cell-marker positive-like	replicate id: Kydar02
WMC922815	0.492607	-0.92204	10	Myeloma-like	replicate id: Kydar02
WMC922816	-1.40099	-1.8174	4.82223	Small plasma cell-marker positive-like	replicate id: Kydar02
WMC922817	2.60644	0.489588	5.8102	Myeloma-like	replicate id: Kydar02
WMC922818	2.81733	0.231154	5.13867	Myeloma-like	replicate id: Kydar02
WMC922819	2.70099	-1.73984	6.42092	Myeloma-like	replicate id: Kydar02
WMC922820	-1.10205	-1.11913	7.06968	Myeloma-like	replicate id: Kydar02
WMC922821	1.21173	-0.465565	3.43774	Small plasma cell-marker positive-like	replicate id: Kydar02
WMC922822	-2.02411	-0.278404	10	Myeloma-like	replicate id: Kydar02
WMC922823	1.54211	0.0785716	4.57247	Small plasma cell-marker positive-like	replicate id: Kydar02
WMC922825	3.00918	0.39675	3.23764	Small plasma cell-marker positive-like	replicate id: Kydar02
WMC922826	2.7061	-1.36843	10	Myeloma-like	replicate id: Kydar02
WMC922827	3.64776	1.72915	4.82856	Small plasma cell-marker positive-like	replicate id: Kydar02
WMC922829	2.71283	0.606645	8.4097	Myeloma-like	replicate id: Kydar02
WMC922830	2.48603	-0.484909	5.6192	Myeloma-like	replicate id: Kydar02
WMC922831	2.06995	0.0272273	5.44941	Myeloma-like	replicate id: Kydar02
WMC922832	2.61875	-0.340577	7.57033	Myeloma-like	replicate id: Kydar02
WMC922833	0.872977	1.03875	5.22633	Myeloma-like	replicate id: Kydar02
WMC922834	3.07252	-1.30669	3.85393	Small plasma cell-marker positive-like	replicate id: Kydar02
WMC922835	2.67836	-1.17793	2.91833	Small plasma cell-marker positive-like	replicate id: Kydar02
WMC922836	-2.57012	-1.99078	4.01819	Small plasma cell-marker positive-like	replicate id: Kydar02
WMC922838	2.10961	-0.50568	5.81565	Myeloma-like	replicate id: Kydar02
WMC922841	1.78929	2.0177	7.26587	Myeloma-like	replicate id: Kydar02
WMC922842	1.97735	-0.789719	10	Myeloma-like	replicate id: Kydar02
WMC922843	1.1435	0.710165	4.50333	Small plasma cell-marker positive-like	replicate id: Kydar02
WMC922845	2.41197	2.08643	3.4668	Small plasma cell-marker positive-like	replicate id: Kydar02
WMC922846	1.39641	-0.704346	3.68891	Small plasma cell-marker positive-like	replicate id: Kydar02
WMC922847	2.122	-1.26299	2.6191	Small plasma cell-marker positive-like	replicate id: Kydar02
WMC922849	2.00579	-1.7306	3.11813	Small plasma cell-marker positive-like	replicate id: Kydar02
WMC922850	0.551643	0.38793	3.42915	Small plasma cell-marker positive-like	replicate id: Kydar02
WMC922851	2.06767	2.11594	4.7543	Small plasma cell-marker positive-like	replicate id: Kydar02
WMC922852	2.79424	-0.864806	6.19557	Myeloma-like	replicate id: Kydar02
WMC922853	2.47601	-0.2801	8.87944	Myeloma-like	replicate id: Kydar02
WMC922854	-0.870321	-1.82375	4.01393	Small plasma cell-marker positive-like	replicate id: Kydar02
WMC922855	2.22042	-0.858039	3.95362	Small plasma cell-marker positive-like	replicate id: Kydar02
WMC922857	2.7175	-0.490681	4.77876	Small plasma cell-marker positive-like	replicate id: Kydar02
WMC922858	2.67313	-1.66224	9.94353	Myeloma-like	replicate id: Kydar02
WMC922860	2.83551	-1.20884	4.06183	Small plasma cell-marker positive-like	replicate id: Kydar02
WMC922861	3.00737	-0.660586	3.34647	Small plasma cell-marker positive-like	replicate id: Kydar02
WMC922862	1.75441	-1.64735	3.43371	Small plasma cell-marker positive-like	replicate id: Kydar02
WMC922863	2.88651	-0.176102	2.5901	Small plasma cell-marker positive-like	replicate id: Kydar02
WMC922864	2.82295	-1.08275	6.30165	Myeloma-like	replicate id: Kydar02
WMC922865	2.70851	-1.33849	2.98853	Small plasma cell-marker positive-like	replicate id: Kydar02
WMC922866	1.73705	0.819725	2.92734	Small plasma cell-marker positive-like	replicate id: Kydar02
WMC922867	2.96912	0.514417	6.49851	Myeloma-like	replicate id: Kydar02
WMC922868	1.83877	-1.11267	10	Myeloma-like	replicate id: Kydar02
WMC922869	2.82153	-0.559583	8.80588	Myeloma-like	replicate id: Kydar02
WMC922870	2.52364	-0.784001	2.89439	Small plasma cell-marker positive-like	replicate id: Kydar02
WMC922871	1.84253	1.06665	6.69919	Myeloma-like	replicate id: Kydar02
WMC922872	2.23477	-0.275521	4.62432	Small plasma cell-marker positive-like	replicate id: Kydar02
WMC922873	2.05583	-0.723474	2.64712	Small plasma cell-marker positive-like	replicate id: Kydar02
WMC922874	3.21246	-0.985557	3.29552	Small plasma cell-marker positive-like	replicate id: Kydar02
WMC922877	1.09067	-0.849444	7.12167	Myeloma-like	replicate id: Kydar02
WMC922879	1.5892	-0.00359781	10	Myeloma-like	replicate id: Kydar02
WMC922880	1.80555	-0.704116	6.94582	Myeloma-like	replicate id: Kydar02
WMC922881	2.12738	1.89912	8.44354	Myeloma-like	replicate id: Kydar02
WMC922882	2.53372	-1.52302	7.24382	Myeloma-like	replicate id: Kydar02
WMC922883	3.05178	-0.985524	10	Myeloma-like	replicate id: Kydar02
WMC922886	-0.248453	-1.76408	3.7398	Small plasma cell-marker positive-like	replicate id: Kydar02
WMC922887	2.51881	-1.58158	2.56688	Small plasma cell-marker positive-like	replicate id: Kydar02
WMC922888	1.05611	1.43878	7.42099	Myeloma-like	replicate id: Kydar02
WMC922889	2.78665	-0.340781	3.03698	Small plasma cell-marker positive-like	replicate id: Kydar02
WMC922890	2.62831	-1.7938	10	Myeloma-like	replicate id: Kydar02
WMC922891	1.13496	-2.08623	3.23437	Small plasma cell-marker positive-like	replicate id: Kydar02
WMC922892	4.31114	2.02513	5.77798	Myeloma-like	replicate id: Kydar02
WMC922893	2.25448	-1.70963	2.63132	Small plasma cell-marker positive-like	replicate id: Kydar02
WMC922894	2.26829	0.0711443	2.72334	Small plasma cell-marker positive-like	replicate id: Kydar02
WMC922895	2.7269	-1.36439	10	Myeloma-like	replicate id: Kydar02
WMC922896	3.95498	1.90156	2.69455	Small plasma cell-marker positive-like	replicate id: Kydar02
WMC922897	-0.959845	-0.0727095	6.1228	Myeloma-like	replicate id: Kydar02
WMC922898	2.91256	-0.304609	10	Myeloma-like	replicate id: Kydar02
WMC922899	2.40134	-0.514229	3.45031	Small plasma cell-marker positive-like	replicate id: Kydar02
WMC922900	1.99407	2.646	5.26139	Myeloma-like	replicate id: Kydar02
WMC922901	2.58092	-0.481433	7.01103	Myeloma-like	replicate id: Kydar02
WMC922902	-0.0301697	-1.49897	10	Myeloma-like	replicate id: Kydar02
WMC922903	2.46473	-1.11814	8.57438	Myeloma-like	replicate id: Kydar02
WMC922904	4.25877	2.01695	4.41985	Small plasma cell-marker positive-like	replicate id: Kydar02
WMC922905	0.938985	-1.45598	2.88743	Small plasma cell-marker positive-like	replicate id: Kydar02
WMC922906	1.16006	1.9981	8.43413	Myeloma-like	replicate id: Kydar02
WMC922907	-0.117696	-1.49927	4.19889	Small plasma cell-marker positive-like	replicate id: Kydar02
WMC922909	3.72655	2.26153	4.22148	Small plasma cell-marker positive-like	replicate id: Kydar02
WMC922911	2.03572	0.537267	4.48647	Small plasma cell-marker positive-like	replicate id: Kydar02
WMC922912	3.04948	-1.23463	2.3007	Small plasma cell-marker positive-like	replicate id: Kydar02
WMC922913	1.55754	-0.997453	5.19431	Myeloma-like	replicate id: Kydar02
WMC922914	2.13801	0.75961	6.61762	Myeloma-like	replicate id: Kydar02
WMC922915	2.63488	-0.627488	4.17968	Small plasma cell-marker positive-like	replicate id: Kydar02
WMC922916	4.3293	2.30343	10	Myeloma-like	replicate id: Kydar02
WMC922917	3.00868	-1.18322	8.67238	Myeloma-like	replicate id: Kydar02
WMC922918	0.178264	-1.27476	4.87032	Small plasma cell-marker positive-like	replicate id: Kydar02
WMC922919	2.77502	-0.822864	9.44174	Myeloma-like	replicate id: Kydar02
WMC922921	2.78185	-0.554565	3.58064	Small plasma cell-marker positive-like	replicate id: Kydar02
WMC922923	2.13725	-1.58034	4.41164	Small plasma cell-marker positive-like	replicate id: Kydar02
WMC922924	-2.39261	-1.20705	4.39471	Small plasma cell-marker positive-like	replicate id: Kydar02
WMC922925	2.64223	-0.509589	5.29739	Myeloma-like	replicate id: Kydar02
WMC922927	2.22876	-1.17663	9.65395	Myeloma-like	replicate id: Kydar02
WMC922928	2.11974	-1.57892	5.24253	Myeloma-like	replicate id: Kydar02
WMC922929	2.70699	-0.255281	4.59876	Small plasma cell-marker positive-like	replicate id: Kydar02
WMC922930	2.28501	-0.304573	3.25151	Small plasma cell-marker positive-like	replicate id: Kydar02
WMC922931	2.91024	-0.382071	3.48147	Small plasma cell-marker positive-like	replicate id: Kydar02
WMC922932	2.49157	-0.273688	4.11319	Small plasma cell-marker positive-like	replicate id: Kydar02
WMC922933	3.0453	-1.22207	10	Myeloma-like	replicate id: Kydar02
WMC922934	2.33541	0.190001	5.0151	Small plasma cell-marker positive-like	replicate id: Kydar02
WMC922935	1.94804	-0.29915	4.68412	Small plasma cell-marker positive-like	replicate id: Kydar02
WMC922937	3.00775	-0.507461	4.61779	Small plasma cell-marker positive-like	replicate id: Kydar02
WMC922938	3.01031	-1.16003	3.65939	Small plasma cell-marker positive-like	replicate id: Kydar02
WMC922939	1.77925	-0.659385	5.84588	Myeloma-like	replicate id: Kydar02
WMC922940	2.7454	0.0510183	4.17493	Small plasma cell-marker positive-like	replicate id: Kydar02
WMC922941	3.70154	1.93755	7.31118	Myeloma-like	replicate id: Kydar02
WMC922942	3.95158	1.89393	5.52942	Myeloma-like	replicate id: Kydar02
WMC922943	2.18267	-0.610121	3.40169	Small plasma cell-marker positive-like	replicate id: Kydar02
WMC922944	3.02842	-1.21217	10	Myeloma-like	replicate id: Kydar02
WMC922945	2.54626	-1.2524	2.23061	Small plasma cell-marker positive-like	replicate id: Kydar02
WMC922947	2.06407	-0.259546	3.33952	Small plasma cell-marker positive-like	replicate id: Kydar02
WMC922948	2.42876	0.287683	4.21901	Small plasma cell-marker positive-like	replicate id: Kydar02
WMC922949	1.64597	-0.468028	3.11174	Small plasma cell-marker positive-like	replicate id: Kydar02
WMC922950	3.13651	-0.727653	7.89739	Myeloma-like	replicate id: Kydar02
WMC922951	2.98611	-0.560685	7.19512	Myeloma-like	replicate id: Kydar02
WMC922953	2.69665	-1.00978	8.22544	Myeloma-like	replicate id: Kydar02
WMC922954	2.40058	0.0507145	6.69737	Myeloma-like	replicate id: Kydar02
WMC922955	2.74527	-1.04756	2.37896	Small plasma cell-marker positive-like	replicate id: Kydar02
WMC922956	2.51721	-0.718048	7.68572	Myeloma-like	replicate id: Kydar02
WMC922957	1.40046	-1.50029	3.58034	Small plasma cell-marker positive-like	replicate id: Kydar02
WMC922958	1.64534	-0.976146	2.92518	Small plasma cell-marker positive-like	replicate id: Kydar02
WMC922959	1.86105	-0.854645	7.31312	Myeloma-like	replicate id: Kydar02
WMC922960	-0.78835	-1.37191	3.70248	Small plasma cell-marker positive-like	replicate id: Kydar02
WMC922961	3.48107	1.76467	3.7613	Small plasma cell-marker positive-like	replicate id: Kydar02
WMC922962	1.65019	-0.284564	4.33681	Small plasma cell-marker positive-like	replicate id: Kydar02
WMC922963	2.33265	-0.648749	4.15324	Small plasma cell-marker positive-like	replicate id: Kydar02
WMC922964	1.33842	-1.31758	3.13645	Small plasma cell-marker positive-like	replicate id: Kydar02
WMC922965	2.73355	-1.5775	1.84955	Small plasma cell-marker positive-like	replicate id: Kydar02
WMC922966	3.00604	1.81435	2.65404	Small plasma cell-marker positive-like	replicate id: Kydar02
WMC922967	2.67235	-0.121939	3.41692	Small plasma cell-marker positive-like	replicate id: Kydar02
WMC922969	-0.957847	-0.628621	4.47141	Small plasma cell-marker positive-like	replicate id: Kydar02
WMC922970	2.68292	-0.162974	3.11443	Small plasma cell-marker positive-like	replicate id: Kydar02
WMC922971	2.88369	-1.63939	10	Myeloma-like	replicate id: Kydar02
WMC922973	1.75452	1.7687	6.9798	Myeloma-like	replicate id: Kydar02
WMC922974	2.8753	-0.772595	3.68193	Small plasma cell-marker positive-like	replicate id: Kydar02
WMC922975	2.53592	-0.400517	3.976	Small plasma cell-marker positive-like	replicate id: Kydar02
WMC922977	1.6578	-0.790368	4.13278	Small plasma cell-marker positive-like	replicate id: Kydar02
WMC922978	3.44365	1.83298	3.73963	Small plasma cell-marker positive-like	replicate id: Kydar02
WMC922979	-0.211025	-1.29158	3.36591	Small plasma cell-marker positive-like	replicate id: Kydar02
WMC922980	2.9679	-1.0481	3.84947	Small plasma cell-marker positive-like	replicate id: Kydar02
WMC922981	2.5996	-1.8031	5.05095	Small plasma cell-marker positive-like	replicate id: Kydar02
WMC922982	2.56958	-0.398878	5.31819	Myeloma-like	replicate id: Kydar02
WMC922983	2.02711	-0.363893	6.94803	Myeloma-like	replicate id: Kydar02
WMC922984	-1.32774	0.212152	2.5919	Small plasma cell-marker positive-like	replicate id: Kydar02
WMC922985	-1.43667	-2.10543	4.67304	Small plasma cell-marker positive-like	replicate id: Kydar02
WMC922986	1.66932	-0.394578	3.35571	Small plasma cell-marker positive-like	replicate id: Kydar02
WMC922987	0.575259	-1.46756	4.26062	Small plasma cell-marker positive-like	replicate id: Kydar02
WMC922988	3.31897	2.09012	5.60827	Myeloma-like	replicate id: Kydar02
WMC922989	2.51357	-0.718328	4.04625	Small plasma cell-marker positive-like	replicate id: Kydar02
WMC922990	1.20031	1.1343	6.65753	Myeloma-like	replicate id: Kydar02
WMC922991	0.833734	-0.35253	3.82454	Small plasma cell-marker positive-like	replicate id: Kydar02
WMC922992	2.80973	-0.43868	5.71333	Myeloma-like	replicate id: Kydar02
WMC922997	2.18027	-0.813087	2.86944	Small plasma cell-marker positive-like	replicate id: Kydar02
WMC922998	2.2489	-0.333661	2.19156	Small plasma cell-marker positive-like	replicate id: Kydar02
WMC922999	2.53223	-0.663081	3.64118	Small plasma cell-marker positive-like	replicate id: Kydar02
WMC923000	3.07327	0.74273	5.21789	Myeloma-like	replicate id: Kydar02
WMC923001	-0.694553	-0.00589151	5.10517	Small plasma cell-marker positive-like	replicate id: Kydar02
WMC923002	2.28843	-0.610052	6.39337	Myeloma-like	replicate id: Kydar02
WMC923003	2.91513	-0.486155	7.34792	Myeloma-like	replicate id: Kydar02
WMC923004	1.74271	-0.566321	3.58708	Small plasma cell-marker positive-like	replicate id: Kydar02
WMC923005	2.4073	-0.150209	5.58916	Myeloma-like	replicate id: Kydar02
WMC923006	2.46751	0.756801	3.28314	Small plasma cell-marker positive-like	replicate id: Kydar02
WMC923007	2.86927	0.127845	4.99484	Small plasma cell-marker positive-like	replicate id: Kydar02
WMC923008	2.74004	-0.36497	4.4185	Small plasma cell-marker positive-like	replicate id: Kydar02
WMC923009	2.92198	-1.14122	4.52246	Small plasma cell-marker positive-like	replicate id: Kydar02
WMC923010	2.34106	-0.814108	5.99609	Myeloma-like	replicate id: Kydar02
WMC923017	2.18054	-0.619206	10	Myeloma-like	replicate id: Kydar02
WMC923019	2.29374	-1.64877	10	Myeloma-like	replicate id: Kydar02
WMC923020	2.76599	-0.187792	7.29196	Myeloma-like	replicate id: Kydar02
WMC923024	2.62657	-0.718758	10	Myeloma-like	replicate id: Kydar02
WMC923025	2.76526	-1.70664	2.07429	Small plasma cell-marker positive-like	replicate id: Kydar02
WMC923026	2.88552	-1.24142	7.43629	Myeloma-like	replicate id: Kydar02
WMC923028	2.79682	-1.68914	4.85764	Small plasma cell-marker positive-like	replicate id: Kydar02
WMC923029	2.76568	-1.33641	6.04124	Myeloma-like	replicate id: Kydar02
WMC923031	2.22191	-0.488171	6.2046	Myeloma-like	replicate id: Kydar02
WMC923033	0.365046	-0.822878	5.25646	Myeloma-like	replicate id: Kydar02
WMC923034	2.83295	-1.30371	10	Myeloma-like	replicate id: Kydar02
WMC923036	2.95047	-1.39117	2.88109	Small plasma cell-marker positive-like	replicate id: Kydar02
WMC923037	2.72839	-0.69629	4.60897	Small plasma cell-marker positive-like	replicate id: Kydar02
WMC923039	1.06032	-1.68177	7.46045	Myeloma-like	replicate id: Kydar02
WMC923042	2.80006	-0.694946	1.89982	Small plasma cell-marker positive-like	replicate id: Kydar02
WMC923043	2.72979	-1.5076	3.86514	Small plasma cell-marker positive-like	replicate id: Kydar02
WMC923045	2.41464	-0.762003	5.73762	Myeloma-like	replicate id: Kydar02
WMC923046	1.28106	-1.69277	7.98383	Myeloma-like	replicate id: Kydar02
WMC923047	3.19667	-0.135964	3.07468	Small plasma cell-marker positive-like	replicate id: Kydar02
WMC923050	2.9275	-0.10689	9.82299	Myeloma-like	replicate id: Kydar02
WMC923052	1.9251	-0.198602	9.20747	Myeloma-like	replicate id: Kydar02
WMC923053	1.29913	-1.39161	2.4787	Small plasma cell-marker positive-like	replicate id: Kydar02
WMC923054	1.28397	-0.819873	4.63314	Small plasma cell-marker positive-like	replicate id: Kydar02
WMC923055	2.77561	-1.2586	9.77443	Myeloma-like	replicate id: Kydar02
WMC923056	2.96316	-0.129103	4.37085	Small plasma cell-marker positive-like	replicate id: Kydar02
WMC923057	2.11364	-0.649637	6.73579	Myeloma-like	replicate id: Kydar02
WMC923058	1.86524	-0.689774	2.8169	Small plasma cell-marker positive-like	replicate id: Kydar02
WMC923059	2.78405	-0.963804	2.8709	Small plasma cell-marker positive-like	replicate id: Kydar02
WMC923062	2.70918	1.47892	10	Myeloma-like	replicate id: Kydar02
WMC923063	2.76876	-1.3318	6.68032	Myeloma-like	replicate id: Kydar02
WMC923065	2.66126	-0.388071	3.28227	Small plasma cell-marker positive-like	replicate id: Kydar02
WMC923066	2.40214	-1.62966	4.42359	Small plasma cell-marker positive-like	replicate id: Kydar02
WMC923069	2.0171	-0.133576	3.62396	Small plasma cell-marker positive-like	replicate id: Kydar02
WMC923070	3.10104	-0.024427	4.99417	Small plasma cell-marker positive-like	replicate id: Kydar02
WMC923072	2.75444	-0.461443	10	Myeloma-like	replicate id: Kydar02
WMC923073	2.73002	-0.345492	5.08133	Small plasma cell-marker positive-like	replicate id: Kydar02
WMC923074	2.01593	-0.533826	3.32865	Small plasma cell-marker positive-like	replicate id: Kydar02
WMC923076	2.65012	-0.37213	2.83712	Small plasma cell-marker positive-like	replicate id: Kydar02
WMC923077	2.36764	-0.338677	4.03205	Small plasma cell-marker positive-like	replicate id: Kydar02
WMC923078	2.72887	-0.573736	2.95326	Small plasma cell-marker positive-like	replicate id: Kydar02
WMC923080	2.10361	-0.55251	10	Myeloma-like	replicate id: Kydar02
WMC923081	1.93445	-0.361934	3.94319	Small plasma cell-marker positive-like	replicate id: Kydar02
WMC923082	2.8142	-0.760264	3.39038	Small plasma cell-marker positive-like	replicate id: Kydar02
WMC923083	1.95926	-0.964746	2.80607	Small plasma cell-marker positive-like	replicate id: Kydar02
WMC923084	2.35896	0.165869	3.93532	Small plasma cell-marker positive-like	replicate id: Kydar02
WMC923085	1.1249	-1.2535	7.0138	Myeloma-like	replicate id: Kydar02
WMC923086	2.74274	-0.745015	10	Myeloma-like	replicate id: Kydar02
WMC923089	2.98839	1.99015	4.54225	Small plasma cell-marker positive-like	replicate id: Kydar02
WMC923090	2.5685	-0.524068	2.42343	Small plasma cell-marker positive-like	replicate id: Kydar02
WMC923092	2.986	-1.05344	4.70193	Small plasma cell-marker positive-like	replicate id: Kydar02
WMC923093	3.13046	-1.10879	10	Myeloma-like	replicate id: Kydar02
WMC923094	3.00286	-0.95264	4.19511	Small plasma cell-marker positive-like	replicate id: Kydar02
WMC923098	2.79987	-0.117502	4.80947	Small plasma cell-marker positive-like	replicate id: Kydar02
WMC923100	2.42037	-0.138648	6.66675	Myeloma-like	replicate id: Kydar02
WMC923101	3.59386	1.8033	4.15957	Small plasma cell-marker positive-like	replicate id: Kydar02
WMC923102	2.53317	-0.443951	3.94197	Small plasma cell-marker positive-like	replicate id: Kydar02
WMC923103	1.0841	-1.05738	4.46615	Small plasma cell-marker positive-like	replicate id: Kydar02
WMC923106	2.67435	-1.6601	7.79901	Myeloma-like	replicate id: Kydar02
WMC923107	3.21023	-0.258037	2.31469	Small plasma cell-marker positive-like	replicate id: Kydar02
WMC923108	3.09644	-0.899004	2.99761	Small plasma cell-marker positive-like	replicate id: Kydar02
WMC923109	2.63652	-1.44405	9.50477	Myeloma-like	replicate id: Kydar02
WMC923110	0.586323	-1.26529	7.44729	Myeloma-like	replicate id: Kydar02
WMC923113	2.25336	-1.38393	4.81645	Small plasma cell-marker positive-like	replicate id: Kydar02
WMC923116	2.47264	-1.61524	3.31327	Small plasma cell-marker positive-like	replicate id: Kydar02
WMC923118	2.46595	-1.74879	2.31626	Small plasma cell-marker positive-like	replicate id: Kydar02
WMC923121	2.27827	-0.355293	7.02614	Myeloma-like	replicate id: Kydar02
WMC923122	3.01518	1.87943	7.17794	Myeloma-like	replicate id: Kydar02
WMC923124	2.7783	-1.13052	2.24346	Small plasma cell-marker positive-like	replicate id: Kydar02
WMC923126	2.51752	-1.04325	10	Myeloma-like	replicate id: Kydar02
WMC923127	1.61637	-0.893267	6.1221	Myeloma-like	replicate id: Kydar02
WMC923130	2.02083	-1.41201	3.60176	Small plasma cell-marker positive-like	replicate id: Kydar02
WMC923131	2.71813	0.0584734	4.30024	Small plasma cell-marker positive-like	replicate id: Kydar02
WMC923132	2.82986	0.0553774	5.66306	Myeloma-like	replicate id: Kydar02
WMC923133	2.12861	-0.537227	5.72677	Myeloma-like	replicate id: Kydar02
WMC923134	2.8931	-1.4855	1.46352	Small plasma cell-marker positive-like	replicate id: Kydar02
WMC923135	2.52276	-1.22412	3.16916	Small plasma cell-marker positive-like	replicate id: Kydar02
WMC923136	1.96601	-1.85181	4.3532	Small plasma cell-marker positive-like	replicate id: Kydar02
WMC923137	2.62221	-0.285537	3.34817	Small plasma cell-marker positive-like	replicate id: Kydar02
WMC923138	1.83602	0.228263	3.16463	Small plasma cell-marker positive-like	replicate id: Kydar02
WMC923140	2.31497	-0.740786	5.27528	Myeloma-like	replicate id: Kydar02
WMC923141	2.89455	-1.23217	5.23597	Myeloma-like	replicate id: Kydar02
WMC923142	2.96495	-1.46828	3.35116	Small plasma cell-marker positive-like	replicate id: Kydar02
WMC923143	2.83488	-0.748053	10	Myeloma-like	replicate id: Kydar02
WMC923144	2.74697	-0.710049	2.78718	Small plasma cell-marker positive-like	replicate id: Kydar02
WMC923145	2.31398	1.86239	7.54043	Myeloma-like	replicate id: Kydar02
WMC923146	3.35104	-0.301125	10	Myeloma-like	replicate id: Kydar02
WMC923147	2.72963	-0.544029	3.38817	Small plasma cell-marker positive-like	replicate id: Kydar02
WMC923148	2.92661	-0.142684	5.51366	Myeloma-like	replicate id: Kydar02
WMC923149	1.56757	-1.35029	9.50574	Myeloma-like	replicate id: Kydar02
WMC923151	2.77466	-1.70068	2.07099	Small plasma cell-marker positive-like	replicate id: Kydar02
WMC923153	2.18641	-0.428989	5.01063	Small plasma cell-marker positive-like	replicate id: Kydar02
WMC923155	2.74845	-0.291187	8.35096	Myeloma-like	replicate id: Kydar02
WMC923157	2.7844	-0.294047	10	Myeloma-like	replicate id: Kydar02
WMC923158	2.8253	-1.59015	2.6983	Small plasma cell-marker positive-like	replicate id: Kydar02
WMC923159	1.96164	-0.475194	4.15186	Small plasma cell-marker positive-like	replicate id: Kydar02
WMC923160	2.05787	-0.858599	2.34765	Small plasma cell-marker positive-like	replicate id: Kydar02
WMC923161	2.7757	-0.637875	3.21297	Small plasma cell-marker positive-like	replicate id: Kydar02
WMC923162	2.02422	0.689632	2.8793	Small plasma cell-marker positive-like	replicate id: Kydar02
WMC923163	1.45732	-0.290634	5.03106	Small plasma cell-marker positive-like	replicate id: Kydar02
WMC923166	2.47498	1.79462	9.27907	Myeloma-like	replicate id: Kydar02
WMC923167	1.5432	0.146605	4.93431	Small plasma cell-marker positive-like	replicate id: Kydar02
WMC923169	2.2988	-1.43782	4.80158	Small plasma cell-marker positive-like	replicate id: Kydar02
WMC923170	2.43968	-0.107069	2.27894	Small plasma cell-marker positive-like	replicate id: Kydar02
WMC923172	1.21379	-0.692641	3.85583	Small plasma cell-marker positive-like	replicate id: Kydar02
WMC923173	-0.808404	-1.73528	8.67657	Myeloma-like	replicate id: Kydar02
WMC923174	2.59335	-0.666818	2.97964	Small plasma cell-marker positive-like	replicate id: Kydar02
WMC923175	1.98078	-0.787049	7.41103	Myeloma-like	replicate id: Kydar02
WMC923176	2.9351	-0.625647	7.80447	Myeloma-like	replicate id: Kydar02
WMC923177	1.40428	1.41123	10	Myeloma-like	replicate id: Kydar02
WMC923178	3.68466	2.22628	4.05084	Small plasma cell-marker positive-like	replicate id: Kydar02
WMC923179	2.82366	-1.79291	4.22307	Small plasma cell-marker positive-like	replicate id: Kydar02
WMC923180	2.24445	0.434809	5.76587	Myeloma-like	replicate id: Kydar02
WMC923182	2.43814	-0.821113	7.66947	Myeloma-like	replicate id: Kydar02
WMC923183	2.48911	-0.0836448	3.58807	Small plasma cell-marker positive-like	replicate id: Kydar02
WMC923184	1.18444	-0.811138	4.05654	Small plasma cell-marker positive-like	replicate id: Kydar02
WMC923185	2.48559	-0.939137	4.65522	Small plasma cell-marker positive-like	replicate id: Kydar02
WMC923186	2.03091	-1.2978	2.34538	Small plasma cell-marker positive-like	replicate id: Kydar02
WMC923187	2.83693	-1.14861	8.67008	Myeloma-like	replicate id: Kydar02
WMC923188	1.76164	-1.47203	8.37222	Myeloma-like	replicate id: Kydar02
WMC923189	1.51659	1.83025	6.09171	Myeloma-like	replicate id: Kydar02
WMC923190	3.59052	1.67075	5.91722	Myeloma-like	replicate id: Kydar02
WMC923191	1.93624	-0.217163	5.28089	Myeloma-like	replicate id: Kydar02
WMC923194	2.26451	-1.40338	10	Myeloma-like	replicate id: Kydar02
WMC923195	2.03844	-0.755027	4.7455	Small plasma cell-marker positive-like	replicate id: Kydar02
WMC923196	2.62451	-1.66996	8.30893	Myeloma-like	replicate id: Kydar02
WMC923197	1.88232	0.204549	5.8033	Myeloma-like	replicate id: Kydar02
WMC923198	2.33032	-0.502497	5.784	Myeloma-like	replicate id: Kydar02
WMC923203	2.22682	0.125219	8.99807	Myeloma-like	replicate id: Kydar02
WMC923204	2.81476	-1.37451	10	Myeloma-like	replicate id: Kydar02
WMC923205	2.75044	-0.719908	5.22564	Myeloma-like	replicate id: Kydar02
WMC923209	2.03108	-0.474343	2.70313	Small plasma cell-marker positive-like	replicate id: Kydar02
WMC923210	2.68841	-1.4939	3.57067	Small plasma cell-marker positive-like	replicate id: Kydar02
WMC923211	2.87157	-0.58013	3.44059	Small plasma cell-marker positive-like	replicate id: Kydar02
WMC923213	2.11238	-0.418054	5.54795	Myeloma-like	replicate id: Kydar02
WMC923215	-0.669158	-1.29112	1.87142	Small plasma cell-marker positive-like	replicate id: Kydar02
WMC923217	3.32023	1.41874	4.52688	Small plasma cell-marker positive-like	replicate id: Kydar02
WMC923218	2.38326	-1.39696	10	Myeloma-like	replicate id: Kydar02
WMC923219	2.03091	-1.23715	4.5694	Small plasma cell-marker positive-like	replicate id: Kydar02
WMC923220	2.76506	-0.669249	2.17192	Small plasma cell-marker positive-like	replicate id: Kydar02
WMC923221	2.32146	-1.38327	3.24186	Small plasma cell-marker positive-like	replicate id: Kydar02
WMC923222	2.39533	-1.77027	3.60492	Small plasma cell-marker positive-like	replicate id: Kydar02
WMC923225	4.22036	2.12635	3.62675	Small plasma cell-marker positive-like	replicate id: Kydar02
WMC923226	1.69567	-0.577283	2.67414	Small plasma cell-marker positive-like	replicate id: Kydar02
WMC923227	2.3888	-0.482047	4.79271	Small plasma cell-marker positive-like	replicate id: Kydar02
WMC923229	2.54094	-1.79235	4.47567	Small plasma cell-marker positive-like	replicate id: Kydar02
WMC923230	2.71308	-1.52091	1.71601	Small plasma cell-marker positive-like	replicate id: Kydar02
WMC923231	1.76347	1.70342	5.02068	Small plasma cell-marker positive-like	replicate id: Kydar02
WMC923233	2.69093	-0.569784	2.66123	Small plasma cell-marker positive-like	replicate id: Kydar02
WMC923234	2.88469	-1.33706	6.58346	Myeloma-like	replicate id: Kydar02
WMC923235	2.55122	-1.23712	3.63449	Small plasma cell-marker positive-like	replicate id: Kydar02
WMC923236	2.7012	-1.60789	3.07072	Small plasma cell-marker positive-like	replicate id: Kydar02
WMC923237	-1.84935	-1.13105	4.8597	Small plasma cell-marker positive-like	replicate id: Kydar02
WMC923238	1.85516	-1.20531	9.22654	Myeloma-like	replicate id: Kydar02
WMC923239	0.699987	-1.33032	10	Myeloma-like	replicate id: Kydar02
WMC923241	0.262315	-1.15638	3.67838	Small plasma cell-marker positive-like	replicate id: Kydar02
WMC923242	2.59888	-0.951134	2.31075	Small plasma cell-marker positive-like	replicate id: Kydar02
WMC923243	3.13633	0.38575	5.4281	Myeloma-like	replicate id: Kydar02
WMC923244	2.81851	-0.970124	7.87689	Myeloma-like	replicate id: Kydar02
WMC923246	3.03386	-0.0476233	3.27639	Small plasma cell-marker positive-like	replicate id: Kydar02
WMC923247	1.55993	-0.425757	4.79622	Small plasma cell-marker positive-like	replicate id: Kydar02
WMC923248	2.74102	-0.94703	5.46863	Myeloma-like	replicate id: Kydar02
WMC923250	2.58834	-0.752434	2.58038	Small plasma cell-marker positive-like	replicate id: Kydar02
WMC923251	0.157197	0.204999	5.87249	Myeloma-like	replicate id: Kydar02
WMC923252	2.79948	-1.67385	4.9928	Small plasma cell-marker positive-like	replicate id: Kydar02
WMC923253	0.768807	2.51082	6.54863	Myeloma-like	replicate id: Kydar02
WMC923254	2.77319	-1.24605	3.84735	Small plasma cell-marker positive-like	replicate id: Kydar02
WMC923257	1.64308	2.08331	7.27051	Myeloma-like	replicate id: Kydar02
WMC923258	2.86263	-0.778493	4.40733	Small plasma cell-marker positive-like	replicate id: Kydar02
WMC923259	-0.14997	1.59434	7.66405	Myeloma-like	replicate id: Kydar02
WMC923261	2.29583	-1.71977	1.89067	Small plasma cell-marker positive-like	replicate id: Kydar02
WMC923262	2.98108	-1.11155	7.07759	Myeloma-like	replicate id: Kydar02
WMC923263	1.99747	-1.16035	10	Myeloma-like	replicate id: Kydar02
WMC923265	2.76794	-0.167363	5.40998	Myeloma-like	replicate id: Kydar02
WMC923266	2.37941	-0.494191	3.75665	Small plasma cell-marker positive-like	replicate id: Kydar02
WMC923267	2.59608	-0.297391	3.21978	Small plasma cell-marker positive-like	replicate id: Kydar02
WMC923268	2.32536	-0.735236	3.44478	Small plasma cell-marker positive-like	replicate id: Kydar02
WMC923269	2.53203	-0.60981	4.42854	Small plasma cell-marker positive-like	replicate id: Kydar02
WMC923270	2.57706	-0.593947	5.35841	Myeloma-like	replicate id: Kydar02
WMC923271	2.75254	-1.70605	9.93642	Myeloma-like	replicate id: Kydar02
WMC923272	3.06285	1.96113	8.6051	Myeloma-like	replicate id: Kydar02
WMC923273	-1.33698	-2.56018	10	Myeloma-like	replicate id: Kydar02
WMC923274	2.27846	3.13804	4.8973	Small plasma cell-marker positive-like	replicate id: Kydar02
WMC923275	2.11585	-0.411126	3.60246	Small plasma cell-marker positive-like	replicate id: Kydar02
WMC923276	2.69293	-0.653805	1.77164	Small plasma cell-marker positive-like	replicate id: Kydar02
WMC923277	3.13993	1.75093	3.68974	Small plasma cell-marker positive-like	replicate id: Kydar02
WMC923278	1.46342	1.68228	6.72245	Myeloma-like	replicate id: Kydar02
WMC923279	2.36493	-0.420097	7.50098	Myeloma-like	replicate id: Kydar02
WMC923280	2.72402	-0.724215	5.05028	Small plasma cell-marker positive-like	replicate id: Kydar02
WMC923281	1.79006	1.89838	9.95959	Myeloma-like	replicate id: Kydar02
WMC923282	2.56211	-1.46466	1.97438	Small plasma cell-marker positive-like	replicate id: Kydar02
WMC923283	2.81054	-0.884368	10	Myeloma-like	replicate id: Kydar02
WMC923284	2.85377	-0.668254	5.54029	Myeloma-like	replicate id: Kydar02
WMC923285	2.23471	2.88062	10	Myeloma-like	replicate id: Kydar02
WMC923286	2.65247	-1.37255	6.82285	Myeloma-like	replicate id: Kydar02
WMC923287	2.52401	-0.354716	5.9983	Myeloma-like	replicate id: Kydar02
WMC923288	1.37491	0.357557	4.47825	Small plasma cell-marker positive-like	replicate id: Kydar02
WMC923289	1.61028	-0.0244169	7.02831	Myeloma-like	replicate id: Kydar02
WMC923290	2.58926	-1.12219	3.77357	Small plasma cell-marker positive-like	replicate id: Kydar02
WMC923291	1.68376	-0.758656	5.15286	Myeloma-like	replicate id: Kydar02
WMC923292	2.50562	2.20928	10	Myeloma-like	replicate id: Kydar02
WMC923293	3.27019	-0.0664653	4.79287	Small plasma cell-marker positive-like	replicate id: Kydar02
WMC923294	2.59404	2.21167	7.75323	Myeloma-like	replicate id: Kydar02
WMC923298	2.50356	2.86787	4.16385	Small plasma cell-marker positive-like	replicate id: Kydar02
WMC923299	0.848032	-0.886879	4.44297	Small plasma cell-marker positive-like	replicate id: Kydar02
WMC923300	2.62011	0.437578	5.02239	Small plasma cell-marker positive-like	replicate id: Kydar02
WMC923301	1.35824	-0.248435	3.25287	Small plasma cell-marker positive-like	replicate id: Kydar02
WMC923302	1.5998	0.423576	3.66135	Small plasma cell-marker positive-like	replicate id: Kydar02
WMC923303	2.34232	1.25261	4.56304	Small plasma cell-marker positive-like	replicate id: Kydar02
WMC923305	2.81592	-1.37074	2.57938	Small plasma cell-marker positive-like	replicate id: Kydar02
WMC923306	2.01065	-0.377107	4.15609	Small plasma cell-marker positive-like	replicate id: Kydar02
WMC923307	3.02623	-0.941777	3.04139	Small plasma cell-marker positive-like	replicate id: Kydar02
WMC923308	2.16262	-0.29087	5.71613	Myeloma-like	replicate id: Kydar02
WMC923309	3.30264	0.343401	5.61697	Myeloma-like	replicate id: Kydar02
WMC923311	3.02217	-1.19994	4.44408	Small plasma cell-marker positive-like	replicate id: Kydar02
WMC923312	2.53452	-0.910456	2.70499	Small plasma cell-marker positive-like	replicate id: Kydar02
WMC923313	1.64346	1.72173	4.74725	Small plasma cell-marker positive-like	replicate id: Kydar02
WMC923314	-0.130333	0.0264467	4.00504	Small plasma cell-marker positive-like	replicate id: Kydar02
WMC923315	2.83047	-0.0913234	3.62166	Small plasma cell-marker positive-like	replicate id: Kydar02
WMC923317	2.85952	-1.59154	10	Myeloma-like	replicate id: Kydar02
WMC923318	1.61552	-1.43027	3.70152	Small plasma cell-marker positive-like	replicate id: Kydar02
WMC923319	2.13286	0.464131	3.55772	Small plasma cell-marker positive-like	replicate id: Kydar02
WMC923320	2.41451	-0.476501	2.51606	Small plasma cell-marker positive-like	replicate id: Kydar02
WMC923321	2.68871	-0.709574	3.56002	Small plasma cell-marker positive-like	replicate id: Kydar02
WMC923322	0.658617	-2.2133	1.76076	Small plasma cell-marker positive-like	replicate id: Kydar02
WMC923323	2.30463	0.332123	4.10013	Small plasma cell-marker positive-like	replicate id: Kydar02
WMC923324	2.42646	2.38951	3.62609	Small plasma cell-marker positive-like	replicate id: Kydar02
WMC923325	1.6997	-0.474794	3.263	Small plasma cell-marker positive-like	replicate id: Kydar02
WMC923326	2.05291	0.41517	4.81735	Small plasma cell-marker positive-like	replicate id: Kydar02
WMC923328	2.32579	0.278062	3.46958	Small plasma cell-marker positive-like	replicate id: Kydar02
WMC923329	2.35481	-0.337322	5.6269	Myeloma-like	replicate id: Kydar02
WMC923330	3.37632	1.93733	4.43081	Small plasma cell-marker positive-like	replicate id: Kydar02
WMC923331	2.14371	-1.79474	10	Myeloma-like	replicate id: Kydar02
WMC923332	2.21731	0.542001	4.20713	Small plasma cell-marker positive-like	replicate id: Kydar02
WMC923333	2.39719	-1.2358	5.19932	Myeloma-like	replicate id: Kydar02
WMC923334	2.7264	-0.100693	7.56735	Myeloma-like	replicate id: Kydar02
WMC923337	2.25654	0.531869	5.22912	Myeloma-like	replicate id: Kydar02
WMC923338	1.8886	0.458659	4.20368	Small plasma cell-marker positive-like	replicate id: Kydar02
WMC923339	1.36156	-1.19468	2.92053	Small plasma cell-marker positive-like	replicate id: Kydar02
WMC923340	2.64065	0.703754	3.34903	Small plasma cell-marker positive-like	replicate id: Kydar02
WMC923341	2.65863	-0.263458	5.17336	Myeloma-like	replicate id: Kydar02
WMC923342	2.26742	-0.502467	1.9656	Small plasma cell-marker positive-like	replicate id: Kydar02
WMC923343	2.41038	-0.382208	3.74484	Small plasma cell-marker positive-like	replicate id: Kydar02
WMC923344	1.78042	-1.29373	7.0645	Myeloma-like	replicate id: Kydar02
WMC923345	1.95906	0.821911	7.07242	Myeloma-like	replicate id: Kydar02
WMC923346	2.09539	-0.219953	3.32666	Small plasma cell-marker positive-like	replicate id: Kydar02
WMC923347	2.39257	0.11914	3.98892	Small plasma cell-marker positive-like	replicate id: Kydar02
WMC923348	3.65307	1.7057	6.54702	Myeloma-like	replicate id: Kydar02
WMC923349	4.26312	2.12865	2.75004	Small plasma cell-marker positive-like	replicate id: Kydar02
WMC923350	1.93856	-0.331947	3.27078	Small plasma cell-marker positive-like	replicate id: Kydar02
WMC923351	1.85295	1.4142	6.23419	Myeloma-like	replicate id: Kydar02
WMC923352	2.42508	-0.128034	3.59864	Small plasma cell-marker positive-like	replicate id: Kydar02
WMC923354	1.73805	-0.58882	4.146	Small plasma cell-marker positive-like	replicate id: Kydar02
WMC923356	2.2131	3.09139	8.55396	Myeloma-like	replicate id: Kydar02
WMC923357	2.81784	-0.392363	3.1305	Small plasma cell-marker positive-like	replicate id: Kydar02
WMC923358	-0.712179	-1.20193	4.90813	Small plasma cell-marker positive-like	replicate id: Kydar02
WMC923359	2.36454	0.220004	4.55791	Small plasma cell-marker positive-like	replicate id: Kydar02
WMC923360	2.58762	-0.251408	3.43773	Small plasma cell-marker positive-like	replicate id: Kydar02
WMC923361	1.08552	2.48614	10	Myeloma-like	replicate id: Kydar02
WMC923362	2.50678	2.03921	5.38745	Myeloma-like	replicate id: Kydar02
WMC923363	2.64565	-1.35082	2.81463	Small plasma cell-marker positive-like	replicate id: Kydar02
WMC923364	0.212743	0.213169	5.6372	Myeloma-like	replicate id: Kydar02
WMC923366	2.8487	1.65084	4.36662	Small plasma cell-marker positive-like	replicate id: Kydar02
WMC923367	3.29644	0.327746	4.52068	Small plasma cell-marker positive-like	replicate id: Kydar02
WMC923368	3.20073	-0.167311	2.8874	Small plasma cell-marker positive-like	replicate id: Kydar02
WMC923369	3.92388	1.58451	6.15625	Myeloma-like	replicate id: Kydar02
WMC923370	2.79545	-0.121437	6.28202	Myeloma-like	replicate id: Kydar02
WMC923371	1.47627	-0.618907	3.91536	Small plasma cell-marker positive-like	replicate id: Kydar02
WMC923372	2.13221	1.49379	4.96076	Small plasma cell-marker positive-like	replicate id: Kydar02
WMC923374	1.34376	0.804513	5.10259	Small plasma cell-marker positive-like	replicate id: Kydar02
WMC923376	2.63923	-0.379358	2.90322	Small plasma cell-marker positive-like	replicate id: Kydar02
WMC923377	2.65804	-0.0628807	8.54945	Myeloma-like	replicate id: Kydar02
WMC923378	1.578	0.00107353	5.21425	Myeloma-like	replicate id: Kydar02
WMC923379	3.0087	-0.500155	4.47266	Small plasma cell-marker positive-like	replicate id: Kydar02
WMC923381	2.07305	1.44541	8.41329	Myeloma-like	replicate id: Kydar02
WMC923382	2.71532	0.293861	6.73308	Myeloma-like	replicate id: Kydar02
WMC923383	2.29457	-0.648791	2.62295	Small plasma cell-marker positive-like	replicate id: Kydar02
WMC923384	1.15973	-0.0173287	5.40112	Myeloma-like	replicate id: Kydar02
WMC923385	2.30913	0.44229	4.70386	Small plasma cell-marker positive-like	replicate id: Kydar02
WMC923386	2.76915	0.15202	6.75789	Myeloma-like	replicate id: Kydar02
WMC923387	3.6538	2.18	5.05783	Small plasma cell-marker positive-like	replicate id: Kydar02
WMC923388	1.42657	2.61537	4.80162	Small plasma cell-marker positive-like	replicate id: Kydar02
WMC923389	1.19418	1.67122	8.26566	Myeloma-like	replicate id: Kydar02
WMC923390	1.24362	-0.912564	7.2518	Myeloma-like	replicate id: Kydar02
WMC923391	2.30431	-1.56794	5.17191	Myeloma-like	replicate id: Kydar02
WMC923393	2.53105	-0.634446	3.94233	Small plasma cell-marker positive-like	replicate id: Kydar02
WMC923394	1.85237	-0.758	5.07634	Small plasma cell-marker positive-like	replicate id: Kydar02
WMC923396	2.64693	-0.448402	4.83517	Small plasma cell-marker positive-like	replicate id: Kydar02
WMC923397	2.5881	-0.892161	6.39578	Myeloma-like	replicate id: Kydar02
WMC923398	2.57383	-0.701975	5.30514	Myeloma-like	replicate id: Kydar02
WMC923401	2.64015	-1.83609	2.61659	Small plasma cell-marker positive-like	replicate id: Kydar02
WMC923403	2.03567	-0.589759	3.96146	Small plasma cell-marker positive-like	replicate id: Kydar02
WMC923404	1.61331	-0.229752	1.92959	Small plasma cell-marker positive-like	replicate id: Kydar02
WMC923405	2.07334	-0.203056	4.4937	Small plasma cell-marker positive-like	replicate id: Kydar02
WMC923407	2.65577	-1.75144	1.80338	Small plasma cell-marker positive-like	replicate id: Kydar02
WMC923409	1.72907	0.281418	4.40723	Small plasma cell-marker positive-like	replicate id: Kydar02
WMC923410	2.63824	-0.942248	2.46902	Small plasma cell-marker positive-like	replicate id: Kydar02
WMC923412	2.38601	-0.447331	4.14682	Small plasma cell-marker positive-like	replicate id: Kydar02
WMC923413	1.73416	1.01426	4.63316	Small plasma cell-marker positive-like	replicate id: Kydar02
WMC923414	2.31233	-0.891747	10	Myeloma-like	replicate id: Kydar02
WMC923415	2.27936	-0.181255	2.04211	Small plasma cell-marker positive-like	replicate id: Kydar02
WMC923416	2.58754	-1.57642	7.32464	Myeloma-like	replicate id: Kydar02
WMC923417	2.50376	-0.262475	2.78127	Small plasma cell-marker positive-like	replicate id: Kydar02
WMC923418	2.14735	-0.942141	7.23317	Myeloma-like	replicate id: Kydar02
WMC923420	2.21346	0.589832	4.90875	Small plasma cell-marker positive-like	replicate id: Kydar02
WMC923421	1.80754	-0.646199	8.32723	Myeloma-like	replicate id: Kydar02
WMC923425	3.56246	2.15868	4.46386	Small plasma cell-marker positive-like	replicate id: Kydar02
WMC923426	3.0126	-0.146021	4.19357	Small plasma cell-marker positive-like	replicate id: Kydar02
WMC923427	1.93972	-1.14232	6.22538	Myeloma-like	replicate id: Kydar02
WMC923428	2.53467	-1.12958	8.84415	Myeloma-like	replicate id: Kydar02
WMC923429	2.78114	-0.628642	2.2797	Small plasma cell-marker positive-like	replicate id: Kydar02
WMC923431	1.93701	0.00293534	5.09899	Small plasma cell-marker positive-like	replicate id: Kydar02
WMC923434	2.45363	-1.00196	2.63133	Small plasma cell-marker positive-like	replicate id: Kydar02
WMC923435	2.45663	-0.825342	4.62309	Small plasma cell-marker positive-like	replicate id: Kydar02
WMC923436	2.63014	-0.763397	9.88106	Myeloma-like	replicate id: Kydar02
WMC923437	3.02202	0.252593	5.61664	Myeloma-like	replicate id: Kydar02
WMC923438	2.33804	-0.302503	7.41259	Myeloma-like	replicate id: Kydar02
WMC923441	2.53005	-0.872391	2.95975	Small plasma cell-marker positive-like	replicate id: Kydar02
WMC923442	2.7277	-1.45149	2.52292	Small plasma cell-marker positive-like	replicate id: Kydar02
WMC923443	2.82352	-0.93149	7.16643	Myeloma-like	replicate id: Kydar02
WMC923444	2.70782	-0.827113	6.74359	Myeloma-like	replicate id: Kydar02
WMC923445	2.88544	-0.810468	10	Myeloma-like	replicate id: Kydar02
WMC923446	2.32954	-0.460407	4.07081	Small plasma cell-marker positive-like	replicate id: Kydar02
WMC923447	2.82649	-1.26327	10	Myeloma-like	replicate id: Kydar02
WMC923448	2.61293	-0.750186	8.48411	Myeloma-like	replicate id: Kydar02
WMC923451	1.79799	-0.517466	7.02912	Myeloma-like	replicate id: Kydar02
WMC923452	2.21904	-0.597506	4.77488	Small plasma cell-marker positive-like	replicate id: Kydar02
WMC923453	0.22406	-1.03978	10	Myeloma-like	replicate id: Kydar02
WMC923454	-0.909639	-0.960645	5.76945	Myeloma-like	replicate id: Kydar02
WMC923456	2.95768	1.71306	4.22515	Small plasma cell-marker positive-like	replicate id: Kydar02
WMC923457	2.28185	-0.0679181	2.51294	Small plasma cell-marker positive-like	replicate id: Kydar02
WMC923458	2.54829	-0.0682364	5.62631	Myeloma-like	replicate id: Kydar02
WMC923459	2.45074	-0.336607	6.03774	Myeloma-like	replicate id: Kydar02
WMC923461	0.979807	2.07927	4.62063	Small plasma cell-marker positive-like	replicate id: Kydar02
WMC923462	2.25315	-0.176863	2.71379	Small plasma cell-marker positive-like	replicate id: Kydar02
WMC923464	1.86108	-0.639189	2.37003	Small plasma cell-marker positive-like	replicate id: Kydar02
WMC923465	2.3076	-0.677693	4.74438	Small plasma cell-marker positive-like	replicate id: Kydar02
WMC923467	2.60899	-1.41702	10	Myeloma-like	replicate id: Kydar02
WMC923468	2.07447	-0.316791	3.26637	Small plasma cell-marker positive-like	replicate id: Kydar02
WMC923469	2.43218	-0.686978	10	Myeloma-like	replicate id: Kydar02
WMC923470	2.59088	-0.820168	2.32154	Small plasma cell-marker positive-like	replicate id: Kydar02
WMC923472	2.38214	-0.331999	5.38359	Myeloma-like	replicate id: Kydar02
WMC923473	0.390487	0.337193	9.4708	Myeloma-like	replicate id: Kydar02
WMC923474	1.16059	-0.993899	4.02871	Small plasma cell-marker positive-like	replicate id: Kydar02
WMC923476	2.40533	-0.473351	3.52384	Small plasma cell-marker positive-like	replicate id: Kydar02
WMC923477	2.65246	-0.577311	2.23802	Small plasma cell-marker positive-like	replicate id: Kydar02
WMC923478	2.32689	0.612353	5.37886	Myeloma-like	replicate id: Kydar02
WMC923479	2.77448	-1.40525	1.51056	Small plasma cell-marker positive-like	replicate id: Kydar02
WMC923482	-0.542737	-0.0314062	7.60348	Myeloma-like	replicate id: Kydar02
WMC923483	2.51004	-1.54729	3.76317	Small plasma cell-marker positive-like	replicate id: Kydar02
WMC923484	2.58814	-0.886294	3.863	Small plasma cell-marker positive-like	replicate id: Kydar02
WMC923485	2.7172	-0.621658	4.23735	Small plasma cell-marker positive-like	replicate id: Kydar02
WMC923486	1.98066	-0.559865	10	Myeloma-like	replicate id: Kydar02
WMC923489	2.19094	-0.702219	6.60711	Myeloma-like	replicate id: Kydar02
WMC923491	1.49799	-0.74869	10	Myeloma-like	replicate id: Kydar02
WMC923492	2.26688	-0.926997	5.68632	Myeloma-like	replicate id: Kydar02
WMC923493	3.12819	1.40405	5.48259	Myeloma-like	replicate id: Kydar02
WMC923495	2.34869	-0.626203	2.7829	Small plasma cell-marker positive-like	replicate id: Kydar02
WMC923497	2.21878	0.0920754	10	Myeloma-like	replicate id: Kydar02
WMC923499	2.05585	1.19181	6.92574	Myeloma-like	replicate id: Kydar02
WMC923500	-2.24467	0.421515	10	Myeloma-like	replicate id: Kydar02
WMC923501	3.94838	1.80551	3.47341	Small plasma cell-marker positive-like	replicate id: Kydar02
WMC923502	1.88846	-1.30792	8.94627	Myeloma-like	replicate id: Kydar02
WMC923504	2.13361	-1.49868	4.71556	Small plasma cell-marker positive-like	replicate id: Kydar02
WMC923505	2.23163	-0.39102	9.14761	Myeloma-like	replicate id: Kydar02
WMC923506	2.01138	0.0816123	2.97672	Small plasma cell-marker positive-like	replicate id: Kydar02
WMC923509	1.874	-0.264238	10	Myeloma-like	replicate id: Kydar02
WMC923510	2.47252	-0.53876	2.88591	Small plasma cell-marker positive-like	replicate id: Kydar02
WMC923511	2.50253	-1.2528	4.09501	Small plasma cell-marker positive-like	replicate id: Kydar02
WMC923514	2.9434	-1.22271	8.40006	Myeloma-like	replicate id: Kydar02
WMC923515	2.13449	-0.0347918	5.27016	Myeloma-like	replicate id: Kydar02
WMC923516	3.0034	-0.88161	9.04169	Myeloma-like	replicate id: Kydar02
WMC923517	2.87616	-0.0105775	3.23119	Small plasma cell-marker positive-like	replicate id: Kydar02
WMC923518	2.04023	-0.307461	4.27069	Small plasma cell-marker positive-like	replicate id: Kydar02
WMC923519	2.53838	-0.282797	8.83604	Myeloma-like	replicate id: Kydar02
WMC923520	0.431955	0.766136	4.51943	Small plasma cell-marker positive-like	replicate id: Kydar02
WMC923521	1.07711	2.29105	3.85513	Small plasma cell-marker positive-like	replicate id: Kydar02
WMC923522	2.10518	-0.416466	8.67831	Myeloma-like	replicate id: Kydar02
WMC923523	3.36694	0.613708	4.18098	Small plasma cell-marker positive-like	replicate id: Kydar02
WMC923524	2.63638	-0.65575	6.58695	Myeloma-like	replicate id: Kydar02
WMC923525	2.76067	-1.32002	4.82048	Small plasma cell-marker positive-like	replicate id: Kydar02
WMC923526	1.75337	0.408657	3.37351	Small plasma cell-marker positive-like	replicate id: Kydar02
WMC923527	2.25136	-0.326141	5.81902	Myeloma-like	replicate id: Kydar02
WMC923528	-0.303298	1.57656	8.17988	Myeloma-like	replicate id: Kydar02
WMC923529	2.50084	-0.763608	10	Myeloma-like	replicate id: Kydar02
WMC923530	3.00382	-1.12956	6.04543	Myeloma-like	replicate id: Kydar02
WMC923532	0.772015	-1.43045	6.56437	Myeloma-like	replicate id: Kydar02
WMC923533	2.65076	-0.541974	6.72282	Myeloma-like	replicate id: Kydar02
WMC923534	-0.56065	-1.23395	4.31542	Small plasma cell-marker positive-like	replicate id: Kydar02
WMC923535	3.03189	-0.954114	4.12887	Small plasma cell-marker positive-like	replicate id: Kydar02
WMC923536	2.33535	-0.146553	4.42789	Small plasma cell-marker positive-like	replicate id: Kydar02
WMC923537	2.00271	0.897069	5.17938	Myeloma-like	replicate id: Kydar02
WMC923539	3.06706	-0.571791	3.5145	Small plasma cell-marker positive-like	replicate id: Kydar02
WMC923540	2.33091	-0.701933	4.34788	Small plasma cell-marker positive-like	replicate id: Kydar02
WMC923541	2.1117	-0.880062	4.63679	Small plasma cell-marker positive-like	replicate id: Kydar02
WMC923542	2.37833	-1.44514	1.8843	Small plasma cell-marker positive-like	replicate id: Kydar02
WMC923543	2.61731	-1.50523	1.36422	Small plasma cell-marker positive-like	replicate id: Kydar02
WMC923544	2.83401	-0.166241	1.78656	Small plasma cell-marker positive-like	replicate id: Kydar02
WMC923545	1.56901	-1.68292	5.16515	Myeloma-like	replicate id: Kydar02
WMC923546	0.765586	-0.965343	3.89593	Small plasma cell-marker positive-like	replicate id: Kydar02
WMC923547	-0.435952	1.21468	6.29408	Myeloma-like	replicate id: Kydar02
WMC923549	2.88268	-1.38065	3.67991	Small plasma cell-marker positive-like	replicate id: Kydar02
WMC923550	2.17901	0.537243	3.9855	Small plasma cell-marker positive-like	replicate id: Kydar02
WMC923551	2.69935	-0.402065	6.84104	Myeloma-like	replicate id: Kydar02
WMC923552	2.03151	-0.963372	4.10742	Small plasma cell-marker positive-like	replicate id: Kydar02
WMC923553	2.63172	-0.194717	6.40738	Myeloma-like	replicate id: Kydar02
WMC923554	2.73843	-0.625276	5.57349	Myeloma-like	replicate id: Kydar02
WMC923555	2.9649	-0.608297	4.84235	Small plasma cell-marker positive-like	replicate id: Kydar02
WMC923556	2.41203	0.183204	6.60721	Myeloma-like	replicate id: Kydar02
WMC923557	2.18143	-1.56744	5.0675	Small plasma cell-marker positive-like	replicate id: Kydar02
WMC923558	0.817617	-1.00579	2.60954	Small plasma cell-marker positive-like	replicate id: Kydar02
WMC923561	1.62273	-0.371998	5.15762	Myeloma-like	replicate id: Kydar02
WMC923562	2.16154	-0.226413	3.1427	Small plasma cell-marker positive-like	replicate id: Kydar02
WMC923563	2.54956	-1.24491	7.19588	Myeloma-like	replicate id: Kydar02
WMC923564	2.12907	0.567713	3.3356	Small plasma cell-marker positive-like	replicate id: Kydar02
WMC923566	2.34602	-1.53284	4.09691	Small plasma cell-marker positive-like	replicate id: Kydar02
WMC923568	2.56424	-0.45289	4.49204	Small plasma cell-marker positive-like	replicate id: Kydar02
WMC923569	1.36914	0.0996523	2.48255	Small plasma cell-marker positive-like	replicate id: Kydar02
WMC923570	3.13892	2.05439	8.93534	Myeloma-like	replicate id: Kydar02
WMC923571	3.91975	1.99516	5.75345	Myeloma-like	replicate id: Kydar02
WMC923572	1.72627	-0.100458	4.63357	Small plasma cell-marker positive-like	replicate id: Kydar02
WMC923573	2.05597	-0.644705	3.3757	Small plasma cell-marker positive-like	replicate id: Kydar02
WMC923574	2.51141	-0.393943	3.98951	Small plasma cell-marker positive-like	replicate id: Kydar02
WMC923577	2.39355	0.943754	4.36904	Small plasma cell-marker positive-like	replicate id: Kydar02
WMC923578	1.5321	1.88385	10	Myeloma-like	replicate id: Kydar02
WMC923579	1.74139	-0.844064	10	Myeloma-like	replicate id: Kydar02
WMC923580	2.88144	-1.12106	10	Myeloma-like	replicate id: Kydar02
WMC923583	1.94511	-0.371557	10	Myeloma-like	replicate id: Kydar02
WMC923584	1.53201	1.05972	5.2606	Myeloma-like	replicate id: Kydar02
WMC923585	0.715379	-0.970932	5.95641	Myeloma-like	replicate id: Kydar02
WMC923586	1.14897	-0.898896	10	Myeloma-like	replicate id: Kydar02
WMC923587	2.82449	-1.52445	2.98332	Small plasma cell-marker positive-like	replicate id: Kydar02
WMC923588	-0.165066	1.7975	5.18258	Myeloma-like	replicate id: Kydar02
WMC923589	2.64271	-0.433944	1.99275	Small plasma cell-marker positive-like	replicate id: Kydar02
WMC923593	2.95207	-0.836363	10	Myeloma-like	replicate id: Kydar02
WMC923594	-0.882921	-0.570577	9.83606	Myeloma-like	replicate id: Kydar02
WMC923595	2.65428	-0.325428	5.66905	Myeloma-like	replicate id: Kydar02
WMC923597	1.35093	-1.71642	5.18226	Myeloma-like	replicate id: Kydar02
WMC923598	2.73441	-0.400907	6.46746	Myeloma-like	replicate id: Kydar02
WMC923599	1.93668	-0.540115	4.25971	Small plasma cell-marker positive-like	replicate id: Kydar02
WMC923601	2.85033	-1.3889	10	Myeloma-like	replicate id: Kydar02
WMC923602	2.16087	-0.728684	8.71374	Myeloma-like	replicate id: Kydar02
WMC923603	2.68882	-0.660323	5.97359	Myeloma-like	replicate id: Kydar02
WMC923604	2.57529	-0.340718	3.75324	Small plasma cell-marker positive-like	replicate id: Kydar02
WMC923605	2.01107	-0.619927	10	Myeloma-like	replicate id: Kydar02
WMC923606	2.41111	-1.14631	5.64965	Myeloma-like	replicate id: Kydar02
WMC923609	2.46183	3.02583	3.54505	Small plasma cell-marker positive-like	replicate id: Kydar02
WMC923610	1.84596	1.53796	6.77306	Myeloma-like	replicate id: Kydar02
WMC923612	1.35614	0.399346	5.23496	Myeloma-like	replicate id: Kydar02
WMC923613	1.49963	-0.58322	4.10258	Small plasma cell-marker positive-like	replicate id: Kydar02
WMC923614	3.21626	-0.0658481	7.41452	Myeloma-like	replicate id: Kydar02
WMC923615	2.86015	-0.412387	6.67663	Myeloma-like	replicate id: Kydar02
WMC923617	2.77043	-1.0527	10	Myeloma-like	replicate id: Kydar02
WMC923618	0.907929	-0.803691	4.40962	Small plasma cell-marker positive-like	replicate id: Kydar02
WMC923619	1.81991	2.19787	3.84191	Small plasma cell-marker positive-like	replicate id: Kydar02
WMC923622	4.09336	2.43466	5.277	Myeloma-like	replicate id: Kydar02
WMC923623	1.2193	-0.597871	10	Myeloma-like	replicate id: Kydar02
WMC923626	1.63015	2.09814	5.11411	Small plasma cell-marker positive-like	replicate id: Kydar02
WMC923627	2.77762	-1.38828	2.95078	Small plasma cell-marker positive-like	replicate id: Kydar02
WMC923629	2.42764	2.20035	3.68456	Small plasma cell-marker positive-like	replicate id: Kydar02
WMC923630	2.62188	-0.18508	3.76582	Small plasma cell-marker positive-like	replicate id: Kydar02
WMC923632	1.96623	-0.0174721	4.5754	Small plasma cell-marker positive-like	replicate id: Kydar02
WMC923633	3.1298	-0.804904	3.59025	Small plasma cell-marker positive-like	replicate id: Kydar02
WMC923635	2.34671	-0.459606	8.07475	Myeloma-like	replicate id: Kydar02
WMC923636	2.74376	-0.656276	5.64158	Myeloma-like	replicate id: Kydar02
WMC923637	2.0719	0.69317	2.73304	Small plasma cell-marker positive-like	replicate id: Kydar02
WMC923638	2.44538	-0.681353	4.62379	Small plasma cell-marker positive-like	replicate id: Kydar02
WMC923639	2.5538	-1.78063	7.46117	Myeloma-like	replicate id: Kydar02
WMC923640	2.34447	2.69288	8.14802	Myeloma-like	replicate id: Kydar02
WMC923641	2.65594	-1.26478	6.7131	Myeloma-like	replicate id: Kydar02
WMC923642	1.9519	-0.106424	10	Myeloma-like	replicate id: Kydar02
WMC923643	2.60483	-0.737498	3.39003	Small plasma cell-marker positive-like	replicate id: Kydar02
WMC923644	2.28222	-1.36929	2.53394	Small plasma cell-marker positive-like	replicate id: Kydar02
WMC923645	2.45244	0.276121	7.65782	Myeloma-like	replicate id: Kydar02
WMC923647	2.7698	-1.09694	4.35614	Small plasma cell-marker positive-like	replicate id: Kydar02
WMC923648	2.76942	-0.246818	3.70316	Small plasma cell-marker positive-like	replicate id: Kydar02
WMC923649	1.8282	-0.473992	4.09645	Small plasma cell-marker positive-like	replicate id: Kydar02
WMC923650	1.6562	-0.377773	3.89242	Small plasma cell-marker positive-like	replicate id: Kydar02
WMC923651	2.28154	0.481273	4.2304	Small plasma cell-marker positive-like	replicate id: Kydar02
WMC923652	0.922166	-0.672691	4.31171	Small plasma cell-marker positive-like	replicate id: Kydar02
WMC923655	3.71708	2.02198	6.29333	Myeloma-like	replicate id: Kydar02
WMC923656	3.42796	1.90151	4.33028	Small plasma cell-marker positive-like	replicate id: Kydar02
WMC923657	2.39907	-1.66408	6.81572	Myeloma-like	replicate id: Kydar02
WMC923658	1.73506	-1.777	3.36549	Small plasma cell-marker positive-like	replicate id: Kydar02
WMC923659	2.7023	-0.692636	2.48711	Small plasma cell-marker positive-like	replicate id: Kydar02
WMC923660	3.70527	0.478693	10	Myeloma-like	replicate id: Kydar02
WMC923662	-0.677473	-0.312573	5.53553	Myeloma-like	replicate id: Kydar02
WMC923663	2.06076	-0.214428	4.76744	Small plasma cell-marker positive-like	replicate id: Kydar02
WMC923664	1.48213	1.88232	3.31113	Small plasma cell-marker positive-like	replicate id: Kydar02
WMC923665	0.778857	-1.31996	10	Myeloma-like	replicate id: Kydar02
WMC923666	2.07229	-0.381104	3.33747	Small plasma cell-marker positive-like	replicate id: Kydar02
WMC923667	2.97697	-0.609592	3.82631	Small plasma cell-marker positive-like	replicate id: Kydar02
WMC923668	2.51338	-0.205584	5.25874	Myeloma-like	replicate id: Kydar02
WMC923669	2.30053	-1.51341	3.8754	Small plasma cell-marker positive-like	replicate id: Kydar02
WMC923670	3.20206	1.4274	2.91113	Small plasma cell-marker positive-like	replicate id: Kydar02
WMC923671	0.336504	-1.69094	10	Myeloma-like	replicate id: Kydar02
WMC923672	2.72255	-0.357225	3.9898	Small plasma cell-marker positive-like	replicate id: Kydar02
WMC923673	2.61802	-1.50407	10	Myeloma-like	replicate id: Kydar02
WMC923674	1.57379	-0.304904	4.94947	Small plasma cell-marker positive-like	replicate id: Kydar02
WMC923675	2.27914	0.495584	3.45537	Small plasma cell-marker positive-like	replicate id: Kydar02
WMC923676	1.89063	-0.743931	4.66157	Small plasma cell-marker positive-like	replicate id: Kydar02
WMC923677	1.74212	0.120668	3.31407	Small plasma cell-marker positive-like	replicate id: Kydar02
WMC923678	-3.03661	-1.97204	8.76648	Myeloma-like	replicate id: Kydar02
WMC923679	2.16358	-0.480293	5.01707	Small plasma cell-marker positive-like	replicate id: Kydar02
WMC923680	2.66309	-0.653316	6.26404	Myeloma-like	replicate id: Kydar02
WMC993185	2.90987	-0.921354	2.80817	Small plasma cell-marker positive-like	replicate id: Kydar04
WMC993186	2.36029	-1.66522	0.552939	Small plasma cell-marker positive-like	replicate id: Kydar04
WMC993195	2.46551	1.09063	4.11325	Small plasma cell-marker positive-like	replicate id: Kydar04
WMC993200	-0.489136	-0.732095	3.92925	Small plasma cell-marker positive-like	replicate id: Kydar04
WMC993201	0.763075	-1.15932	3.05585	Small plasma cell-marker positive-like	replicate id: Kydar04
WMC993202	0.419529	-1.22655	1.20868	Small plasma cell-marker positive-like	replicate id: Kydar04
WMC993203	0.920857	1.22117	4.5172	Small plasma cell-marker positive-like	replicate id: Kydar04
WMC993204	1.5637	-1.9408	1.6718	Small plasma cell-marker positive-like	replicate id: Kydar04
WMC993205	2.22054	-0.30534	7.36426	Myeloma-like	replicate id: Kydar04
WMC993208	2.15999	2.13821	4.62442	Small plasma cell-marker positive-like	replicate id: Kydar04
WMC993213	1.70145	0.0250828	3.0218	Small plasma cell-marker positive-like	replicate id: Kydar04
WMC993214	0.0966216	0.535631	4.72165	Small plasma cell-marker positive-like	replicate id: Kydar04
WMC993217	-4.26041	-1.31736	9.19979	Myeloma-like	replicate id: Kydar04
WMC993218	0.547429	-0.647787	10	Myeloma-like	replicate id: Kydar04
WMC993219	0.881511	-2.07355	1.38559	Small plasma cell-marker positive-like	replicate id: Kydar04
WMC993221	0.801572	0.330293	2.37226	Small plasma cell-marker positive-like	replicate id: Kydar04
WMC993228	0.273552	-2.15748	1.50424	Small plasma cell-marker positive-like	replicate id: Kydar04
WMC993231	2.26362	-1.14145	1.59863	Small plasma cell-marker positive-like	replicate id: Kydar04
WMC993236	0.955185	-2.1661	1.1078	Small plasma cell-marker positive-like	replicate id: Kydar04
WMC993237	2.25946	-0.167242	3.12224	Small plasma cell-marker positive-like	replicate id: Kydar04
WMC993243	2.09064	1.30492	9.10842	Myeloma-like	replicate id: Kydar04
WMC993244	-0.111053	-0.346908	6.75094	Myeloma-like	replicate id: Kydar04
WMC993246	1.47043	3.06005	5.43	Myeloma-like	replicate id: Kydar04
WMC993247	-0.126467	-0.91992	4.33521	Small plasma cell-marker positive-like	replicate id: Kydar04
WMC993248	2.2399	-1.62228	2.99997	Small plasma cell-marker positive-like	replicate id: Kydar04
WMC993250	2.84133	-1.51371	3.42128	Small plasma cell-marker positive-like	replicate id: Kydar04
WMC993253	0.386844	0.421026	7.35687	Myeloma-like	replicate id: Kydar04
WMC993254	0.681132	-1.04688	4.20231	Small plasma cell-marker positive-like	replicate id: Kydar04
WMC993258	1.26623	-2.15457	0.992963	Small plasma cell-marker positive-like	replicate id: Kydar04
WMC993259	2.65423	-1.79049	2.02317	Small plasma cell-marker positive-like	replicate id: Kydar04
WMC993264	2.15788	-0.529099	6.95942	Myeloma-like	replicate id: Kydar04
WMC993266	2.92877	-0.437596	5.8561	Myeloma-like	replicate id: Kydar04
WMC993267	0.140257	0.564591	5.64926	Myeloma-like	replicate id: Kydar04
WMC993268	-0.799901	-1.45625	4.31565	Small plasma cell-marker positive-like	replicate id: Kydar04
WMC993269	-1.19108	1.18892	3.47846	Small plasma cell-marker positive-like	replicate id: Kydar04
WMC993270	3.7724	2.07005	3.32836	Small plasma cell-marker positive-like	replicate id: Kydar04
WMC993273	1.53864	2.26157	3.64621	Small plasma cell-marker positive-like	replicate id: Kydar04
WMC993276	3.17885	0.250927	3.84709	Small plasma cell-marker positive-like	replicate id: Kydar04
WMC993278	2.11813	-0.134322	4.75657	Small plasma cell-marker positive-like	replicate id: Kydar04
WMC993279	1.06214	-2.10389	1.11745	Small plasma cell-marker positive-like	replicate id: Kydar04
WMC993284	0.529464	-2.16824	1.4275	Small plasma cell-marker positive-like	replicate id: Kydar04
WMC993286	1.52168	-2.02194	1.5472	Small plasma cell-marker positive-like	replicate id: Kydar04
WMC993290	0.649248	2.40485	5.88004	Myeloma-like	replicate id: Kydar04
WMC993291	3.02201	-0.539933	4.11555	Small plasma cell-marker positive-like	replicate id: Kydar04
WMC993292	0.192322	-0.545254	4.14044	Small plasma cell-marker positive-like	replicate id: Kydar04
WMC993293	1.12458	0.325563	3.00564	Small plasma cell-marker positive-like	replicate id: Kydar04
WMC993295	2.28314	-1.48418	2.01453	Small plasma cell-marker positive-like	replicate id: Kydar04
WMC993300	2.82595	-0.169804	4.27715	Small plasma cell-marker positive-like	replicate id: Kydar04
WMC993301	1.81517	-1.12925	5.57155	Myeloma-like	replicate id: Kydar04
WMC993302	1.05697	-2.05562	2.89712	Small plasma cell-marker positive-like	replicate id: Kydar04
WMC993305	0.179265	2.21487	3.25177	Small plasma cell-marker positive-like	replicate id: Kydar04
WMC993306	3.46247	0.384051	4.48144	Small plasma cell-marker positive-like	replicate id: Kydar04
WMC993308	2.30324	0.88284	3.46681	Small plasma cell-marker positive-like	replicate id: Kydar04
WMC993311	2.73702	-1.73312	1.20484	Small plasma cell-marker positive-like	replicate id: Kydar04
WMC993313	2.63622	-1.35018	2.88534	Small plasma cell-marker positive-like	replicate id: Kydar04
WMC993317	2.78932	-1.75261	1.12546	Small plasma cell-marker positive-like	replicate id: Kydar04
WMC993318	2.48487	-1.05809	1.2587	Small plasma cell-marker positive-like	replicate id: Kydar04
WMC993326	1.38312	-1.05299	3.56456	Small plasma cell-marker positive-like	replicate id: Kydar04
WMC993329	2.63767	1.15219	8.51469	Myeloma-like	replicate id: Kydar04
WMC993330	0.498983	-1.83111	1.5243	Small plasma cell-marker positive-like	replicate id: Kydar04
WMC993335	2.60934	-0.365157	10	Myeloma-like	replicate id: Kydar04
WMC993340	2.36724	-0.589715	4.24527	Small plasma cell-marker positive-like	replicate id: Kydar04
WMC993341	1.02393	-2.16595	1.03814	Small plasma cell-marker positive-like	replicate id: Kydar04
WMC993342	-1.86074	-1.45407	3.15644	Small plasma cell-marker positive-like	replicate id: Kydar04
WMC993345	1.45852	-2.13699	1.09186	Small plasma cell-marker positive-like	replicate id: Kydar04
WMC993347	1.77798	2.63696	3.89939	Small plasma cell-marker positive-like	replicate id: Kydar04
WMC993349	2.53475	-1.19692	6.12252	Myeloma-like	replicate id: Kydar04
WMC993351	0.620931	-2.13909	1.43655	Small plasma cell-marker positive-like	replicate id: Kydar04
WMC993353	0.132454	-0.259355	8.66093	Myeloma-like	replicate id: Kydar04
WMC993354	2.84345	-0.758168	3.66535	Small plasma cell-marker positive-like	replicate id: Kydar04
WMC993357	2.1693	-1.44391	6.89184	Myeloma-like	replicate id: Kydar04
WMC993362	-4.12432	-1.39858	5.56097	Myeloma-like	replicate id: Kydar04
WMC993364	-0.509254	-1.52127	1.88573	Small plasma cell-marker positive-like	replicate id: Kydar04
WMC993365	-2.61817	-2.13474	4.65305	Small plasma cell-marker positive-like	replicate id: Kydar04
WMC993366	-0.793828	0.95362	4.83669	Small plasma cell-marker positive-like	replicate id: Kydar04
WMC993367	1.00871	2.31597	5.01067	Small plasma cell-marker positive-like	replicate id: Kydar04
WMC993380	1.55211	-1.55213	6.5041	Myeloma-like	replicate id: Kydar04
WMC993385	-0.300638	-0.635866	10	Myeloma-like	replicate id: Kydar04
WMC993392	1.67623	-0.579564	4.94913	Small plasma cell-marker positive-like	replicate id: Kydar04
WMC993396	2.42158	-1.28203	4.13427	Small plasma cell-marker positive-like	replicate id: Kydar04
WMC993398	2.56285	-1.52768	1.53218	Small plasma cell-marker positive-like	replicate id: Kydar04
WMC993399	1.67686	0.201255	6.0527	Myeloma-like	replicate id: Kydar04
WMC993403	-1.5931	-2.86395	6.59622	Myeloma-like	replicate id: Kydar04
WMC993404	2.32399	2.10918	4.03954	Small plasma cell-marker positive-like	replicate id: Kydar04
WMC993410	0.425358	0.441328	5.40075	Myeloma-like	replicate id: Kydar04
WMC993417	2.05114	-0.478502	3.54838	Small plasma cell-marker positive-like	replicate id: Kydar04
WMC993419	-0.573755	-1.43078	7.42594	Myeloma-like	replicate id: Kydar04
WMC993420	0.77198	-2.01562	1.09753	Small plasma cell-marker positive-like	replicate id: Kydar04
WMC993421	2.89842	0.397106	5.93389	Myeloma-like	replicate id: Kydar04
WMC993422	2.45001	-0.949988	5.08532	Small plasma cell-marker positive-like	replicate id: Kydar04
WMC993428	2.19884	-0.190491	10	Myeloma-like	replicate id: Kydar04
WMC993429	2.89599	-0.562913	4.94261	Small plasma cell-marker positive-like	replicate id: Kydar04
WMC993430	0.523016	2.23696	5.20791	Myeloma-like	replicate id: Kydar04
WMC993431	-1.80233	-1.42825	3.9101	Small plasma cell-marker positive-like	replicate id: Kydar04
WMC993433	0.944173	-1.74911	3.4038	Small plasma cell-marker positive-like	replicate id: Kydar04
WMC993438	1.55648	2.23775	9.27569	Myeloma-like	replicate id: Kydar04
WMC993441	0.202901	-1.80454	1.77152	Small plasma cell-marker positive-like	replicate id: Kydar04
WMC993444	1.41373	-2.17383	1.69998	Small plasma cell-marker positive-like	replicate id: Kydar04
WMC993445	0.939977	-2.10797	1.50934	Small plasma cell-marker positive-like	replicate id: Kydar04
WMC993448	-1.38333	-0.689468	4.43305	Small plasma cell-marker positive-like	replicate id: Kydar04
WMC993452	2.90577	-0.582125	4.70992	Small plasma cell-marker positive-like	replicate id: Kydar04
WMC993454	1.41181	1.49068	2.73956	Small plasma cell-marker positive-like	replicate id: Kydar04
WMC993455	2.70491	-1.46186	4.13043	Small plasma cell-marker positive-like	replicate id: Kydar04
WMC993456	2.60747	-0.641675	9.64453	Myeloma-like	replicate id: Kydar04
WMC993458	-0.658138	1.07612	4.64731	Small plasma cell-marker positive-like	replicate id: Kydar04
WMC993459	1.26896	-2.14852	0.757519	Small plasma cell-marker positive-like	replicate id: Kydar04
WMC993463	2.39327	-1.76516	7.95979	Myeloma-like	replicate id: Kydar04
WMC993467	-2.3328	-1.23816	2.09025	Small plasma cell-marker positive-like	replicate id: Kydar04
WMC993468	2.39695	-1.08137	3.70859	Small plasma cell-marker positive-like	replicate id: Kydar04
WMC993469	2.62419	-1.82741	1.10805	Small plasma cell-marker positive-like	replicate id: Kydar04
WMC993470	2.45608	0.400759	3.84792	Small plasma cell-marker positive-like	replicate id: Kydar04
WMC993471	0.553689	-0.192406	8.6165	Myeloma-like	replicate id: Kydar04
WMC993472	2.14051	-1.55741	10	Myeloma-like	replicate id: Kydar04
WMC993473	0.307502	2.06745	5.67011	Myeloma-like	replicate id: Kydar04
WMC993475	2.12723	0.229908	3.27687	Small plasma cell-marker positive-like	replicate id: Kydar04
WMC993482	0.797664	-2.10672	1.11566	Small plasma cell-marker positive-like	replicate id: Kydar04
WMC993486	2.81406	-0.853446	5.96499	Myeloma-like	replicate id: Kydar04
WMC993488	0.477681	0.477392	4.80324	Small plasma cell-marker positive-like	replicate id: Kydar04
WMC993489	-0.391198	-1.73143	1.27918	Small plasma cell-marker positive-like	replicate id: Kydar04
WMC993490	1.67173	2.82208	5.67675	Myeloma-like	replicate id: Kydar04
WMC993493	0.505131	-1.95454	3.45284	Small plasma cell-marker positive-like	replicate id: Kydar04
WMC993497	1.13134	0.582879	3.70154	Small plasma cell-marker positive-like	replicate id: Kydar04
WMC993501	-1.03897	-2.08136	5.93605	Myeloma-like	replicate id: Kydar04
WMC993507	2.50858	1.18311	3.42079	Small plasma cell-marker positive-like	replicate id: Kydar04
WMC993509	1.38505	-0.699171	10	Myeloma-like	replicate id: Kydar04
WMC993510	1.38143	-1.97798	1.64865	Small plasma cell-marker positive-like	replicate id: Kydar04
WMC993511	2.18886	-1.94959	1.07288	Small plasma cell-marker positive-like	replicate id: Kydar04
WMC993514	1.81492	-1.88504	1.02611	Small plasma cell-marker positive-like	replicate id: Kydar04
WMC993515	0.788466	0.247227	2.75424	Small plasma cell-marker positive-like	replicate id: Kydar04
WMC993516	1.59213	-0.310829	4.17223	Small plasma cell-marker positive-like	replicate id: Kydar04
WMC993517	3.00641	1.10925	6.09886	Myeloma-like	replicate id: Kydar04
WMC993519	3.21098	-0.15259	3.87208	Small plasma cell-marker positive-like	replicate id: Kydar04
WMC993521	3.26011	-0.349165	10	Myeloma-like	replicate id: Kydar04
WMC993522	0.824759	0.838812	9.19536	Myeloma-like	replicate id: Kydar04
WMC993529	1.21138	2.70878	6.18758	Myeloma-like	replicate id: Kydar04
WMC993530	2.7538	0.226004	5.18687	Myeloma-like	replicate id: Kydar04
WMC993537	1.39418	-1.66872	2.23227	Small plasma cell-marker positive-like	replicate id: Kydar04
WMC993539	-0.212823	-1.08816	3.96756	Small plasma cell-marker positive-like	replicate id: Kydar04
WMC993541	-0.311587	-1.10419	4.50731	Small plasma cell-marker positive-like	replicate id: Kydar04
WMC993542	1.32334	-1.292	3.26382	Small plasma cell-marker positive-like	replicate id: Kydar04
WMC993545	2.60917	-1.74151	1.15332	Small plasma cell-marker positive-like	replicate id: Kydar04
WMC993549	2.30995	1.20571	3.77996	Small plasma cell-marker positive-like	replicate id: Kydar04
WMC993552	0.671188	-2.1403	1.89152	Small plasma cell-marker positive-like	replicate id: Kydar04
WMC993554	2.7021	-1.75753	1.50243	Small plasma cell-marker positive-like	replicate id: Kydar04
WMC993556	-1.79103	-2.83836	4.31881	Small plasma cell-marker positive-like	replicate id: Kydar04
WMC993557	2.49723	-1.72011	2.63488	Small plasma cell-marker positive-like	replicate id: Kydar04
WMC993560	1.19649	-1.11182	3.59414	Small plasma cell-marker positive-like	replicate id: Kydar04
WMC993562	-0.342058	-1.10767	2.68481	Small plasma cell-marker positive-like	replicate id: Kydar04
WMC993566	3.17102	-0.550628	4.17562	Small plasma cell-marker positive-like	replicate id: Kydar04
WMC993567	1.12278	-2.13064	0.732356	Small plasma cell-marker positive-like	replicate id: Kydar04
WMC993568	2.66526	-0.320164	2.18256	Small plasma cell-marker positive-like	replicate id: Kydar04
WMC993569	1.49496	-1.65022	8.98222	Myeloma-like	replicate id: Kydar04
WMC993570	1.19383	-1.94331	4.94487	Small plasma cell-marker positive-like	replicate id: Kydar04
WMC993575	0.888357	-2.0798	1.49469	Small plasma cell-marker positive-like	replicate id: Kydar04
WMC993577	0.608132	-1.15357	2.48553	Small plasma cell-marker positive-like	replicate id: Kydar04
WMC993581	-4.37826	0.493201	9.10123	Myeloma-like	replicate id: Kydar04
WMC993582	2.6611	-0.772341	5.60954	Myeloma-like	replicate id: Kydar04
WMC993583	-0.474906	-1.64459	1.53876	Small plasma cell-marker positive-like	replicate id: Kydar04
WMC993584	1.8897	0.368653	3.20445	Small plasma cell-marker positive-like	replicate id: Kydar04
WMC993594	1.78425	-0.609513	6.11596	Myeloma-like	replicate id: Kydar04
WMC993597	2.59944	-0.845361	2.8656	Small plasma cell-marker positive-like	replicate id: Kydar04
WMC993599	2.70689	-1.78787	0.676233	Small plasma cell-marker positive-like	replicate id: Kydar04
WMC993603	0.639108	2.20332	5.97437	Myeloma-like	replicate id: Kydar04
WMC993612	1.49847	-1.98578	1.30982	Small plasma cell-marker positive-like	replicate id: Kydar04
WMC993615	1.83185	-0.977139	3.98228	Small plasma cell-marker positive-like	replicate id: Kydar04
WMC993616	2.41393	-1.84654	1.2797	Small plasma cell-marker positive-like	replicate id: Kydar04
WMC993622	2.74726	-1.77857	1.16093	Small plasma cell-marker positive-like	replicate id: Kydar04
WMC993623	-0.772491	-0.207624	5.9765	Myeloma-like	replicate id: Kydar04
WMC993625	1.84764	-2.03104	1.22949	Small plasma cell-marker positive-like	replicate id: Kydar04
WMC993634	1.74006	0.708071	5.54327	Myeloma-like	replicate id: Kydar04
WMC993636	2.77049	-1.63815	6.74339	Myeloma-like	replicate id: Kydar04
WMC993637	3.04659	-0.0468373	3.2993	Small plasma cell-marker positive-like	replicate id: Kydar04
WMC993641	1.65523	-1.11027	5.69987	Myeloma-like	replicate id: Kydar04
WMC993647	0.415263	-1.60122	3.23402	Small plasma cell-marker positive-like	replicate id: Kydar04
WMC993658	0.974199	-1.39975	5.92964	Myeloma-like	replicate id: Kydar04
WMC993662	2.37286	-1.2337	10	Myeloma-like	replicate id: Kydar04
WMC993666	3.19051	0.0773255	4.84989	Small plasma cell-marker positive-like	replicate id: Kydar04
WMC993668	0.647605	-2.13449	1.76645	Small plasma cell-marker positive-like	replicate id: Kydar04
WMC993670	2.45397	-1.47597	3.18647	Small plasma cell-marker positive-like	replicate id: Kydar04
WMC993673	2.93596	-1.07249	3.84198	Small plasma cell-marker positive-like	replicate id: Kydar04
WMC993675	2.7984	-1.69233	10	Myeloma-like	replicate id: Kydar04
WMC993676	0.448785	-2.17789	1.79707	Small plasma cell-marker positive-like	replicate id: Kydar04
WMC993678	1.92721	-1.73698	10	Myeloma-like	replicate id: Kydar04
WMC993685	0.714707	0.482303	3.34765	Small plasma cell-marker positive-like	replicate id: Kydar04
WMC993686	-0.694525	-1.66045	3.57385	Small plasma cell-marker positive-like	replicate id: Kydar04
WMC993689	1.59066	0.679	4.37382	Small plasma cell-marker positive-like	replicate id: Kydar04
WMC993692	0.4629	-2.18419	1.90456	Small plasma cell-marker positive-like	replicate id: Kydar04
WMC993697	0.380812	-2.04694	2.80024	Small plasma cell-marker positive-like	replicate id: Kydar04
WMC993702	-1.86834	-1.56939	4.0043	Small plasma cell-marker positive-like	replicate id: Kydar04
WMC993704	2.96129	-0.416458	2.71528	Small plasma cell-marker positive-like	replicate id: Kydar04
WMC993705	2.35827	-1.86529	3.5001	Small plasma cell-marker positive-like	replicate id: Kydar04
WMC993709	2.44134	-0.187495	1.80889	Small plasma cell-marker positive-like	replicate id: Kydar04
WMC993710	2.42571	1.3663	4.35206	Small plasma cell-marker positive-like	replicate id: Kydar04
WMC993713	1.20876	-0.786816	4.30721	Small plasma cell-marker positive-like	replicate id: Kydar04
WMC993721	2.14828	-0.755637	10	Myeloma-like	replicate id: Kydar04
WMC993722	1.37697	-2.1725	0.899041	Small plasma cell-marker positive-like	replicate id: Kydar04
WMC993726	0.748334	-2.09008	1.19855	Small plasma cell-marker positive-like	replicate id: Kydar04
WMC993727	-0.473699	1.10497	6.99808	Myeloma-like	replicate id: Kydar04
WMC993729	1.70528	-0.682616	10	Myeloma-like	replicate id: Kydar04
WMC993739	2.76086	0.0384374	6.54106	Myeloma-like	replicate id: Kydar04
WMC993740	0.783399	0.327051	3.86012	Small plasma cell-marker positive-like	replicate id: Kydar04
WMC993744	0.739807	-1.7718	7.50805	Myeloma-like	replicate id: Kydar04
WMC993745	2.61805	-1.83182	0.537119	Small plasma cell-marker positive-like	replicate id: Kydar04
WMC993751	1.21667	-2.08606	0.961009	Small plasma cell-marker positive-like	replicate id: Kydar04
WMC993757	2.09006	1.90814	4.61611	Small plasma cell-marker positive-like	replicate id: Kydar04
WMC993758	-1.91333	-1.29323	3.16017	Small plasma cell-marker positive-like	replicate id: Kydar04
WMC993759	2.14555	-1.79036	1.10953	Small plasma cell-marker positive-like	replicate id: Kydar04
WMC993760	1.56308	-1.27496	9.64433	Myeloma-like	replicate id: Kydar04
WMC993761	2.87371	-0.18281	10	Myeloma-like	replicate id: Kydar04
WMC993766	0.728827	-2.12421	1.68634	Small plasma cell-marker positive-like	replicate id: Kydar04
WMC993771	0.636283	-2.16457	1.24062	Small plasma cell-marker positive-like	replicate id: Kydar04
WMC993783	-1.13797	-1.03217	6.43284	Myeloma-like	replicate id: Kydar04
WMC993790	3.08802	-0.741279	10	Myeloma-like	replicate id: Kydar04
WMC993794	0.723032	-2.0663	1.93099	Small plasma cell-marker positive-like	replicate id: Kydar04
WMC993796	1.04122	2.33573	8.48083	Myeloma-like	replicate id: Kydar04
WMC993805	1.17604	-1.8621	2.35062	Small plasma cell-marker positive-like	replicate id: Kydar04
WMC993810	0.589518	-2.14984	1.65084	Small plasma cell-marker positive-like	replicate id: Kydar04
WMC993811	1.34025	-1.34697	8.35814	Myeloma-like	replicate id: Kydar04
WMC993812	0.372626	0.276055	3.87978	Small plasma cell-marker positive-like	replicate id: Kydar04
WMC993817	0.69323	-2.15218	1.52145	Small plasma cell-marker positive-like	replicate id: Kydar04
WMC993821	-0.614061	0.252821	5.12508	Myeloma-like	replicate id: Kydar04
WMC993824	0.845685	-2.14153	0.92685	Small plasma cell-marker positive-like	replicate id: Kydar04
WMC993827	1.70501	-0.951233	4.2342	Small plasma cell-marker positive-like	replicate id: Kydar04
WMC993831	2.63347	-1.76738	1.88046	Small plasma cell-marker positive-like	replicate id: Kydar04
WMC993832	-0.52918	-1.66979	1.74101	Small plasma cell-marker positive-like	replicate id: Kydar04
WMC993833	0.885859	1.1237	5.48538	Myeloma-like	replicate id: Kydar04
WMC993841	1.42564	2.07619	4.38981	Small plasma cell-marker positive-like	replicate id: Kydar04
WMC993842	0.766164	1.77182	5.9597	Myeloma-like	replicate id: Kydar04
WMC993850	2.38075	-1.77603	4.15458	Small plasma cell-marker positive-like	replicate id: Kydar04
WMC993854	2.84077	-1.83791	2.60089	Small plasma cell-marker positive-like	replicate id: Kydar04
WMC993856	2.54556	-1.79828	1.81641	Small plasma cell-marker positive-like	replicate id: Kydar04
WMC993862	0.539654	-2.02971	1.61386	Small plasma cell-marker positive-like	replicate id: Kydar04
WMC993863	1.45635	-2.07158	1.56278	Small plasma cell-marker positive-like	replicate id: Kydar04
WMC993865	-0.995493	-1.66743	4.5032	Small plasma cell-marker positive-like	replicate id: Kydar04
WMC993883	0.556632	2.54074	4.38981	Small plasma cell-marker positive-like	replicate id: Kydar04
WMC993884	2.19847	-1.74634	1.36885	Small plasma cell-marker positive-like	replicate id: Kydar04
WMC993886	0.45575	-1.84824	2.02576	Small plasma cell-marker positive-like	replicate id: Kydar04
WMC993889	2.7612	-1.71098	1.59841	Small plasma cell-marker positive-like	replicate id: Kydar04
WMC993892	2.48163	-1.78873	1.52706	Small plasma cell-marker positive-like	replicate id: Kydar04
WMC993896	2.78049	-1.62644	1.53817	Small plasma cell-marker positive-like	replicate id: Kydar04
WMC993899	2.74127	-1.79233	0.735021	Small plasma cell-marker positive-like	replicate id: Kydar04
WMC993904	2.634	-1.78103	3.85162	Small plasma cell-marker positive-like	replicate id: Kydar04
WMC993905	0.857714	-1.35073	4.58016	Small plasma cell-marker positive-like	replicate id: Kydar04
WMC993908	2.82722	-1.10162	3.98121	Small plasma cell-marker positive-like	replicate id: Kydar04
WMC993909	1.62454	2.26783	4.51875	Small plasma cell-marker positive-like	replicate id: Kydar04
WMC993913	1.08491	0.504672	4.80837	Small plasma cell-marker positive-like	replicate id: Kydar04
WMC993916	0.500062	-2.15373	0.990296	Small plasma cell-marker positive-like	replicate id: Kydar04
WMC993921	2.73353	-1.74209	1.38231	Small plasma cell-marker positive-like	replicate id: Kydar04
WMC993923	0.565289	-2.17211	1.007	Small plasma cell-marker positive-like	replicate id: Kydar04
WMC993924	2.19383	-1.36558	4.53568	Small plasma cell-marker positive-like	replicate id: Kydar04
WMC993928	0.494927	-2.18067	1.04603	Small plasma cell-marker positive-like	replicate id: Kydar04
WMC993929	2.17665	-0.442977	4.31916	Small plasma cell-marker positive-like	replicate id: Kydar04
WMC993935	2.1686	-1.84364	1.5715	Small plasma cell-marker positive-like	replicate id: Kydar04
WMC993936	1.19609	2.33002	6.51367	Myeloma-like	replicate id: Kydar04
WMC993941	2.40238	-1.63436	5.88988	Myeloma-like	replicate id: Kydar04
WMC993947	-0.110617	0.15684	5.41154	Myeloma-like	replicate id: Kydar04
WMC993948	0.619166	-2.03746	1.33286	Small plasma cell-marker positive-like	replicate id: Kydar04
WMC993950	2.42524	1.41996	4.64537	Small plasma cell-marker positive-like	replicate id: Kydar04
WMC993952	1.23008	-0.601365	1.58616	Small plasma cell-marker positive-like	replicate id: Kydar04
WMC993955	2.10639	2.89933	4.85914	Small plasma cell-marker positive-like	replicate id: Kydar04
WMC993959	-2.06155	-1.52817	4.09446	Small plasma cell-marker positive-like	replicate id: Kydar04
WMC993972	0.608858	-2.15426	2.98513	Small plasma cell-marker positive-like	replicate id: Kydar04
WMC993976	2.7953	-1.59472	3.6098	Small plasma cell-marker positive-like	replicate id: Kydar04
WMC993979	0.752337	-2.07293	2.09572	Small plasma cell-marker positive-like	replicate id: Kydar04
WMC993981	-0.193799	-1.55612	3.32497	Small plasma cell-marker positive-like	replicate id: Kydar04
WMC993987	1.20012	-1.23783	7.53852	Myeloma-like	replicate id: Kydar04
WMC993989	-1.26055	-1.50235	3.5509	Small plasma cell-marker positive-like	replicate id: Kydar04
WMC993993	2.75731	-1.15067	2.86145	Small plasma cell-marker positive-like	replicate id: Kydar04
WMC993994	-0.71559	-1.54806	2.66226	Small plasma cell-marker positive-like	replicate id: Kydar04
WMC993997	2.17534	-0.253027	5.50717	Myeloma-like	replicate id: Kydar04
WMC994003	0.375052	-1.53614	3.71287	Small plasma cell-marker positive-like	replicate id: Kydar04
WMC994011	2.31513	-1.80053	0.724335	Small plasma cell-marker positive-like	replicate id: Kydar04
WMC994013	2.45086	-1.85287	0.769783	Small plasma cell-marker positive-like	replicate id: Kydar04
WMC994019	1.14423	-2.13721	1.71109	Small plasma cell-marker positive-like	replicate id: Kydar04
WMC994020	-0.544693	0.991595	3.52796	Small plasma cell-marker positive-like	replicate id: Kydar04
WMC994023	0.413758	-2.05933	2.45747	Small plasma cell-marker positive-like	replicate id: Kydar04
WMC994025	-1.46617	-1.43993	3.3712	Small plasma cell-marker positive-like	replicate id: Kydar04
WMC994030	0.204359	-0.236694	6.3644	Myeloma-like	replicate id: Kydar04
WMC994039	1.4437	-1.1674	3.11215	Small plasma cell-marker positive-like	replicate id: Kydar04
WMC994044	-0.674016	0.07195	6.36816	Myeloma-like	replicate id: Kydar04
WMC994052	-0.772183	-1.09165	1.78483	Small plasma cell-marker positive-like	replicate id: Kydar04
WMC994057	2.2512	0.598761	10	Myeloma-like	replicate id: Kydar04
WMC994074	2.16983	-1.96596	0.852194	Small plasma cell-marker positive-like	replicate id: Kydar04
WMC994084	-0.519003	-1.66471	2.56331	Small plasma cell-marker positive-like	replicate id: Kydar04
WMC994094	0.760632	2.23289	8.2085	Myeloma-like	replicate id: Kydar04
WMC994097	0.14084	-0.866112	3.15743	Small plasma cell-marker positive-like	replicate id: Kydar04
WMC994103	-0.100585	0.858013	8.95013	Myeloma-like	replicate id: Kydar04
WMC994105	0.506046	-2.17603	2.66136	Small plasma cell-marker positive-like	replicate id: Kydar04
WMC994111	1.43331	-1.03412	4.4201	Small plasma cell-marker positive-like	replicate id: Kydar04
WMC994114	0.716732	-2.15593	1.64841	Small plasma cell-marker positive-like	replicate id: Kydar04
WMC994120	2.58684	-1.5944	8.24694	Myeloma-like	replicate id: Kydar04
WMC994122	2.72354	-1.64042	6.50262	Myeloma-like	replicate id: Kydar04
WMC994124	0.488125	-2.15563	2.67964	Small plasma cell-marker positive-like	replicate id: Kydar04
WMC994125	-0.444251	-1.95696	2.26485	Small plasma cell-marker positive-like	replicate id: Kydar04
WMC994128	4.09122	2.16744	5.40866	Myeloma-like	replicate id: Kydar04
WMC994133	0.586668	-2.14283	2.02749	Small plasma cell-marker positive-like	replicate id: Kydar04
WMC994135	0.802456	-2.11489	1.05848	Small plasma cell-marker positive-like	replicate id: Kydar04
WMC994136	3.07367	0.76296	4.69689	Small plasma cell-marker positive-like	replicate id: Kydar04
WMC994140	-1.64019	-1.32153	4.79032	Small plasma cell-marker positive-like	replicate id: Kydar04
WMC994141	2.63524	-0.0339527	4.88215	Small plasma cell-marker positive-like	replicate id: Kydar04
WMC994142	2.74845	-1.72933	0.507732	Small plasma cell-marker positive-like	replicate id: Kydar04
WMC994145	1.85339	-0.427463	10	Myeloma-like	replicate id: Kydar04
WMC994148	0.3872	-1.35353	3.57102	Small plasma cell-marker positive-like	replicate id: Kydar04
WMC994149	-1.03496	-1.19706	5.74665	Myeloma-like	replicate id: Kydar04
WMC994153	-1.8042	-1.40987	2.25326	Small plasma cell-marker positive-like	replicate id: Kydar04
WMC994160	-2.12369	-1.33507	3.77396	Small plasma cell-marker positive-like	replicate id: Kydar04
WMC994164	0.616772	-1.99905	2.35848	Small plasma cell-marker positive-like	replicate id: Kydar04
WMC994169	0.489907	-2.08726	2.5437	Small plasma cell-marker positive-like	replicate id: Kydar04
WMC994172	-0.177775	-1.31628	3.54663	Small plasma cell-marker positive-like	replicate id: Kydar04
WMC994178	0.999232	0.0502768	3.70836	Small plasma cell-marker positive-like	replicate id: Kydar04
WMC994186	3.22505	-0.285109	4.96217	Small plasma cell-marker positive-like	replicate id: Kydar04
WMC994189	2.07999	-1.99652	1.44604	Small plasma cell-marker positive-like	replicate id: Kydar04
WMC994194	0.835894	0.503396	10	Myeloma-like	replicate id: Kydar04
WMC994197	2.87257	-0.778261	2.98231	Small plasma cell-marker positive-like	replicate id: Kydar04
WMC994198	1.3364	-2.13499	0.721063	Small plasma cell-marker positive-like	replicate id: Kydar04
WMC994207	-1.42248	-1.32832	4.05289	Small plasma cell-marker positive-like	replicate id: Kydar04
WMC994209	2.14525	-1.96363	0.841638	Small plasma cell-marker positive-like	replicate id: Kydar04
WMC994219	-0.418356	-1.43783	1.69264	Small plasma cell-marker positive-like	replicate id: Kydar04
WMC994220	0.545506	-1.97482	1.02577	Small plasma cell-marker positive-like	replicate id: Kydar04
WMC994221	2.32276	-1.07523	2.55624	Small plasma cell-marker positive-like	replicate id: Kydar04
WMC994222	1.0595	-2.14727	0.939573	Small plasma cell-marker positive-like	replicate id: Kydar04
WMC994231	2.06729	-0.363481	3.82666	Small plasma cell-marker positive-like	replicate id: Kydar04
WMC994239	0.959631	-2.10947	0.798084	Small plasma cell-marker positive-like	replicate id: Kydar04
WMC994240	1.96642	-1.69357	10	Myeloma-like	replicate id: Kydar04
WMC994253	0.195933	-0.317525	10	Myeloma-like	replicate id: Kydar04
WMC994255	1.70048	-1.76949	0.999592	Small plasma cell-marker positive-like	replicate id: Kydar04
WMC994261	-1.93184	-1.46134	3.38214	Small plasma cell-marker positive-like	replicate id: Kydar04
WMC994262	1.89029	0.421399	3.81573	Small plasma cell-marker positive-like	replicate id: Kydar04
WMC994269	1.84979	-0.0214251	3.29559	Small plasma cell-marker positive-like	replicate id: Kydar04
WMC994279	1.9203	-0.998011	4.08265	Small plasma cell-marker positive-like	replicate id: Kydar04
WMC994283	-0.533822	-1.46221	1.13103	Small plasma cell-marker positive-like	replicate id: Kydar04
WMC994293	-1.90237	-1.35915	4.04581	Small plasma cell-marker positive-like	replicate id: Kydar04
WMC994294	0.493053	-0.624839	5.58806	Myeloma-like	replicate id: Kydar04
WMC994296	0.726255	-2.05114	1.44022	Small plasma cell-marker positive-like	replicate id: Kydar04
WMC994297	2.12054	-1.05714	3.05691	Small plasma cell-marker positive-like	replicate id: Kydar04
WMC994299	-0.426486	-1.63141	2.1171	Small plasma cell-marker positive-like	replicate id: Kydar04
WMC994306	1.2162	-1.27109	10	Myeloma-like	replicate id: Kydar04
WMC994310	2.65969	-1.21414	4.98806	Small plasma cell-marker positive-like	replicate id: Kydar04
WMC994315	2.32492	-1.80061	1.65091	Small plasma cell-marker positive-like	replicate id: Kydar04
WMC994317	1.34956	-1.40562	2.93559	Small plasma cell-marker positive-like	replicate id: Kydar04
WMC994333	0.914705	-2.11948	0.829857	Small plasma cell-marker positive-like	replicate id: Kydar04
WMC994334	0.387271	-2.20785	1.44943	Small plasma cell-marker positive-like	replicate id: Kydar04
WMC994335	1.23059	-1.31048	2.84278	Small plasma cell-marker positive-like	replicate id: Kydar04
WMC994337	-1.44838	-1.33842	2.89015	Small plasma cell-marker positive-like	replicate id: Kydar06
WMC994338	0.366044	-2.33559	3.61075	Small plasma cell-marker positive-like	replicate id: Kydar06
WMC994339	-1.65145	-0.994526	10	Myeloma-like	replicate id: Kydar06
WMC994340	-0.0214526	-1.47808	4.70743	Small plasma cell-marker positive-like	replicate id: Kydar06
WMC994341	2.06243	-1.78741	1.43825	Small plasma cell-marker positive-like	replicate id: Kydar06
WMC994343	-1.25066	-1.15359	4.71578	Small plasma cell-marker positive-like	replicate id: Kydar06
WMC994345	-0.362375	-1.64961	4.7214	Small plasma cell-marker positive-like	replicate id: Kydar06
WMC994346	-0.78997	-1.3727	7.89081	Myeloma-like	replicate id: Kydar06
WMC994347	-0.437836	-1.48964	7.93714	Myeloma-like	replicate id: Kydar06
WMC994348	0.0800444	-0.833102	3.95208	Small plasma cell-marker positive-like	replicate id: Kydar06
WMC994349	-0.951574	-1.75014	4.37707	Small plasma cell-marker positive-like	replicate id: Kydar06
WMC994351	1.65212	1.69845	6.04888	Myeloma-like	replicate id: Kydar06
WMC994352	1.46967	-1.32816	3.29011	Small plasma cell-marker positive-like	replicate id: Kydar06
WMC994355	-1.96681	-0.960744	3.57952	Small plasma cell-marker positive-like	replicate id: Kydar06
WMC994356	1.71973	-1.69032	4.327	Small plasma cell-marker positive-like	replicate id: Kydar06
WMC994357	-0.388717	-3.18889	7.24194	Myeloma-like	replicate id: Kydar06
WMC994358	1.97367	0.984223	6.4174	Myeloma-like	replicate id: Kydar06
WMC994359	-1.61492	-1.48539	5.33363	Myeloma-like	replicate id: Kydar06
WMC994361	-1.19373	-1.55321	7.23558	Myeloma-like	replicate id: Kydar06
WMC994362	-0.259212	-1.01134	10	Myeloma-like	replicate id: Kydar06
WMC994363	-1.49393	-0.733228	4.20221	Small plasma cell-marker positive-like	replicate id: Kydar06
WMC994364	-3.49956	-1.16709	5.89368	Myeloma-like	replicate id: Kydar06
WMC994365	-1.61808	-1.21341	5.389	Myeloma-like	replicate id: Kydar06
WMC994367	1.25597	-0.709364	4.36707	Small plasma cell-marker positive-like	replicate id: Kydar06
WMC994368	-0.00964438	-1.44715	9.7569	Myeloma-like	replicate id: Kydar06
WMC994370	0.944533	-0.664278	6.77838	Myeloma-like	replicate id: Kydar06
WMC994372	-0.187285	-0.807907	3.63005	Small plasma cell-marker positive-like	replicate id: Kydar06
WMC994373	1.71649	-1.62849	2.42711	Small plasma cell-marker positive-like	replicate id: Kydar06
WMC994374	-1.20051	-1.686	4.9935	Small plasma cell-marker positive-like	replicate id: Kydar06
WMC994375	-1.63374	-1.42446	8.31342	Myeloma-like	replicate id: Kydar06
WMC994376	-1.31704	-1.52633	5.62204	Myeloma-like	replicate id: Kydar06
WMC994377	-1.44707	-1.48441	4.80146	Small plasma cell-marker positive-like	replicate id: Kydar06
WMC994378	-0.6668	-3.18892	9.9204	Myeloma-like	replicate id: Kydar06
WMC994379	2.73466	-1.73581	6.06344	Myeloma-like	replicate id: Kydar06
WMC994380	-1.63683	-1.19546	7.43668	Myeloma-like	replicate id: Kydar06
WMC994381	2.06704	-1.32569	2.56954	Small plasma cell-marker positive-like	replicate id: Kydar06
WMC994382	-0.564084	-1.58402	4.44637	Small plasma cell-marker positive-like	replicate id: Kydar06
WMC994383	-1.84014	-2.96262	4.57447	Small plasma cell-marker positive-like	replicate id: Kydar06
WMC994385	-0.673641	-1.64374	7.3557	Myeloma-like	replicate id: Kydar06
WMC994386	0.54416	-1.61856	4.08454	Small plasma cell-marker positive-like	replicate id: Kydar06
WMC994387	-1.44808	-1.47028	5.0688	Small plasma cell-marker positive-like	replicate id: Kydar06
WMC994388	2.49201	-1.7773	3.3575	Small plasma cell-marker positive-like	replicate id: Kydar06
WMC994389	-1.56919	-0.689545	6.52516	Myeloma-like	replicate id: Kydar06
WMC994390	-1.1458	-1.2628	4.00719	Small plasma cell-marker positive-like	replicate id: Kydar06
WMC994391	-1.46031	-1.3076	3.28531	Small plasma cell-marker positive-like	replicate id: Kydar06
WMC994392	-0.647567	-1.65645	2.99162	Small plasma cell-marker positive-like	replicate id: Kydar06
WMC994394	1.13996	-1.46459	4.23318	Small plasma cell-marker positive-like	replicate id: Kydar06
WMC994395	2.81406	-1.13906	7.08134	Myeloma-like	replicate id: Kydar06
WMC994396	-0.628944	-0.50436	6.81539	Myeloma-like	replicate id: Kydar06
WMC994398	-1.08975	-1.69872	3.45683	Small plasma cell-marker positive-like	replicate id: Kydar06
WMC994399	1.92895	-1.39736	3.17217	Small plasma cell-marker positive-like	replicate id: Kydar06
WMC994400	-1.70157	-1.48647	4.91617	Small plasma cell-marker positive-like	replicate id: Kydar06
WMC994401	-1.91765	0.726594	6.11538	Myeloma-like	replicate id: Kydar06
WMC994402	-0.78922	-1.73323	4.6404	Small plasma cell-marker positive-like	replicate id: Kydar06
WMC994403	-0.806626	-3.029	3.98773	Small plasma cell-marker positive-like	replicate id: Kydar06
WMC994404	-1.20548	-1.42013	3.99683	Small plasma cell-marker positive-like	replicate id: Kydar06
WMC994405	1.30237	-1.57409	10	Myeloma-like	replicate id: Kydar06
WMC994406	1.48424	-1.72382	2.43541	Small plasma cell-marker positive-like	replicate id: Kydar06
WMC994407	-0.583708	-0.426186	7.72909	Myeloma-like	replicate id: Kydar06
WMC994408	0.736022	2.57006	6.81552	Myeloma-like	replicate id: Kydar06
WMC994409	-1.52059	-1.04192	1.59325	Small plasma cell-marker positive-like	replicate id: Kydar06
WMC994410	1.02479	-1.14951	8.3091	Myeloma-like	replicate id: Kydar06
WMC994411	0.178284	-1.73981	3.10502	Small plasma cell-marker positive-like	replicate id: Kydar06
WMC994414	-1.16126	-1.60823	3.85792	Small plasma cell-marker positive-like	replicate id: Kydar06
WMC994415	0.969611	-0.473314	5.16561	Myeloma-like	replicate id: Kydar06
WMC994416	0.184438	-1.54936	3.14068	Small plasma cell-marker positive-like	replicate id: Kydar06
WMC994417	2.32537	-1.33969	6.1594	Myeloma-like	replicate id: Kydar06
WMC994419	0.258594	0.490442	10	Myeloma-like	replicate id: Kydar06
WMC994420	-1.21833	-1.40193	6.56807	Myeloma-like	replicate id: Kydar06
WMC994421	1.74417	-1.82518	4.89759	Small plasma cell-marker positive-like	replicate id: Kydar06
WMC994422	2.07178	-1.42366	4.15523	Small plasma cell-marker positive-like	replicate id: Kydar06
WMC994423	0.0762973	-2.05024	4.31582	Small plasma cell-marker positive-like	replicate id: Kydar06
WMC994424	-1.88012	-0.434513	5.74115	Myeloma-like	replicate id: Kydar06
WMC994425	-0.902801	-1.26945	6.56497	Myeloma-like	replicate id: Kydar06
WMC994426	1.25497	-1.14022	4.29994	Small plasma cell-marker positive-like	replicate id: Kydar06
WMC994427	-0.324688	-2.80054	5.16861	Myeloma-like	replicate id: Kydar06
WMC994430	0.0853465	-1.56403	4.71649	Small plasma cell-marker positive-like	replicate id: Kydar06
WMC994433	1.27069	-1.75428	2.63344	Small plasma cell-marker positive-like	replicate id: Kydar06
WMC994434	-0.526161	-2.62508	7.8488	Myeloma-like	replicate id: Kydar06
WMC994435	2.02038	-0.803782	4.62418	Small plasma cell-marker positive-like	replicate id: Kydar06
WMC994436	-0.379207	-1.45681	10	Myeloma-like	replicate id: Kydar06
WMC994437	1.67194	-1.65213	2.56911	Small plasma cell-marker positive-like	replicate id: Kydar06
WMC994438	-0.882148	-1.74724	6.82992	Myeloma-like	replicate id: Kydar06
WMC994441	2.0138	-1.12368	3.09319	Small plasma cell-marker positive-like	replicate id: Kydar06
WMC994442	-0.189221	-1.59838	10	Myeloma-like	replicate id: Kydar06
WMC994443	-1.97634	-1.04132	4.07188	Small plasma cell-marker positive-like	replicate id: Kydar06
WMC994444	-0.598943	-1.14785	3.25303	Small plasma cell-marker positive-like	replicate id: Kydar06
WMC994445	-0.917338	-1.35983	5.05339	Small plasma cell-marker positive-like	replicate id: Kydar06
WMC994447	1.53805	-1.77399	6.43892	Myeloma-like	replicate id: Kydar06
WMC994448	-1.68204	0.786784	7.41582	Myeloma-like	replicate id: Kydar06
WMC994449	1.08598	-1.48197	4.73535	Small plasma cell-marker positive-like	replicate id: Kydar06
WMC994450	1.80161	-1.1203	3.61729	Small plasma cell-marker positive-like	replicate id: Kydar06
WMC994451	-1.68521	-1.38526	4.0115	Small plasma cell-marker positive-like	replicate id: Kydar06
WMC994452	0.0345576	-1.45763	3.77895	Small plasma cell-marker positive-like	replicate id: Kydar06
WMC994455	-1.09485	-2.30571	4.19152	Small plasma cell-marker positive-like	replicate id: Kydar06
WMC994458	2.55678	-1.8102	4.32082	Small plasma cell-marker positive-like	replicate id: Kydar06
WMC994459	1.54684	-1.82242	2.07634	Small plasma cell-marker positive-like	replicate id: Kydar06
WMC994460	-1.3019	-1.39821	10	Myeloma-like	replicate id: Kydar06
WMC994463	-1.05601	-1.20942	3.87846	Small plasma cell-marker positive-like	replicate id: Kydar06
WMC994464	3.09368	-0.290459	10	Myeloma-like	replicate id: Kydar06
WMC994466	-1.41136	-0.944099	4.83071	Small plasma cell-marker positive-like	replicate id: Kydar06
WMC994467	-2.73292	-2.81805	7.03107	Myeloma-like	replicate id: Kydar06
WMC994468	-1.76362	-1.15175	5.36015	Myeloma-like	replicate id: Kydar06
WMC994469	1.22074	-1.09484	4.55873	Small plasma cell-marker positive-like	replicate id: Kydar06
WMC994470	-0.744721	-1.30508	7.81473	Myeloma-like	replicate id: Kydar06
WMC994471	1.51565	-1.15608	1.55967	Small plasma cell-marker positive-like	replicate id: Kydar06
WMC994473	1.55674	-1.67137	3.04792	Small plasma cell-marker positive-like	replicate id: Kydar06
WMC994474	2.72762	-1.47113	2.9885	Small plasma cell-marker positive-like	replicate id: Kydar06
WMC994475	-1.46765	-1.17946	3.15381	Small plasma cell-marker positive-like	replicate id: Kydar06
WMC994476	2.11939	-1.6669	3.4333	Small plasma cell-marker positive-like	replicate id: Kydar06
WMC994477	1.09533	-1.48068	4.88335	Small plasma cell-marker positive-like	replicate id: Kydar06
WMC994478	-2.71929	-0.0398736	5.10957	Small plasma cell-marker positive-like	replicate id: Kydar06
WMC994479	-0.850696	-1.69622	8.52071	Myeloma-like	replicate id: Kydar06
WMC994480	-0.802625	-1.50758	3.52025	Small plasma cell-marker positive-like	replicate id: Kydar06
WMC994482	1.14841	-1.70029	6.40145	Myeloma-like	replicate id: Kydar06
WMC994483	-0.931247	-1.24697	10	Myeloma-like	replicate id: Kydar06
WMC994484	-0.590322	-1.54884	7.76557	Myeloma-like	replicate id: Kydar06
WMC994487	-1.29312	-1.21832	5.38575	Myeloma-like	replicate id: Kydar06
WMC994488	-1.44191	-1.12964	3.66457	Small plasma cell-marker positive-like	replicate id: Kydar06
WMC994490	-0.610844	-1.60761	3.30995	Small plasma cell-marker positive-like	replicate id: Kydar06
WMC994491	-1.33526	-1.60017	5.66754	Myeloma-like	replicate id: Kydar06
WMC994492	1.3323	-1.58305	5.55993	Myeloma-like	replicate id: Kydar06
WMC994494	0.832262	-1.63742	10	Myeloma-like	replicate id: Kydar06
WMC994495	0.697017	-1.56201	10	Myeloma-like	replicate id: Kydar06
WMC994497	-2.39819	-0.404731	6.14617	Myeloma-like	replicate id: Kydar06
WMC994498	0.100402	-1.50828	4.13204	Small plasma cell-marker positive-like	replicate id: Kydar06
WMC994500	-1.63955	-1.47062	9.34145	Myeloma-like	replicate id: Kydar06
WMC994501	0.277954	-1.72943	8.35097	Myeloma-like	replicate id: Kydar06
WMC994504	0.422469	-1.69681	3.47865	Small plasma cell-marker positive-like	replicate id: Kydar06
WMC994505	-0.711086	-0.493344	5.32241	Myeloma-like	replicate id: Kydar06
WMC994507	-1.01315	-1.55288	4.93068	Small plasma cell-marker positive-like	replicate id: Kydar06
WMC994508	-1.31738	-1.09774	5.79367	Myeloma-like	replicate id: Kydar06
WMC994509	-0.603245	-1.18973	10	Myeloma-like	replicate id: Kydar06
WMC994512	1.74059	-1.54023	3.08933	Small plasma cell-marker positive-like	replicate id: Kydar06
WMC994513	-1.67386	-1.30785	4.68397	Small plasma cell-marker positive-like	replicate id: Kydar06
WMC994514	-1.95784	-2.21996	3.8953	Small plasma cell-marker positive-like	replicate id: Kydar06
WMC994515	-3.07474	-0.31062	6.23735	Myeloma-like	replicate id: Kydar06
WMC994516	-1.69193	-1.3675	9.46114	Myeloma-like	replicate id: Kydar06
WMC994517	-0.141748	-0.237135	8.42618	Myeloma-like	replicate id: Kydar06
WMC994519	-0.859198	-0.850756	4.49223	Small plasma cell-marker positive-like	replicate id: Kydar06
WMC994520	-0.0392851	-0.986487	5.80096	Myeloma-like	replicate id: Kydar06
WMC994524	-1.26397	-1.9148	10	Myeloma-like	replicate id: Kydar06
WMC994526	1.67347	1.56216	5.57391	Myeloma-like	replicate id: Kydar06
WMC994527	1.54953	2.76443	3.10511	Small plasma cell-marker positive-like	replicate id: Kydar06
WMC994528	-0.943539	-1.84952	6.58679	Myeloma-like	replicate id: Kydar06
WMC994529	0.770481	-1.75431	3.31199	Small plasma cell-marker positive-like	replicate id: Kydar06
WMC994530	-0.247456	-0.0937416	6.12031	Myeloma-like	replicate id: Kydar06
WMC994531	-0.0144197	-1.72282	5.15773	Myeloma-like	replicate id: Kydar06
WMC994532	0.886347	-1.56191	10	Myeloma-like	replicate id: Kydar06
WMC994533	1.35314	-1.07103	4.32163	Small plasma cell-marker positive-like	replicate id: Kydar06
WMC994535	-0.980117	-1.47418	8.27608	Myeloma-like	replicate id: Kydar06
WMC994540	2.35228	-1.1529	2.00375	Small plasma cell-marker positive-like	replicate id: Kydar06
WMC994542	-1.74122	-1.86852	5.01258	Small plasma cell-marker positive-like	replicate id: Kydar06
WMC994543	-0.524108	-1.22571	6.62449	Myeloma-like	replicate id: Kydar06
WMC994544	-1.62622	-1.31034	4.57084	Small plasma cell-marker positive-like	replicate id: Kydar06
WMC994546	0.633591	-1.58518	10	Myeloma-like	replicate id: Kydar06
WMC994547	-1.58888	-0.791787	7.78395	Myeloma-like	replicate id: Kydar06
WMC994549	-0.870179	-1.41095	5.5628	Myeloma-like	replicate id: Kydar06
WMC994551	-0.260002	-1.7334	10	Myeloma-like	replicate id: Kydar06
WMC994552	0.678201	-0.554593	5.43053	Myeloma-like	replicate id: Kydar06
WMC994553	1.47903	-1.43531	10	Myeloma-like	replicate id: Kydar06
WMC994554	-0.996343	-1.80892	6.05715	Myeloma-like	replicate id: Kydar06
WMC994555	0.860792	-2.11894	1.51099	Small plasma cell-marker positive-like	replicate id: Kydar06
WMC994556	0.519533	-0.352102	10	Myeloma-like	replicate id: Kydar06
WMC994557	-1.68071	-1.36093	6.62109	Myeloma-like	replicate id: Kydar06
WMC994559	-0.573013	-1.29856	8.04213	Myeloma-like	replicate id: Kydar06
WMC994561	-1.34922	-1.38771	5.70525	Myeloma-like	replicate id: Kydar06
WMC994563	1.96638	0.511051	5.37363	Myeloma-like	replicate id: Kydar06
WMC994564	0.851938	-1.22872	3.84327	Small plasma cell-marker positive-like	replicate id: Kydar06
WMC994565	-0.653553	-1.33846	10	Myeloma-like	replicate id: Kydar06
WMC994567	-1.87192	-1.01297	10	Myeloma-like	replicate id: Kydar06
WMC994568	-0.0775579	-0.862231	9.6766	Myeloma-like	replicate id: Kydar06
WMC994570	-0.951255	-1.47393	6.66396	Myeloma-like	replicate id: Kydar06
WMC994571	0.936364	-1.31851	7.44747	Myeloma-like	replicate id: Kydar06
WMC994572	-0.575101	-1.97278	3.41415	Small plasma cell-marker positive-like	replicate id: Kydar06
WMC994576	-1.30966	-1.60269	4.51767	Small plasma cell-marker positive-like	replicate id: Kydar06
WMC994577	2.51333	-1.60153	1.53724	Small plasma cell-marker positive-like	replicate id: Kydar06
WMC994578	0.692353	-1.46371	4.15032	Small plasma cell-marker positive-like	replicate id: Kydar06
WMC994580	-0.900741	-2.02609	6.17253	Myeloma-like	replicate id: Kydar06
WMC994581	2.86376	-1.41752	3.60171	Small plasma cell-marker positive-like	replicate id: Kydar06
WMC994582	2.99517	-0.2003	10	Myeloma-like	replicate id: Kydar06
WMC994583	-1.72149	-0.921558	4.95994	Small plasma cell-marker positive-like	replicate id: Kydar06
WMC994584	-0.800323	-1.49011	3.59508	Small plasma cell-marker positive-like	replicate id: Kydar06
WMC994585	-1.5558	-1.31503	10	Myeloma-like	replicate id: Kydar06
WMC994586	-1.54461	-1.09091	8.98754	Myeloma-like	replicate id: Kydar06
WMC994587	-0.908354	-1.70381	7.12071	Myeloma-like	replicate id: Kydar06
WMC994589	-2.07129	-1.16953	3.6685	Small plasma cell-marker positive-like	replicate id: Kydar06
WMC994590	0.96895	-1.12094	10	Myeloma-like	replicate id: Kydar06
WMC994594	-0.1295	-1.54303	8.86421	Myeloma-like	replicate id: Kydar06
WMC994595	-1.54964	-1.26292	5.33684	Myeloma-like	replicate id: Kydar06
WMC994597	-0.411054	-0.209718	5.1975	Myeloma-like	replicate id: Kydar06
WMC994598	-0.239355	-1.63678	10	Myeloma-like	replicate id: Kydar06
WMC994599	-1.58801	-1.65068	5.055	Small plasma cell-marker positive-like	replicate id: Kydar06
WMC994600	2.32534	-1.33486	2.56718	Small plasma cell-marker positive-like	replicate id: Kydar06
WMC994601	-1.60178	-1.79871	7.16694	Myeloma-like	replicate id: Kydar06
WMC994602	-0.376369	0.289137	2.95586	Small plasma cell-marker positive-like	replicate id: Kydar06
WMC994603	-1.11654	-1.18674	4.53354	Small plasma cell-marker positive-like	replicate id: Kydar06
WMC994605	-0.01584	0.17628	3.31829	Small plasma cell-marker positive-like	replicate id: Kydar06
WMC994606	-1.24748	-1.09098	5.61555	Myeloma-like	replicate id: Kydar06
WMC994608	-1.11785	-1.71664	6.06271	Myeloma-like	replicate id: Kydar06
WMC994610	2.71011	-0.9341	4.50941	Small plasma cell-marker positive-like	replicate id: Kydar06
WMC994612	2.21907	-0.936588	10	Myeloma-like	replicate id: Kydar06
WMC994615	-0.15918	1.51689	4.61193	Small plasma cell-marker positive-like	replicate id: Kydar06
WMC994616	0.530513	-1.62012	3.6324	Small plasma cell-marker positive-like	replicate id: Kydar06
WMC994617	1.4915	-1.52505	3.19432	Small plasma cell-marker positive-like	replicate id: Kydar06
WMC994618	0.712412	2.77478	7.8408	Myeloma-like	replicate id: Kydar06
WMC994619	2.0122	-1.62767	2.27648	Small plasma cell-marker positive-like	replicate id: Kydar06
WMC994620	-1.43044	-1.44342	6.22087	Myeloma-like	replicate id: Kydar06
WMC994622	0.595734	-1.59929	6.03051	Myeloma-like	replicate id: Kydar06
WMC994623	1.03736	-1.45063	10	Myeloma-like	replicate id: Kydar06
WMC994625	-0.871761	-2.67734	3.33355	Small plasma cell-marker positive-like	replicate id: Kydar06
WMC994626	2.14235	-1.37516	10	Myeloma-like	replicate id: Kydar06
WMC994627	-1.66052	-1.20639	10	Myeloma-like	replicate id: Kydar06
WMC994628	-1.59378	-2.0782	3.41589	Small plasma cell-marker positive-like	replicate id: Kydar06
WMC994629	-0.713146	-1.21391	5.05024	Small plasma cell-marker positive-like	replicate id: Kydar06
WMC994630	-1.6902	-1.50652	10	Myeloma-like	replicate id: Kydar06
WMC994631	1.27762	-1.78093	8.15788	Myeloma-like	replicate id: Kydar06
WMC994633	1.19303	-1.0803	2.69019	Small plasma cell-marker positive-like	replicate id: Kydar06
WMC994634	-0.406381	-3.22122	4.37446	Small plasma cell-marker positive-like	replicate id: Kydar06
WMC994635	0.0406335	-0.422955	6.0974	Myeloma-like	replicate id: Kydar06
WMC994637	-1.19583	-1.74328	5.32046	Myeloma-like	replicate id: Kydar06
WMC994638	2.78933	-1.73907	10	Myeloma-like	replicate id: Kydar06
WMC994639	1.57664	-1.71879	8.40832	Myeloma-like	replicate id: Kydar06
WMC994640	-1.5333	-0.502552	6.09654	Myeloma-like	replicate id: Kydar06
WMC994641	2.61605	-1.38962	7.75252	Myeloma-like	replicate id: Kydar06
WMC994642	-1.65721	-1.21288	10	Myeloma-like	replicate id: Kydar06
WMC994643	-1.06327	-1.92785	6.54187	Myeloma-like	replicate id: Kydar06
WMC994644	-0.878897	-0.953675	6.15156	Myeloma-like	replicate id: Kydar06
WMC994645	1.94422	-1.11814	2.52105	Small plasma cell-marker positive-like	replicate id: Kydar06
WMC994646	-0.622478	-1.65379	6.68115	Myeloma-like	replicate id: Kydar06
WMC994647	-0.879297	-1.79539	9.14859	Myeloma-like	replicate id: Kydar06
WMC994648	-0.487385	-1.4881	4.68963	Small plasma cell-marker positive-like	replicate id: Kydar06
WMC994649	-1.58379	-1.27243	6.60094	Myeloma-like	replicate id: Kydar06
WMC994650	-1.96119	-1.59896	5.79223	Myeloma-like	replicate id: Kydar06
WMC994651	0.940178	-1.28067	5.49123	Myeloma-like	replicate id: Kydar06
WMC994652	-1.91248	-0.738177	8.38237	Myeloma-like	replicate id: Kydar06
WMC994655	-2.46966	-1.89653	7.14457	Myeloma-like	replicate id: Kydar06
WMC994656	-1.02186	-1.36619	5.24099	Myeloma-like	replicate id: Kydar06
WMC994657	-0.383325	-1.608	4.61737	Small plasma cell-marker positive-like	replicate id: Kydar06
WMC994658	-0.175914	-1.54582	10	Myeloma-like	replicate id: Kydar06
WMC994659	1.61795	-1.62723	10	Myeloma-like	replicate id: Kydar06
WMC994660	-1.3403	-1.31519	6.55866	Myeloma-like	replicate id: Kydar06
WMC994661	1.87112	2.29657	4.67602	Small plasma cell-marker positive-like	replicate id: Kydar06
WMC994662	-0.785933	-1.82005	6.54625	Myeloma-like	replicate id: Kydar06
WMC994663	-1.43105	-1.36316	4.49179	Small plasma cell-marker positive-like	replicate id: Kydar06
WMC994664	1.21156	-1.10352	3.65924	Small plasma cell-marker positive-like	replicate id: Kydar06
WMC994665	0.996507	-1.34632	3.2254	Small plasma cell-marker positive-like	replicate id: Kydar06
WMC994666	-0.814561	-1.45492	6.82892	Myeloma-like	replicate id: Kydar06
WMC994667	-3.33502	-0.809423	10	Myeloma-like	replicate id: Kydar06
WMC994669	-0.790169	-2.35893	7.70341	Myeloma-like	replicate id: Kydar06
WMC994670	-1.29136	-1.29138	10	Myeloma-like	replicate id: Kydar06
WMC994671	2.65764	-1.72736	3.80703	Small plasma cell-marker positive-like	replicate id: Kydar06
WMC994672	1.66188	-1.8592	1.89092	Small plasma cell-marker positive-like	replicate id: Kydar06
WMC994673	0.368836	-0.968632	10	Myeloma-like	replicate id: Kydar06
WMC994675	2.06814	-1.7124	4.78502	Small plasma cell-marker positive-like	replicate id: Kydar06
WMC994679	-1.11448	-1.51642	10	Myeloma-like	replicate id: Kydar06
WMC994680	-1.47304	-1.24881	10	Myeloma-like	replicate id: Kydar06
WMC994681	-1.85287	-0.81207	9.81593	Myeloma-like	replicate id: Kydar06
WMC994683	-1.09469	-0.677232	10	Myeloma-like	replicate id: Kydar06
WMC994684	1.23796	-1.78794	10	Myeloma-like	replicate id: Kydar06
WMC994685	-0.481518	-0.673011	8.94021	Myeloma-like	replicate id: Kydar06
WMC994687	1.28255	-1.60795	8.9595	Myeloma-like	replicate id: Kydar06
WMC994688	1.83558	-1.68471	4.06754	Small plasma cell-marker positive-like	replicate id: Kydar06
WMC994689	-0.365763	-3.2771	5.8467	Myeloma-like	replicate id: Kydar06
WMC994690	-0.783842	-2.43684	5.383	Myeloma-like	replicate id: Kydar06
WMC994691	-1.50917	-2.29219	3.2989	Small plasma cell-marker positive-like	replicate id: Kydar06
WMC994693	-0.0339843	-0.757741	4.78261	Small plasma cell-marker positive-like	replicate id: Kydar06
WMC994694	1.29206	2.53254	4.07032	Small plasma cell-marker positive-like	replicate id: Kydar06
WMC994695	-2.08225	-1.68392	6.49516	Myeloma-like	replicate id: Kydar06
WMC994696	-1.59767	-1.05583	3.47858	Small plasma cell-marker positive-like	replicate id: Kydar06
WMC994697	0.963105	1.409	5.41562	Myeloma-like	replicate id: Kydar06
WMC994698	-1.1049	-1.59081	5.07159	Small plasma cell-marker positive-like	replicate id: Kydar06
WMC994699	-0.906835	-0.895201	3.44266	Small plasma cell-marker positive-like	replicate id: Kydar06
WMC994700	-0.801348	-0.450246	6.64754	Myeloma-like	replicate id: Kydar06
WMC994703	-1.62857	-1.34043	9.43757	Myeloma-like	replicate id: Kydar06
WMC994704	-0.437853	-0.193463	5.80479	Myeloma-like	replicate id: Kydar06
WMC994705	-0.935614	-1.66535	7.89197	Myeloma-like	replicate id: Kydar06
WMC994707	-1.0898	-1.04283	10	Myeloma-like	replicate id: Kydar06
WMC994711	-3.45971	-0.00660295	5.54469	Myeloma-like	replicate id: Kydar06
WMC994712	-2.20858	0.151147	4.91826	Small plasma cell-marker positive-like	replicate id: Kydar06
WMC994713	1.42391	-1.19285	3.36101	Small plasma cell-marker positive-like	replicate id: Kydar06
WMC994714	-1.68105	-1.37514	9.52287	Myeloma-like	replicate id: Kydar06
WMC994715	-0.929138	-1.45597	10	Myeloma-like	replicate id: Kydar06
WMC994717	-0.975895	-2.02484	5.24873	Myeloma-like	replicate id: Kydar06
WMC994718	2.02779	-0.817087	3.70057	Small plasma cell-marker positive-like	replicate id: Kydar06
WMC994719	-0.806167	-1.61894	5.66425	Myeloma-like	replicate id: Kydar06
WMC994721	2.6479	-1.59769	2.35554	Small plasma cell-marker positive-like	replicate id: Kydar06
WMC994722	-0.798593	-1.54049	9.58872	Myeloma-like	replicate id: Kydar06
WMC994723	0.955955	-2.1416	1.47576	Small plasma cell-marker positive-like	replicate id: Kydar06
WMC994725	0.652692	-1.48005	10	Myeloma-like	replicate id: Kydar06
WMC994726	-0.390262	-1.86865	3.70232	Small plasma cell-marker positive-like	replicate id: Kydar06
WMC994727	-0.887206	-1.40318	10	Myeloma-like	replicate id: Kydar06
WMC994731	2.04787	-1.53868	10	Myeloma-like	replicate id: Kydar06
WMC994733	-1.14641	-1.43653	3.57529	Small plasma cell-marker positive-like	replicate id: Kydar06
WMC994734	0.978517	-1.03136	7.21434	Myeloma-like	replicate id: Kydar06
WMC994735	-1.7019	-0.764034	3.80862	Small plasma cell-marker positive-like	replicate id: Kydar06
WMC994737	-1.0266	-1.68476	3.78662	Small plasma cell-marker positive-like	replicate id: Kydar06
WMC994738	0.318389	-1.2158	5.29332	Myeloma-like	replicate id: Kydar06
WMC994740	1.05539	-1.29836	3.88118	Small plasma cell-marker positive-like	replicate id: Kydar06
WMC994741	1.16427	-1.71275	10	Myeloma-like	replicate id: Kydar06
WMC994744	2.06971	-1.50953	9.99223	Myeloma-like	replicate id: Kydar06
WMC994745	-0.89333	-0.88209	10	Myeloma-like	replicate id: Kydar06
WMC994746	-0.905514	-1.86384	8.34703	Myeloma-like	replicate id: Kydar06
WMC994747	1.4823	-1.77095	2.18383	Small plasma cell-marker positive-like	replicate id: Kydar06
WMC994748	2.79475	-1.73389	4.61489	Small plasma cell-marker positive-like	replicate id: Kydar06
WMC994749	0.109448	-1.11869	10	Myeloma-like	replicate id: Kydar06
WMC994751	2.2383	-1.25226	2.94922	Small plasma cell-marker positive-like	replicate id: Kydar06
WMC994752	-0.349305	-2.23529	10	Myeloma-like	replicate id: Kydar06
WMC994753	1.38651	-1.61686	5.20177	Myeloma-like	replicate id: Kydar06
WMC994755	-0.483277	-0.891774	10	Myeloma-like	replicate id: Kydar06
WMC994757	1.09533	-1.4113	8.19167	Myeloma-like	replicate id: Kydar06
WMC994758	-1.02801	-1.49392	6.32493	Myeloma-like	replicate id: Kydar06
WMC994759	0.449904	-1.6622	10	Myeloma-like	replicate id: Kydar06
WMC994760	2.56295	-1.72882	1.75331	Small plasma cell-marker positive-like	replicate id: Kydar06
WMC994763	-0.290404	-0.414458	3.55894	Small plasma cell-marker positive-like	replicate id: Kydar06
WMC994767	1.50249	-2.02836	5.068	Small plasma cell-marker positive-like	replicate id: Kydar06
WMC994770	1.08383	-1.39538	2.16764	Small plasma cell-marker positive-like	replicate id: Kydar06
WMC994771	-0.179949	-1.0838	10	Myeloma-like	replicate id: Kydar06
WMC994773	-0.993228	-1.43738	7.83404	Myeloma-like	replicate id: Kydar06
WMC994774	1.86706	-1.20916	3.53086	Small plasma cell-marker positive-like	replicate id: Kydar06
WMC994775	2.70291	-0.743354	4.72102	Small plasma cell-marker positive-like	replicate id: Kydar06
WMC994777	-0.825965	-0.93571	6.87768	Myeloma-like	replicate id: Kydar06
WMC994778	-0.863977	-1.23336	8.52032	Myeloma-like	replicate id: Kydar06
WMC994779	1.32736	-0.529361	3.34404	Small plasma cell-marker positive-like	replicate id: Kydar06
WMC994780	-0.613463	-3.54822	6.69993	Myeloma-like	replicate id: Kydar06
WMC994781	-1.11544	-1.35658	4.72285	Small plasma cell-marker positive-like	replicate id: Kydar06
WMC994782	-1.11184	-1.71825	5.73062	Myeloma-like	replicate id: Kydar06
WMC994784	-1.0372	-1.26073	7.43287	Myeloma-like	replicate id: Kydar06
WMC994785	0.0484341	-1.57814	5.07921	Small plasma cell-marker positive-like	replicate id: Kydar06
WMC994786	1.09286	-1.10921	3.49204	Small plasma cell-marker positive-like	replicate id: Kydar06
WMC994787	1.48143	-1.2878	4.94795	Small plasma cell-marker positive-like	replicate id: Kydar06
WMC994788	-0.445965	-1.53732	10	Myeloma-like	replicate id: Kydar06
WMC994790	0.16538	-1.41271	6.9971	Myeloma-like	replicate id: Kydar06
WMC994792	-1.3519	-1.5782	5.80937	Myeloma-like	replicate id: Kydar06
WMC994793	2.65227	-1.78216	1.76836	Small plasma cell-marker positive-like	replicate id: Kydar06
WMC994794	1.20382	-1.1927	4.13573	Small plasma cell-marker positive-like	replicate id: Kydar06
WMC994797	-0.360794	-2.96525	3.84181	Small plasma cell-marker positive-like	replicate id: Kydar06
WMC994798	-1.16818	-1.67695	5.69112	Myeloma-like	replicate id: Kydar06
WMC994799	-0.654575	-1.89738	4.17864	Small plasma cell-marker positive-like	replicate id: Kydar06
WMC994801	-1.48653	-2.22498	3.8636	Small plasma cell-marker positive-like	replicate id: Kydar06
WMC994803	-0.794709	0.14089	8.79842	Myeloma-like	replicate id: Kydar06
WMC994804	1.74146	0.74216	7.61189	Myeloma-like	replicate id: Kydar06
WMC994805	-2.38922	-2.52351	10	Myeloma-like	replicate id: Kydar06
WMC994806	2.67304	-1.79659	7.30638	Myeloma-like	replicate id: Kydar06
WMC994807	-0.411156	-1.49567	4.347	Small plasma cell-marker positive-like	replicate id: Kydar06
WMC994808	-1.07977	-1.12526	5.12302	Myeloma-like	replicate id: Kydar06
WMC994809	-1.38176	-1.43943	6.35545	Myeloma-like	replicate id: Kydar06
WMC994810	-0.91799	-1.67461	4.28365	Small plasma cell-marker positive-like	replicate id: Kydar06
WMC994811	-0.530459	-0.0557909	8.91016	Myeloma-like	replicate id: Kydar06
WMC994812	-1.90877	-2.40342	7.32337	Myeloma-like	replicate id: Kydar06
WMC994814	-0.470255	-1.51804	10	Myeloma-like	replicate id: Kydar06
WMC994817	1.36859	-1.6512	10	Myeloma-like	replicate id: Kydar06
WMC994818	-1.70507	-1.31931	7.56576	Myeloma-like	replicate id: Kydar06
WMC994819	2.46101	-1.79194	3.14529	Small plasma cell-marker positive-like	replicate id: Kydar06
WMC994821	1.05713	-2.13329	1.48598	Small plasma cell-marker positive-like	replicate id: Kydar06
WMC994822	0.571177	-1.77676	9.27676	Myeloma-like	replicate id: Kydar06
WMC994823	2.65928	-1.55029	5.24982	Myeloma-like	replicate id: Kydar06
WMC994825	-1.29684	-1.5054	10	Myeloma-like	replicate id: Kydar06
WMC994826	2.52603	-1.53634	10	Myeloma-like	replicate id: Kydar06
WMC994827	-1.75326	-1.20894	9.52847	Myeloma-like	replicate id: Kydar06
WMC994828	2.73654	-1.3485	3.10616	Small plasma cell-marker positive-like	replicate id: Kydar06
WMC994830	-1.03192	-1.37204	5.21113	Myeloma-like	replicate id: Kydar06
WMC994832	-1.27353	-1.17333	4.06248	Small plasma cell-marker positive-like	replicate id: Kydar06
WMC994833	0.635757	-1.76945	3.21679	Small plasma cell-marker positive-like	replicate id: Kydar06
WMC994834	-2.09796	-2.41016	5.24325	Myeloma-like	replicate id: Kydar06
WMC994835	-2.91759	0.0227173	8.59003	Myeloma-like	replicate id: Kydar06
WMC994836	-0.523796	-2.90683	7.87786	Myeloma-like	replicate id: Kydar06
WMC994837	-1.80246	-1.05243	5.10572	Small plasma cell-marker positive-like	replicate id: Kydar06
WMC994838	1.96454	-1.66592	10	Myeloma-like	replicate id: Kydar06
WMC994839	2.2916	-1.00378	2.56407	Small plasma cell-marker positive-like	replicate id: Kydar06
WMC994841	-0.0815353	-1.47173	3.83558	Small plasma cell-marker positive-like	replicate id: Kydar06
WMC994842	-1.4502	-0.955676	9.14612	Myeloma-like	replicate id: Kydar06
WMC994843	-1.34924	-2.41776	5.19946	Myeloma-like	replicate id: Kydar06
WMC994844	2.67495	-1.75078	4.4025	Small plasma cell-marker positive-like	replicate id: Kydar06
WMC994847	-0.495681	-1.22944	9.35334	Myeloma-like	replicate id: Kydar06
WMC994852	-0.756722	0.0219266	7.7049	Myeloma-like	replicate id: Kydar06
WMC994853	-1.77333	-0.965144	8.65647	Myeloma-like	replicate id: Kydar06
WMC994854	0.597804	-1.12043	10	Myeloma-like	replicate id: Kydar06
WMC994855	-0.681645	-1.75811	10	Myeloma-like	replicate id: Kydar06
WMC994856	1.83001	-0.942297	4.48144	Small plasma cell-marker positive-like	replicate id: Kydar06
WMC994857	-0.0282219	-1.80146	3.69447	Small plasma cell-marker positive-like	replicate id: Kydar06
WMC994858	-0.775124	-1.64063	7.93489	Myeloma-like	replicate id: Kydar06
WMC994859	-1.27549	-1.7534	6.20771	Myeloma-like	replicate id: Kydar06
WMC994861	2.22344	-0.720076	4.62826	Small plasma cell-marker positive-like	replicate id: Kydar06
WMC994863	-0.890814	-0.874059	7.31423	Myeloma-like	replicate id: Kydar06
WMC994865	-1.03982	-1.70085	6.08814	Myeloma-like	replicate id: Kydar06
WMC994866	-1.08528	-1.87465	8.80882	Myeloma-like	replicate id: Kydar06
WMC994869	-0.619174	-0.793781	3.95761	Small plasma cell-marker positive-like	replicate id: Kydar06
WMC994870	1.60709	-1.82861	2.14165	Small plasma cell-marker positive-like	replicate id: Kydar06
WMC994873	1.6165	-1.25651	7.37025	Myeloma-like	replicate id: Kydar06
WMC994874	2.74972	-1.4488	3.59801	Small plasma cell-marker positive-like	replicate id: Kydar06
WMC994875	2.936	-1.23353	10	Myeloma-like	replicate id: Kydar06
WMC994876	-0.733475	-1.39656	10	Myeloma-like	replicate id: Kydar06
WMC994877	-0.54593	-1.51996	5.79257	Myeloma-like	replicate id: Kydar06
WMC994878	-0.953906	-1.38118	10	Myeloma-like	replicate id: Kydar06
WMC994879	-0.485481	-1.6799	3.23059	Small plasma cell-marker positive-like	replicate id: Kydar06
WMC994881	-0.549077	-1.73492	4.04317	Small plasma cell-marker positive-like	replicate id: Kydar06
WMC994882	-0.143721	-1.54111	5.25858	Myeloma-like	replicate id: Kydar06
WMC994884	-0.660445	-1.74473	3.37493	Small plasma cell-marker positive-like	replicate id: Kydar06
WMC994885	-1.71522	-2.03342	6.15109	Myeloma-like	replicate id: Kydar06
WMC994888	-1.41341	-1.31266	7.35633	Myeloma-like	replicate id: Kydar06
WMC994889	-0.948608	-1.98313	10	Myeloma-like	replicate id: Kydar06
WMC994892	-0.923194	-1.20659	4.39727	Small plasma cell-marker positive-like	replicate id: Kydar06
WMC994893	2.06925	-1.32301	5.57136	Myeloma-like	replicate id: Kydar06
WMC994896	1.26564	-1.62781	5.17469	Myeloma-like	replicate id: Kydar06
WMC994897	0.0152762	-1.66418	9.37578	Myeloma-like	replicate id: Kydar06
WMC994898	-1.8494	-1.38895	7.4127	Myeloma-like	replicate id: Kydar06
WMC994900	-1.33767	-1.17373	5.51575	Myeloma-like	replicate id: Kydar06
WMC994902	-0.155426	-1.56336	7.34201	Myeloma-like	replicate id: Kydar06
WMC994903	-1.89429	0.978896	7.0773	Myeloma-like	replicate id: Kydar06
WMC994904	-0.0197257	-1.58752	5.62482	Myeloma-like	replicate id: Kydar06
WMC994907	1.84282	-1.56592	10	Myeloma-like	replicate id: Kydar06
WMC994908	-1.30696	-1.33743	4.92653	Small plasma cell-marker positive-like	replicate id: Kydar06
WMC994910	-1.85301	-1.95121	7.229	Myeloma-like	replicate id: Kydar06
WMC994911	-1.09803	-1.95502	10	Myeloma-like	replicate id: Kydar06
WMC994912	-0.987284	-1.13425	4.87808	Small plasma cell-marker positive-like	replicate id: Kydar06
WMC994913	1.70579	-1.27861	1.76044	Small plasma cell-marker positive-like	replicate id: Kydar06
WMC994916	1.38867	-0.206496	9.28231	Myeloma-like	replicate id: Kydar06
WMC994918	0.737504	-1.41713	10	Myeloma-like	replicate id: Kydar06
WMC994919	-1.21453	-2.03648	4.94863	Small plasma cell-marker positive-like	replicate id: Kydar06
WMC994921	-2.11808	-2.63026	3.65828	Small plasma cell-marker positive-like	replicate id: Kydar06
WMC994924	1.155	-0.192248	4.60998	Small plasma cell-marker positive-like	replicate id: Kydar06
WMC994925	1.52882	1.84592	5.63229	Myeloma-like	replicate id: Kydar06
WMC994927	2.67506	-1.64844	3.054	Small plasma cell-marker positive-like	replicate id: Kydar06
WMC994928	1.98618	-1.68415	5.96169	Myeloma-like	replicate id: Kydar06
WMC994932	-1.36008	-1.29767	10	Myeloma-like	replicate id: Kydar06
WMC994936	-1.63769	-2.15149	5.9645	Myeloma-like	replicate id: Kydar06
WMC994938	1.38182	-1.48672	9.36806	Myeloma-like	replicate id: Kydar06
WMC994941	-1.09696	-1.49529	8.36073	Myeloma-like	replicate id: Kydar06
WMC994943	-0.426719	-1.53375	10	Myeloma-like	replicate id: Kydar06
WMC994944	0.346505	-1.62577	4.6237	Small plasma cell-marker positive-like	replicate id: Kydar06
WMC994945	0.254978	-1.37379	4.72778	Small plasma cell-marker positive-like	replicate id: Kydar06
WMC994948	1.43721	-1.92853	6.20996	Myeloma-like	replicate id: Kydar06
WMC994950	1.19167	-1.71436	10	Myeloma-like	replicate id: Kydar06
WMC994951	0.520403	-1.41914	6.75495	Myeloma-like	replicate id: Kydar06
WMC994952	-1.50091	-1.15995	3.67354	Small plasma cell-marker positive-like	replicate id: Kydar06
WMC994953	1.64508	-1.77621	5.79991	Myeloma-like	replicate id: Kydar06
WMC994954	-0.0843617	-0.7901	3.69746	Small plasma cell-marker positive-like	replicate id: Kydar06
WMC994955	-0.629352	-1.66683	5.3356	Myeloma-like	replicate id: Kydar06
WMC994956	-1.38163	-1.30923	4.12478	Small plasma cell-marker positive-like	replicate id: Kydar06
WMC994957	0.929252	-1.64727	2.12972	Small plasma cell-marker positive-like	replicate id: Kydar06
WMC994959	-0.291921	-1.72283	5.79916	Myeloma-like	replicate id: Kydar06
WMC994960	1.86345	-1.83701	7.02061	Myeloma-like	replicate id: Kydar06
WMC994961	-0.043717	-1.89145	4.09041	Small plasma cell-marker positive-like	replicate id: Kydar06
WMC994962	-0.824357	-1.53517	4.83225	Small plasma cell-marker positive-like	replicate id: Kydar06
WMC994964	0.212651	-1.70471	5.04383	Small plasma cell-marker positive-like	replicate id: Kydar06
WMC994965	-0.839794	-1.78891	3.45945	Small plasma cell-marker positive-like	replicate id: Kydar06
WMC994966	-1.15625	-1.71629	9.29137	Myeloma-like	replicate id: Kydar06
WMC994967	-0.761215	-1.58858	10	Myeloma-like	replicate id: Kydar06
WMC994969	1.26007	-1.27835	5.71773	Myeloma-like	replicate id: Kydar06
WMC994970	1.45144	-2.18234	1.59792	Small plasma cell-marker positive-like	replicate id: Kydar06
WMC994971	1.25671	-1.65698	6.68511	Myeloma-like	replicate id: Kydar06
WMC994973	-0.383186	-1.46439	4.61972	Small plasma cell-marker positive-like	replicate id: Kydar06
WMC994974	2.1517	-1.86793	3.72184	Small plasma cell-marker positive-like	replicate id: Kydar06
WMC994977	-1.09818	-1.60172	3.63966	Small plasma cell-marker positive-like	replicate id: Kydar06
WMC994978	0.334706	-1.36669	10	Myeloma-like	replicate id: Kydar06
WMC994979	0.306487	-1.83364	6.28887	Myeloma-like	replicate id: Kydar06
WMC994980	-1.1192	-1.11466	9.38146	Myeloma-like	replicate id: Kydar06
WMC994981	-1.22653	-1.20455	7.58462	Myeloma-like	replicate id: Kydar06
WMC994982	-1.04773	-1.52565	10	Myeloma-like	replicate id: Kydar06
WMC994983	-1.205	-1.56214	4.08709	Small plasma cell-marker positive-like	replicate id: Kydar06
WMC994984	1.83568	-0.170429	2.25722	Small plasma cell-marker positive-like	replicate id: Kydar06
WMC994985	1.38623	-1.85248	5.99519	Myeloma-like	replicate id: Kydar06
WMC994986	0.231	-1.87367	1.67128	Small plasma cell-marker positive-like	replicate id: Kydar06
WMC994988	-1.10553	-1.53749	10	Myeloma-like	replicate id: Kydar06
WMC994989	-1.2599	-1.27801	10	Myeloma-like	replicate id: Kydar06
WMC994991	-1.34013	-1.43734	2.4223	Small plasma cell-marker positive-like	replicate id: Kydar06
WMC994992	1.38176	-1.52624	7.86687	Myeloma-like	replicate id: Kydar06
WMC994994	1.86974	-1.64512	10	Myeloma-like	replicate id: Kydar06
WMC994995	-1.20598	-0.893204	4.52591	Small plasma cell-marker positive-like	replicate id: Kydar06
WMC994996	-1.43888	-1.82341	6.50282	Myeloma-like	replicate id: Kydar06
WMC994998	-0.51601	-0.523044	4.3536	Small plasma cell-marker positive-like	replicate id: Kydar06
WMC994999	-1.3552	-1.44164	3.24234	Small plasma cell-marker positive-like	replicate id: Kydar06
WMC995001	-0.299699	-1.65133	3.00494	Small plasma cell-marker positive-like	replicate id: Kydar06
WMC995002	2.72748	-1.57105	1.72256	Small plasma cell-marker positive-like	replicate id: Kydar06
WMC995004	2.16397	-1.55275	10	Myeloma-like	replicate id: Kydar06
WMC995007	1.33335	-0.779118	10	Myeloma-like	replicate id: Kydar06
WMC995008	-1.60631	-1.08017	10	Myeloma-like	replicate id: Kydar06
WMC995009	0.357136	-1.65907	4.56251	Small plasma cell-marker positive-like	replicate id: Kydar06
WMC995010	-1.96792	-0.910383	10	Myeloma-like	replicate id: Kydar06
WMC995011	1.75711	-1.49914	3.14133	Small plasma cell-marker positive-like	replicate id: Kydar06
WMC995012	-1.66452	-0.896702	7.07186	Myeloma-like	replicate id: Kydar06
WMC995013	-0.346243	-1.62241	6.37791	Myeloma-like	replicate id: Kydar06
WMC995014	0.238805	-1.40195	3.73655	Small plasma cell-marker positive-like	replicate id: Kydar06
WMC995015	-0.381271	-1.85742	10	Myeloma-like	replicate id: Kydar06
WMC995017	2.13741	-1.35515	10	Myeloma-like	replicate id: Kydar06
WMC995018	-0.840626	-1.40104	5.337	Myeloma-like	replicate id: Kydar06
WMC995019	1.41176	-1.4975	2.6277	Small plasma cell-marker positive-like	replicate id: Kydar06
WMC995021	-1.2632	-1.63531	7.96061	Myeloma-like	replicate id: Kydar06
WMC995022	1.23733	-0.610831	5.64215	Myeloma-like	replicate id: Kydar06
WMC995023	2.29079	-1.74296	1.71827	Small plasma cell-marker positive-like	replicate id: Kydar06
WMC995024	-0.691598	-1.61141	10	Myeloma-like	replicate id: Kydar06
WMC995025	0.854927	-1.456	5.02944	Small plasma cell-marker positive-like	replicate id: Kydar06
WMC995026	-1.14487	-1.39067	8.28631	Myeloma-like	replicate id: Kydar06
WMC995028	1.37513	-1.48421	10	Myeloma-like	replicate id: Kydar06
WMC995029	-0.651717	-1.54738	3.88669	Small plasma cell-marker positive-like	replicate id: Kydar06
WMC995030	0.189169	-1.76722	10	Myeloma-like	replicate id: Kydar06
WMC995031	-0.8481	-1.57638	5.11795	Small plasma cell-marker positive-like	replicate id: Kydar06
WMC995034	-1.09291	-1.50468	6.469	Myeloma-like	replicate id: Kydar06
WMC995035	1.15343	-1.66314	5.16803	Myeloma-like	replicate id: Kydar06
WMC995036	0.586242	-1.45903	9.69745	Myeloma-like	replicate id: Kydar06
WMC995037	-0.858241	-1.46645	5.73459	Myeloma-like	replicate id: Kydar06
WMC995039	-1.76135	-1.00311	5.10062	Small plasma cell-marker positive-like	replicate id: Kydar06
WMC995041	-1.16213	-1.37274	4.53572	Small plasma cell-marker positive-like	replicate id: Kydar06
WMC995042	-1.14684	-1.05322	10	Myeloma-like	replicate id: Kydar06
WMC995043	-2.10579	-1.16716	7.30613	Myeloma-like	replicate id: Kydar06
WMC995045	-1.33619	-1.64296	4.41669	Small plasma cell-marker positive-like	replicate id: Kydar06
WMC995046	0.666673	-1.44957	5.36584	Myeloma-like	replicate id: Kydar06
WMC995047	-0.777171	-1.469	3.89025	Small plasma cell-marker positive-like	replicate id: Kydar06
WMC995048	-0.590366	-1.71609	5.21408	Myeloma-like	replicate id: Kydar06
WMC995049	-1.58369	-0.171239	4.29132	Small plasma cell-marker positive-like	replicate id: Kydar06
WMC995051	1.437	-1.62507	3.10253	Small plasma cell-marker positive-like	replicate id: Kydar06
WMC995054	-1.03496	-1.6572	7.92701	Myeloma-like	replicate id: Kydar06
WMC995055	-0.240361	-0.889758	3.14915	Small plasma cell-marker positive-like	replicate id: Kydar06
WMC995056	1.10111	-1.13996	2.98731	Small plasma cell-marker positive-like	replicate id: Kydar06
WMC995057	0.757008	-1.59831	3.36009	Small plasma cell-marker positive-like	replicate id: Kydar06
WMC995058	-0.4583	-1.83906	5.27608	Myeloma-like	replicate id: Kydar06
WMC995059	-0.935333	-0.946774	4.11077	Small plasma cell-marker positive-like	replicate id: Kydar06
WMC995061	-0.288884	-3.86049	5.0144	Small plasma cell-marker positive-like	replicate id: Kydar06
WMC995062	-0.929755	-1.66134	8.35976	Myeloma-like	replicate id: Kydar06
WMC995063	2.22389	-1.48121	4.40871	Small plasma cell-marker positive-like	replicate id: Kydar06
WMC995066	1.18131	2.23491	8.5281	Myeloma-like	replicate id: Kydar06
WMC995067	1.81095	-0.632887	10	Myeloma-like	replicate id: Kydar06
WMC995072	0.622317	-1.58072	5.60677	Myeloma-like	replicate id: Kydar06
WMC995073	-0.258136	-1.3816	2.98883	Small plasma cell-marker positive-like	replicate id: Kydar06
WMC995074	-1.16829	-1.68874	5.83706	Myeloma-like	replicate id: Kydar06
WMC995075	0.330645	-1.46491	7.48385	Myeloma-like	replicate id: Kydar06
WMC995079	-1.84828	-1.23186	6.53108	Myeloma-like	replicate id: Kydar06
WMC995080	1.13863	-1.64246	4.11516	Small plasma cell-marker positive-like	replicate id: Kydar06
WMC995081	1.40134	-1.21669	4.52683	Small plasma cell-marker positive-like	replicate id: Kydar06
WMC995082	-0.901161	-1.63471	10	Myeloma-like	replicate id: Kydar06
WMC995083	-2.2884	-1.0305	6.98085	Myeloma-like	replicate id: Kydar06
WMC995084	-0.647149	-0.324867	8.16533	Myeloma-like	replicate id: Kydar06
WMC995085	0.523179	-1.68356	2.85757	Small plasma cell-marker positive-like	replicate id: Kydar06
WMC995086	-1.30965	-1.39141	7.2097	Myeloma-like	replicate id: Kydar06
WMC995087	-0.937052	-1.89218	6.02292	Myeloma-like	replicate id: Kydar06
WMC995089	2.53298	-1.45296	5.04936	Small plasma cell-marker positive-like	replicate id: Kydar06
WMC995091	1.60416	-0.637762	6.46523	Myeloma-like	replicate id: Kydar06
WMC995092	-1.35749	-1.45922	6.58872	Myeloma-like	replicate id: Kydar06
WMC995093	-0.657785	-1.30709	6.41919	Myeloma-like	replicate id: Kydar06
WMC995094	1.08594	-1.61301	10	Myeloma-like	replicate id: Kydar06
WMC995095	-0.830657	-1.56969	10	Myeloma-like	replicate id: Kydar06
WMC995098	-0.691058	-1.55369	3.51552	Small plasma cell-marker positive-like	replicate id: Kydar06
WMC995099	-1.69409	-1.70627	4.63896	Small plasma cell-marker positive-like	replicate id: Kydar06
WMC995101	2.64413	-1.06555	2.4592	Small plasma cell-marker positive-like	replicate id: Kydar06
WMC995102	2.74883	-1.08982	1.99763	Small plasma cell-marker positive-like	replicate id: Kydar06
WMC995103	-0.736068	-1.55781	10	Myeloma-like	replicate id: Kydar06
WMC995105	0.74831	-1.60944	10	Myeloma-like	replicate id: Kydar06
WMC995106	-0.750787	-1.74325	10	Myeloma-like	replicate id: Kydar06
WMC995107	0.978483	-2.11084	10	Myeloma-like	replicate id: Kydar06
WMC995108	-0.898178	-1.35612	6.17935	Myeloma-like	replicate id: Kydar06
WMC995109	-1.54686	-1.41188	6.84793	Myeloma-like	replicate id: Kydar06
WMC995111	-1.04849	-1.80864	10	Myeloma-like	replicate id: Kydar06
WMC995113	1.37301	-1.52476	3.96215	Small plasma cell-marker positive-like	replicate id: Kydar06
WMC995115	1.51708	-1.67119	10	Myeloma-like	replicate id: Kydar06
WMC995116	1.03698	-1.85957	2.06184	Small plasma cell-marker positive-like	replicate id: Kydar06
WMC995117	1.13071	1.00655	7.30854	Myeloma-like	replicate id: Kydar06
WMC995119	0.93127	-1.39873	10	Myeloma-like	replicate id: Kydar06
WMC995120	-0.513756	-1.68889	10	Myeloma-like	replicate id: Kydar06
WMC995121	-0.26342	-1.45685	10	Myeloma-like	replicate id: Kydar06
WMC995122	1.87241	-1.55959	2.03075	Small plasma cell-marker positive-like	replicate id: Kydar06
WMC995123	0.417004	-1.32966	4.83442	Small plasma cell-marker positive-like	replicate id: Kydar06
WMC995124	-1.05528	-1.37571	3.55278	Small plasma cell-marker positive-like	replicate id: Kydar06
WMC995125	2.82044	-0.721928	4.3496	Small plasma cell-marker positive-like	replicate id: Kydar06
WMC995129	-1.14656	-1.23057	9.38954	Myeloma-like	replicate id: Kydar06
WMC995131	1.45753	-1.47617	6.04975	Myeloma-like	replicate id: Kydar06
WMC995135	-1.0504	-1.6153	5.88018	Myeloma-like	replicate id: Kydar06
WMC995136	2.23939	-1.49331	2.90083	Small plasma cell-marker positive-like	replicate id: Kydar06
WMC995138	-0.620713	0.148072	5.02654	Small plasma cell-marker positive-like	replicate id: Kydar06
WMC995139	1.04189	-1.58881	3.97637	Small plasma cell-marker positive-like	replicate id: Kydar06
WMC995140	1.63918	-1.58395	4.88555	Small plasma cell-marker positive-like	replicate id: Kydar06
WMC995141	-0.305577	-1.33057	6.24167	Myeloma-like	replicate id: Kydar06
WMC995142	1.76545	-1.5738	2.83652	Small plasma cell-marker positive-like	replicate id: Kydar06
WMC995143	2.0136	-1.37115	5.83793	Myeloma-like	replicate id: Kydar06
WMC995146	-1.06226	-1.94576	5.60468	Myeloma-like	replicate id: Kydar06
WMC995148	0.252582	-1.28731	3.7938	Small plasma cell-marker positive-like	replicate id: Kydar06
WMC995149	2.01508	-1.69355	3.26206	Small plasma cell-marker positive-like	replicate id: Kydar06
WMC995150	2.16806	-1.40383	3.5996	Small plasma cell-marker positive-like	replicate id: Kydar06
WMC995151	-1.29966	-1.53934	10	Myeloma-like	replicate id: Kydar06
WMC995154	-1.13332	-1.24923	10	Myeloma-like	replicate id: Kydar06
WMC995155	0.708441	-2.04417	1.61088	Small plasma cell-marker positive-like	replicate id: Kydar06
WMC995157	0.0776166	-1.62792	4.8235	Small plasma cell-marker positive-like	replicate id: Kydar06
WMC995158	2.12162	-1.42978	3.32523	Small plasma cell-marker positive-like	replicate id: Kydar06
WMC995161	2.32045	-1.69996	2.70722	Small plasma cell-marker positive-like	replicate id: Kydar06
WMC995162	0.907603	-1.64395	5.73573	Myeloma-like	replicate id: Kydar06
WMC995163	-1.0273	-1.35864	5.47083	Myeloma-like	replicate id: Kydar06
WMC995165	-1.2437	-1.42176	6.42539	Myeloma-like	replicate id: Kydar06
WMC995166	-0.548719	-1.72039	5.30554	Myeloma-like	replicate id: Kydar06
WMC995167	2.02984	-1.34742	4.49648	Small plasma cell-marker positive-like	replicate id: Kydar06
WMC995168	0.0664938	-1.52902	7.55217	Myeloma-like	replicate id: Kydar06
WMC995171	-0.90717	-1.00764	5.62485	Myeloma-like	replicate id: Kydar06
WMC995173	-1.29149	-1.47402	10	Myeloma-like	replicate id: Kydar06
WMC995174	1.71356	-1.65967	10	Myeloma-like	replicate id: Kydar06
WMC995177	-0.880094	-0.512776	4.84097	Small plasma cell-marker positive-like	replicate id: Kydar06
WMC995178	1.6102	-1.88008	3.89122	Small plasma cell-marker positive-like	replicate id: Kydar06
WMC995180	2.70354	-1.03919	2.31683	Small plasma cell-marker positive-like	replicate id: Kydar06
WMC995182	-0.775715	-1.60742	4.9021	Small plasma cell-marker positive-like	replicate id: Kydar06
WMC995183	-0.893939	-1.11831	8.48137	Myeloma-like	replicate id: Kydar06
WMC995185	1.66054	-1.73142	4.91386	Small plasma cell-marker positive-like	replicate id: Kydar06
WMC995186	0.0362817	-1.45603	3.23688	Small plasma cell-marker positive-like	replicate id: Kydar06
WMC995189	1.73095	-1.84641	10	Myeloma-like	replicate id: Kydar06
WMC995190	1.38129	-1.66036	10	Myeloma-like	replicate id: Kydar06
WMC995191	-1.26621	-1.60759	6.50253	Myeloma-like	replicate id: Kydar06
WMC995193	-0.8776	-0.818468	5.62317	Myeloma-like	replicate id: Kydar06
WMC995195	-1.42167	-1.34327	10	Myeloma-like	replicate id: Kydar06
WMC995198	-0.324426	-1.44693	5.8816	Myeloma-like	replicate id: Kydar06
WMC995201	0.0313313	-1.59988	3.85667	Small plasma cell-marker positive-like	replicate id: Kydar06
WMC995202	1.42029	-1.00786	5.78163	Myeloma-like	replicate id: Kydar06
WMC995203	0.669077	-1.49326	10	Myeloma-like	replicate id: Kydar06
WMC995205	-0.146405	-1.67756	10	Myeloma-like	replicate id: Kydar06
WMC995206	1.19993	-1.26451	4.57579	Small plasma cell-marker positive-like	replicate id: Kydar06
WMC995207	1.06642	-1.74146	4.17473	Small plasma cell-marker positive-like	replicate id: Kydar06
WMC995209	0.90373	-1.73429	6.9736	Myeloma-like	replicate id: Kydar06
WMC995210	-0.994625	-1.47477	4.70095	Small plasma cell-marker positive-like	replicate id: Kydar06
WMC995212	2.49288	-1.57258	7.19341	Myeloma-like	replicate id: Kydar06
WMC995213	0.471949	-1.15522	5.63372	Myeloma-like	replicate id: Kydar06
WMC995214	1.45543	-0.738768	2.7936	Small plasma cell-marker positive-like	replicate id: Kydar06
WMC995215	-0.787687	-1.66634	8.45109	Myeloma-like	replicate id: Kydar06
WMC995216	1.3886	-1.68249	8.81835	Myeloma-like	replicate id: Kydar06
WMC995217	2.25362	-1.08024	4.0199	Small plasma cell-marker positive-like	replicate id: Kydar06
WMC995218	-0.534589	-1.48038	5.10152	Small plasma cell-marker positive-like	replicate id: Kydar06
WMC995219	1.00788	-1.63801	9.92013	Myeloma-like	replicate id: Kydar06
WMC995220	2.25934	-1.70124	7.7739	Myeloma-like	replicate id: Kydar06
WMC995221	1.32005	-1.46456	5.58354	Myeloma-like	replicate id: Kydar06
WMC995222	2.34229	-1.50752	10	Myeloma-like	replicate id: Kydar06
WMC995225	-1.44807	-0.523518	10	Myeloma-like	replicate id: Kydar06
WMC995226	0.970376	-1.69123	10	Myeloma-like	replicate id: Kydar06
WMC995227	-1.61298	-1.79041	4.56342	Small plasma cell-marker positive-like	replicate id: Kydar06
WMC995228	-0.355878	-1.54916	6.09603	Myeloma-like	replicate id: Kydar06
WMC995231	-1.3678	-1.1496	4.86391	Small plasma cell-marker positive-like	replicate id: Kydar06
WMC995232	-0.0928848	-1.87655	10	Myeloma-like	replicate id: Kydar06
WMC995233	-1.37453	-1.59028	7.72728	Myeloma-like	replicate id: Kydar06
WMC995234	-1.48977	-1.06437	8.44853	Myeloma-like	replicate id: Kydar06
WMC995235	-1.35773	-1.57771	7.00732	Myeloma-like	replicate id: Kydar06
WMC995237	2.14815	-1.781	6.53342	Myeloma-like	replicate id: Kydar06
WMC995238	1.72152	-1.08813	10	Myeloma-like	replicate id: Kydar06
WMC995240	0.274676	-1.5832	7.20664	Myeloma-like	replicate id: Kydar06
WMC995241	1.52927	-1.74733	2.40976	Small plasma cell-marker positive-like	replicate id: Kydar06
WMC995242	0.487044	-1.34367	3.56149	Small plasma cell-marker positive-like	replicate id: Kydar06
WMC995243	1.40088	-1.79033	10	Myeloma-like	replicate id: Kydar06
WMC995244	-0.810245	-1.56497	6.80235	Myeloma-like	replicate id: Kydar06
WMC995245	1.05627	-1.55709	3.87737	Small plasma cell-marker positive-like	replicate id: Kydar06
WMC995246	-1.02377	-1.76965	4.07983	Small plasma cell-marker positive-like	replicate id: Kydar06
WMC995247	2.43828	-1.6777	2.54237	Small plasma cell-marker positive-like	replicate id: Kydar06
WMC995250	0.455992	-0.822271	4.37515	Small plasma cell-marker positive-like	replicate id: Kydar06
WMC995252	-1.43791	-1.49402	10	Myeloma-like	replicate id: Kydar06
WMC995253	-0.692902	-1.8655	5.13091	Myeloma-like	replicate id: Kydar06
WMC995255	-1.70485	-0.804066	10	Myeloma-like	replicate id: Kydar06
WMC995258	1.06297	-1.53787	10	Myeloma-like	replicate id: Kydar06
WMC995259	1.67535	-1.33255	2.74367	Small plasma cell-marker positive-like	replicate id: Kydar06
WMC995261	2.15839	-1.48521	6.3261	Myeloma-like	replicate id: Kydar06
WMC995262	2.29108	-0.371821	10	Myeloma-like	replicate id: Kydar06
WMC995263	-0.723028	-1.43965	10	Myeloma-like	replicate id: Kydar06
WMC995268	-1.06476	-1.43052	6.84992	Myeloma-like	replicate id: Kydar06
WMC995269	1.89895	-1.40668	7.53401	Myeloma-like	replicate id: Kydar06
WMC995272	-0.830158	-1.40415	7.75255	Myeloma-like	replicate id: Kydar06
WMC995273	-1.34348	-1.67869	10	Myeloma-like	replicate id: Kydar06
WMC995275	-1.47925	-1.39669	10	Myeloma-like	replicate id: Kydar06
WMC995276	2.47826	-1.52492	3.28127	Small plasma cell-marker positive-like	replicate id: Kydar06
WMC995277	0.782915	-1.64617	10	Myeloma-like	replicate id: Kydar06
WMC995279	1.58761	-1.93028	2.65746	Small plasma cell-marker positive-like	replicate id: Kydar06
WMC995280	1.39585	-1.6889	8.91422	Myeloma-like	replicate id: Kydar06
WMC995282	0.994787	-1.3165	5.19126	Myeloma-like	replicate id: Kydar06
WMC995283	-1.35909	-1.54417	7.38902	Myeloma-like	replicate id: Kydar06
WMC995284	2.41626	-1.69122	1.11136	Small plasma cell-marker positive-like	replicate id: Kydar06
WMC995285	-1.23677	-1.56323	7.13973	Myeloma-like	replicate id: Kydar06
WMC995286	-1.10593	-1.651	6.70925	Myeloma-like	replicate id: Kydar06
WMC995287	-1.25791	-2.02073	10	Myeloma-like	replicate id: Kydar06
WMC995288	0.740879	-1.66845	6.87576	Myeloma-like	replicate id: Kydar06
WMC995291	0.583397	-1.39097	4.88163	Small plasma cell-marker positive-like	replicate id: Kydar06
WMC995294	0.165201	-0.973439	4.12487	Small plasma cell-marker positive-like	replicate id: Kydar06
WMC995296	-1.04273	-1.38677	5.70292	Myeloma-like	replicate id: Kydar06
WMC995297	2.65773	-1.41379	10	Myeloma-like	replicate id: Kydar06
WMC995298	1.07231	-0.756448	3.06432	Small plasma cell-marker positive-like	replicate id: Kydar06
WMC995305	-0.0976198	-1.24916	10	Myeloma-like	replicate id: Kydar06
WMC995306	-0.176276	-1.525	10	Myeloma-like	replicate id: Kydar06
WMC995311	-2.41164	-0.858075	3.7542	Small plasma cell-marker positive-like	replicate id: Kydar06
WMC995312	0.46545	-1.17822	3.03119	Small plasma cell-marker positive-like	replicate id: Kydar06
WMC995314	1.06394	-1.08372	5.99135	Myeloma-like	replicate id: Kydar06
WMC995315	1.45102	-1.76045	3.2909	Small plasma cell-marker positive-like	replicate id: Kydar06
WMC995316	0.186985	-1.71113	5.28362	Myeloma-like	replicate id: Kydar06
WMC995317	-1.59641	-1.57523	10	Myeloma-like	replicate id: Kydar06
WMC995321	0.116894	-1.62053	8.02175	Myeloma-like	replicate id: Kydar06
WMC995327	0.581477	-1.37175	4.04846	Small plasma cell-marker positive-like	replicate id: Kydar06
WMC995328	2.15215	-1.12539	3.25913	Small plasma cell-marker positive-like	replicate id: Kydar06
WMC995329	0.933435	-1.73433	8.28558	Myeloma-like	replicate id: Kydar06
WMC995333	-0.562513	-1.50511	10	Myeloma-like	replicate id: Kydar06
WMC995334	-1.76124	-2.0306	4.58597	Small plasma cell-marker positive-like	replicate id: Kydar06
WMC995337	-1.0249	-1.53347	4.53933	Small plasma cell-marker positive-like	replicate id: Kydar06
WMC995338	0.119313	-1.66957	10	Myeloma-like	replicate id: Kydar06
WMC995339	-0.716169	-1.3479	4.81969	Small plasma cell-marker positive-like	replicate id: Kydar06
WMC995340	-0.646781	-1.56506	4.18578	Small plasma cell-marker positive-like	replicate id: Kydar06
WMC995341	2.42339	-1.37054	6.04521	Myeloma-like	replicate id: Kydar06
WMC995342	-1.25376	-1.51232	4.77432	Small plasma cell-marker positive-like	replicate id: Kydar06
WMC995344	1.17648	-1.29484	6.80527	Myeloma-like	replicate id: Kydar06
WMC995345	-0.632492	-1.92614	10	Myeloma-like	replicate id: Kydar06
WMC995350	-0.857312	-1.79372	10	Myeloma-like	replicate id: Kydar06
WMC995352	-0.695116	-0.622987	3.86459	Small plasma cell-marker positive-like	replicate id: Kydar06
WMC995353	-1.43907	-1.16093	5.37228	Myeloma-like	replicate id: Kydar06
WMC995355	-1.26872	-1.49581	10	Myeloma-like	replicate id: Kydar06
WMC995360	1.87577	-1.67093	6.33146	Myeloma-like	replicate id: Kydar06
WMC995362	0.675676	-1.62019	7.00366	Myeloma-like	replicate id: Kydar06
WMC995363	1.81453	-1.52187	5.48562	Myeloma-like	replicate id: Kydar06
WMC995364	2.91776	-1.28734	10	Myeloma-like	replicate id: Kydar06
WMC995365	2.69857	-1.60675	7.12034	Myeloma-like	replicate id: Kydar06
WMC995368	-1.03032	-1.42067	10	Myeloma-like	replicate id: Kydar06
WMC995369	-1.71748	-0.96952	6.91007	Myeloma-like	replicate id: Kydar06
WMC995370	-1.3738	-0.931208	4.48945	Small plasma cell-marker positive-like	replicate id: Kydar06
WMC995371	1.98365	-1.03982	4.58224	Small plasma cell-marker positive-like	replicate id: Kydar06
WMC995374	-2.45523	-1.33163	5.37307	Myeloma-like	replicate id: Kydar06
WMC995375	-0.504992	-1.65278	10	Myeloma-like	replicate id: Kydar06
WMC995376	1.7672	-1.88096	5.1825	Myeloma-like	replicate id: Kydar06
WMC995378	0.902404	-1.77246	9.6233	Myeloma-like	replicate id: Kydar06
WMC995379	-1.30053	-1.28182	7.06943	Myeloma-like	replicate id: Kydar06
WMC995381	0.92261	-1.06202	4.97837	Small plasma cell-marker positive-like	replicate id: Kydar06
WMC995382	-0.51374	-1.36327	5.86034	Myeloma-like	replicate id: Kydar06
WMC995383	-3.73994	-0.697059	10	Myeloma-like	replicate id: Kydar06
WMC995384	2.14593	-1.81608	3.05106	Small plasma cell-marker positive-like	replicate id: Kydar06
WMC995385	1.18389	-1.65344	3.29001	Small plasma cell-marker positive-like	replicate id: Kydar06
WMC995386	0.02968	-1.61202	8.67538	Myeloma-like	replicate id: Kydar06
WMC995390	-0.228246	-1.62695	8.34438	Myeloma-like	replicate id: Kydar06
WMC995391	-1.16721	-1.41165	10	Myeloma-like	replicate id: Kydar06
WMC995392	-1.042	-0.363919	6.49473	Myeloma-like	replicate id: Kydar06
WMC995395	2.62141	-0.207417	6.19886	Myeloma-like	replicate id: Kydar06
WMC995397	-1.44851	-1.06317	6.31282	Myeloma-like	replicate id: Kydar06
WMC995398	-1.66858	-2.90235	3.05356	Small plasma cell-marker positive-like	replicate id: Kydar06
WMC995399	2.44218	-1.20134	7.05738	Myeloma-like	replicate id: Kydar06
WMC995401	1.30938	-1.91546	9.48921	Myeloma-like	replicate id: Kydar06
WMC995402	-2.08383	-0.04779	9.52431	Myeloma-like	replicate id: Kydar06
WMC995403	-1.45565	-1.18258	5.95903	Myeloma-like	replicate id: Kydar06
WMC995406	-1.17781	-1.456	6.74892	Myeloma-like	replicate id: Kydar06
WMC995407	0.72561	-1.70595	5	Small plasma cell-marker positive-like	replicate id: Kydar06
WMC995409	1.31833	-1.84359	6.78246	Myeloma-like	replicate id: Kydar06
WMC995410	1.66889	1.44229	4.80872	Small plasma cell-marker positive-like	replicate id: Kydar06
WMC995411	-0.999591	-0.745371	4.61574	Small plasma cell-marker positive-like	replicate id: Kydar06
WMC995412	0.75618	-1.75457	5.43265	Myeloma-like	replicate id: Kydar06
WMC995413	2.32398	-1.77642	10	Myeloma-like	replicate id: Kydar06
WMC995415	0.45311	-1.64593	6.66392	Myeloma-like	replicate id: Kydar06
WMC995417	2.50286	-1.50773	10	Myeloma-like	replicate id: Kydar06
WMC995419	-0.261571	-1.91183	2.07553	Small plasma cell-marker positive-like	replicate id: Kydar06
WMC995420	1.70572	-1.43982	3.344	Small plasma cell-marker positive-like	replicate id: Kydar06
WMC995421	-0.875825	-1.69317	10	Myeloma-like	replicate id: Kydar06
WMC995424	-0.856212	-1.17983	5.21841	Myeloma-like	replicate id: Kydar06
WMC995425	-0.665482	-1.80628	4.67301	Small plasma cell-marker positive-like	replicate id: Kydar06
WMC995427	1.00916	-1.8082	9.14042	Myeloma-like	replicate id: Kydar06
WMC995428	-1.64092	-1.43456	10	Myeloma-like	replicate id: Kydar06
WMC995430	-1.0767	-1.64939	4.67323	Small plasma cell-marker positive-like	replicate id: Kydar06
WMC995433	-0.689759	-1.04865	4.91302	Small plasma cell-marker positive-like	replicate id: Kydar06
WMC995434	-0.536531	-1.44745	4.55069	Small plasma cell-marker positive-like	replicate id: Kydar06
WMC995435	-1.05018	-1.67141	3.59155	Small plasma cell-marker positive-like	replicate id: Kydar06
WMC995437	1.81654	-0.0156078	5.93602	Myeloma-like	replicate id: Kydar06
WMC995438	2.13261	-0.0888844	10	Myeloma-like	replicate id: Kydar06
WMC995439	-0.00153368	-0.98112	6.11506	Myeloma-like	replicate id: Kydar06
WMC995442	0.0129845	-1.83212	5.95134	Myeloma-like	replicate id: Kydar06
WMC995443	1.66522	-1.50676	4.1318	Small plasma cell-marker positive-like	replicate id: Kydar06
WMC995445	0.508602	-1.5587	7.78277	Myeloma-like	replicate id: Kydar06
WMC995447	-1.1138	-1.654	7.70559	Myeloma-like	replicate id: Kydar06
WMC995449	-1.42607	-1.3958	7.57084	Myeloma-like	replicate id: Kydar06
WMC995450	-1.54882	-1.29333	5.65173	Myeloma-like	replicate id: Kydar06
WMC995451	-0.997781	-1.28913	4.61124	Small plasma cell-marker positive-like	replicate id: Kydar06
WMC995452	-1.06075	-1.65131	10	Myeloma-like	replicate id: Kydar06
WMC995455	-0.309792	-1.07178	7.08739	Myeloma-like	replicate id: Kydar06
WMC995457	-1.03196	-1.46043	10	Myeloma-like	replicate id: Kydar06
WMC995461	-0.489113	-1.01482	5.55049	Myeloma-like	replicate id: Kydar06
WMC995462	-0.765268	-1.44352	8.30309	Myeloma-like	replicate id: Kydar06
WMC995464	-1.48972	-1.34588	4.97769	Small plasma cell-marker positive-like	replicate id: Kydar06
WMC995465	-1.20623	-1.1443	6.27121	Myeloma-like	replicate id: Kydar06
WMC995467	-1.02962	-1.39418	4.46199	Small plasma cell-marker positive-like	replicate id: Kydar06
WMC995468	0.95129	-1.34385	6.67825	Myeloma-like	replicate id: Kydar06
WMC995469	0.0732603	-1.7056	10	Myeloma-like	replicate id: Kydar06
WMC995471	1.05718	-1.29065	6.79193	Myeloma-like	replicate id: Kydar06
WMC995472	-1.12583	-1.38532	7.15298	Myeloma-like	replicate id: Kydar06
WMC995473	-1.17977	-1.3571	8.42445	Myeloma-like	replicate id: Kydar06
WMC995477	-1.41934	-1.0051	5.83371	Myeloma-like	replicate id: Kydar06
WMC995478	-2.73524	-1.34919	8.75214	Myeloma-like	replicate id: Kydar06
WMC995479	2.67555	-1.14099	6.81252	Myeloma-like	replicate id: Kydar06
WMC995481	0.536913	-1.41528	10	Myeloma-like	replicate id: Kydar06
WMC995482	-0.934911	-1.31244	10	Myeloma-like	replicate id: Kydar06
WMC995483	2.61159	-1.74108	0.474526	Small plasma cell-marker positive-like	replicate id: Kydar06
[truncated: 29,306 more rows]

## Sheet: 4g,h
patient	cohort	plasma_type	N	fraction			Student's t-test
replicate id: Kydar24	cohort: Relapse	Myeloma-like	220	0.213178			Myeloma-like: Refractory vs Relapse	tstat	-2.0167
replicate id: Kydar31	cohort: Relapse	Myeloma-like	266	0.244261				df	32
replicate id: Kydar18	cohort: Relapse	Myeloma-like	193	0.249677				p-value (ttest2)	0.0522
replicate id: Kydar04	cohort: Refractory	Myeloma-like	89	0.259475
replicate id: Kydar21	cohort: Relapse	Myeloma-like	501	0.298748
replicate id: Kydar32	cohort: Relapse	Myeloma-like	216	0.305949
replicate id: Kydar41	cohort: Refractory	Myeloma-like	298	0.31074
replicate id: Kydar33	cohort: Relapse	Myeloma-like	335	0.311918
replicate id: Kydar12	cohort: Relapse	Myeloma-like	353	0.321787
replicate id: Kydar34	cohort: Relapse	Myeloma-like	312	0.324324
replicate id: Kydar17	cohort: Relapse	Myeloma-like	348	0.389262
replicate id: Kydar27	cohort: Relapse	Myeloma-like	386	0.417749
replicate id: Kydar39	cohort: Refractory	Myeloma-like	447	0.421698
replicate id: Kydar02	cohort: Refractory	Myeloma-like	381	0.434436
replicate id: Kydar35	cohort: Relapse	Myeloma-like	315	0.45
replicate id: Kydar16	cohort: Refractory	Myeloma-like	534	0.451395
replicate id: Kydar15	cohort: Relapse	Myeloma-like	415	0.45207
replicate id: Kydar14	cohort: Refractory	Myeloma-like	569	0.476949
replicate id: Kydar11	cohort: Relapse	Myeloma-like	486	0.515924
replicate id: Kydar38	cohort: Relapse	Myeloma-like	154	0.522034
replicate id: Kydar20	cohort: Refractory	Myeloma-like	631	0.542096
replicate id: Kydar06	cohort: Refractory	Myeloma-like	468	0.597701
replicate id: Kydar23	cohort: Relapse	Myeloma-like	615	0.60472
replicate id: Kydar08	cohort: Refractory	Myeloma-like	634	0.60728
replicate id: Kydar10	cohort: Refractory	Myeloma-like	702	0.630728
replicate id: Kydar07	cohort: Refractory	Myeloma-like	471	0.644323
replicate id: Kydar30	cohort: Relapse	Myeloma-like	450	0.670641
replicate id: Kydar22	cohort: Refractory	Myeloma-like	944	0.717325
replicate id: Kydar13	cohort: Refractory	Myeloma-like	432	0.721202
replicate id: Kydar26	cohort: Refractory	Myeloma-like	468	0.725581
replicate id: Kydar40	cohort: Relapse	Myeloma-like	787	0.819792
replicate id: Kydar25	cohort: Refractory	Myeloma-like	760	0.822511
replicate id: Kydar19	cohort: Refractory	Myeloma-like	1144	0.88958
replicate id: Kydar36	cohort: Relapse	Myeloma-like	328	0.926554
replicate id: Kydar36	cohort: Relapse	Small plasma cell-marker positive-like	26	0.0734463
replicate id: Kydar19	cohort: Refractory	Small plasma cell-marker positive-like	142	0.11042
replicate id: Kydar25	cohort: Refractory	Small plasma cell-marker positive-like	164	0.177489
replicate id: Kydar40	cohort: Relapse	Small plasma cell-marker positive-like	173	0.180208
replicate id: Kydar26	cohort: Refractory	Small plasma cell-marker positive-like	177	0.274419
replicate id: Kydar13	cohort: Refractory	Small plasma cell-marker positive-like	167	0.278798
replicate id: Kydar22	cohort: Refractory	Small plasma cell-marker positive-like	372	0.282675
replicate id: Kydar30	cohort: Relapse	Small plasma cell-marker positive-like	221	0.329359
replicate id: Kydar07	cohort: Refractory	Small plasma cell-marker positive-like	260	0.355677
replicate id: Kydar10	cohort: Refractory	Small plasma cell-marker positive-like	411	0.369272
replicate id: Kydar08	cohort: Refractory	Small plasma cell-marker positive-like	410	0.39272
replicate id: Kydar23	cohort: Relapse	Small plasma cell-marker positive-like	402	0.39528
replicate id: Kydar06	cohort: Refractory	Small plasma cell-marker positive-like	315	0.402299
replicate id: Kydar20	cohort: Refractory	Small plasma cell-marker positive-like	533	0.457904
replicate id: Kydar38	cohort: Relapse	Small plasma cell-marker positive-like	141	0.477966
replicate id: Kydar11	cohort: Relapse	Small plasma cell-marker positive-like	456	0.484076
replicate id: Kydar14	cohort: Refractory	Small plasma cell-marker positive-like	624	0.523051
replicate id: Kydar15	cohort: Relapse	Small plasma cell-marker positive-like	503	0.54793
replicate id: Kydar16	cohort: Refractory	Small plasma cell-marker positive-like	649	0.548605
replicate id: Kydar35	cohort: Relapse	Small plasma cell-marker positive-like	385	0.55
replicate id: Kydar02	cohort: Refractory	Small plasma cell-marker positive-like	496	0.565564
replicate id: Kydar39	cohort: Refractory	Small plasma cell-marker positive-like	613	0.578302
replicate id: Kydar27	cohort: Relapse	Small plasma cell-marker positive-like	538	0.582251
replicate id: Kydar17	cohort: Relapse	Small plasma cell-marker positive-like	546	0.610738
replicate id: Kydar34	cohort: Relapse	Small plasma cell-marker positive-like	650	0.675676
replicate id: Kydar12	cohort: Relapse	Small plasma cell-marker positive-like	744	0.678213
replicate id: Kydar33	cohort: Relapse	Small plasma cell-marker positive-like	739	0.688082
replicate id: Kydar41	cohort: Refractory	Small plasma cell-marker positive-like	661	0.68926
replicate id: Kydar32	cohort: Relapse	Small plasma cell-marker positive-like	490	0.694051
replicate id: Kydar21	cohort: Relapse	Small plasma cell-marker positive-like	1176	0.701252
replicate id: Kydar04	cohort: Refractory	Small plasma cell-marker positive-like	254	0.740525
replicate id: Kydar18	cohort: Relapse	Small plasma cell-marker positive-like	580	0.750323
replicate id: Kydar31	cohort: Relapse	Small plasma cell-marker positive-like	823	0.755739
replicate id: Kydar24	cohort: Relapse	Small plasma cell-marker positive-like	812	0.786822
