# Supplementary material for: Ex vivo drug response heterogeneity reveals personalized therapeutic strategies for patients with multiple myeloma
Source: Nat Cancer. 2023 Apr 20;4(5):734–53. doi: 10.1038/s43018-023-00544-9 (PMC10212768; doi:10.1038/s43018-023-00544-9)
Supplement: Source Data Fig. 5 — Statistical Source Data for Fig. 5. [file 43018_2023_544_MOESM6_ESM.xlsx]

## Sheet: 5a-PCYscores
Drug Class	Drug Name	Drug Name Short	SampleID - PCY scores
			MM127	MM112	MM118	MM076	MM073	MM015	MM052	MM014	MM106	MM123	MM059	MM070	MM133	MM126	MM120	MM135	MM078	MM077	MM103	MM084	MM027	MM058	MM026	MM018	MM067	MM023	MM024	MM122	MM138	MM125	MM074	MM107	MM049	MM039	MM061	MM028	MM051	MM090	MM098	MM057	MM047	MM030	MM069	MM064	MM109	MM132	MM097
Proteasome Inhibitor regime	Dexamethasone+Carfilzomib	DEX+CAR	0.659066	0.837662	0.67425	0.749632	0.863815	NaN	0.405565	NaN	0.58883	0.383883	0.3821	0.525121	0.198283	0.30195	0.550599	0.498384	0.446941	0.341943	0.278539	0.322958	0.410172	0.48162	0.432196	0.480068	0.383135	0.390886	NaN	0.360644	0.548884	0.492815	0.219382	0.38157	0.583368	0.229547	0.381699	0.390226	0.282888	0.37317	0.313754	NaN	0.574595	NaN	0.393092	0.493334	0.250993	0.286846	0.29645
Proteasome Inhibitor regime	Dexamethasone+Bortezomib+Elotuzumab	DEX+BOR+ELOTUZ	0.531522	0.827311	0.72903	0.803319	0.825079	NaN	0.503322	NaN	0.625789	0.799581	0.410028	0.481061	0.616692	0.445671	0.503774	0.397135	0.545278	0.442945	0.630772	0.382723	0.613464	0.557831	0.437045	0.505426	0.444614	0.483988	NaN	0.283705	0.602445	0.310727	0.562243	0.268081	0.45771	0.272139	0.477977	0.505254	0.28936	0.239685	0.287541	NaN	0.555197	NaN	0.328975	0.423606	0.17654	0.228297	0.353405
Proteasome Inhibitor regime	Dexamethasone+Bortezomib	DEX+BOR	0.584158	0.683577	0.625741	0.731346	0.848904	NaN	0.412066	NaN	0.696877	0.420335	0.393847	0.36555	0.318799	0.144081	0.33519	0.449915	0.666272	0.578286	0.470884	0.332175	0.479291	0.513145	0.426551	0.446572	0.349807	0.294381	NaN	0.311285	0.466261	0.244759	0.239195	0.33734	0.495836	0.340756	0.514587	0.324657	0.418683	0.327678	0.312129	NaN	0.266244	NaN	0.261653	0.335753	0.162489	0.221533	0.344866
Proteasome Inhibitor regime	Dexamethasone+Carfilzomib+Cyclophosphamide	DEX+CAR+CYC	0.396103	0.703035	0.59856	0.659752	0.764564	0.806137	0.7325	0.679065	0.411967	0.0803663	0.0377378	0.065096	0.0557738	0.387302	0.215991	0.315002	0.391493	0.282385	0.249848	0.17412	0.234227	0.261368	0.363803	0.358598	0.355007	0.385496	0.379549	0.424786	0.474796	0.48265	0.234561	0.166124	0.11292	0.0656792	0.21054	0.307959	0.15	0.270327	0.172041	0.212754	0.138635	0.156643	0.166996	0.256386	0.338069	0.313364	0.33687
Proteasome Inhibitor regime	Dexamethasone+Carfilzomib+Lenalidomide	DEX+CAR+LEN	0.40299	0.711966	0.552454	0.670524	0.704554	0.756472	0.704333	0.672388	0.431851	0.0756191	-0.0269114	0.00757715	0.0374495	0.354753	0.25162	0.296514	0.37455	0.181054	0.247372	0.162031	0.234228	0.246693	0.338498	0.272441	0.387721	0.272134	0.323135	0.475091	0.504447	0.429566	0.0760664	0.359516	0.0907439	0.020541	0.285504	0.265807	0.139709	0.226842	0.201252	0.239802	0.114936	0.198789	0.201059	0.183858	0.341876	0.270576	0.304459
Proteasome Inhibitor regime	Dexamethasone+Carfilzomib+Pomalidomide	DEX+CAR+POM	0.336151	0.694186	0.615362	0.734368	0.71582	0.772262	0.69246	0.667883	0.425208	0.0667929	-0.106835	0.135078	0.00984199	0.316854	0.21727	0.267088	0.345291	0.116863	0.253235	0.157611	0.239351	0.247121	0.306642	0.276306	0.36119	0.359147	0.372775	0.462592	0.453762	0.372016	0.161679	0.27781	0.159894	0.0581762	0.151753	0.252539	0.175358	0.151373	0.152551	0.22112	0.121818	0.18379	0.203172	0.166756	0.251988	0.28844	0.259272
Proteasome Inhibitor regime	Carfilzomib	CAR	0.0982359	0.704442	0.313487	0.592377	0.654506	0.658685	0.60122	0.567002	0.392817	0.218135	-0.21829	-0.0812927	0.110388	0.20625	0.424373	0.185469	0.371349	0.115737	0.141033	0.144587	0.140861	0.195047	0.297677	0.191576	0.234941	0.268352	0.343783	0.373347	0.279369	0.427887	0.133527	0.111967	-0.0501097	-0.0895698	0.119617	0.191533	0.0793338	0.166711	0.0756838	0.0968963	0.0753148	0.174694	0.136888	0.172769	0.365147	0.253473	0.235857
Proteasome Inhibitor regime	Dexamethasone+Carfilzomib+Panobinostat	DEX+CAR+PAN	0.447273	0.688371	0.583083	0.602974	0.712228	0.620716	0.751097	0.486283	0.241441	-0.0400722	-0.156283	0.266573	-0.0179271	0.387373	0.252057	0.0376934	0.140555	0.0117156	0.245299	0.158498	0.330025	0.20821	0.30405	0.254068	0.344789	0.31911	0.308867	0.372506	0.401508	0.47293	-0.0518903	0.149168	-0.0500291	0.0283206	0.464375	0.293344	0.134434	-0.0336311	0.0884722	0.216079	0.136294	0.121172	0.188942	0.336718	0.385001	0.31953	0.301174
Proteasome Inhibitor regime	Dexamethasone+Bortezomib+Cyclophosphamide	DEX+BOR+CYC	0.409412	0.674103	0.542248	0.671288	0.579399	0.774763	0.720097	0.676011	0.405142	0.0745307	0.0847404	0.106853	0.148152	0.294474	0.201875	0.283252	0.27307	0.174685	0.229523	0.145234	0.211598	0.266006	0.329562	0.188538	0.315045	0.267232	0.173436	0.329121	0.349777	0.207592	0.177411	0.0425057	0.0422236	0.0674698	0.0220974	0.141645	0.205409	0.243747	0.224155	0.238471	0.125075	0.116854	0.202126	0.232305	0.157061	0.243435	0.228477
Proteasome Inhibitor regime	Dexamethasone+Bortezomib+Pomalidomide	DEX+BOR+POM	0.321603	0.719067	0.562458	0.605786	0.648303	0.711731	0.696041	0.591106	0.395185	0.228632	0.219288	0.165087	0.151727	0.312686	0.16646	0.225553	0.2628	0.16549	0.285429	0.165346	0.216351	0.223848	0.349085	0.261356	0.170472	0.273762	0.242321	0.315212	0.278354	0.135479	0.0965304	0.158319	0.101101	0.0589976	-0.156706	0.164382	0.17176	0.195893	0.226126	0.205672	0.111061	0.146237	0.196346	0.110639	0.171994	0.181764	0.204955
Proteasome Inhibitor regime	Dexamethasone+Bortezomib+Thalidomide	DEX+BOR+THA	0.283058	0.712895	0.550994	0.662656	0.72705	0.80345	0.662815	0.699554	0.443932	0.228482	0.102449	0.195992	0.132657	0.303497	0.181042	0.233808	0.252198	0.202689	0.240356	0.116204	0.227771	0.244593	0.354835	0.275137	0.241132	0.279113	0.276504	0.310566	0.306552	0.170488	0.138714	0.212908	0.137122	0.0504402	-0.0541952	0.159824	0.170357	0.199477	0.223191	0.213116	0.099375	0.136431	0.180893	0.121149	0.120047	0.208332	0.213367
Proteasome Inhibitor regime	Dexamethasone+Bortezomib+Lenalidomide	DEX+BOR+LEN	0.530938	0.721672	0.614377	0.678008	0.717346	0.760292	0.728921	0.686154	0.528582	0.314382	0.118622	0.218968	0.23476	0.275527	0.230844	0.335747	0.372968	0.346249	0.378848	0.189929	0.259122	0.26299	0.351565	0.313377	0.274987	0.270126	0.220487	0.256248	0.423219	0.312304	0.302964	0.240658	0.0295699	0.0593354	0.115939	0.0932071	0.191444	0.26298	0.232913	0.177695	0.109022	0.118966	0.124802	0.044691	0.194548	0.215717	0.268891
Proteasome Inhibitor regime	Dexamethasone+Bortezomib+Lenalidomide+Daratumumab	DEX+BOR+LEN+DARATUM	0.343426	0.805688	0.573638	0.711204	0.764251	0.775228	0.659809	0.636835	0.543147	0.355239	0.0668854	0.265452	0.333733	0.199149	0.385924	0.345826	0.381474	0.413613	0.323865	0.304822	0.265843	0.284369	0.339961	0.283744	0.24333	0.26357	0.203142	0.229421	0.488519	0.166257	0.150695	0.20166	0.0960435	0.060359	0.102164	0.124644	0.157716	0.225296	0.209654	0.202467	0.13576	0.156639	0.157435	0.0954059	0.166437	0.232257	0.236028
Proteasome Inhibitor regime	Dexamethasone+Bortezomib+Daratumumab	DEX+BOR+DARATUM	0.468654	0.662685	0.566825	0.746786	0.760127	0.787262	0.588621	0.621294	0.519802	0.376508	0.0833691	0.171806	0.318398	0.163995	0.353978	0.32022	0.457468	0.39784	0.323638	0.309377	0.253026	0.288675	0.353742	0.301167	0.264272	0.277434	0.202932	0.156418	0.426394	0.0499042	0.172921	0.224665	0.094604	0.105176	0.0660532	0.0756205	0.150323	0.243904	0.235775	0.196729	0.156162	0.171399	0.144405	0.0724276	0.149973	0.116257	0.254041
Proteasome Inhibitor regime	Dexamethasone+Bortezomib+Pembrolizumab	DEX+BOR+PEMBROLIZ	0.476861	0.73342	0.636362	0.784873	0.89993	0.832334	0.693448	0.708517	0.510148	0.398364	0.0824196	0.189014	0.291243	0.200277	0.450654	0.37657	0.55288	0.4357	0.394998	0.307581	0.251474	0.293708	0.372471	0.317167	0.248436	0.264131	0.210922	0.234833	0.407108	0.0761017	0.154294	0.230572	0.0859352	0.0779185	0.109073	0.13513	0.16582	0.250994	0.246545	0.233731	0.150102	0.158408	0.184183	0.0676795	0.174671	0.183475	0.272642
Proteasome Inhibitor regime	Bortezomib+Melphalan+Prednisone	BOR+MEL+PRE	0.499671	0.656577	0.674295	0.607977	0.785703	0.766823	0.413903	0.552843	0.410217	0.598477	0.28304	0.231563	0.212668	0.121437	0.124572	0.221193	0.530982	0.407224	0.270168	0.228239	0.182727	0.27814	0.342183	0.353949	0.292502	0.256066	0.356729	0.404433	0.316897	0.352836	0.310337	0.383705	0.195276	0.109774	0.0900265	0.0754068	0.235185	0.231716	0.266036	0.188858	0.179645	0.125137	0.155992	0.154405	0.209559	0.222281	0.224673
Proteasome Inhibitor regime	Bortezomib+Melphalan+Prednisone+Daratumumab	BOR+MEL+PRE+DARATUM	-0.0228758	0.653965	0.373874	0.610837	0.731525	0.813916	0.372041	0.505514	0.33722	0.376921	-0.0318709	0.195045	0.204106	0.0297739	0.239293	0.206659	0.272937	0.0397095	0.190599	0.221783	0.201513	0.297086	0.317963	0.189155	0.159261	0.234056	0.144943	0.27532	0.313816	0.104342	0.17979	0.251295	0.10413	0.0103736	0.0145283	-0.0143169	0.00150248	0.0657669	0.0919011	0.162958	0.152802	0.148887	0.0954966	0.0967211	0.182811	0.17778	0.192898
Proteasome Inhibitor regime	Bortezomib	BOR	0.0677845	0.64304	0.1303	0.405989	0.576734	0.653343	0.406494	0.446535	0.285191	0.135006	0.024195	0.259955	0.0866602	0.247507	0.420061	0.149635	0.17856	0.073825	0.135396	0.0950783	0.110252	0.194715	0.166987	-0.00156734	0.0657625	0.176493	0.0899771	0.187721	0.211372	0.266598	0.036334	-0.0257898	0.15799	-0.131295	-0.11476	0.0935954	0.0125237	0.103829	0.111209	0.0933898	0.0668505	0.137294	0.0606165	0.138588	0.151217	0.242609	0.147758
Oxidative stress inducer	Elesclomol	ELESCLOMOL	0.549758	0.71375	0.419071	0.324873	0.378007	0.377863	0.389226	0.302678	0.35142	-0.119496	-0.0309508	0.130827	-0.00700964	-0.251944	0.127562	-0.0441831	0.0958502	0.0857839	0.181391	0.0879729	0.151256	0.120108	0.165736	0.148874	0.158283	0.14149	0.125561	0.100958	0.30406	0.19958	0.0600665	0.205652	0.00946278	0.0176327	0.151471	0.0960053	0.0868873	-0.0876233	0.074129	0.110417	0.0653641	0.0606883	0.0848681	0.0932983	0.116183	0.159628	0.215085
Proteasome Inhibitor regime	Dexamethasone+Ixazomib+Cyclophosphamide	DEX+IXA+CYC	0.306953	0.678325	0.36648	0.479101	0.593628	0.650507	0.618449	0.480866	0.309007	0.114758	-0.103737	0.196128	0.120422	0.179094	0.107544	0.147545	0.0403902	0.204275	0.233151	0.135936	0.204279	0.185896	0.234659	0.217432	0.188228	0.131503	0.060735	0.0833531	0.170446	-0.0811059	0.174652	0.0892393	0.105582	0.0167514	0.113245	0.0691751	0.153162	-0.0274973	0.12205	0.208133	0.0900783	0.0970975	0.1404	0.0111217	-0.0626947	-0.00564209	0.126895
Proteasome Inhibitor regime	Dexamethasone+Ixazomib+Lenalidomide	DEX+IXA+LEN	0.320931	0.682111	0.446446	0.46983	0.526175	0.70372	0.563119	0.59054	0.27201	0.0297134	-0.088219	0.170378	0.192351	0.240532	0.078581	0.177064	0.154016	0.233996	0.228693	0.12477	0.209023	0.214599	0.262009	0.202021	0.155511	0.135669	0.0417689	0.0801057	0.248703	-0.0946707	0.0854517	0.0821343	0.0444099	0.0659885	0.124156	0.0405157	0.132276	-0.0201083	0.13147	0.169075	0.0830211	0.088071	0.127816	0.0012509	-0.0616317	0.031989	0.130203
Proteasome Inhibitor regime	Dexamethasone+Ixazomib	DEX+IXA	0.243652	0.623204	0.474013	0.831791	0.710631	0.772407	0.517531	0.601202	0.315157	0.365064	-0.0754526	0.156959	0.281235	0.0544107	0.18841	0.182681	0.251174	0.377917	0.356564	0.227743	0.177851	0.2299	0.266077	0.220833	0.116266	0.126301	0.0328407	0.0616652	0.322852	-0.177633	-0.00821343	0.173056	0.0533517	0.015767	-0.021827	-0.0190699	0.0599446	0.132353	0.182923	0.146451	0.070955	0.0741217	0.0897251	-0.0674469	0.019401	0.0736805	0.0912072
Proteasome Inhibitor regime	Ixazomib	IXA	0.167372	0.537395	0.196304	0.384529	0.413353	0.619978	0.214581	0.231464	0.125649	0.149413	-0.403996	0.230308	0.137144	0.0433466	0.34737	0.133328	0.172313	-0.0418196	0.183435	0.0396592	0.114726	0.164582	0.110344	0.0655804	-0.0327552	0.0359298	-0.0382676	0.0751774	0.212983	-0.252827	-0.118878	0.126136	0.0526718	-0.134875	-0.0725175	-0.00253424	-0.211812	-0.195795	0.0582091	0.0716775	0.012536	0.0529324	0.0420186	0.0197123	-0.0486044	0.0873052	0.109761
Immunotherapy combination	Dexamethasone+Lenalidomide+Daratumumab	DEX+LEN+DARATUM	-0.0290064	0.406419	0.165767	0.13307	-0.16384	NaN	0.0819548	NaN	0.516611	0.381434	-0.118728	0.101401	0.427027	0.303724	0.330732	0.227727	0.253104	0.219622	0.361439	0.254957	0.279375	0.3359	0.351892	0.28053	0.278775	0.271294	NaN	0.275084	0.200546	0.0103661	-0.0761739	0.15599	0.329954	0.268952	0.196816	0.0971036	-0.0226415	-0.0847015	0.0344104	NaN	0.0584431	NaN	-0.168851	-0.0833222	0.0208741	0.00173873	0.0799299
Immunotherapy combination	Dexamethasone+Pomalidomide+Daratumumab	DEX+POM+DARATUM	0.233704	0.623869	0.32147	0.0751898	-0.112299	NaN	0.0614782	NaN	0.474747	0.444009	0.0440147	0.233741	0.486726	0.320451	0.318099	0.215604	0.287134	0.252751	0.367476	0.225139	0.294412	0.301049	0.336854	0.282315	0.346828	0.159402	NaN	0.200637	0.246154	0.0538604	0.0885938	0.280724	0.265987	0.243521	0.204411	0.127532	-0.0272306	-0.0854824	0.0462485	NaN	0.112283	NaN	-0.0133975	0.0482594	0.112748	0.0296717	0.0381838
Immunotherapy combination	Dexamethasone+Daratumumab	DEX+DARATUM	0.257563	0.449611	0.234505	0.104367	-0.0768737	NaN	0.116493	NaN	0.535847	0.225882	0.0539103	0.157649	0.41233	0.263882	0.28379	0.25733	0.291902	0.179246	0.314258	0.132426	0.190441	0.222526	0.202276	0.209663	0.12073	0.186678	NaN	0.223465	0.210062	-0.0451659	0.0448398	0.193569	0.176507	0.220493	0.155716	0.147026	0.119947	-0.0144441	0.0530909	NaN	0.0493044	NaN	0.0259904	0.0673934	-0.0118862	0.0080032	0.0512654
Corticosteroid	Dexamethasone	DEX	0.176059	0.525325	0.15652	-0.0628033	-0.132541	0.188761	0.27804	0.454374	0.422333	0.140796	0.164058	0.0273526	0.166244	0.0262024	0.214631	0.126075	0.0929965	0.144885	0.117745	0.0783651	0.13925	-0.00249693	0.100371	0.120164	0.0181576	0.128007	0.13821	0.120785	0.0545155	0.0236818	-0.253474	0.0886514	0.0580388	0.105339	0.00850328	0.20491	0.0733566	0.0379437	0.00305049	0.0797591	0.0714829	0.0924709	0.0576118	0.0614456	0.0199172	-0.0349342	0.153961
Tubulin inhibitor	Vincristine	VINC	0.00364651	0.646901	-0.0691263	-0.0881315	-0.00478118	0.0989271	-0.0947289	0.073984	0.344118	0.0143139	0.333371	0.34183	0.233934	0.179692	0.199712	0.242336	0.372947	0.204774	0.0322668	-0.0140197	0.0866758	0.189702	0.0102103	0.106041	-0.150726	0.0416881	-0.325581	-0.0253742	-0.169347	-0.00259704	-0.167602	0.00982619	0.126828	0.0780363	0.174053	-0.376997	0.0224653	0.086482	0.0955086	0.153331	0.16702	0.327102	0.180405	0.235294	0.183585	0.173072	0.057934
Tubulin inhibitor	Vinorelbin	VINO	0.0968626	0.691089	-0.159146	-0.0308567	0.113226	0.0666996	-0.0779036	0.0704629	0.250593	-0.0214413	0.137159	0.182303	0.25429	0.215245	0.213873	0.432048	0.472102	0.182408	0.0440801	0.0174519	0.0776178	0.200886	0.0308045	0.169636	-0.183888	0.127151	-0.0504799	0.198135	-0.111156	0.169684	-0.0132922	-0.0255347	0.09492	0.0899478	0.0829597	-0.24979	-0.0647666	0.0836728	0.123943	0.131525	0.131288	0.307078	0.255842	0.225478	0.190573	0.126677	0.131017
Topoisomerase inhibitor	Etoposide	ETO	-0.101033	0.0820561	-0.114728	0.0614158	-0.105551	0.160685	-0.00204107	-0.0767849	0.131754	-0.350153	-0.554259	0.159654	0.0736736	0.023567	0.118369	0.171459	0.0403382	0.00516502	0.030726	0.0688601	0.0421553	-0.000102525	-0.0472779	-0.0793176	0.114906	0.183869	-0.103163	0.110918	-0.016867	0.0823881	-0.218491	-0.202922	-0.0891197	-0.0909592	-0.0977859	0.168926	-0.0730665	-0.0762616	-0.0254499	0.0455829	-0.0113525	0.135073	0.175519	0.207785	0.142799	0.0829078	0.0271945
Nucleoitide analog	Cytarabine	CYT	-0.246133	-0.064062	-0.562392	0.147395	-0.0322363	-0.130367	-0.0173392	-0.103373	-0.11744	0.091369	-0.546905	0.113235	-0.115969	0.13505	0.248613	0.0860271	0.157568	0.0461771	-0.108937	0.0393019	-0.0602893	-0.0268599	-0.0939442	-0.13078	-0.0535791	0.066048	0.0699604	0.0645114	-0.105541	0.0756586	-0.0250928	-0.114206	-0.0904802	-0.0527802	-0.099316	0.123956	-0.039186	0.106602	0.0574638	-0.00761614	-0.059961	0.10057	0.155606	0.136564	0.152216	0.0865893	0.0176261
Immunotherapy	Avelumab	AVEL	-0.34906	-0.196795	-0.0524805	0.0689442	0.0155383	NaN	0.017305	NaN	-0.0307447	-0.14433	0.0901176	0.114938	0.0259704	0.0903462	0.10388	0.110239	0.115681	-0.0793713	0.0455046	0.0610917	0.119994	0.0594545	0.0816632	0.0362526	0.0441714	-0.0496659	NaN	0.208173	0.186626	0.224854	0.131063	-0.00884805	0.0510332	-0.0152327	-0.0676603	0.0986642	0.0688644	0.120544	0.00903097	NaN	-0.0743471	NaN	0.105549	-0.0102902	0.0714453	0.0479526	-0.0411467
Immunotherapy	Ipilimumab	IPILIM	-0.394958	-0.171392	0.000542952	-0.0058085	0.0973061	NaN	0.122885	NaN	0.0380457	-0.0925983	0.0983191	-0.0453247	-0.0598719	0.11287	0.0802859	0.0689007	0.104707	-0.0455671	-0.0880414	0.0312091	0.0458512	0.0252838	0.00852605	-0.021158	-0.0284903	-0.036437	NaN	0.124752	0.0180203	0.253852	0.23027	-0.0541473	0.0073065	0.0275367	0.00263653	0.13811	0.0867192	0.133899	0.0163053	NaN	0.100847	NaN	0.0995857	0.0703189	0.0970182	0.0520631	0.0347602
Immunotherapy	Ipilimumab+Pembrolizumab	IPILIM+PEMBROLIZ	-0.0436502	-0.205471	-0.0803923	0.0699186	0.210914	NaN	0.129649	NaN	-0.114617	-0.1313	0.0784267	-0.0577026	-0.0808673	-0.0422339	0.064406	0.0564539	0.0655102	-0.0108621	-0.0470394	0.0426521	-0.000552819	-0.0458907	-0.0453394	-0.0366438	-0.0689715	-0.0325313	NaN	0.109099	0.0298272	0.264036	0.114845	-0.122572	-0.0218981	-0.0340644	-0.0123676	0.113111	0.111428	0.0705212	0.00129655	NaN	0.0410223	NaN	0.0574048	0.0520803	0.0700849	0.0258089	-0.0320163
Corticosteroid + IMID	Lenalidomide	LEN	-0.0779614	0.0793827	-0.0968451	0.0733506	0.0297545	-0.0287657	0.258322	0.169172	0.179509	0.0575535	-0.186699	-0.196453	0.119143	-0.0948273	0.302334	0.0258162	0.0024043	-0.0708848	0.0538438	0.0953112	0.0827512	-0.037512	-0.0161258	-0.18583	0.014495	0.0929694	0.0478874	-0.00268652	0.0427873	-0.113693	-0.305931	-0.102286	-0.0382322	-0.0149974	0.0664606	0.108956	0.00504301	-0.031575	-0.00419168	0.048073	-0.048361	0.0646861	0.0360507	0.065518	0.0367075	-0.0682165	-0.0631576
Corticosteroid + IMID	Pomalidomide	POM	-0.127755	0.313127	-0.0547369	-0.203379	-0.0476904	0.0126378	0.0456162	0.231073	0.124458	0.162266	-0.2012	0.126238	0.0675284	0.0716992	0.170572	-0.0215164	0.119339	-0.0277358	0.00821971	0.048371	0.0641439	-0.00644697	-0.00748412	-0.193652	-0.12443	0.127289	0.0499354	0.0590537	-0.0319274	0.053901	-0.133425	0.00209758	-0.116554	0.0289115	0.135717	0.0327611	-0.0217421	-0.00147793	-0.0322756	0.0814654	-0.0449825	0.0454619	0.0456224	-0.0199714	-0.064812	0.106154	-0.020901
Platinum-containing	Cisplatin	CIS	0.13653	-0.151597	-0.353879	-0.274069	-0.0542208	-0.273975	-0.168258	-0.159017	-0.148806	0.0245656	-0.5564	-0.0978891	0.0509234	-0.0766123	0.14091	-0.0310155	-0.0211608	-0.0491845	0.0495632	0.0243826	0.0507399	-0.0708354	-0.0464332	-0.14139	-0.250957	-0.0285893	-0.0767049	-0.0390879	-0.0130308	-0.198912	-0.149906	0.0589591	-0.119805	-0.0565247	-0.00611925	0.0022101	-0.101847	-0.0118283	-0.0441933	0.0563053	-0.0462256	0.0067941	0.0947642	0.0249737	-0.0501941	0.0381801	-0.0765474
Corticosteroid	Prednisone	PRE	0.0170174	0.0831319	-0.270402	-0.245982	-0.209361	-0.0754287	0.156233	0.0260441	-0.153208	-0.142057	-0.11278	-0.125213	-0.0314389	0.105708	0.102772	0.0460423	0.0464415	0.0896199	0.112329	-0.0470974	-0.0133451	-0.0438777	-0.0610574	-0.0154687	0.0226632	0.0353351	-0.111925	-0.0763327	0.0756169	-0.23747	-0.124173	-0.294299	-0.0110796	-0.0410685	-0.0952223	0.167711	-0.0320606	-0.00909828	-0.0156061	0.00627641	-0.0141647	0.0361264	0.0277705	-0.0280278	0.0321273	0.00814705	0.00212557
DNA-alkylating agent	Cyclophosphamide	CYC	-0.167978	0.0980047	-0.391234	-0.0380289	-0.0708131	-0.0488103	-0.0382971	0.0330744	0.0445975	-0.165614	-0.481246	-0.139463	-0.145231	-0.0561413	0.0991914	-0.0231106	-0.0224948	0.00477144	-0.0603219	0.00190042	0.0226969	-0.0400458	-0.0529629	-0.0840304	-0.0283795	0.106108	0.0350072	-0.00178763	-0.119134	-0.0725305	-0.0687477	-0.050336	-0.211211	-0.0489097	-0.0959217	-0.0209528	-0.00269622	-0.0993637	-0.0305661	-0.0300657	-0.0515154	0.0167127	0.0664756	0.0865673	-0.0718382	-0.0282975	-0.0477616
DNA-alkylating agent	Bendamustine	BEN	0.0350516	-0.00646132	-0.314835	0.0348353	-0.174186	-0.227702	-0.0539629	-0.0474229	-0.0298558	-0.151739	-0.260773	-0.0573552	-0.100773	-0.036188	0.0807027	-0.00354786	-0.0222429	0.1171	0.0424581	-0.0479266	-0.0333236	-0.0361433	-0.0836402	-0.0818893	-0.0858224	-0.0136418	0.00948181	0.0103796	-0.0454896	0.0230551	-0.198846	-0.137342	-0.0735475	-0.0216017	-0.113344	0.123025	0.0153689	-0.101297	-0.0101825	0.00252101	-0.0345786	0.0434903	0.0559126	-0.0362005	0.0722246	-0.0270166	-0.0106141
DNA-alkylating agent	Melphalan	MEL	0.0526208	-0.0779059	-0.307554	-0.124388	-0.0902538	-0.217522	-0.18721	-0.152174	-0.00846826	-0.294932	-0.15258	0.017204	0.0154789	0.032063	0.164118	-0.0735446	0.152015	-0.0670197	0.0219185	0.0532448	-0.0783704	-0.0755687	-0.0212102	-0.120845	-0.17561	0.103507	0.078502	-0.00852189	-0.10896	-0.214142	-0.323327	-0.130403	-0.161918	-0.0490764	-0.170938	0.115784	-0.0184683	-0.0784125	-0.0695627	-0.0186138	-0.0662132	0.0621118	0.113279	-0.0617337	0.128411	0.0113336	-0.0211182
Corticosteroid + IMID	Thalidomide	THA	-0.453826	-0.127053	-0.244099	0.0668496	-0.0320729	-0.189982	0.238361	0.0402677	-0.179471	-0.269633	-0.231515	-0.089791	-0.0349192	-0.0146839	0.0451521	-0.063816	0.0767763	0.00209001	0.149364	-0.00873453	0.0536395	-0.0549981	-0.0248532	-0.164103	-0.0892177	-0.0153474	-0.175131	0.0216599	-0.107443	-0.0247682	-0.18194	-0.126816	-0.156914	-0.0302101	-0.0589596	0.0690585	-0.0848297	-0.097004	-0.0194623	0.0205731	-0.0959715	0.0245328	0.0241239	-0.059884	-0.028337	-0.0239912	-0.0352301
Immunotherapy	Obinutuzumab	OBINUTUZ	-0.97913	-0.21178	-0.114786	-0.316078	-0.118645	NaN	-0.0548215	NaN	0.0121949	-0.365733	0.0347654	-0.0461243	-0.0707562	-0.289605	-0.0233985	-0.215971	-0.130096	-0.142994	-0.094973	0.0789452	0.00855427	-0.000244527	-0.0629604	-0.0232711	-0.14577	-0.017455	NaN	-0.0147641	0.00950702	0.172765	0.0541543	-0.121999	-0.0203132	-0.070722	-0.0154473	-0.0772125	-0.0563858	0.013333	-0.00622862	NaN	-0.0878516	NaN	-0.0850452	-0.181501	0.0177297	-0.112544	-0.134502
Immunotherapy	Daratumumab+Ipilimumab	DARATUM+IPILIM	-1.00487	-0.118147	-0.248611	-0.0759769	-0.0255548	NaN	0.0264205	NaN	-0.0693981	-0.191773	0.0355014	-0.0222492	0.217281	0.198122	0.047001	0.214005	-0.048205	-0.0729608	-0.0399136	0.053973	0.107363	-0.000508308	-0.0180355	0.0885849	0.0216255	0.0816482	NaN	-0.0789912	0.0790439	-0.0197023	0.122873	-0.218567	0.0614317	-0.00382019	0.0860189	0.062119	-0.00146678	0.00850162	0.0038954	NaN	-0.0445019	NaN	0.0475602	-0.0108086	0.035199	-0.111815	-0.0182199
Immunotherapy	Avelumab+Daratumumab	AVEL+DARATUM	-1.05525	-0.176682	-0.486718	-0.0951173	-0.0149965	NaN	-0.0190782	NaN	-0.00172683	-0.179057	-0.0528326	0.0311865	0.157067	0.235779	0.0190105	-0.0123633	-0.013582	-0.0918905	0.0366271	0.0275351	0.047469	0.0113881	0.0322251	-0.0131081	0.0161048	-0.00556078	NaN	-0.042561	0.178303	-0.0117024	0.196833	-0.275629	0.0397367	0.00128542	0.0565076	-0.0495122	-0.0147233	-0.0437246	-0.0449644	NaN	-0.00652749	NaN	-0.074681	-0.03017	-0.0166461	-0.0303674	-0.0146934
Immunotherapy	Daratumumab+Pembrolizumab	DARATUM+PEMBROLIZ	-0.845451	-0.249143	-0.252483	-0.134751	0.0952725	NaN	-0.0127239	NaN	-0.0773186	-0.143564	0.0622094	0.0402688	0.125603	0.0811233	-0.139512	0.107817	-0.0164444	-0.0428039	-0.0731324	0.0306829	0.00687397	0.0113349	0.0541389	0.0444135	0.0680539	0.0622435	NaN	0.0692998	0.0825414	0.125576	0.18536	-0.194056	0.0202084	0.0471923	0.0114914	0.0402941	0.0134465	-0.0252887	-0.0367705	NaN	0.0165306	NaN	-0.00913054	0.0364083	-0.00556349	-0.0721956	-0.0489073
Immunotherapy	Daratumumab	DARATUM	-1.12536	-0.125063	-0.156366	-0.433862	-0.191121	NaN	0.0334408	NaN	-0.00761794	-0.0677507	0.0920628	0.0124258	0.191454	0.251304	0.156189	0.189374	0.00920903	-0.00871391	-0.0405334	0.0789888	0.128403	0.063706	0.108096	0.0728199	0.0491248	0.0385535	NaN	-0.174654	0.0217299	0.179889	0.225868	-0.114037	0.0752635	0.043964	0.135967	0.0546492	0.0047577	-0.0318843	-0.0141526	NaN	0.0386049	NaN	0.037676	0.0203662	0.0905598	-0.0955182	-0.0125874
Immunotherapy	Elotuzumab+Nivolumab	ELOTUZ+NIVOL	-0.102757	-0.156699	0.173535	0.0573478	0.178656	NaN	0.223325	NaN	0.228513	0.236184	0.237926	0.0547675	0.13838	0.28592	0.213973	0.186229	0.131219	0.0154899	0.218284	0.0389849	0.0333588	0.0104812	0.121282	0.151969	0.181809	0.138409	NaN	0.19712	0.110407	0.301641	0.271891	0.0727206	0.0903916	0.119105	0.0976291	0.101369	0.132768	0.158987	0.0610099	NaN	0.192441	NaN	0.178213	0.314511	0.140811	0.0716713	0.0299711
Immunotherapy	Elotuzumab	ELOTUZ	-0.016525	-0.138014	0.160088	0.0785258	0.118383	NaN	0.235173	NaN	0.232485	0.215059	0.194457	-0.0211369	0.140616	0.300871	0.125983	0.167017	0.0967022	0.00236265	0.225889	0.0883902	0.172692	0.0846345	0.109049	0.148958	0.228782	0.173772	NaN	0.144248	0.0895466	0.303072	0.311782	0.0275578	0.0886613	0.181832	0.146219	0.205809	0.117913	0.109617	0.0941062	NaN	0.257072	NaN	0.211911	0.291299	0.109138	0.082443	0.0446817
Immunotherapy	Elotuzumab+Ipilimumab	ELOTUZ+IPILIM	-0.0149436	-0.200617	0.107735	0.0143701	0.0996258	NaN	0.145105	NaN	0.177558	0.143949	0.155621	0.0567949	0.120931	0.290784	0.127436	0.131878	0.243501	0.0526047	0.216108	0.0828266	0.0707679	-0.0330963	0.0527971	0.0702308	0.126495	0.0997314	NaN	0.138675	0.0733083	0.199226	0.274446	0.00220952	0.0317552	0.0619232	0.0993373	0.111053	0.122407	0.212603	0.0390181	NaN	0.161452	NaN	0.132787	0.200432	0.0783956	0.0645919	-0.0270191
Immunotherapy	Nivolumab	NIVOL	-0.156526	-0.23469	0.24135	0.0841485	0.11738	NaN	0.316325	NaN	-0.118127	-0.0547905	0.272582	-0.0818451	-0.106676	0.0712542	0.0777035	0.0482	0.122699	0.177409	-0.0852728	0.0631327	0.0214617	-0.0908272	-0.0307931	-0.0436042	-0.0175578	0.00772584	NaN	0.172576	0.0312168	0.237472	0.151757	-0.148667	-0.0245269	0.00397004	-0.00582211	0.192967	0.218348	0.0960674	0.081266	NaN	0.160224	NaN	0.163622	0.100237	0.0827161	0.0110497	0.0135424
Immunotherapy	Pembrolizumab	PEMBROLIZ	-0.0198164	-0.152809	0.249624	0.0998228	0.0441041	NaN	0.182232	NaN	-0.0189816	-0.0279454	0.191827	0.00648222	-0.0528533	0.02398	-0.0110675	0.0473029	0.0579531	0.136051	-0.0556884	0.0318536	0.0337832	-0.00720555	0.0165836	0.0345098	0.00364081	0.0881419	NaN	0.171546	0.0517036	0.238397	-0.00958336	-0.0372782	-0.0194192	-0.0152101	-0.0350762	0.172696	0.0493896	0.0907308	0.0770304	NaN	0.114484	NaN	0.143484	0.0435421	0.0659358	0.0529709	-0.0166615
Immunotherapy	Elotuzumab+Pembrolizumab	ELOTUZ+PEMBROLIZ	-0.103616	-0.174805	0.0862349	0.0824876	0.0307144	NaN	0.265605	NaN	0.186257	0.078126	0.150779	0.0636572	0.158233	0.210821	0.0488303	0.116794	0.0842412	0.00751001	0.196433	0.0809387	0.0232777	0.103255	0.0732143	0.107615	0.17151	0.126616	NaN	0.102874	0.0281065	0.282396	0.255056	-0.155113	0.0208982	0.021217	0.0835693	0.0727453	0.146868	0.0541359	0.0461648	NaN	0.112237	NaN	0.0769945	0.192442	0.128376	0.0330518	-0.0289772
Immunotherapy	Avelumab+Elotuzumab	AVEL+ELOTUZ	-0.136415	-0.0990221	0.0316397	0.0146012	0.0332107	NaN	0.143935	NaN	0.28441	0.20304	0.135344	0.129613	0.316336	0.208629	-0.0870979	0.0965901	0.209499	-0.113905	0.311922	0.0819287	0.102284	0.13448	0.096587	0.170963	0.146339	0.175411	NaN	0.127386	0.392654	0.302256	0.259036	0.0749852	0.0913899	0.11466	0.0941523	0.133023	0.142026	0.128723	0.101974	NaN	0.161076	NaN	0.111907	0.150179	0.0958126	0.0858474	0.0307286
Immunotherapy combination	Dexamethasone+Lenalidomide+Pembrolizumab	DEX+LEN+PEMBROLIZ	0.36508	0.369083	0.361522	0.155699	0.0655219	0.145994	0.379912	0.398043	0.490412	0.446457	0.284692	0.0953423	0.468551	0.102299	0.341827	0.16546	0.280536	0.343599	0.344064	0.226411	0.213048	0.11779	0.165258	0.164315	0.0677541	0.0883958	0.166123	0.342877	0.280318	0.0134581	0.12961	0.125521	0.121154	0.153764	0.18815	0.127135	0.177572	0.055285	0.0443065	0.133773	0.0916158	0.080677	0.0607176	-0.0193224	0.120866	0.0360469	0.0892705
Corticosteroid + IMID	Dexamethasone+Pomalidomide	DEX+POM	0.499324	0.470396	0.428108	0.390741	0.0360576	0.233728	0.343942	0.453665	0.521466	0.41093	0.435898	0.108504	0.333889	0.222747	0.0951607	0.144525	0.148694	0.527153	0.406646	0.200504	0.139631	0.138842	0.190284	0.272228	0.110756	0.0797465	0.178727	0.187866	0.197686	0.0183401	0.257938	0.139058	0.110303	0.18446	0.118449	0.165735	0.265703	0.18515	0.0947398	0.150202	0.134755	0.0780824	0.123177	-0.0148578	0.102398	0.0670846	0.0851956
Corticosteroid + IMID	Dexamethasone+Thalidomide	DEX+THA	0.607936	0.438187	0.466439	0.264365	0.170546	0.198617	0.341354	0.412796	0.489763	0.40459	0.295961	0.136007	0.405305	0.31334	0.352471	0.125901	0.214395	0.516032	0.360765	0.17087	0.141279	0.115738	0.15536	0.177827	0.0469842	0.060481	0.201107	0.261545	0.270323	0.0843093	-0.00596127	0.150086	0.135072	0.125336	0.17745	0.16363	0.215221	0.194084	0.0953346	0.152166	0.090121	0.0592153	0.101641	-0.0226541	-0.00346248	0.036809	0.093744
Immunotherapy combination	Dexamethasone+Pomalidomide+Elotuzumab	DEX+POM+ELOTUZ	0.402353	0.473104	0.408536	0.0820339	0.00462261	0.235471	0.177201	0.31901	0.487171	0.674613	0.273011	0.39018	0.479124	0.431955	0.444877	0.16827	0.240104	0.261414	0.448879	0.214811	0.18438	0.155007	0.138664	0.143822	-0.00747804	0.0438178	0.142421	0.254583	0.355405	-0.0578386	0.198325	0.256796	0.216469	0.128733	0.181547	0.0793963	0.166792	-0.0611209	0.0841304	0.153361	0.124887	0.0856221	0.105381	0.0162618	0.121813	0.0632577	0.102007
HDACi	Panobinostat	PAN	0.354304	0.736635	0.229493	-0.875475	-0.0596341	0.0240806	0.269854	0.0977537	0.413514	0.0207752	-0.129841	0.782224	0.395489	0.35328	0.360787	-0.0129227	-0.200714	0.0635839	0.11119	0.133582	0.469903	0.0505919	0.074823	0.105598	-0.0896493	-0.0304576	-0.118061	0.162958	0.35277	0.00497306	-0.0954098	-0.0586817	0.166356	0.0871566	0.35877	-0.00146898	-0.029971	-0.202528	0.0950402	0.0201248	0.00314928	0.00218671	-0.122411	0.014295	0.14122	-0.0281957	0.142167
Immunotherapy combination	Dexamethasone+Lenalidomide+Elotuzumab	DEX+LEN+ELOTUZ	0.457622	0.32858	0.239594	0.169183	0.0438745	NaN	0.0592405	NaN	0.509876	0.606603	0.0772225	0.219629	0.46627	0.357701	0.339463	0.159657	0.364073	0.205679	0.483262	0.262452	0.331749	0.285533	0.230485	0.217589	0.209368	0.205925	NaN	0.238545	0.227035	0.00354358	0.280563	0.273095	0.232919	0.307376	0.285495	0.178359	0.0590631	-0.0991805	0.0892139	NaN	0.117618	NaN	0.102593	0.144829	0.0961626	0.0591349	0.120003
Corticosteroid + IMID	Dexamethasone+Lenalidomide	DEX+LEN	0.446876	0.494912	0.454697	0.291293	-0.0234923	NaN	0.263945	NaN	0.481745	0.361999	0.167506	0.145274	0.486384	0.329916	0.271159	0.180959	0.282547	0.414689	0.382511	0.164402	0.405909	0.287364	0.338375	0.384584	0.183054	0.325031	NaN	0.316651	0.237215	0.103501	0.169226	0.437663	0.243177	0.331501	0.333029	0.351512	0.23267	0.202014	0.0887583	NaN	0.335118	NaN	0.133207	0.154532	0.07545	0.10575	0.163462
[truncated: 54 more columns]

## Sheet: 5a-imputed
Imputation Type:
0 = Not inferred (measured by PCY)
1 = LASSO on Proteomics
2 = LASSO on Myeloma PCYs
Drug	SampleID
	MM127	MM112	MM118	MM076	MM073	MM015	MM052	MM014	MM106	MM123	MM059	MM070	MM133	MM126	MM120	MM135	MM078	MM077	MM103	MM084	MM027	MM058	MM026	MM018	MM067	MM023	MM024	MM122	MM138	MM125	MM074	MM107	MM049	MM039	MM061	MM028	MM051	MM090	MM098	MM057	MM047	MM030	MM069	MM064	MM109	MM132	MM097	MM100	MM071
DEX+CAR	0	0	0	0	0	NaN	1	NaN	0	0	1	1	0	0	0	0	0	0	0	0	1	1	1	1	1	1	NaN	0	0	0	0	0	1	1	1	1	1	0	0	NaN	1	NaN	1	1	0	0	0	0	0
DEX+BOR+ELOTUZ	0	0	0	0	0	NaN	1	NaN	0	0	1	1	0	0	0	0	0	0	0	0	1	1	1	1	1	1	NaN	0	0	0	0	0	1	1	1	1	1	0	0	NaN	1	NaN	1	1	0	0	0	0	0
DEX+BOR	0	0	0	0	0	NaN	1	NaN	0	0	1	1	0	0	0	0	0	0	0	0	1	1	1	1	1	1	NaN	0	0	0	0	0	1	1	1	1	1	0	0	NaN	1	NaN	1	1	0	0	0	0	0
DEX+CAR+CYC	0	0	0	0	0	0	0	0	0	0	0	0	0	0	0	0	0	0	0	0	0	0	0	0	0	0	0	0	0	0	0	0	0	0	0	0	0	0	0	0	0	0	0	0	0	0	0	0	0
DEX+CAR+LEN	0	0	0	0	0	0	0	0	0	0	0	0	0	0	0	0	0	0	0	0	0	0	0	0	0	0	0	0	0	0	0	0	0	0	0	0	0	0	0	0	0	0	0	0	0	0	0	0	0
DEX+CAR+POM	0	0	0	0	0	0	0	0	0	0	0	0	0	0	0	0	0	0	0	0	0	0	0	0	0	0	0	0	0	0	0	0	0	0	0	0	0	0	0	0	0	0	0	0	0	0	0	0	0
CAR	0	0	0	0	0	0	0	0	0	0	0	0	0	0	0	0	0	0	0	0	0	0	0	0	0	0	0	0	0	0	0	0	0	0	0	0	0	0	0	0	0	0	0	0	0	0	0	0	0
DEX+CAR+PAN	0	0	0	0	0	0	0	0	0	0	0	0	0	0	0	0	0	0	0	0	0	0	0	0	0	0	0	0	0	0	0	0	0	0	0	0	0	0	0	0	0	0	0	0	0	0	0	0	0
DEX+BOR+CYC	0	0	0	0	0	0	0	0	0	0	0	0	0	0	0	0	0	0	0	0	0	0	0	0	0	0	0	0	0	0	0	0	0	0	0	0	0	0	0	0	0	0	0	0	0	0	0	0	0
DEX+BOR+POM	0	0	0	0	0	0	0	0	0	0	0	0	0	0	0	0	0	0	0	0	0	0	0	0	0	0	0	0	0	0	0	0	0	0	0	0	0	0	0	0	0	0	0	0	0	0	0	0	0
DEX+BOR+THA	0	0	0	0	0	0	0	0	0	0	0	0	0	0	0	0	0	0	0	0	0	0	0	0	0	0	0	0	0	0	0	0	0	0	0	0	0	0	0	0	0	0	0	0	0	0	0	0	0
DEX+BOR+LEN	0	0	0	0	0	0	0	0	0	0	0	0	0	0	0	0	0	0	0	0	0	0	0	0	0	0	0	0	0	0	0	0	0	0	0	0	0	0	0	0	0	0	0	0	0	0	0	0	0
DEX+BOR+LEN+DARATUM	0	0	0	0	0	2	2	2	0	0	2	2	0	0	0	0	0	0	0	0	2	2	2	2	2	2	2	0	0	0	0	0	2	2	2	2	2	0	0	2	2	2	2	2	0	0	0	0	0
DEX+BOR+DARATUM	0	0	0	0	0	2	2	2	0	0	2	2	0	0	0	0	0	0	0	0	2	2	2	2	2	2	2	0	0	0	0	0	2	2	2	2	2	0	0	2	2	2	2	2	0	0	0	0	0
DEX+BOR+PEMBROLIZ	0	0	0	0	0	2	2	2	0	0	2	2	0	0	0	0	0	0	0	0	2	2	2	2	2	2	2	0	0	0	0	0	2	2	2	2	2	0	0	2	2	2	2	2	0	0	0	0	0
BOR+MEL+PRE	0	0	0	0	0	2	2	2	0	0	2	2	0	0	0	0	0	0	0	0	2	2	2	2	2	2	2	0	0	0	0	0	2	2	2	2	2	0	0	2	2	2	2	2	0	0	0	0	0
BOR+MEL+PRE+DARATUM	0	0	0	0	0	2	2	2	0	0	2	2	0	0	0	0	0	0	0	0	2	2	2	2	2	2	2	0	0	0	0	0	2	2	2	2	2	0	0	2	2	2	2	2	0	0	0	0	0
BOR	0	0	0	0	0	0	0	0	0	0	0	0	0	0	0	0	0	0	0	0	0	0	0	0	0	0	0	0	0	0	0	0	0	0	0	0	0	0	0	0	0	0	0	0	0	0	0	0	0
ELESCLOMOL	0	0	0	2	2	2	2	2	0	0	2	2	0	0	0	0	2	2	0	2	2	2	2	2	2	2	2	0	0	0	2	0	2	2	2	2	2	0	0	2	2	2	2	2	0	0	0	0	2
DEX+IXA+CYC	0	0	0	0	0	0	0	0	0	0	0	0	0	0	0	0	0	0	0	0	0	0	0	0	0	0	0	0	0	0	0	0	0	0	0	0	0	0	0	0	0	0	0	0	0	0	0	0	0
DEX+IXA+LEN	0	0	0	0	0	0	0	0	0	0	0	0	0	0	0	0	0	0	0	0	0	0	0	0	0	0	0	0	0	0	0	0	0	0	0	0	0	0	0	0	0	0	0	0	0	0	0	0	0
DEX+IXA	0	0	0	0	0	2	2	2	0	0	2	2	0	0	0	0	0	0	0	0	2	2	2	2	2	2	2	0	0	0	0	0	2	2	2	2	2	0	0	2	2	2	2	2	0	0	0	0	0
IXA	0	0	0	0	0	0	0	0	0	0	0	0	0	0	0	0	0	0	0	0	0	0	0	0	0	0	0	0	0	0	0	0	0	0	0	0	0	0	0	0	0	0	0	0	0	0	0	0	0
DEX+LEN+DARATUM	0	0	0	0	0	NaN	1	NaN	0	0	1	1	0	0	0	0	0	0	0	0	1	1	1	1	1	1	NaN	0	0	0	0	0	1	1	1	1	1	0	0	NaN	1	NaN	1	1	0	0	0	0	0
DEX+POM+DARATUM	0	0	0	0	0	NaN	1	NaN	0	0	1	1	0	0	0	0	0	0	0	0	1	1	1	1	1	1	NaN	0	0	0	0	0	1	1	1	1	1	0	0	NaN	1	NaN	1	1	0	0	0	0	0
DEX+DARATUM	0	0	0	0	0	NaN	1	NaN	0	0	1	1	0	0	0	0	0	0	0	0	1	1	1	1	1	1	NaN	0	0	0	0	0	1	1	1	1	1	0	0	NaN	1	NaN	1	1	0	0	0	0	0
DEX	0	0	0	0	0	0	0	0	0	0	0	0	0	0	0	0	0	0	0	0	0	0	0	0	0	0	0	0	0	0	0	0	0	0	0	0	0	0	0	0	0	0	0	0	0	0	0	0	0
VINC	0	0	0	0	0	0	0	0	0	0	0	0	0	0	0	0	0	0	0	0	0	0	0	0	0	0	0	0	0	0	0	0	0	0	0	0	0	0	0	0	0	0	0	0	0	0	0	0	0
VINO	0	0	0	0	0	0	0	0	0	0	0	0	0	0	0	0	0	0	0	0	0	0	0	0	0	0	0	0	0	0	0	0	0	0	0	0	0	0	0	0	0	0	0	0	0	0	0	0	0
ETO	0	0	0	0	0	0	0	0	0	0	0	0	0	0	0	0	0	0	0	0	0	0	0	0	0	0	0	0	0	0	0	0	0	0	0	0	0	0	0	0	0	0	0	0	0	0	0	0	0
CYT	0	0	0	0	0	0	0	0	0	0	0	0	0	0	0	0	0	0	0	0	0	0	0	0	0	0	0	0	0	0	0	0	0	0	0	0	0	0	0	0	0	0	0	0	0	0	0	0	0
AVEL	0	0	0	0	0	NaN	1	NaN	0	0	1	1	0	0	0	0	0	0	0	0	1	1	1	1	1	1	NaN	0	0	0	0	0	1	1	1	1	1	0	0	NaN	1	NaN	1	1	0	0	0	0	0
IPILIM	0	0	0	0	0	NaN	1	NaN	0	0	1	1	0	0	0	0	0	0	0	0	1	1	1	1	1	1	NaN	0	0	0	0	0	1	1	1	1	1	0	0	NaN	1	NaN	1	1	0	0	0	0	0
IPILIM+PEMBROLIZ	0	0	0	0	0	NaN	1	NaN	0	0	1	1	0	0	0	0	0	0	0	0	1	1	1	1	1	1	NaN	0	0	0	0	0	1	1	1	1	1	0	0	NaN	1	NaN	1	1	0	0	0	0	0
LEN	0	0	0	0	0	0	0	0	0	0	0	0	0	0	0	0	0	0	0	0	0	0	0	0	0	0	0	0	0	0	0	0	0	0	0	0	0	0	0	0	0	0	0	0	0	0	0	0	0
POM	0	0	0	0	0	0	0	0	0	0	0	0	0	0	0	0	0	0	0	0	0	0	0	0	0	0	0	0	0	0	0	0	0	0	0	0	0	0	0	0	0	0	0	0	0	0	0	0	0
CIS	0	0	0	0	0	0	0	0	0	0	0	0	0	0	0	0	0	0	0	0	0	0	0	0	0	0	0	0	0	0	0	0	0	0	0	0	0	0	0	0	0	0	0	0	0	0	0	0	0
PRE	0	0	0	0	0	0	0	0	0	0	0	0	0	0	0	0	0	0	0	0	0	0	0	0	0	0	0	0	0	0	0	0	0	0	0	0	0	0	0	0	0	0	0	0	0	0	0	0	0
CYC	0	0	0	0	0	0	0	0	0	0	0	0	0	0	0	0	0	0	0	0	0	0	0	0	0	0	0	0	0	0	0	0	0	0	0	0	0	0	0	0	0	0	0	0	0	0	0	0	0
BEN	0	0	0	0	0	0	0	0	0	0	0	0	0	0	0	0	0	0	0	0	0	0	0	0	0	0	0	0	0	0	0	0	0	0	0	0	0	0	0	0	0	0	0	0	0	0	0	0	0
MEL	0	0	0	0	0	0	0	0	0	0	0	0	0	0	0	0	0	0	0	0	0	0	0	0	0	0	0	0	0	0	0	0	0	0	0	0	0	0	0	0	0	0	0	0	0	0	0	0	0
THA	0	0	0	0	0	0	0	0	0	0	0	0	0	0	0	0	0	0	0	0	0	0	0	0	0	0	0	0	0	0	0	0	0	0	0	0	0	0	0	0	0	0	0	0	0	0	0	0	0
OBINUTUZ	0	0	0	0	0	NaN	1	NaN	0	0	1	1	0	0	0	0	0	0	0	0	1	1	1	1	1	1	NaN	0	0	0	0	0	1	1	1	1	1	0	0	NaN	1	NaN	1	1	0	0	0	0	0
DARATUM+IPILIM	0	0	0	0	0	NaN	1	NaN	0	0	1	1	0	0	0	0	0	0	0	0	1	1	1	1	1	1	NaN	0	0	0	0	0	1	1	1	1	1	0	0	NaN	1	NaN	1	1	0	0	0	0	0
AVEL+DARATUM	0	0	0	0	0	NaN	1	NaN	0	0	1	1	0	0	0	0	0	0	0	0	1	1	1	1	1	1	NaN	0	0	0	0	0	1	1	1	1	1	0	0	NaN	1	NaN	1	1	0	0	0	0	0
DARATUM+PEMBROLIZ	0	0	0	0	0	NaN	1	NaN	0	0	1	1	0	0	0	0	0	0	0	0	1	1	1	1	1	1	NaN	0	0	0	0	0	1	1	1	1	1	0	0	NaN	1	NaN	1	1	0	0	0	0	0
DARATUM	0	0	0	0	0	NaN	1	NaN	0	0	1	1	0	0	0	0	0	0	0	0	1	1	1	1	1	1	NaN	0	0	0	0	0	1	1	1	1	1	0	0	NaN	1	NaN	1	1	0	0	0	0	0
ELOTUZ+NIVOL	0	0	0	0	0	NaN	1	NaN	0	0	1	1	0	0	0	0	0	0	0	0	1	1	1	1	1	1	NaN	0	0	0	0	0	1	1	1	1	1	0	0	NaN	1	NaN	1	1	0	0	0	0	0
ELOTUZ	0	0	0	0	0	NaN	1	NaN	0	0	1	1	0	0	0	0	0	0	0	0	1	1	1	1	1	1	NaN	0	0	0	0	0	1	1	1	1	1	0	0	NaN	1	NaN	1	1	0	0	0	0	0
ELOTUZ+IPILIM	0	0	0	0	0	NaN	1	NaN	0	0	1	1	0	0	0	0	0	0	0	0	1	1	1	1	1	1	NaN	0	0	0	0	0	1	1	1	1	1	0	0	NaN	1	NaN	1	1	0	0	0	0	0
NIVOL	0	0	0	0	0	NaN	1	NaN	0	0	1	1	0	0	0	0	0	0	0	0	1	1	1	1	1	1	NaN	0	0	0	0	0	1	1	1	1	1	0	0	NaN	1	NaN	1	1	0	0	0	0	0
PEMBROLIZ	0	0	0	0	0	NaN	1	NaN	0	0	1	1	0	0	0	0	0	0	0	0	1	1	1	1	1	1	NaN	0	0	0	0	0	1	1	1	1	1	0	0	NaN	1	NaN	1	1	0	0	0	0	0
ELOTUZ+PEMBROLIZ	0	0	0	0	0	NaN	1	NaN	0	0	1	1	0	0	0	0	0	0	0	0	1	1	1	1	1	1	NaN	0	0	0	0	0	1	1	1	1	1	0	0	NaN	1	NaN	1	1	0	0	0	0	0
AVEL+ELOTUZ	0	0	0	0	0	NaN	1	NaN	0	0	1	1	0	0	0	0	0	0	0	0	1	1	1	1	1	1	NaN	0	0	0	0	0	1	1	1	1	1	0	0	NaN	1	NaN	1	1	0	0	0	0	0
DEX+LEN+PEMBROLIZ	0	0	0	0	0	2	2	2	0	0	2	2	0	0	0	0	0	0	0	0	2	2	2	2	2	2	2	0	0	0	0	0	2	2	2	2	2	0	0	2	2	2	2	2	0	0	0	0	0
DEX+POM	0	0	0	0	0	2	2	2	0	0	2	2	0	0	0	0	0	0	0	0	2	2	2	2	2	2	2	0	0	0	0	0	2	2	2	2	2	0	0	2	2	2	2	2	0	0	0	0	0
DEX+THA	0	0	0	0	0	2	2	2	0	0	2	2	0	0	0	0	0	0	0	0	2	2	2	2	2	2	2	0	0	0	0	0	2	2	2	2	2	0	0	2	2	2	2	2	0	0	0	0	0
DEX+POM+ELOTUZ	0	0	0	0	0	2	2	2	0	0	2	2	0	0	0	0	0	0	0	0	2	2	2	2	2	2	2	0	0	0	0	0	2	2	2	2	2	0	0	2	2	2	2	2	0	0	0	0	0
PAN	0	0	0	0	0	0	0	0	0	0	0	0	0	0	0	0	0	0	0	0	0	0	0	0	0	0	0	0	0	0	0	0	0	0	0	0	0	0	0	0	0	0	0	0	0	0	0	0	0
DEX+LEN+ELOTUZ	0	0	0	0	0	NaN	1	NaN	0	0	1	1	0	0	0	0	0	0	0	0	1	1	1	1	1	1	NaN	0	0	0	0	0	1	1	1	1	1	0	0	NaN	1	NaN	1	1	0	0	0	0	0
DEX+LEN	0	0	0	0	0	NaN	1	NaN	0	0	1	1	0	0	0	0	0	0	0	0	1	1	1	1	1	1	NaN	0	0	0	0	0	1	1	1	1	1	0	0	NaN	1	NaN	1	1	0	0	0	0	0
[truncated: 52 more columns]
