# Supplementary material for: Ex vivo drug response heterogeneity reveals personalized therapeutic strategies for patients with multiple myeloma
Source: Nat Cancer. 2023 Apr 20;4(5):734–53. doi: 10.1038/s43018-023-00544-9 (PMC10212768; doi:10.1038/s43018-023-00544-9)
Supplement: Source Data Fig. 6 — Statistical Source Data for Fig. 6. [file 43018_2023_544_MOESM7_ESM.xlsx]

## Sheet: 6a
RankNr	GeneID	signed(-log10)Pvalue	Spearman's Rho	P-value
1	ANKRD13A	-4.23176	-0.448284	5.86465e-05
2	DDX19A	-3.04736	-0.375647	0.000896689
3	MON2	-2.82044	-0.359672	0.00151204
4	IPO11	-2.53284	-0.338346	0.00293199
5	DEPTOR	-2.53024	-0.400661	0.00294959
6	UTP18	-2.39249	-0.327409	0.00405048
7	ANO6	-2.33632	-0.322925	0.00460981
8	PNN	-2.28999	-0.31918	0.00512874
9	TSPY2|TSPY3|TSPY4|TSPY8|TSPY10|TSPY1	-2.24952	-0.315871	0.00562959
10	PTGR2	-2.23989	-0.315079	0.00575589
11	TBCC	-2.20323	-0.312044	0.00626286
12	SENP3	-2.19403	-0.311278	0.00639683
13	SCO2	-2.15489	-0.307997	0.00700016
14	C1QB	-2.12906	-0.306771	0.00742915
15	ARID1A	-2.06371	-0.301223	0.00863557
16	SAA4	-2.06355	-0.300205	0.00863865
17	SLC44A1	-2.00984	-0.29553	0.00977601
18	RHAG	-1.96918	-0.314467	0.0107353
19	UNIPROT:Q06330	-1.9283	-0.289388	0.0117951
20	RARRES2	-1.92697	-0.288175	0.0118313
21	DMTN	-1.85112	-0.281285	0.014089
22	NFYC	-1.84131	-0.280383	0.0144107
23	IGKV3D-20	-1.83509	-0.301617	0.0146188
24	SERPINC1	-1.8345	-0.279754	0.0146387
25	VPS45	-1.81973	-0.278387	0.0151452
26	HLA-DMB	-1.81192	-0.294876	0.0154197
27	CFH|CFHR1|CFH	-1.80444	-0.276965	0.0156879
28	FTO	-1.79448	-0.276036	0.0160518
29	MEN1	-1.78725	-0.348636	0.0163212
30	FAHD1	-1.78367	-0.275024	0.0164561
31	CRNKL1	-1.77175	-0.273903	0.0169143
32	VPS26C	-1.76855	-0.273602	0.0170391
33	IFIH1	-1.75899	-0.2727	0.0174183
34	TGFBI	-1.75524	-0.272344	0.0175697
35	CARD16	-1.75091	-0.271934	0.0177457
36	TRIP11	-1.73939	-0.270841	0.0182227
37	PTPN9	-1.73594	-0.270513	0.0183679
38	PPP2R5A	-1.72107	-0.270299	0.0190078
39	PAXBP1	-1.70423	-0.267478	0.0197591
40	MFSD1	-1.66894	-0.265292	0.0214319
41	SELP	-1.64987	-0.262201	0.022394
42	ARHGEF1	-1.64959	-0.262174	0.0224084
43	EIF2AK4	-1.64624	-0.261846	0.0225818
44	PEX19	-1.64373	-0.261599	0.0227126
45	CFD	-1.64039	-0.334937	0.0228883
46	EPM2AIP1	-1.63067	-0.260314	0.0234063
47	FBXO4	-1.61655	-0.25892	0.0241794
48	STAG1	-1.61021	-0.258291	0.0245352
49	PNKP	-1.60691	-0.257963	0.0247225
50	GIMAP4	-1.60581	-0.257854	0.0247852
51	ERG28	-1.59921	-0.257198	0.0251644
52	IRF3	-1.59209	-0.256487	0.0255808
53	FCSK	-1.59203	-0.259474	0.0255841
54	MPG	-1.59126	-0.256405	0.0256292
55	YIPF3	-1.58853	-0.256131	0.0257912
56	TYROBP	-1.58758	-0.257297	0.0258473
57	MBOAT7	-1.58361	-0.255639	0.0260849
58	TRMT11	-1.5719	-0.254463	0.0267981
59	VPS36	-1.56999	-0.254272	0.0269157
60	TMSB10	-1.55698	-0.25296	0.0277344
61	STXBP6	-1.55128	-0.253656	0.0281008
62	STX10	-1.54942	-0.252194	0.0282216
63	SNAPIN	-1.53811	-0.251046	0.0289661
64	COQ6	-1.53462	-0.25069	0.0291999
65	ACTR10	-1.5314	-0.250362	0.0294171
66	PRPF6	-1.52899	-0.250116	0.0295809
67	EVL	-1.5238	-0.250868	0.0299363
68	LSM5	-1.52055	-0.253949	0.0301611
69	AAAS	-1.52043	-0.249241	0.0301696
70	SELENOS	-1.51545	-0.250014	0.0305179
71	ARHGAP30	-1.49491	-0.246617	0.0319953
72	POLR2H	-1.49438	-0.246562	0.0320343
73	UBR1	-1.4807	-0.248101	0.03306
74	FARS2	-1.47383	-0.244429	0.0335872
75	LYSMD2	-1.46858	-0.243882	0.0339954
76	SLC27A1	-1.46648	-0.243664	0.0341599
77	PHF1	-1.46611	-0.244922	0.0341895
78	BCAT1	-1.45956	-0.244239	0.0347087
79	TRAPPC13	-1.45838	-0.242816	0.0348035
80	RRM2B	-1.45551	-0.242515	0.0350343
81	EFR3A	-1.44743	-0.241668	0.0356917
82	MYO1G	-1.44561	-0.241476	0.0358416
83	INTS11	-1.44172	-0.241066	0.0361645
84	RILP	-1.43334	-0.257489	0.0368686
85	CEBPE	-1.42361	-0.239152	0.0377039
86	FGF2	-1.42093	-0.24864	0.0379376
87	SNX18	-1.41846	-0.238606	0.0381537
88	RRAS	-1.41795	-0.238551	0.0381989
89	LYPLAL1	-1.41692	-0.238442	0.0382895
90	DEK	-1.41666	-0.238414	0.0383122
91	VAMP7	-1.40666	-0.237348	0.0392053
92	UNIPROT:Q99504	-1.39732	-0.288507	0.0400575
93	PEX11B	-1.39414	-0.236008	0.0403519
94	LZIC	-1.38981	-0.235543	0.0407562
95	GATM	-1.38828	-0.235379	0.0408997
96	POLD2	-1.38777	-0.235325	0.0409477
97	CCDC12	-1.38371	-0.234887	0.0413328
98	RAB6B	-1.38091	-0.234586	0.0415993
99	MFSD10	-1.37644	-0.23542	0.0420299
100	PLEKHA1	-1.367	-0.233083	0.0429534
101	IKBKB	-1.36423	-0.232782	0.0432286
102	MEMO1	-1.36297	-0.232645	0.0433541
103	RFLNB	-1.36196	-0.232536	0.0434548
104	LRCH4	-1.34365	-0.23054	0.0453265
105	SRSF10	-1.3404	-0.230185	0.0456667
106	RIOX2	-1.33915	-0.230048	0.0457981
107	TFRC	-1.33491	-0.229583	0.0462473
108	CLIP2	-1.33466	-0.229556	0.0462738
109	GGT5	-1.33143	-0.2292	0.0466199
110	TMBIM6	-1.32919	-0.228954	0.0468607
111	AP1G2	-1.32525	-0.229844	0.0472876
112	LRRFIP2	-1.32422	-0.228407	0.0473997
113	SUPV3L1	-1.32274	-0.228243	0.0475624
114	SFT2D3	-1.32249	-0.228216	0.0475895
115	IAH1	-1.32051	-0.227997	0.0478073
116	NAIP	-1.31957	-0.229218	0.0479101
117	MTA2	-1.31828	-0.227751	0.0480532
118	CD82	-1.30692	-0.226494	0.0493265
119	SQSTM1	-1.30667	-0.226466	0.0493545
120	STX8	-1.30643	-0.226439	0.0493825
121	FIS1	-1.29758	-0.225455	0.0503993
122	FAM118B	-1.29341	-0.22499	0.0508855
123	POLR3A	-1.29194	-0.224826	0.0510579
124	FAR1	-1.28984	-0.225917	0.0513052
125	TOM1L2	-1.28314	-0.223841	0.0521031
126	DDX49	-1.27607	-0.223049	0.0529577
127	PCCA	-1.27267	-0.222666	0.0533744
128	ARRB1	-1.2717	-0.222556	0.053494
129	DCAF1	-1.27131	-0.223841	0.0535411
130	UBP1	-1.27048	-0.22242	0.0536437
131	ATG4B	-1.27	-0.222365	0.0537037
132	ACAA1	-1.26733	-0.222064	0.0540347
133	RANGRF	-1.26677	-0.223329	0.0541045
134	SNRPC	-1.26563	-0.221873	0.0542462
135	SEPHS2	-1.26224	-0.22149	0.0546712
136	DYRK1A	-1.25524	-0.220697	0.0555602
137	HBM	-1.25307	-0.220451	0.0558385
138	NOL3	-1.24965	-0.222895	0.0562797
139	RTN2	-1.24392	-0.22074	0.0570274
140	EMG1	-1.23482	-0.218373	0.0582346
141	STRN4	-1.23315	-0.218182	0.0584595
142	RAB4A	-1.22861	-0.217662	0.0590734
143	NCBP2AS2	-1.22807	-0.223487	0.0591461
144	CIAO2A	-1.2267	-0.217444	0.0593334
145	SMC2	-1.22599	-0.218691	0.05943
146	YIF1B	-1.21837	-0.216487	0.0604822
147	GTF3C2	-1.2083	-0.218127	0.0619015
148	LEF1	-1.20772	-0.216586	0.0619845
149	CD99	-1.20723	-0.215202	0.0620533
150	MAD2L1BP	-1.20563	-0.244243	0.0622838
151	KRT5	-1.20487	-0.214928	0.0623919
152	PTX3	-1.20464	-0.214901	0.0624258
153	METTL3	-1.2018	-0.214573	0.0628342
154	DCAF13	-1.20157	-0.214545	0.0628683
155	HDAC3	-1.20062	-0.214436	0.063005
156	TPD52L2	-1.19803	-0.214135	0.0633821
157	CPD	-1.19594	-0.21522	0.0636885
158	NSMCE2	-1.19544	-0.213835	0.0637611
159	NSUN2	-1.19309	-0.213561	0.0641072
160	CA2	-1.19286	-0.213534	0.0641418
161	TMEM160	-1.19154	-0.222325	0.0643367
162	GTPBP1	-1.19121	-0.213342	0.0643851
163	CCDC9	-1.19121	-0.213342	0.0643851
164	CYTH1	-1.18934	-0.213124	0.0646641
165	COMMD1	-1.18272	-0.216617	0.0656572
166	SERPINA1	-1.1781	-0.211811	0.0663584
167	SSR2	-1.17791	-0.273019	0.0663882
168	SIPA1	-1.17717	-0.21303	0.066501
169	MAGOHB	-1.17111	-0.210991	0.0674356
170	PSMD1	-1.17065	-0.210936	0.0675079
171	GAS2	-1.16995	-0.210854	0.0676165
172	ZDHHC20	-1.16948	-0.2108	0.0676889
173	FLAD1	-1.16832	-0.210663	0.0678704
174	AHSP	-1.16623	-0.210417	0.068198
175	MGST3	-1.16553	-0.210335	0.0683074
176	BRD4	-1.16414	-0.210171	0.0685268
177	RNF40	-1.15696	-0.209323	0.0696694
178	GNPNAT1	-1.15626	-0.209241	0.0697808
179	NCDN	-1.15495	-0.210413	0.0699919
180	CAPZA1	-1.15326	-0.208886	0.0702651
181	NRAS	-1.15026	-0.20853	0.0707522
182	H1-0	-1.15026	-0.20853	0.0707522
183	STAT6	-1.14934	-0.208421	0.0709026
184	GYPC	-1.14885	-0.225437	0.070983
185	ABCC1	-1.14496	-0.207902	0.0716205
186	AK2	-1.14105	-0.207437	0.0722679
187	KYAT1	-1.1406	-0.21013	0.0723436
188	C19orf12	-1.13738	-0.206999	0.0728815
189	NT5DC2	-1.13692	-0.206945	0.0729585
190	SLC9A6	-1.13326	-0.210694	0.0735762
191	NSFL1C	-1.13326	-0.206507	0.0735767
192	ABHD11	-1.13029	-0.206152	0.0740822
193	TTC39C	-1.12796	-0.207198	0.0744794
194	CTTN	-1.12435	-0.205441	0.0751015
195	ENAH	-1.12435	-0.205441	0.0751015
196	UNIPROT:Q9Y6X8	-1.12276	-0.205249	0.0753778
197	NOC4L	-1.11873	-0.206088	0.0760806
198	TRMT1L	-1.11434	-0.204238	0.0768521
199	ERCC2	-1.11389	-0.204183	0.0769324
200	FNDC3B	-1.11366	-0.204156	0.0769726
201	SARM1	-1.11246	-0.212632	0.0771869
202	RICTOR	-1.11165	-0.205235	0.0773309
203	MT-CYB	-1.10981	-0.203691	0.0776586
204	CYB5R2	-1.10868	-0.203554	0.0778612
205	AUH	-1.10664	-0.203308	0.0782271
206	ERBIN	-1.10438	-0.203035	0.0786353
207	POR	-1.10032	-0.202543	0.0793743
208	POLR1B	-1.09739	-0.202187	0.0799114
209	TRPV2	-1.09424	-0.201805	0.0804931
210	PRPF31	-1.0911	-0.201422	0.0810782
211	BSDC1	-1.09032	-0.202646	0.081224
212	STAG2	-1.08751	-0.200984	0.0817511
213	MRPL34	-1.08659	-0.202191	0.0819243
214	TRIP4	-1.08616	-0.20082	0.0820045
215	POLR3F	-1.08594	-0.200793	0.0820468
216	YPEL5	-1.0855	-0.203436	0.0821304
217	CHUK	-1.0828	-0.20041	0.0826409
218	ALOX12	-1.07767	-0.199781	0.0836244
219	RNPS1	-1.0741	-0.199344	0.084314
220	SPN	-1.0721	-0.199098	0.0847039
221	PDS5A	-1.07143	-0.199016	0.0848342
222	ADD1	-1.07009	-0.198852	0.0850953
223	UNIPROT:Q6PJF5	-1.06453	-0.209642	0.0861936
224	NEMP1	-1.06251	-0.199232	0.0865941
225	TESC	-1.06056	-0.197676	0.0869849
226	BLOC1S3	-1.05547	-0.197047	0.0880093
227	MAGEC1	-1.04798	-0.196118	0.089541
228	VPS16	-1.0435	-0.196871	0.0904699
229	GPALPP1	-1.0427	-0.195461	0.0906349
230	DAGLB	-1.04236	-0.196728	0.0907077
231	RPP40	-1.04205	-0.195379	0.0907724
232	NFYB	-1.04007	-0.195133	0.0911858
233	ARID3A	-1.03744	-0.194805	0.0917394
234	PYURF	-1.03635	-0.194668	0.0919708
235	PPP1R9B	-1.03285	-0.194231	0.0927145
236	DHPS	-1.03176	-0.194094	0.0929479
237	CEP350	-1.03089	-0.193985	0.0931349
238	RABAC1	-1.03045	-0.19393	0.0932285
239	POTEI	-1.02892	-0.193739	0.0935568
240	ARPIN	-1.02873	-0.226247	0.0935985
241	FAAH	-1.02218	-0.192891	0.0950216
242	GNB4	-1.01935	-0.192536	0.0956413
243	S100A4	-1.01914	-0.192509	0.0956891
244	CHORDC1	-1.01589	-0.192098	0.0964082
245	USP24	-1.01177	-0.191579	0.0973253
246	PSMD10	-1.0094	-0.191278	0.0978594
247	SNTB1	-1.00897	-0.191224	0.0979568
248	SPATA20	-1.00897	-0.191224	0.0979568
249	CPSF7	-1.00745	-0.191032	0.0982981
250	CBX8	-1.00185	-0.190321	0.0995741
251	RIN3	-1.00056	-0.190157	0.0998704
252	CENPB	-0.999918	-0.190075	0.100019
253	ISOC2	-0.999704	-0.190048	0.100068
254	TCEAL3	-0.999059	-0.189966	0.100217
255	XPO7	-0.997556	-0.189774	0.100564
256	FKBP8	-0.997126	-0.18972	0.100664
257	GLOD4	-0.996483	-0.189638	0.100813
258	CORO1A	-0.994981	-0.189446	0.101162
259	CLPX	-0.993909	-0.18931	0.101412
260	ESYT1	-0.993267	-0.189228	0.101562
261	CD300A	-0.993053	-0.1892	0.101613
262	OPTN	-0.990484	-0.188872	0.102215
263	VIM	-0.989628	-0.188763	0.102417
264	ALDH16A1	-0.987491	-0.188489	0.102922
265	NAT1	-0.987278	-0.188462	0.102973
266	EXOC2	-0.987278	-0.188462	0.102973
267	BCL2L1	-0.98557	-0.188243	0.103379
268	AASS	-0.98088	-0.187642	0.104501
269	COA3	-0.978115	-0.187286	0.105168
270	VTA1	-0.977902	-0.187259	0.10522
271	DNAJC9	-0.974928	-0.186876	0.105943
272	ZNF148	-0.974504	-0.186822	0.106046
273	SULT1B1	-0.973655	-0.186712	0.106254
274	PPP4R1	-0.968148	-0.186001	0.10761
275	TNIK	-0.967936	-0.185974	0.107662
276	P2RX4	-0.964567	-0.186828	0.108501
277	GIGYF2	-0.962023	-0.185208	0.109138
278	SLC12A4	-0.959283	-0.184853	0.109829
279	NCOA5	-0.958652	-0.184771	0.109989
280	HIP1	-0.95781	-0.184662	0.110202
281	ANP32E	-0.957179	-0.18458	0.110362
282	VRK1	-0.956968	-0.184552	0.110416
283	STAB1	-0.956968	-0.184552	0.110416
284	MGME1	-0.955383	-0.185633	0.11082
285	XPC	-0.954656	-0.184252	0.111005
286	ATR	-0.954446	-0.184224	0.111059
287	STBD1	-0.954026	-0.18417	0.111167
288	BPHL	-0.953396	-0.184087	0.111328
289	SMS	-0.952766	-0.184005	0.111489
290	RBM7	-0.947736	-0.183349	0.112788
291	AUP1	-0.947108	-0.183267	0.112952
292	CPN2	-0.946364	-0.204918	0.113145
293	APEH	-0.946271	-0.183158	0.113169
294	TJP2	-0.944807	-0.182967	0.113551
295	ENPP4	-0.944807	-0.182967	0.113551
296	ADNP	-0.94418	-0.182884	0.113715
297	HLA-DRB1	-0.942509	-0.182666	0.114154
298	LRMP	-0.942124	-0.183898	0.114255
299	ILK	-0.941466	-0.182529	0.114428
300	MAP4K1	-0.941257	-0.182502	0.114483
301	ACTG1	-0.941049	-0.182474	0.114538
302	DAAM1	-0.940006	-0.182338	0.114814
303	BCAT2	-0.935216	-0.181709	0.116087
304	MAP2	-0.934385	-0.181599	0.11631
305	MAP3K5	-0.933138	-0.181435	0.116644
306	HADH	-0.931061	-0.181162	0.117203
307	RALBP1	-0.930541	-0.183621	0.117343
308	COQ3	-0.930439	-0.18108	0.117371
309	TRAPPC6B	-0.930231	-0.181053	0.117427
310	ABCF3	-0.929402	-0.180943	0.117652
311	SELENOT	-0.929195	-0.180916	0.117708
312	UNIPROT:Q9NZ09	-0.927871	-0.183265	0.118067
313	NOC3L	-0.925947	-0.181764	0.118591
314	IGHG2	-0.924846	-0.180342	0.118892
315	ERLIN2	-0.924639	-0.180314	0.118949
316	FHOD1	-0.921745	-0.179932	0.119744
317	UNIPROT:Q3SXM5	-0.921539	-0.179904	0.119801
318	KRT1	-0.920094	-0.179713	0.1202
319	NADSYN1	-0.919269	-0.179604	0.120429
320	RBBP5	-0.918856	-0.179549	0.120543
321	CD81	-0.918777	-0.182051	0.120565
322	ANAPC2	-0.91659	-0.179248	0.121174
323	SPTA1	-0.915148	-0.179057	0.121577
324	DTNBP1	-0.914531	-0.178975	0.12175
325	HLA-B	-0.913297	-0.178811	0.122096
326	FCER1G	-0.913092	-0.178783	0.122154
327	HLA-B	-0.912882	-0.183806	0.122213
328	IGLV1-44|IGLV1-47	-0.912813	-0.181251	0.122233
329	USP4	-0.909395	-0.178291	0.123198
330	CDK1	-0.908369	-0.178154	0.12349
331	PIK3CG	-0.908369	-0.178154	0.12349
332	TRMT6	-0.907139	-0.17799	0.12384
333	LAMTOR1	-0.903864	-0.177553	0.124778
334	PXK	-0.901542	-0.180982	0.125446
335	CMTR1	-0.899369	-0.176951	0.126076
336	AOC3	-0.899164	-0.176924	0.126135
337	ORC3	-0.896514	-0.176569	0.126907
338	HBA1|HBA2|HBA1|HBA2	-0.895699	-0.176459	0.127146
339	ACTN3	-0.893867	-0.176213	0.127683
340	EPB41L3	-0.890817	-0.175803	0.128583
341	ATP6V0A1	-0.890411	-0.175748	0.128703
342	MOB3A	-0.890005	-0.175694	0.128823
343	SERPINB9	-0.886759	-0.175256	0.12979
344	TMEM173	-0.884126	-0.174901	0.130579
345	QRICH1	-0.883924	-0.174874	0.13064
346	EIF1AD	-0.883487	-0.176074	0.130772
347	LILRA1	-0.882228	-0.175903	0.131151
348	PCF11	-0.881497	-0.174545	0.131372
349	PITRM1	-0.880891	-0.174463	0.131556
350	HS2ST1	-0.880486	-0.174409	0.131678
351	ARID2	-0.880346	-0.178082	0.131721
352	PPP1R8	-0.879073	-0.174217	0.132107
353	TTR	-0.877862	-0.174053	0.132476
354	MYO1C	-0.874034	-0.173534	0.133649
355	DPY19L1	-0.874034	-0.173534	0.133649
356	CORO1B	-0.873229	-0.173424	0.133897
357	MRPS28	-0.873229	-0.173424	0.133897
358	ALG10|ALG10B	-0.870615	-0.173069	0.134705
359	UBA7	-0.870214	-0.173014	0.13483
360	UNIPROT:Q96NT0	-0.868005	-0.172714	0.135517
361	WDR1	-0.867805	-0.172686	0.13558
362	ALDH2	-0.866401	-0.172495	0.136019
363	B3GLCT	-0.865737	-0.173656	0.136227
364	PIP4K2B	-0.864999	-0.172303	0.136459
365	APOBEC3C	-0.863998	-0.172167	0.136774
366	ALDH3A2	-0.863597	-0.172112	0.1369
367	PCYOX1L	-0.863597	-0.172112	0.1369
368	COX15	-0.862747	-0.18212	0.137168
369	NCEH1	-0.861797	-0.171866	0.137468
370	ETFRF1	-0.859799	-0.171593	0.138102
371	SLK	-0.859	-0.171483	0.138357
372	S100A6	-0.858002	-0.171347	0.138675
373	IGFLR1	-0.858002	-0.171347	0.138675
374	MCRIP1	-0.856806	-0.171183	0.139057
375	HLA-DRB1	-0.854552	-0.172119	0.139781
376	METTL9	-0.85342	-0.170718	0.140146
377	PDLIM5	-0.853022	-0.170663	0.140274
378	GOLGA1	-0.851033	-0.17039	0.140918
379	ITGAX	-0.850636	-0.170335	0.141047
380	JUP	-0.850437	-0.170308	0.141112
381	IRAK1	-0.849245	-0.170144	0.141499
382	ZNF598	-0.848055	-0.169979	0.141888
383	KRI1	-0.848055	-0.169979	0.141888
384	PPM1F	-0.844685	-0.169515	0.142993
385	TOMM5	-0.84231	-0.169187	0.143777
386	FDX2	-0.838951	-0.168722	0.144893
387	SERPINB8	-0.837906	-0.169815	0.145243
388	KRAS	-0.83757	-0.16853	0.145355
389	UQCC3	-0.837176	-0.168476	0.145487
390	NOL8	-0.836979	-0.168448	0.145553
391	UNIPROT:Q9NUL7	-0.835008	-0.168175	0.146215
392	GSTO1	-0.833433	-0.167956	0.146746
393	HLA-DRB1	-0.832056	-0.167765	0.147212
394	PFKP	-0.83186	-0.167738	0.147279
395	APOC3	-0.83127	-0.167656	0.147479
396	CMC4	-0.83127	-0.167656	0.147479
397	TNIP1	-0.830864	-0.196036	0.147617
398	TCN1	-0.829744	-0.168677	0.147998
399	UNIPROT:Q8WY36	-0.829699	-0.167437	0.148014
400	MTA1	-0.829306	-0.167382	0.148147
401	CAPN7	-0.82911	-0.167355	0.148214
402	DDA1	-0.82893	-0.168563	0.148276
403	RHEB	-0.828913	-0.167327	0.148281
404	UNIPROT:O43752	-0.823656	-0.196681	0.150087
405	MICU2	-0.820494	-0.166152	0.151184
406	BAG5	-0.819323	-0.165988	0.151592
407	NMNAT3	-0.817762	-0.165769	0.152138
408	ZC3H4	-0.817372	-0.165714	0.152275
409	WDR7	-0.815618	-0.165468	0.152891
410	AHNAK	-0.81445	-0.165304	0.153303
411	ABRACL	-0.813672	-0.165195	0.153578
412	AP1S2	-0.813283	-0.16514	0.153715
413	ARGLU1	-0.81095	-0.164812	0.154543
414	METAP1	-0.809591	-0.164621	0.155028
415	PAPSS2	-0.808301	-0.165661	0.155489
416	AKAP13	-0.807845	-0.164375	0.155652
417	MAP4K2	-0.807845	-0.164375	0.155652
418	ESAM	-0.807651	-0.164347	0.155722
419	RNASE2	-0.806682	-0.164211	0.15607
420	UNIPROT:P11047	-0.806682	-0.164211	0.15607
421	CES1	-0.806294	-0.164156	0.156209
422	B4GALT1	-0.805713	-0.164074	0.156418
423	MGMT	-0.805713	-0.164074	0.156418
424	C9	-0.804939	-0.163964	0.156697
425	GDI1	-0.803391	-0.163746	0.157257
426	ELL	-0.803198	-0.163718	0.157327
427	MED4	-0.802889	-0.166027	0.157438
428	TRAFD1	-0.802038	-0.163554	0.157747
429	ZFPL1	-0.801458	-0.163472	0.157958
430	UNIPROT:Q6BDS2	-0.799528	-0.163199	0.158662
431	OGFRL1	-0.798563	-0.163062	0.159015
432	BUD13	-0.797214	-0.162871	0.159509
433	KCNAB2	-0.796828	-0.162816	0.159651
434	TMEM40	-0.796058	-0.162707	0.159934
435	CREBBP	-0.795597	-0.169731	0.160104
436	CA1	-0.793557	-0.162351	0.160858
437	TPM3	-0.793364	-0.162324	0.16093
438	VIPAS39	-0.793364	-0.162324	0.16093
439	TXLNA	-0.791827	-0.162105	0.1615
440	CD97	-0.790867	-0.161969	0.161858
441	SLC4A1	-0.789524	-0.161777	0.162359
442	H1FX	-0.789332	-0.16175	0.162431
443	GBP1	-0.787415	-0.161476	0.163149
444	STK25	-0.786649	-0.161367	0.163437
445	WDR89	-0.786649	-0.161367	0.163437
446	PRKCA	-0.785692	-0.16123	0.163798
447	HBD	-0.784544	-0.161066	0.164231
448	ARMC6	-0.783014	-0.160848	0.164811
449	GTF2E2	-0.782441	-0.160766	0.165028
450	LSG1	-0.780532	-0.160492	0.165755
451	DAPP1	-0.780151	-0.160437	0.165901
452	YRDC	-0.779006	-0.160273	0.166339
453	UNIPROT:Q9Y240	-0.774006	-0.181765	0.168265
454	OXA1L	-0.773107	-0.159426	0.168614
455	FAM98A	-0.772918	-0.159398	0.168687
456	KLF12	-0.770235	-0.445455	0.169733
457	ITGAD	-0.767149	-0.165497	0.170943
458	BNIP3L	-0.765149	-0.158278	0.171732
459	ARHGEF2	-0.764393	-0.158168	0.172031
460	PLEKHF1	-0.763448	-0.158031	0.172406
461	GXYLT1	-0.76292	-0.287826	0.172615
462	RAB39B	-0.762504	-0.157895	0.172781
463	RPS6KA5	-0.761749	-0.157785	0.173081
464	KRT6A	-0.759299	-0.15743	0.174061
465	JUNB	-0.759124	-0.159689	0.174131
466	GNG12	-0.759111	-0.157403	0.174136
467	KRT14	-0.757793	-0.157211	0.174666
468	LSM14B	-0.757416	-0.157157	0.174817
469	MDP1	-0.757258	-0.160527	0.174881
470	DENND3	-0.757228	-0.157129	0.174893
471	ICAM2	-0.756476	-0.15702	0.175196
472	UNIPROT:Q96EM0	-0.753658	-0.15661	0.176337
473	RBM5	-0.751406	-0.156282	0.177253
474	BLOC1S5	-0.74972	-0.156036	0.177943
475	GP6	-0.749533	-0.156008	0.178019
476	NCBP3	-0.749346	-0.155981	0.178096
477	RCL1	-0.748664	-0.158149	0.178376
478	PLEKHF2	-0.748223	-0.155817	0.178557
479	PPP2R5D	-0.748036	-0.155789	0.178634
480	CZIB	-0.745979	-0.155489	0.179482
481	UNIPROT:Q504Q3	-0.745605	-0.155434	0.179636
482	IFIT3	-0.742806	-0.155024	0.180798
483	IGHV3-7	-0.741874	-0.154887	0.181187
484	EPHX2	-0.74057	-0.154696	0.181731
485	WNK1	-0.738523	-0.154395	0.18259
486	IGHG4	-0.737407	-0.154231	0.18306
487	INF2	-0.736508	-0.155277	0.183439
488	STRN	-0.736107	-0.15404	0.183609
489	SLC30A9	-0.734808	-0.153848	0.184159
490	MRI1	-0.734808	-0.153848	0.184159
491	FAM160B1	-0.734622	-0.153821	0.184237
492	ANKRD22	-0.734342	-0.181674	0.184356
493	TLR8	-0.73388	-0.153712	0.184552
494	UAP1L1	-0.732397	-0.153493	0.185184
495	IGLV1-51	-0.730361	-0.153192	0.186054
496	CRIP2	-0.729522	-0.184325	0.186414
497	RBBP9	-0.728512	-0.152919	0.186848
498	DCLK1	-0.728327	-0.152891	0.186928
499	UNIPROT:Q9P0M6	-0.728325	-0.156208	0.186928
500	HBG2	-0.728142	-0.152864	0.187007
501	MYL6	-0.727772	-0.152809	0.187166
502	FLNB	-0.727034	-0.1527	0.187485
503	H1-5	-0.72648	-0.152618	0.187724
504	EBAG9	-0.726295	-0.152591	0.187804
505	PPP3CB	-0.725926	-0.152536	0.187964
506	NOP16	-0.725373	-0.152454	0.188203
507	HSF1	-0.72482	-0.152372	0.188443
508	MYOF	-0.72482	-0.152372	0.188443
509	DBR1	-0.72482	-0.152372	0.188443
510	CC2D1B	-0.724082	-0.152262	0.188763
511	BOD1L1	-0.723161	-0.152126	0.189164
512	NUBPL	-0.722977	-0.152098	0.189244
513	IGKV3D-11|IGKV3-11	-0.722193	-0.155282	0.189586
514	GLUD1	-0.721872	-0.151934	0.189726
515	DIABLO	-0.721688	-0.151907	0.189807
516	LEMD3	-0.720238	-0.152859	0.190441
517	TOLLIP	-0.720217	-0.151688	0.190451
518	UNIPROT:Q86WI1	-0.719665	-0.151606	0.190693
519	FLNA	-0.719298	-0.151552	0.190855
520	UNIPROT:Q8N465	-0.718872	-0.153706	0.191042
521	DPP4	-0.718746	-0.15147	0.191097
522	CNNM3	-0.717195	-0.152404	0.191781
523	FLG	-0.716911	-0.151196	0.191906
524	HBB	-0.716727	-0.151169	0.191987
525	DOCK10	-0.716544	-0.151141	0.192069
526	PIAS1	-0.712072	-0.151636	0.194056
527	MRPL15	-0.711051	-0.150321	0.194513
528	IGKV3-20	-0.71032	-0.150212	0.194841
529	UNIPROT:Q9UIW2	-0.709407	-0.150075	0.195251
530	LYSMD3	-0.709041	-0.150021	0.195415
531	ITPA	-0.706852	-0.149692	0.196403
532	UNIPROT:Q9UNI6	-0.706852	-0.149692	0.196403
533	GNG2	-0.706488	-0.149638	0.196568
534	HECTD3	-0.705941	-0.149556	0.196815
535	KRT4	-0.703211	-0.149146	0.198057
536	ECE1	-0.702847	-0.149091	0.198222
537	CD99L2	-0.701938	-0.148954	0.198638
538	SH3BGRL	-0.701575	-0.1489	0.198804
539	WASHC5	-0.701575	-0.1489	0.198804
540	INTS4	-0.698509	-0.151672	0.200212
541	GIMAP8	-0.697583	-0.148298	0.20064
542	UFSP2	-0.696859	-0.148189	0.200975
543	TMEM192	-0.695591	-0.147997	0.201562
544	SLTM	-0.694687	-0.147861	0.201982
545	FADD	-0.69437	-0.148962	0.20213
546	PROS1	-0.694144	-0.147779	0.202235
547	UNIPROT:Q7Z614	-0.693783	-0.147724	0.202403
548	UNIPROT:B7Z8K6	-0.693437	-0.16014	0.202564
549	ARHGEF6	-0.692699	-0.14756	0.202909
550	S100A10	-0.692157	-0.147478	0.203162
551	PCCB	-0.690256	-0.148336	0.204053
552	ARFGEF3	-0.690049	-0.163506	0.204151
553	IK	-0.68927	-0.14704	0.204517
554	PIN4	-0.68927	-0.14704	0.204517
555	WDR91	-0.688577	-0.14808	0.204844
556	GMPPA	-0.686929	-0.146685	0.205623
557	C2orf88	-0.686749	-0.146658	0.205708
558	MAPRE2	-0.68621	-0.146576	0.205964
559	NT5C	-0.685311	-0.146439	0.20639
560	BRMS1	-0.684412	-0.146302	0.206818
561	MRPL14	-0.684053	-0.146247	0.206989
562	SPTLC1	-0.682258	-0.145974	0.207846
563	MYL4	-0.681361	-0.145837	0.208276
564	UNC45A	-0.679927	-0.145619	0.208965
565	TIMM23|TIMM23B	-0.679392	-0.155399	0.209222
566	TMSB4X	-0.678853	-0.145455	0.209482
567	UBIAD1	-0.678655	-0.149656	0.209578
568	VAC14	-0.6776	-0.145263	0.210087
569	COQ7	-0.677243	-0.145208	0.21026
570	PIN1	-0.675277	-0.144908	0.211214
571	CD84	-0.67492	-0.144853	0.211388
572	CYTIP	-0.674206	-0.144744	0.211736
573	EDEM3	-0.672423	-0.14447	0.212607
574	GOLM1	-0.67057	-0.153963	0.213516
575	IDI1	-0.669574	-0.144033	0.214006
576	CNOT10	-0.669218	-0.143978	0.214182
577	SCCPDH	-0.668684	-0.143896	0.214445
578	PARP10	-0.66744	-0.143705	0.21506
579	C1orf162	-0.666713	-0.149926	0.21542
580	FER	-0.666553	-0.143568	0.2155
581	RBKS	-0.66602	-0.143486	0.215765
582	RNASET2	-0.665488	-0.143404	0.216029
583	HYI	-0.664956	-0.143322	0.216294
584	GCHFR	-0.664713	-0.164785	0.216415
585	CD3E	-0.664601	-0.143267	0.216471
586	TMOD3	-0.664424	-0.14324	0.216559
587	RGS18	-0.663423	-0.144211	0.217059
588	CCDC90B	-0.66336	-0.143076	0.21709
589	KRT10	-0.663006	-0.143021	0.217267
590	PGM2	-0.662298	-0.142912	0.217622
591	PARP9	-0.66214	-0.144011	0.217701
592	GGT3P|GGT1|GGT2|GGT1	-0.660705	-0.142666	0.218421
593	TRAPPC11	-0.660528	-0.142638	0.21851
594	ASAP1	-0.659577	-0.143613	0.218989
595	APOA1	-0.657878	-0.142228	0.219848
596	CHURC1	-0.656643	-0.142037	0.220474
597	UNIPROT:Q86X10	-0.655233	-0.141818	0.221191
598	VAMP3	-0.655057	-0.141791	0.22128
599	CREG1	-0.654176	-0.141654	0.22173
600	STX18	-0.654176	-0.141654	0.22173
601	DNAJB2	-0.652769	-0.141435	0.222449
602	GYG1	-0.652417	-0.141381	0.22263
603	SERPINB1	-0.652241	-0.141353	0.22272
604	OARD1	-0.652241	-0.141353	0.22272
605	ASPH	-0.651889	-0.141299	0.2229
606	GPD2	-0.650835	-0.141135	0.223442
607	PDE3A	-0.650823	-0.142248	0.223448
608	MRPS14	-0.649777	-0.147196	0.223987
609	TCOF1	-0.64937	-0.14202	0.224197
610	HMBS	-0.649255	-0.140889	0.224257
611	EXOC5	-0.648729	-0.140807	0.224528
612	GOLGA4	-0.647326	-0.140588	0.225255
613	MANBA	-0.646275	-0.140424	0.225801
614	UPF2	-0.6461	-0.140396	0.225892
615	SZRD1	-0.6454	-0.140287	0.226256
616	CLYBL	-0.64505	-0.140232	0.226439
617	TARS2	-0.64505	-0.140232	0.226439
618	ARPC5	-0.644875	-0.140205	0.22653
619	UNIPROT:Q8IWB9	-0.64478	-0.144286	0.226579
620	FDXR	-0.643476	-0.139986	0.227261
621	WASF2	-0.643301	-0.139959	0.227352
622	AP5B1	-0.641554	-0.139686	0.228268
623	WDR18	-0.640682	-0.139549	0.228727
624	APP	-0.638242	-0.139166	0.230016
625	HMGCL	-0.637545	-0.139057	0.230385
626	LAGE3	-0.637509	-0.154542	0.230404
627	HDAC4	-0.637371	-0.139029	0.230478
628	PRUNE1	-0.636675	-0.13892	0.230847
629	PSMF1	-0.636675	-0.13892	0.230847
630	RAB3C	-0.636675	-0.13892	0.230847
631	EIF1B	-0.635836	-0.152986	0.231294
632	CTSA	-0.635284	-0.138701	0.231588
633	AGTRAP	-0.63511	-0.138674	0.231681
634	ACSF3	-0.634415	-0.138565	0.232052
635	NPC1	-0.634242	-0.138537	0.232145
636	MT-ND1	-0.633953	-0.140555	0.232299
637	NUP58	-0.633547	-0.138428	0.232516
638	FOXP1	-0.631592	-0.232622	0.233565
639	HRG	-0.630253	-0.137908	0.234287
640	ATG12	-0.628003	-0.137553	0.235503
641	GRPEL1	-0.628003	-0.137553	0.235503
642	KRT16	-0.626793	-0.137362	0.23616
643	FNBP1	-0.626275	-0.13728	0.236442
644	GNAQ	-0.626102	-0.137252	0.236536
645	PPBP	-0.625411	-0.137143	0.236913
646	C5orf24	-0.625265	-0.141134	0.236993
647	KIF13B	-0.625235	-0.138208	0.237009
648	PDCD2	-0.62431	-0.170132	0.237514
649	MARS2	-0.624031	-0.136924	0.237667
650	TP53I3	-0.622558	-0.137781	0.238474
651	LSM1	-0.62248	-0.136678	0.238517
652	SLC25A52|SLC25A51	-0.622401	-0.175301	0.238561
653	BLOC1S6	-0.62211	-0.13866	0.238721
654	ESD	-0.621963	-0.136596	0.238801
655	FBXO7	-0.619176	-0.13724	0.240339
656	SLC38A10	-0.618867	-0.136104	0.24051
657	PDE4DIP	-0.618696	-0.136077	0.240605
658	ATP5IF1	-0.61818	-0.135995	0.240891
659	BCCIP	-0.617931	-0.137041	0.241029
660	UNIPROT:Q9Y6Y0	-0.616979	-0.135803	0.241558
661	DDX20	-0.616293	-0.135694	0.24194
662	EFNB1	-0.614575	-0.137445	0.242898
663	RAP2B	-0.614065	-0.135338	0.243184
664	BRAT1	-0.613894	-0.135311	0.24328
665	HTATSF1	-0.613551	-0.135256	0.243472
666	SYAP1	-0.61338	-0.135229	0.243568
667	SP1	-0.612867	-0.135147	0.243856
668	DHCR7	-0.610815	-0.134819	0.245011
669	CMAS	-0.610473	-0.134764	0.245203
670	TPM4	-0.609449	-0.1346	0.245783
671	GOPC	-0.606721	-0.134163	0.247331
672	BAP18	-0.60621	-0.134081	0.247622
673	TDP1	-0.605359	-0.133944	0.248108
674	CWC27	-0.604508	-0.133807	0.248595
675	PNPLA8	-0.604338	-0.13378	0.248692
676	CD59	-0.603828	-0.133698	0.248984
677	ABCB7	-0.603658	-0.133671	0.249082
678	YKT6	-0.60145	-0.133315	0.250351
679	TMEM209	-0.599924	-0.133069	0.251233
680	NKRF	-0.599415	-0.132987	0.251527
681	COMMD9	-0.599077	-0.132932	0.251723
682	PLEC	-0.598399	-0.132823	0.252116
683	MYL12B	-0.598061	-0.132768	0.252313
684	SELENBP1	-0.597553	-0.132686	0.252608
685	HMGB3	-0.597214	-0.132632	0.252805
686	POLR2L	-0.596707	-0.13255	0.253101
687	ARFGEF1	-0.596707	-0.13255	0.253101
688	IRF2BPL	-0.596369	-0.132495	0.253298
689	AGPAT3	-0.595693	-0.132386	0.253692
690	BAK1	-0.594796	-0.135166	0.254216
691	NACC1	-0.59451	-0.132194	0.254384
692	OPA1	-0.59316	-0.131975	0.255176
693	TPRKB	-0.59316	-0.131975	0.255176
694	DPYD	-0.592654	-0.131893	0.255474
695	RNF170	-0.592485	-0.131866	0.255573
696	CUL4B	-0.59198	-0.131784	0.25587
697	RPAP1	-0.591306	-0.131675	0.256268
698	ZC3H7A	-0.590969	-0.13162	0.256467
699	WDFY4	-0.590295	-0.131511	0.256865
700	PATL1	-0.588781	-0.131265	0.257762
701	FNBP4	-0.588053	-0.132205	0.258195
702	UBE2G1	-0.587941	-0.131128	0.258261
703	MGST2	-0.586635	-0.132884	0.259039
704	TTC27	-0.586094	-0.130827	0.259362
705	COMMD3	-0.586094	-0.130827	0.259362
706	RAPGEF2	-0.58559	-0.130745	0.259663
707	MCM5	-0.585255	-0.13069	0.259863
708	NCAPD2	-0.583813	-0.133346	0.260728
709	CCDC88B	-0.583746	-0.130444	0.260768
710	ARSB	-0.583194	-0.131408	0.2611
711	USF1	-0.582741	-0.13028	0.261372
712	TP53RK	-0.582741	-0.13028	0.261372
713	KRT2	-0.582239	-0.130198	0.261674
714	FCAR	-0.582072	-0.130171	0.261775
715	GPR107	-0.581236	-0.130034	0.26228
716	PPP3CC	-0.579899	-0.129815	0.263088
717	INTS5	-0.57873	-0.129624	0.263797
718	ATAD2B	-0.578414	-0.161008	0.263989
719	LCMT1	-0.578396	-0.129569	0.264
720	OAT	-0.57818	-0.130583	0.264132
721	PTPRJ	-0.578062	-0.129515	0.264203
722	GIMAP1	-0.577895	-0.129487	0.264305
723	SERPINH1	-0.577395	-0.129405	0.264609
724	ATP2B1	-0.577062	-0.129351	0.264812
725	HPCAL1	-0.575396	-0.129077	0.26583
726	COQ8B	-0.574808	-0.133736	0.26619
727	DPY30	-0.57473	-0.128968	0.266238
728	MPEG1	-0.574563	-0.128941	0.26634
729	DPYSL2	-0.573898	-0.128831	0.266749
730	NIP7	-0.573898	-0.128831	0.266749
731	ZADH2	-0.573067	-0.128694	0.26726
732	ENPEP	-0.571466	-0.129474	0.268246
733	VAMP4	-0.571123	-0.129417	0.268459
734	USP34	-0.570742	-0.128312	0.268694
735	SERPINA3	-0.569581	-0.12812	0.269413
736	UTP15	-0.569581	-0.12812	0.269413
737	CD55	-0.568223	-0.133584	0.270257
738	CAPG	-0.56809	-0.127874	0.27034
739	TENT5C	-0.56809	-0.127874	0.27034
740	TMF1	-0.567427	-0.127765	0.270753
741	EXOC8	-0.565939	-0.127519	0.271682
742	WDR74	-0.565773	-0.127491	0.271786
743	BTK	-0.565443	-0.127437	0.271993
744	BRCC3	-0.563791	-0.127163	0.273029
745	GEMIN4	-0.563791	-0.127163	0.273029
746	PF4V1	-0.563461	-0.127109	0.273237
747	NOL6	-0.56342	-0.128137	0.273262
748	ELF1	-0.562258	-0.130651	0.273995
749	MED21	-0.561994	-0.144711	0.274161
750	COTL1	-0.561482	-0.126781	0.274484
751	GGPS1	-0.560988	-0.126699	0.274797
752	DNTTIP2	-0.560165	-0.126562	0.275318
753	BEND3	-0.558355	-0.126261	0.276468
754	CEP97	-0.557698	-0.126152	0.276887
755	NDRG3	-0.557698	-0.126152	0.276887
756	UNIPROT:P33897;Q9UBJ2	-0.557561	-0.128934	0.276974
757	PTPRE	-0.555728	-0.125824	0.278146
758	SP110	-0.552123	-0.125222	0.280464
759	PPP1CC	-0.55196	-0.125195	0.280569
760	GUCY1B1	-0.551305	-0.125085	0.280992
761	TCF20	-0.551305	-0.125085	0.280992
762	ANK1	-0.550325	-0.124921	0.281628
763	CBX1	-0.550325	-0.124921	0.281628
764	UNIPROT:Q9UGM6	-0.550161	-0.124894	0.281734
765	LEMD2	-0.549508	-0.124785	0.282158
766	H6PD	-0.548692	-0.124648	0.282688
767	MYO9B	-0.548039	-0.124539	0.283114
768	CYB5B	-0.54755	-0.124457	0.283433
769	RAB32	-0.547387	-0.124429	0.283539
770	DNAJB3	-0.547061	-0.124375	0.283752
771	HMGB1	-0.546898	-0.124347	0.283858
772	SWAP70	-0.544619	-0.123964	0.285352
773	ACLY	-0.544131	-0.123882	0.285673
774	ZMYND8	-0.543968	-0.123855	0.28578
775	HIST2H2AC|HIST2H2AA3|HIST2H2AA4	-0.543481	-0.123773	0.286101
776	NAA25	-0.542668	-0.123636	0.286637
777	CCDC25	-0.542181	-0.123554	0.286958
778	UNIPROT:iRT_Protein	-0.541856	-0.1235	0.287173
779	INSR	-0.541694	-0.123472	0.28728
780	NBN	-0.541207	-0.12339	0.287603
781	UNIPROT:Q9BVV7	-0.540396	-0.123254	0.28814
782	MCMBP	-0.540072	-0.123199	0.288355
783	SOD2	-0.539262	-0.123062	0.288894
784	STS	-0.538738	-0.123983	0.289242
785	GCDH	-0.538614	-0.122953	0.289325
786	GBA	-0.536996	-0.122679	0.290405
787	BCL11B	-0.536834	-0.122652	0.290513
788	EPC1	-0.536049	-0.146331	0.291039
789	EMD	-0.535057	-0.122351	0.291705
790	GP5	-0.534895	-0.122324	0.291813
791	PRIM1	-0.533927	-0.12216	0.292464
792	APPL2	-0.533558	-0.123101	0.292713
793	MRPS25	-0.532959	-0.121996	0.293117
794	GUK1	-0.532637	-0.121941	0.293334
795	UNIPROT:Q86V21	-0.532058	-0.122845	0.293726
796	SCFD2	-0.531831	-0.121805	0.293879
797	NDUFS8	-0.531509	-0.12175	0.294097
798	PPP6C	-0.530865	-0.12164	0.294534
799	ADH5	-0.530865	-0.12164	0.294534
800	CRKL	-0.530865	-0.12164	0.294534
801	GGA3	-0.530543	-0.121586	0.294752
802	PDE6D	-0.529728	-0.122447	0.295306
803	TRIM26	-0.529257	-0.121367	0.295626
804	ANKFY1	-0.529063	-0.122333	0.295758
805	ERC1	-0.528935	-0.121312	0.295845
806	FBXO22	-0.528731	-0.122276	0.295985
807	KRT9	-0.528132	-0.121176	0.296393
808	CPPED1	-0.528066	-0.122162	0.296438
809	ORC4	-0.527811	-0.121121	0.296612
810	RABGEF1	-0.525725	-0.120766	0.29804
811	MTFMT	-0.525565	-0.120738	0.29815
812	KIF3B	-0.522951	-0.122979	0.29995
813	TRIP12	-0.522843	-0.120273	0.300024
814	PTMA	-0.522204	-0.120164	0.300467
815	CLC	-0.521565	-0.120055	0.300909
816	IGKV1D-33|IGKV1-33	-0.520122	-0.127037	0.30191
817	NOP10	-0.519649	-0.119727	0.302239
818	RBMXL1	-0.519251	-0.121481	0.302516
819	MRPS26	-0.518533	-0.119535	0.303017
820	TNPO2	-0.518373	-0.119508	0.303128
821	LARP4B	-0.518373	-0.119508	0.303128
822	PTPN7	-0.518055	-0.119453	0.303351
823	CNTN1	-0.51694	-0.119262	0.304131
824	HMCES	-0.515985	-0.119098	0.3048
825	PIK3CA	-0.515351	-0.15814	0.305245
826	UHRF1	-0.514237	-0.118797	0.30603
827	UBE2R2	-0.513919	-0.118742	0.306253
828	LTN1	-0.513601	-0.118688	0.306477
829	LMAN2L	-0.512967	-0.118578	0.306926
830	TPM1	-0.512649	-0.118524	0.30715
831	EMB	-0.512649	-0.118524	0.30715
832	UBR5	-0.511698	-0.11836	0.307824
833	QKI	-0.511698	-0.11836	0.307824
834	ELAC2	-0.511698	-0.11836	0.307824
835	SPARC	-0.510114	-0.118086	0.308949
836	UNIPROT:Q9BZW8	-0.509754	-0.122401	0.309204
837	SCFD1	-0.509322	-0.117949	0.309512
838	LTBP1	-0.508848	-0.117867	0.309851
839	MRPS35	-0.507899	-0.117703	0.310528
840	MYH10	-0.507267	-0.117594	0.31098
841	RMND1	-0.506793	-0.117512	0.31132
842	NDUFAF4	-0.506793	-0.117512	0.31132
843	RUNX1	-0.506636	-0.117485	0.311433
844	BABAM2	-0.506004	-0.117375	0.311886
845	BTN3A3	-0.505689	-0.117321	0.312113
846	C4A	-0.505531	-0.117293	0.312226
847	RGP1	-0.505197	-0.118208	0.312466
848	SELL	-0.504743	-0.117157	0.312793
849	LST1	-0.50427	-0.117075	0.313134
850	GABARAPL2	-0.503731	-0.117952	0.313523
851	CFAP298	-0.503496	-0.118726	0.313692
852	MAOA	-0.502695	-0.116801	0.314271
853	NUP205	-0.502695	-0.116801	0.314271
854	NUP62	-0.502223	-0.116719	0.314613
855	TSNAX	-0.502066	-0.116692	0.314727
856	CD101	-0.501908	-0.116664	0.314841
857	OASL	-0.501594	-0.11661	0.315069
858	STK39	-0.499866	-0.116309	0.316326
859	CNOT1	-0.499505	-0.117212	0.316588
860	CASC4	-0.499081	-0.116172	0.316898
861	DUT	-0.498453	-0.116063	0.317356
862	TGFB1	-0.498297	-0.116036	0.317471
863	SPAST	-0.497513	-0.115899	0.318044
864	ORC2	-0.497451	-0.11766	0.318089
865	WDR75	-0.497451	-0.11766	0.318089
866	SNRPGP15|SNRPG	-0.494539	-0.115379	0.320229
867	RMDN1	-0.494539	-0.115379	0.320229
868	VASP	-0.494226	-0.115325	0.32046
869	H3-3A|H3-3B	-0.492664	-0.115051	0.321614
870	APOL1	-0.492508	-0.115024	0.32173
871	CIAO3	-0.492352	-0.114997	0.321846
872	UNIPROT:Q6ZTQ3	-0.49204	-0.114942	0.322077
873	HSPA13	-0.491884	-0.114915	0.322193
874	HTATIP2	-0.491884	-0.114915	0.322193
875	PLBD1	-0.490325	-0.114641	0.323351
876	SIGLEC1	-0.490292	-0.11559	0.323376
877	AHCYL1	-0.489547	-0.114504	0.323932
878	ILKAP	-0.48908	-0.114422	0.32428
879	IFI35	-0.488613	-0.11434	0.324629
880	HSPBP1	-0.487557	-0.115107	0.325419
881	ZNF318	-0.487236	-0.11505	0.32566
882	GSTZ1	-0.486273	-0.114879	0.326383
883	RSU1	-0.485952	-0.114822	0.326624
884	FCN1	-0.48473	-0.113657	0.327544
885	CNIH4	-0.484349	-0.114538	0.327832
886	ECPAS	-0.48411	-0.113548	0.328012
887	SLC7A8	-0.48411	-0.113548	0.328012
888	MOB1A	-0.483955	-0.11352	0.328129
889	AAMP	-0.4838	-0.113493	0.328246
890	HLA-DRB1	-0.483794	-0.115231	0.328251
891	RBP1	-0.483645	-0.113465	0.328363
892	TBRG4	-0.483335	-0.113411	0.328598
893	THG1L	-0.482406	-0.113247	0.329301
894	PRPF19	-0.482406	-0.113247	0.329301
895	SUOX	-0.480396	-0.112891	0.330829
896	MANF	-0.479469	-0.112727	0.331536
897	ACTB	-0.478852	-0.112618	0.332008
898	FYB1	-0.478852	-0.112618	0.332008
899	CUL2	-0.478081	-0.112481	0.332598
900	UCHL1	-0.477156	-0.112317	0.333307
901	LAIR1	-0.47686	-0.113987	0.333534
902	LGALS1	-0.476848	-0.112262	0.333543
903	JSRP1	-0.47654	-0.112208	0.33378
904	MRPS18B	-0.476232	-0.112153	0.334017
905	SCOC	-0.475357	-0.116164	0.33469
906	POLD3	-0.473924	-0.111743	0.335796
907	MAX	-0.473662	-0.112632	0.335999
908	RASSF2	-0.473156	-0.111606	0.33639
909	MRVI1	-0.472849	-0.111552	0.336628
910	AGL	-0.472389	-0.11147	0.336985
911	STXBP2	-0.471928	-0.111388	0.337343
912	GOSR2	-0.471162	-0.111251	0.337939
913	ACPP|ACP3	-0.471162	-0.111251	0.337939
914	PRG3	-0.470702	-0.111169	0.338297
915	UNC13D	-0.46963	-0.110977	0.339133
916	HPRT1	-0.469476	-0.11095	0.339253
917	ST6GAL1	-0.468711	-0.110813	0.339851
918	PLCB3	-0.467641	-0.110622	0.34069
919	EMC7	-0.466877	-0.110485	0.34129
920	RNASEH2A	-0.466266	-0.110376	0.34177
921	TP53I11	-0.465808	-0.110294	0.342131
922	INTS10	-0.464588	-0.110075	0.343093
923	NFATC2IP	-0.464435	-0.110048	0.343214
924	PFDN4	-0.464283	-0.110021	0.343334
925	PFDN6	-0.46413	-0.109993	0.343455
926	DAG1	-0.46413	-0.109993	0.343455
927	YWHAZ	-0.463826	-0.109938	0.343696
928	GNPDA2	-0.463673	-0.109911	0.343816
929	FLOT2	-0.463064	-0.109802	0.344299
930	PFKL	-0.462912	-0.109774	0.34442
931	SLC27A3	-0.462786	-0.11144	0.34452
932	DUS1L	-0.462607	-0.10972	0.344661
933	MTCH1	-0.462303	-0.109665	0.344903
934	REPS1	-0.461999	-0.10961	0.345145
935	COMMD8	-0.461847	-0.109583	0.345266
936	SPG21	-0.461086	-0.109446	0.345871
937	NRDC	-0.460934	-0.109419	0.345992
938	HEBP2	-0.460631	-0.109364	0.346234
939	BMS1	-0.459719	-0.1092	0.346961
940	NUDT1	-0.457899	-0.108872	0.348418
941	ADAM17	-0.456687	-0.108653	0.349392
942	DMAC2	-0.456136	-0.110226	0.349835
943	IRF1|IRF2	-0.456081	-0.108544	0.34988
944	CD36	-0.456081	-0.108544	0.34988
945	CAVIN2	-0.455476	-0.108435	0.350368
946	ACADM	-0.455022	-0.108353	0.350734
947	SLC38A5	-0.454871	-0.108325	0.350856
948	CRYL1	-0.454418	-0.108243	0.351223
949	TRIQK	-0.454115	-0.108189	0.351467
950	ALPL	-0.453964	-0.108161	0.351589
951	RAB10	-0.452605	-0.107915	0.352691
952	EHD4	-0.452304	-0.107861	0.352936
953	NECAP1	-0.451939	-0.109456	0.353233
954	MRNIP	-0.451764	-0.141634	0.353375
955	WDR5	-0.451399	-0.107697	0.353672
956	CMC1	-0.450796	-0.107587	0.354163
957	COG3	-0.450646	-0.10756	0.354286
958	GALT	-0.449893	-0.107423	0.354901
959	TMED8	-0.448088	-0.107095	0.356379
960	PSMD2	-0.448065	-0.107994	0.356398
961	ACYP1	-0.447937	-0.107068	0.356503
962	FITM2	-0.447937	-0.107068	0.356503
963	UNIPROT:Q9H1A4	-0.447787	-0.10704	0.356626
964	PECR	-0.447186	-0.106931	0.35712
965	ANXA11	-0.446436	-0.106794	0.357738
966	CNRIP1	-0.445665	-0.140184	0.358373
967	ORMDL2|ORMDL1	-0.445485	-0.110597	0.358522
968	FDPS	-0.444786	-0.106494	0.359099
969	UNIPROT:Q96JP5	-0.444711	-0.108123	0.359161
970	FCGR2B	-0.444636	-0.106466	0.359223
971	IGHA2	-0.444486	-0.106439	0.359347
972	RNH1	-0.444336	-0.106411	0.359471
973	TRIM33	-0.443438	-0.106247	0.360215
974	RNF181	-0.443288	-0.10622	0.360339
975	CTNND1	-0.443101	-0.118128	0.360495
976	HACD2	-0.442241	-0.106029	0.361209
977	DHX8	-0.440747	-0.105755	0.362454
978	UNIPROT:P48651	-0.440522	-0.166422	0.362642
979	MFN2	-0.439403	-0.105509	0.363577
980	NUP160	-0.439254	-0.105482	0.363702
981	GATC	-0.438807	-0.1054	0.364077
982	GPN1	-0.438807	-0.1054	0.364077
983	SLC1A4	-0.438658	-0.105373	0.364202
984	RDH13	-0.438658	-0.105373	0.364202
985	C4BPA	-0.437615	-0.105181	0.365077
986	LGALS3BP	-0.437554	-0.10606	0.365129
987	GOLT1B	-0.437369	-0.109859	0.365284
988	TRMT5	-0.436871	-0.105044	0.365704
989	RTN4	-0.436573	-0.10499	0.365954
990	ASS1	-0.434195	-0.104552	0.367964
991	DUS3L	-0.433898	-0.104498	0.368215
992	UNIPROT:O94966	-0.433453	-0.104416	0.368593
993	SEPTIN5	-0.433453	-0.104416	0.368593
994	TSPAN33	-0.433357	-0.109089	0.368674
995	WDR81	-0.433008	-0.104334	0.368971
996	SPTBN2	-0.432711	-0.104279	0.369223
997	SLC12A9	-0.432711	-0.104279	0.369223
998	HLA-DQB1	-0.432415	-0.104224	0.369475
999	MPP1	-0.431822	-0.104115	0.36998
1000	ATE1	-0.431674	-0.104087	0.370106
1001	HK1	-0.431526	-0.10406	0.370232
1002	CAV1	-0.431378	-0.104033	0.370359
1003	DENND1C	-0.431263	-0.104893	0.370456
1004	RAP1A	-0.429898	-0.103759	0.371623
1005	PPP6R1	-0.429898	-0.103759	0.371623
1006	FAM172A	-0.429734	-0.104609	0.371763
1007	RP2	-0.429011	-0.103595	0.372383
1008	NDE1	-0.429011	-0.103595	0.372383
1009	IGHG3	-0.427977	-0.103404	0.37327
1010	KNG1	-0.426944	-0.103213	0.374159
1011	RBM22	-0.426944	-0.103213	0.374159
1012	TMLHE	-0.426683	-0.10404	0.374384
1013	FCHSD1	-0.426115	-0.106908	0.374874
1014	RFC2	-0.425911	-0.103021	0.375049
1015	MSH2	-0.425911	-0.103021	0.375049
1016	ANPEP	-0.425028	-0.102857	0.375813
1017	RABGGTB	-0.425028	-0.102857	0.375813
1018	TACO1	-0.425028	-0.102857	0.375813
1019	HK2	-0.42488	-0.10283	0.375941
1020	DHRS4	-0.42488	-0.10283	0.375941
1021	EDC4	-0.424733	-0.102802	0.376068
1022	RBSN	-0.424439	-0.102748	0.376323
1023	MYO1E	-0.424292	-0.10272	0.376451
1024	ZNRF2	-0.424292	-0.10272	0.376451
1025	CHMP4B	-0.423703	-0.102611	0.376961
1026	MTOR	-0.423115	-0.102502	0.377472
1027	TOR1A	-0.422968	-0.102474	0.3776
1028	GSPT2	-0.422122	-0.103186	0.378336
1029	GOLGA7	-0.421646	-0.102228	0.378751
1030	PDCL	-0.421352	-0.102174	0.379007
1031	VAPB	-0.421206	-0.102146	0.379135
1032	ITGB1	-0.421059	-0.102119	0.379264
1033	MRPL44	-0.420766	-0.102064	0.37952
1034	APOA4	-0.420326	-0.101982	0.379905
1035	FN3KRP	-0.420326	-0.101982	0.379905
1036	SLIRP	-0.420179	-0.101955	0.380033
1037	NXF1	-0.419446	-0.101818	0.380675
1038	DPAGT1	-0.4193	-0.101791	0.380803
1039	AMDHD2	-0.419007	-0.101736	0.38106
1040	DCAF16	-0.418809	-0.107875	0.381233
1041	ASCC3	-0.417836	-0.101517	0.382089
1042	EPS15L1	-0.417836	-0.101517	0.382089
1043	CTSW	-0.417543	-0.101463	0.382346
1044	C1R	-0.417251	-0.101408	0.382604
1045	SELENOF	-0.417104	-0.101381	0.382733
1046	EHMT2	-0.416958	-0.101353	0.382862
1047	DNAJC2	-0.416958	-0.101353	0.382862
1048	ASXL2	-0.416848	-0.14564	0.382959
1049	ITPR1	-0.416812	-0.101326	0.38299
1050	RRP1B	-0.416666	-0.101299	0.383119
1051	RBM6	-0.41652	-0.101271	0.383248
1052	SRGAP2|SRGAP2C|SRGAP2B	-0.415789	-0.101135	0.383893
1053	MYH9	-0.415643	-0.101107	0.384022
1054	EML3	-0.415206	-0.101025	0.38441
1055	TYMS	-0.414768	-0.100943	0.384797
1056	NAGA	-0.414476	-0.100889	0.385056
1057	NADK	-0.414039	-0.100807	0.385444
1058	SIN3A	-0.412304	-0.101337	0.386987
1059	POLDIP2	-0.412145	-0.100451	0.387128
1060	ASPSCR1	-0.411999	-0.100424	0.387258
1061	DHRS1	-0.411854	-0.100396	0.387388
1062	EPB41	-0.411709	-0.100369	0.387518
1063	SMARCD2	-0.410255	-0.100096	0.388817
1064	UNIPROT:Q687X5	-0.410155	-0.106157	0.388906
1065	SSNA1	-0.409819	-0.100014	0.389207
1066	GLRX5	-0.409674	-0.0999863	0.389338
1067	ZNF512	-0.407933	-0.0996582	0.390901
1068	BRK1	-0.407498	-0.0995762	0.391293
1069	ALDH4A1	-0.407063	-0.0994942	0.391685
1070	MPHOSPH8	-0.406774	-0.0994395	0.391946
1071	SMU1	-0.406484	-0.0993848	0.392208
1072	STK11IP	-0.406194	-0.0993301	0.392469
1073	TIMM10	-0.40605	-0.0993028	0.3926
1074	DPF2	-0.40576	-0.0992481	0.392862
1075	NOL11	-0.40539	-0.100718	0.393197
1076	RBM17	-0.405326	-0.0991661	0.393254
1077	STK38L	-0.405182	-0.0991388	0.393385
1078	NCK2	-0.403881	-0.0988927	0.394565
1079	RAP1B	-0.403448	-0.0988107	0.394959
1080	IGHD	-0.403028	-0.103946	0.395341
1081	GOLGA3	-0.402726	-0.098674	0.395616
1082	SELENOP	-0.402438	-0.0986193	0.395879
1083	ATP6V1G1	-0.402294	-0.0985919	0.39601
1084	KCTD12	-0.402005	-0.0985373	0.396273
1085	HECTD4	-0.401573	-0.0984552	0.396668
1086	UROS	-0.401429	-0.0984279	0.3968
1087	ECHDC3	-0.401285	-0.0984005	0.396931
1088	GOLGA5	-0.400708	-0.0982912	0.397458
1089	NRF1	-0.400421	-0.0982365	0.397722
1090	PTPN18	-0.399599	-0.0989189	0.398475
1091	PARN	-0.399126	-0.0979904	0.398909
1092	HSD17B11	-0.399126	-0.0979904	0.398909
1093	MRPL40	-0.398838	-0.0979357	0.399174
1094	PPIL1	-0.398838	-0.0979357	0.399174
1095	AK1	-0.398694	-0.0979084	0.399306
1096	NUP188	-0.398263	-0.0978264	0.399702
1097	ATL1	-0.39812	-0.097799	0.399835
1098	PAGE5	-0.397832	-0.0977444	0.400099
1099	KMT2A	-0.397545	-0.0976897	0.400364
1100	UNIPROT:P52735	-0.39668	-0.105062	0.401162
1101	CLEC5A	-0.396665	-0.111338	0.401176
1102	FBN1	-0.396254	-0.0974436	0.401556
1103	RAP1GDS1	-0.395537	-0.0973069	0.402219
1104	SELPLG	-0.395537	-0.0973069	0.402219
1105	CALML3	-0.39508	-0.100135	0.402643
1106	RBM47	-0.393962	-0.0970062	0.403681
1107	PRRC2B	-0.393676	-0.0969515	0.403947
1108	BST1	-0.392961	-0.0968148	0.404612
1109	MRPL21	-0.392455	-0.116755	0.405084
1110	SLC2A1	-0.392246	-0.0966781	0.405279
1111	GAS7	-0.391818	-0.096596	0.405679
1112	TUBGCP2	-0.390819	-0.0964046	0.406613
1113	RAB7A	-0.390106	-0.0962679	0.407281
1114	TAB1	-0.389963	-0.0962406	0.407415
1115	PELO	-0.389108	-0.0960766	0.408218
1116	PXN	-0.388966	-0.0960492	0.408352
1117	OMA1	-0.388681	-0.0959945	0.40862
1118	PIGS	-0.388396	-0.0959398	0.408887
1119	HTT	-0.38669	-0.0956118	0.410497
1120	LAP3	-0.386547	-0.0955844	0.410632
1121	GGA1	-0.386121	-0.0955024	0.411035
1122	SEC24B	-0.385553	-0.095393	0.411573
1123	IGHA1	-0.385553	-0.095393	0.411573
1124	PTEN	-0.385553	-0.095393	0.411573
1125	APOB	-0.385284	-0.0961593	0.411828
1126	RXRB	-0.385284	-0.0961593	0.411828
1127	OGFOD3	-0.384702	-0.095229	0.41238
1128	NUP54	-0.384418	-0.0951743	0.41265
1129	CCDC86	-0.38382	-0.0958748	0.413219
1130	ARL6IP4	-0.383426	-0.0949829	0.413593
1131	ERO1B	-0.383426	-0.0949829	0.413593
1132	PDCD10	-0.383426	-0.0949829	0.413593
1133	NEK7	-0.383143	-0.0949282	0.413863
1134	NELFCD	-0.383001	-0.0949009	0.413998
1135	REPIN1	-0.382511	-0.0990814	0.414466
1136	PGGHG	-0.38247	-0.0962755	0.414505
1137	KRR1	-0.382435	-0.0947915	0.414538
1138	SNX4	-0.382152	-0.0947368	0.414809
1139	PARD3	-0.381312	-0.101889	0.415612
1140	ADPRH	-0.381304	-0.0945728	0.41562
1141	SLC25A24	-0.380738	-0.0944634	0.416161
1142	PTPRA	-0.380597	-0.0944361	0.416297
1143	DSP	-0.380173	-0.0943541	0.416703
1144	SVIP	-0.37975	-0.094272	0.41711
1145	POF1B	-0.379185	-0.0941627	0.417652
1146	AMPD2	-0.378903	-0.094108	0.417924
1147	ACTBL2	-0.378903	-0.094108	0.417924
1148	SNRPE	-0.378057	-0.093944	0.418738
1149	EMC4	-0.377836	-0.0947084	0.418951
1150	EXOSC1	-0.37693	-0.0937252	0.419826
1151	EIF2AK3	-0.37679	-0.0936979	0.419962
1152	TIGAR	-0.376508	-0.0936432	0.420235
1153	BAG1	-0.376227	-0.0935885	0.420507
1154	TUBB6	-0.376227	-0.0935885	0.420507
1155	GNAI3	-0.376086	-0.0935612	0.420643
1156	ATP6V0D1	-0.375805	-0.0935065	0.420916
1157	KHSRP	-0.375805	-0.0935065	0.420916
1158	PPFIBP2	-0.375664	-0.0934792	0.421052
1159	CAPZA2	-0.375524	-0.0934518	0.421188
1160	QSOX1	-0.375366	-0.0942248	0.421342
1161	HLA-C	-0.375241	-0.0948538	0.421463
1162	ARHGEF18	-0.374806	-0.0961155	0.421885
1163	UBE2H	-0.374641	-0.0947353	0.422046
1164	CBWD2|CBWD1	-0.373838	-0.0931237	0.422826
1165	DCXR	-0.373277	-0.0930144	0.423373
1166	RPS19BP1	-0.372842	-0.0943799	0.423797
1167	CDK7	-0.372716	-0.092905	0.42392
1168	SUMF2	-0.372295	-0.092823	0.424331
1169	SMYD5	-0.372155	-0.0927956	0.424468
1170	CMPK2	-0.371735	-0.0927136	0.424879
1171	UNIPROT:P25311	-0.371035	-0.0925769	0.425564
1172	MARCKS	-0.370895	-0.0925496	0.425702
1173	HLA-B	-0.370055	-0.0923855	0.426525
1174	GLA	-0.369357	-0.0922488	0.427212
1175	VSIR	-0.369357	-0.0922488	0.427212
1176	UNIPROT:Q8TEQ0	-0.36871	-0.0929161	0.427848
1177	A2M	-0.3681	-0.0920027	0.42845
1178	YIPF4	-0.367402	-0.091866	0.429139
1179	MICOS13	-0.367263	-0.0918387	0.429277
1180	PBX1|PBX2	-0.36687	-0.0952046	0.429665
1181	RETSAT	-0.366549	-0.0924893	0.429982
1182	WDR37	-0.36573	-0.0915379	0.430795
1183	RABEP1	-0.365173	-0.0914286	0.431347
1184	RPS4Y1	-0.364895	-0.0913739	0.431624
1185	DOK3	-0.364895	-0.0913739	0.431624
1186	RANBP3	-0.364756	-0.0913465	0.431762
1187	SHMT2	-0.364617	-0.0913192	0.4319
1188	VKORC1	-0.364617	-0.0913192	0.4319
1189	CMBL	-0.36406	-0.0912098	0.432454
1190	OXR1	-0.363921	-0.0911825	0.432592
1191	TRANK1	-0.362532	-0.0909091	0.433978
1192	RFT1	-0.361812	-0.0915505	0.434699
1193	TTC38	-0.360868	-0.090581	0.435644
1194	GHITM	-0.36073	-0.0905537	0.435783
1195	FOXN3|FOXN2	-0.360523	-0.0912945	0.43599
1196	MTX2	-0.360037	-0.090417	0.436479
1197	UNIPROT:Q53GL0	-0.359945	-0.100602	0.436572
1198	PHF8	-0.359899	-0.0903896	0.436618
1199	TUBB2A	-0.359622	-0.0903349	0.436896
1200	AHSG	-0.359483	-0.0903076	0.437035
1201	ITGB3	-0.358515	-0.0901162	0.438011
1202	ADPRHL2	-0.357134	-0.0898428	0.439406
1203	HACD4	-0.357096	-0.0906117	0.439444
1204	MRPL30	-0.356996	-0.0898154	0.439546
1205	SDCBP	-0.356858	-0.0897881	0.439686
1206	FLII	-0.356582	-0.0897334	0.439965
1207	RAP2C	-0.356444	-0.0897061	0.440105
1208	HNMT	-0.355892	-0.0895967	0.440664
1209	PAK1	-0.355616	-0.089542	0.440944
1210	BUD23	-0.355478	-0.0895147	0.441084
1211	EDEM2	-0.355478	-0.0895147	0.441084
1212	BOLA1	-0.355065	-0.0894327	0.441504
1213	NAXD	-0.354101	-0.0892413	0.442485
1214	GSN	-0.353826	-0.0891866	0.442766
1215	POLR2G	-0.353826	-0.0891866	0.442766
1216	UBA2	-0.353826	-0.0891866	0.442766
1217	RSBN1L	-0.353413	-0.0891046	0.443187
1218	ENOPH1	-0.353138	-0.0890499	0.443468
1219	MORC3	-0.352588	-0.0889405	0.444029
1220	CXXC1	-0.352588	-0.0889405	0.444029
1221	BTAF1	-0.352403	-0.0896728	0.444218
1222	PPM1A	-0.352039	-0.0888312	0.444592
1223	COX19	-0.351764	-0.0887765	0.444873
1224	NMRK1	-0.351627	-0.0887491	0.445014
1225	AGFG1	-0.350941	-0.0886124	0.445717
1226	GRK6	-0.350803	-0.0885851	0.445858
1227	RAB11B	-0.350666	-0.0885578	0.445999
1228	DARS2	-0.350666	-0.0885578	0.445999
1229	AGPAT5	-0.350666	-0.0885578	0.445999
1230	HSD17B7	-0.349433	-0.0883117	0.447268
1231	PHYKPL	-0.349433	-0.0883117	0.447268
1232	SUGT1	-0.348885	-0.0882023	0.447832
1233	NSUN5	-0.348722	-0.0889331	0.448
1234	CLINT1	-0.348474	-0.0881203	0.448256
1235	NEK9	-0.3482	-0.0880656	0.448538
1236	PARVG	-0.3482	-0.0880656	0.448538
1237	ANXA2	-0.348064	-0.0880383	0.44868
1238	HSD17B4	-0.348064	-0.0880383	0.44868
1239	EXOSC9	-0.347653	-0.0879563	0.449104
1240	CARD8	-0.347653	-0.0879563	0.449104
1241	MEF2D	-0.346287	-0.0876828	0.450519
1242	FOCAD	-0.345877	-0.0876008	0.450944
1243	SCRN3	-0.345604	-0.0875461	0.451228
1244	MAEA	-0.345604	-0.0875461	0.451228
1245	ITCH	-0.345195	-0.0874641	0.451653
1246	CHCHD1	-0.344513	-0.0873274	0.452363
1247	USP14	-0.344377	-0.0873001	0.452505
1248	EXOG	-0.343337	-0.0884561	0.453589
1249	ZFAND1	-0.343015	-0.0870267	0.453926
1250	ZBTB38	-0.342879	-0.0869993	0.454068
1251	GSTM1	-0.342471	-0.0869173	0.454495
1252	ITGAL	-0.342471	-0.0869173	0.454495
1253	RGS19	-0.34084	-0.0865892	0.456205
1254	MRPL18	-0.340704	-0.0865619	0.456348
1255	SNRPD1	-0.340433	-0.0865072	0.456633
1256	DLST	-0.340297	-0.0864798	0.456776
1257	S100A7	-0.33989	-0.0863978	0.457204
1258	RTF1	-0.338941	-0.0862064	0.458204
1259	ARHGAP4	-0.338805	-0.0861791	0.458347
1260	PDLIM7	-0.33867	-0.0861517	0.45849
1261	ZMAT2	-0.338263	-0.0860697	0.45892
1262	RIDA	-0.338128	-0.0860424	0.459063
1263	SLFN5	-0.337992	-0.086015	0.459206
1264	WASHC4	-0.337586	-0.085933	0.459636
1265	GABPA	-0.337451	-0.0859057	0.459779
1266	TLK2	-0.337045	-0.0858237	0.460209
1267	MT-ND5	-0.336607	-0.0909646	0.460674
1268	ARSA	-0.336369	-0.0856869	0.460926
1269	GTPBP3	-0.335944	-0.0863442	0.461377
1270	IRF2BP2	-0.335518	-0.0874676	0.46183
1271	SMC1A	-0.335423	-0.0854956	0.46193
1272	TBCB	-0.334614	-0.0853315	0.462793
1273	CALD1	-0.334479	-0.0853042	0.462936
1274	MED1	-0.334411	-0.0860313	0.463009
1275	DCTPP1	-0.333993	-0.0859459	0.463454
1276	UNIPROT:Q9BSV6	-0.333265	-0.0850581	0.464232
1277	STK24	-0.333265	-0.0850581	0.464232
1278	SLMAP	-0.332996	-0.0850034	0.46452
1279	FRYL	-0.332822	-0.0875297	0.464705
1280	TRAF3IP3	-0.332592	-0.0849214	0.464952
1281	DEF6	-0.332323	-0.0848667	0.46524
1282	BRD2	-0.332188	-0.0848394	0.465385
1283	ANKRD44	-0.332053	-0.084812	0.465529
1284	SURF4	-0.33165	-0.08473	0.465962
1285	F13A1	-0.330978	-0.0845933	0.466684
1286	PDLIM1	-0.330574	-0.0845113	0.467117
1287	NPTN	-0.330171	-0.0844293	0.467551
1288	SPRYD4	-0.329366	-0.0842652	0.468419
1289	MED10	-0.329276	-0.0880588	0.468515
1290	APOA2	-0.328829	-0.0841558	0.468998
1291	GAK	-0.328695	-0.0841285	0.469142
1292	PRDX3	-0.328695	-0.0841285	0.469142
1293	DHFR	-0.328626	-0.085435	0.469218
1294	COA6	-0.327891	-0.0839645	0.470012
1295	FN3K	-0.327891	-0.0839645	0.470012
1296	CENPE	-0.327757	-0.0839371	0.470157
1297	BPI	-0.327623	-0.0839098	0.470302
1298	CD6	-0.327334	-0.0845804	0.470615
1299	DHRS7B	-0.327196	-0.0845519	0.470765
1300	BCKDK	-0.326954	-0.0837731	0.471028
1301	PPIH	-0.326686	-0.0837184	0.471318
1302	LARS2	-0.326151	-0.083609	0.471899
1303	DGKA	-0.326017	-0.0835817	0.472044
1304	UNIPROT:Q96DF8	-0.325883	-0.0835543	0.47219
1305	ARID4B	-0.32575	-0.083527	0.472335
1306	HLA-B	-0.325697	-0.0914377	0.472392
1307	H2AFX	-0.325288	-0.0913462	0.472838
1308	SLC36A1	-0.325053	-0.0987734	0.473093
1309	SEPTIN9	-0.324948	-0.083363	0.473208
1310	CCNY	-0.324414	-0.0832536	0.47379
1311	LASP1	-0.324014	-0.0831716	0.474227
1312	GOT1	-0.32388	-0.0831442	0.474373
1313	ERP29	-0.323747	-0.0831169	0.474519
1314	GSS	-0.323747	-0.0831169	0.474519
1315	THUMPD3	-0.322281	-0.0828161	0.476123
1316	CYBA	-0.322147	-0.0827888	0.476269
1317	NLRC5	-0.321959	-0.0834708	0.476476
1318	RBM45	-0.321482	-0.0826521	0.477
1319	DERA	-0.321349	-0.0826247	0.477146
1320	UGP2	-0.321083	-0.0825701	0.477438
1321	SLC38A9	-0.320284	-0.108432	0.478318
1322	SLC2A3	-0.320152	-0.0823787	0.478463
1323	PCNT	-0.319621	-0.0822693	0.479048
1324	TLN1	-0.319089	-0.0821599	0.479635
1325	CBLB	-0.31894	-0.082845	0.4798
1326	GOT2	-0.318691	-0.0820779	0.480075
1327	TRAC	-0.318559	-0.0820506	0.480221
1328	NELFE	-0.318559	-0.0820506	0.480221
1329	NFKB2	-0.318161	-0.0819686	0.480661
1330	ASPRV1	-0.317705	-0.0943431	0.481166
1331	HSPA1L	-0.317671	-0.0855743	0.481203
1332	FCGR3A	-0.317233	-0.0817772	0.481689
1333	HSP90AA4P	-0.316306	-0.0815858	0.482718
1334	APCS	-0.315909	-0.0815038	0.48316
1335	PSMB5	-0.31538	-0.0813944	0.483749
1336	ACAD9	-0.314323	-0.0811757	0.484928
1337	TBC1D2B	-0.314323	-0.0811757	0.484928
1338	DIP2A|DIP2B	-0.314231	-0.0836067	0.485031
1339	CARD19	-0.314059	-0.081121	0.485223
1340	DYSF	-0.313927	-0.0810936	0.48537
1341	SPOUT1	-0.313531	-0.0810116	0.485813
1342	ARHGAP26	-0.313531	-0.0810116	0.485813
1343	POLB	-0.313399	-0.0809843	0.48596
1344	TCL1A	-0.313399	-0.0809843	0.48596
1345	APOD	-0.312608	-0.0808202	0.486847
1346	NUDT19	-0.312523	-0.0815078	0.486942
1347	CRTC2	-0.312309	-0.0820289	0.487182
1348	TIAL1	-0.312212	-0.0807382	0.48729
1349	RCOR3	-0.311027	-0.0804921	0.488622
1350	DNAAF5	-0.310764	-0.0804375	0.488918
1351	ANKRD30B	-0.31037	-0.0803554	0.489362
1352	UNIPROT:Q8IX04	-0.310213	-0.0810242	0.489539
1353	HDHD5	-0.309318	-0.0801367	0.490548
1354	RAD50	-0.308924	-0.0800547	0.490993
1355	UBE2O	-0.308924	-0.0800547	0.490993
1356	SH2D1A	-0.308793	-0.0800273	0.491142
1357	CPSF4	-0.308399	-0.0799453	0.491587
1358	BASP1	-0.308268	-0.079918	0.491736
1359	NCSTN	-0.307743	-0.0798086	0.49233
1360	SMARCD1	-0.307481	-0.0797539	0.492628
1361	NOC2L	-0.30735	-0.0797266	0.492776
1362	TRIM65	-0.307286	-0.0858992	0.492849
1363	CDC73	-0.307219	-0.0796992	0.492925
1364	DNASE2	-0.307088	-0.0796719	0.493074
1365	SLC3A2	-0.307088	-0.0796719	0.493074
1366	ATP5ME	-0.307088	-0.0796719	0.493074
1367	EPB42	-0.30604	-0.0794532	0.494265
1368	CD3D	-0.306015	-0.0801422	0.494294
1369	YWHAB	-0.305386	-0.0793165	0.49501
1370	ARL8B	-0.305255	-0.0792891	0.495159
1371	LPGAT1	-0.304788	-0.139829	0.495692
1372	SRGN	-0.304732	-0.0791798	0.495756
1373	INTS14	-0.30453	-0.0798293	0.495987
1374	UQCC1	-0.303949	-0.0790157	0.496651
1375	RAC1	-0.303426	-0.0789064	0.497249
1376	HOOK1	-0.303296	-0.078879	0.497398
1377	ATL2	-0.303165	-0.0788517	0.497548
1378	PGLS	-0.302904	-0.078797	0.497847
1379	MYL12A	-0.302802	-0.0951459	0.497965
1380	ESYT2	-0.302774	-0.0787697	0.497996
1381	RB1	-0.302383	-0.0786876	0.498445
1382	CFL1	-0.302122	-0.0786329	0.498744
1383	EIF1AX	-0.301731	-0.0785509	0.499193
1384	ARRB2	-0.301341	-0.0784689	0.499643
1385	TBC1D17	-0.301341	-0.0784689	0.499643
1386	EFHD2	-0.30108	-0.0784142	0.499942
1387	TRIM56	-0.30095	-0.0783869	0.500092
1388	SRPK1	-0.30056	-0.0783049	0.500542
1389	CCPG1	-0.30043	-0.0782775	0.500692
1390	RRP1	-0.299519	-0.0780861	0.501742
1391	STRN3	-0.297832	-0.0777307	0.503696
1392	FLOT1	-0.297543	-0.0783499	0.50403
1393	OTUD6B	-0.297313	-0.0776213	0.504298
1394	SIRPG	-0.297032	-0.10863	0.504624
1395	MRPL33	-0.296924	-0.0775393	0.504749
1396	PAG1	-0.296924	-0.0775393	0.504749
1397	VPS37B	-0.296795	-0.077512	0.5049
1398	ACBD6	-0.296597	-0.0798122	0.505129
1399	ANKRD28	-0.295759	-0.0772932	0.506106
1400	VNN2	-0.295759	-0.0772932	0.506106
1401	KMO	-0.295371	-0.0772112	0.506558
1402	S100B	-0.295371	-0.0772112	0.506558
1403	GLB1	-0.295241	-0.0771839	0.506709
1404	RNASEL	-0.295033	-0.0783562	0.506952
1405	TRIAP1	-0.294983	-0.0771292	0.507011
1406	TTLL12	-0.294724	-0.0770745	0.507313
1407	TRAT1	-0.294724	-0.0770745	0.507313
1408	CSE1L	-0.294466	-0.0770198	0.507615
1409	STK17B	-0.294336	-0.0769925	0.507766
1410	MBD2	-0.294336	-0.0769925	0.507766
1411	C8A	-0.294207	-0.0769651	0.507917
1412	ACOT9	-0.294207	-0.0769651	0.507917
1413	UNIPROT:O75554	-0.293965	-0.0810011	0.508201
1414	ATF7IP	-0.29369	-0.0768558	0.508522
1415	LMF1	-0.293432	-0.0768011	0.508824
1416	UBASH3A	-0.293111	-0.0840201	0.509201
1417	PDK2	-0.292658	-0.076637	0.509732
1418	DHX29	-0.292658	-0.076637	0.509732
1419	SIGLEC5|SIGLEC14	-0.292611	-0.078944	0.509788
1420	MAK16	-0.292472	-0.0772688	0.509951
1421	FCRLA	-0.292206	-0.0772119	0.510263
1422	DCAF8	-0.291241	-0.0763363	0.511398
1423	TATDN3	-0.291009	-0.0769559	0.511671
1424	MVB12A	-0.290983	-0.0762816	0.511702
1425	EHHADH	-0.290854	-0.0762543	0.511853
1426	TUBB1	-0.290854	-0.0762543	0.511853
1427	TRAF2	-0.290726	-0.0762269	0.512005
1428	CFL2	-0.290726	-0.0762269	0.512005
1429	RPL26L1	-0.290454	-0.082736	0.512325
1430	PLA2G15	-0.289825	-0.0760355	0.513068
1431	SLC31A1	-0.289669	-0.0783009	0.513253
1432	DCD	-0.289568	-0.0759809	0.513371
1433	NSDHL	-0.289568	-0.0759809	0.513371
1434	GZMM	-0.289183	-0.0758988	0.513827
1435	IRAK4	-0.289054	-0.0758715	0.513979
1436	MYO18A	-0.287899	-0.0756254	0.515348
1437	TYMP	-0.28713	-0.0754614	0.516262
1438	TREX1	-0.28713	-0.0754614	0.516262
1439	IARS2	-0.286361	-0.0752973	0.517177
1440	GP1BB	-0.286233	-0.07527	0.517329
1441	DIMT1	-0.285977	-0.0752153	0.517634
1442	RAB9A	-0.285849	-0.075188	0.517787
1443	CTSL	-0.285209	-0.0750513	0.51855
1444	TBL1XR1	-0.285209	-0.0750513	0.51855
1445	DLAT	-0.284954	-0.0749966	0.518856
1446	AP2A2	-0.284826	-0.0749692	0.519008
1447	APPL1	-0.284698	-0.0749419	0.519161
1448	TPP1	-0.284442	-0.0748872	0.519467
1449	GTPBP2	-0.284059	-0.0748052	0.519925
1450	AKAP1	-0.283995	-0.0754481	0.520002
1451	AFG3L2	-0.283676	-0.0747232	0.520384
1452	PPP6R3	-0.282783	-0.0745318	0.521456
1453	LPCAT1	-0.282783	-0.0745318	0.521456
1454	PPP2CB	-0.282547	-0.0751351	0.521739
1455	DIAPH2	-0.282528	-0.0744771	0.521762
1456	NIT2	-0.2824	-0.0744498	0.521915
1457	GAPVD1	-0.282145	-0.0743951	0.522222
1458	ANAPC7	-0.282018	-0.0743677	0.522375
1459	NUDT2	-0.281254	-0.0742037	0.523295
1460	MPP6	-0.280744	-0.0740943	0.523909
1461	RNASE6	-0.28049	-0.0740396	0.524216
1462	MEFV	-0.279981	-0.0739303	0.52483
1463	PWP1	-0.279981	-0.0739303	0.52483
1464	MAP2K2	-0.279854	-0.0739029	0.524984
1465	EP400	-0.279854	-0.0739029	0.524984
1466	MCAT	-0.279727	-0.0738756	0.525137
1467	TSPAN9	-0.27944	-0.0749796	0.525485
1468	PDP1	-0.279219	-0.0737662	0.525752
1469	ABHD14B	-0.278965	-0.0737116	0.52606
1470	MRPL43	-0.278838	-0.0736842	0.526214
1471	EXOC6	-0.278457	-0.0736022	0.526675
1472	ALDH1L2	-0.27833	-0.0735748	0.526829
1473	SNF8	-0.27833	-0.0735748	0.526829
1474	ABAT	-0.277847	-0.0751573	0.527416
1475	PREX1	-0.277823	-0.0734655	0.527445
1476	HELZ	-0.277189	-0.0733288	0.528216
1477	LAMP1	-0.277062	-0.0733014	0.52837
1478	HCN1	-0.276935	-0.0732741	0.528524
1479	POLR1D	-0.276645	-0.0738549	0.528878
1480	CPSF1	-0.276057	-0.0742392	0.529594
1481	GIMAP2	-0.276049	-0.0730827	0.529604
1482	MAGED2	-0.276049	-0.0730827	0.529604
1483	ARHGAP45	-0.275922	-0.0730554	0.529758
1484	FAM169A	-0.274773	-0.0744786	0.531162
1485	UNIPROT:Q6ZTN6	-0.274753	-0.121182	0.531187
1486	MYH14	-0.274658	-0.072782	0.531303
1487	TAMM41	-0.274556	-0.0733997	0.531427
1488	CD2	-0.274532	-0.0727546	0.531457
1489	SUMF1	-0.274303	-0.0738541	0.531737
1490	INPP1	-0.274279	-0.0726999	0.531767
1491	MIOS	-0.274279	-0.0726999	0.531767
1492	TGM2	-0.2739	-0.0726179	0.532231
1493	LYRM4	-0.273383	-0.0731437	0.532864
1494	NPEPL1	-0.273143	-0.0724539	0.533159
1495	GLTP	-0.273017	-0.0724265	0.533314
1496	FAM114A2	-0.272765	-0.0723718	0.533624
1497	ABCD3	-0.272639	-0.0723445	0.533779
1498	MPC2	-0.272472	-0.0729445	0.533983
1499	GTPBP6	-0.272386	-0.0722898	0.534089
1500	OSBPL3	-0.272367	-0.0744742	0.534113
1501	CD37	-0.272134	-0.0722351	0.534399
1502	AKR7A2	-0.272008	-0.0722078	0.534554
1503	UNIPROT:Q14142	-0.271882	-0.0721805	0.534709
1504	HDHD2	-0.271882	-0.0721805	0.534709
1505	TMX4	-0.271631	-0.0721258	0.535019
1506	NIT1	-0.271379	-0.0720711	0.53533
1507	POLR3D	-0.271127	-0.0720164	0.53564
1508	CD14	-0.271127	-0.0720164	0.53564
1509	FGB	-0.271001	-0.0719891	0.535795
1510	C2CD5	-0.270498	-0.0718797	0.536416
1511	MCUR1	-0.270372	-0.0718524	0.536572
1512	HLA-A	-0.270121	-0.0717977	0.536882
1513	RDH11	-0.270121	-0.0717977	0.536882
1514	SORT1	-0.270121	-0.0717977	0.536882
1515	SERINC1	-0.270121	-0.0717977	0.536882
1516	TAOK3	-0.26987	-0.071743	0.537193
1517	RUNX3	-0.269744	-0.0717157	0.537349
1518	TM7SF2	-0.269733	-0.0728471	0.537363
1519	PPP1CB	-0.269618	-0.0716883	0.537504
1520	TC2N	-0.269493	-0.071661	0.53766
1521	MRPL22	-0.269493	-0.071661	0.53766
1522	PLOD3	-0.269241	-0.0716063	0.537971
1523	AP3D1	-0.269116	-0.0715789	0.538126
1524	GP1BA	-0.269116	-0.0715789	0.538126
1525	KARS1	-0.26899	-0.0715516	0.538282
1526	PRPS1	-0.268614	-0.0714696	0.538749
1527	C9orf78	-0.267736	-0.0712782	0.539839
1528	ABRAXAS2	-0.267673	-0.0718919	0.539917
1529	CTSB	-0.267485	-0.0712235	0.54015
1530	DOCK9	-0.266859	-0.0710868	0.54093
1531	SNCA	-0.266609	-0.0710321	0.541242
1532	TERF2IP	-0.266609	-0.0710321	0.541242
1533	BCL2L11	-0.266483	-0.0710048	0.541398
1534	RMC1	-0.266358	-0.0709774	0.541554
1535	ECI1	-0.265983	-0.0708954	0.542022
1536	GMPPB	-0.265608	-0.0708134	0.542491
1537	OLR1	-0.265233	-0.0707314	0.542959
1538	LIMS1	-0.263984	-0.070458	0.544523
1539	SASH3	-0.263859	-0.0704306	0.54468
1540	RNF14	-0.263802	-0.0710384	0.544751
1541	TRPT1	-0.263609	-0.0703759	0.544993
1542	ARHGAP9	-0.263485	-0.0703486	0.545149
1543	F11R	-0.263485	-0.0703486	0.545149
1544	UBR4	-0.26336	-0.0703213	0.545306
1545	TAF15	-0.263193	-0.0825017	0.545516
1546	STAM2	-0.262114	-0.0700478	0.546873
1547	CYBB	-0.261865	-0.0699932	0.547186
1548	NDUFS2	-0.261367	-0.0698838	0.547814
1549	DIS3	-0.261367	-0.0698838	0.547814
1550	ECSIT	-0.260994	-0.0698018	0.548285
1551	ZFYVE19	-0.260525	-0.0713008	0.548877
1552	ECHS1	-0.260497	-0.0696924	0.548913
1553	BRD9	-0.259976	-0.0711773	0.549571
1554	AQR	-0.25913	-0.0693917	0.550642
1555	NUDT16L1	-0.258678	-0.0703887	0.551217
1556	CLNS1A	-0.258667	-0.0699004	0.55123
1557	LBP	-0.258386	-0.0692276	0.551587
1558	PMS2	-0.257644	-0.0696728	0.55253
1559	TIMMDC1	-0.256034	-0.0687081	0.554582
1560	RPIA	-0.255663	-0.0686261	0.555056
1561	HSPA14	-0.255663	-0.0686261	0.555056
1562	NUP133	-0.25554	-0.0685988	0.555214
1563	FTH1	-0.254922	-0.0684621	0.556004
1564	PSMD5	-0.254552	-0.06838	0.556478
1565	HSCB	-0.254305	-0.0683254	0.556795
1566	PRORP	-0.254263	-0.0742133	0.556849
1567	MTPN	-0.252456	-0.0679152	0.55917
1568	MEF2C	-0.252334	-0.0694496	0.559327
1569	H2AFY	-0.252333	-0.0678879	0.559328
1570	PSMB3	-0.252087	-0.0678332	0.559645
1571	ITGA5	-0.251791	-0.0693262	0.560027
1572	TRRAP	-0.251472	-0.0676965	0.560438
1573	MICAL1	-0.251226	-0.0676418	0.560756
1574	SAP130	-0.250858	-0.0675598	0.561232
1575	AGO1	-0.250858	-0.0675598	0.561232
1576	SLC25A15	-0.250735	-0.0675325	0.561391
1577	MTHFR	-0.250121	-0.0684635	0.562185
1578	SPI1	-0.249998	-0.0673684	0.562344
1579	CWF19L1	-0.249875	-0.0673411	0.562503
1580	VPS35L	-0.249757	-0.067909	0.562657
1581	ABLIM1	-0.249262	-0.0672044	0.563298
1582	TAF6	-0.248282	-0.0669856	0.564571
1583	THEM6	-0.247914	-0.0669036	0.565049
1584	RIOX1	-0.247425	-0.0667943	0.565686
1585	ARF6	-0.246935	-0.0666849	0.566324
1586	PDCD5	-0.246813	-0.0666576	0.566483
1587	CARMIL2	-0.246597	-0.0671977	0.566765
1588	NID1	-0.246569	-0.0666029	0.566802
1589	IL1RAP	-0.246007	-0.0684932	0.567536
1590	PTPRG	-0.245591	-0.0663841	0.568079
1591	ASF1A	-0.245591	-0.0663841	0.568079
1592	GTF2B	-0.244981	-0.0662474	0.568878
1593	NUCKS1	-0.244859	-0.0662201	0.569037
1594	BIN2	-0.244615	-0.0661654	0.569357
1595	UNIPROT:Q9Y287	-0.244493	-0.0661381	0.569517
1596	GZMA	-0.243884	-0.0660014	0.570317
1597	STOM	-0.243397	-0.065892	0.570957
1598	FAM107B	-0.243397	-0.065892	0.570957
1599	NSL1	-0.242571	-0.0662873	0.572043
1600	GM2A	-0.242545	-0.0657006	0.572078
1601	NAAA	-0.242423	-0.0656733	0.572238
1602	TUBA1C	-0.242423	-0.0656733	0.572238
1603	SEC63	-0.241694	-0.0655092	0.5732
1604	UNIPROT:O43426	-0.241572	-0.0654819	0.57336
1605	C5AR1	-0.241572	-0.0654819	0.57336
1606	MT-CO3	-0.241147	-0.068358	0.573922
1607	GLDC	-0.241087	-0.0653725	0.574002
1608	TBK1	-0.240844	-0.0653178	0.574323
1609	BPGM	-0.240748	-0.0709353	0.57445
1610	G6PD	-0.240601	-0.0652632	0.574644
1611	RBMX	-0.240601	-0.0652632	0.574644
1612	KLC1	-0.24048	-0.0652358	0.574805
1613	GNAI2	-0.240359	-0.0652085	0.574965
1614	DNAH9	-0.240116	-0.0651538	0.575286
1615	LAMTOR3	-0.240065	-0.0657183	0.575354
1616	BMP2K	-0.239752	-0.0650718	0.575768
1617	PAFAH1B2	-0.23951	-0.0650171	0.57609
1618	RALB	-0.239389	-0.0649897	0.576251
1619	MRPL53	-0.239389	-0.0649897	0.576251
1620	PSAP	-0.239025	-0.0649077	0.576733
1621	PSMG2	-0.238935	-0.0659163	0.576853
1622	WDR26	-0.238662	-0.0648257	0.577215
1623	FAM50A	-0.238541	-0.0647984	0.577376
1624	LRRC20	-0.238299	-0.0647437	0.577698
1625	ISYNA1	-0.237815	-0.0646343	0.578342
1626	HINT2	-0.237694	-0.064607	0.578503
1627	NCKIPSD	-0.236943	-0.0650071	0.579504
1628	MAP2K6	-0.236848	-0.0644156	0.579631
1629	CEP135	-0.236848	-0.0644156	0.579631
1630	CIB1	-0.236848	-0.0644156	0.579631
1631	SURF6	-0.236728	-0.0643882	0.579792
1632	GSKIP	-0.236486	-0.0643336	0.580115
1633	ACTN1	-0.236365	-0.0643062	0.580276
1634	DRG1	-0.236365	-0.0643062	0.580276
1635	LONP1	-0.236245	-0.0642789	0.580437
1636	SNX12	-0.2354	-0.0640875	0.581567
1637	COL6A1	-0.235325	-0.0646373	0.581668
1638	BET1	-0.235039	-0.0640055	0.582051
1639	SIRT2	-0.235039	-0.0640055	0.582051
1640	NCK1	-0.234918	-0.0639781	0.582213
1641	ATP5MPL	-0.234918	-0.0639781	0.582213
1642	FAM162A	-0.233955	-0.0637594	0.583506
1643	TXNDC11	-0.233714	-0.0637047	0.583829
1644	KPNA2	-0.23371	-0.0642674	0.583835
1645	SNX8	-0.233594	-0.0636774	0.583991
1646	TBC1D9B	-0.233474	-0.06365	0.584153
1647	ARPC5L	-0.233474	-0.06365	0.584153
1648	LYZ	-0.232993	-0.0635407	0.5848
1649	PTPRCAP	-0.232632	-0.0634586	0.585286
1650	LIN7C	-0.232392	-0.063404	0.585609
1651	COX7C	-0.232152	-0.0633493	0.585933
1652	PBRM1	-0.231912	-0.0632946	0.586257
1653	PSMC6	-0.231312	-0.0631579	0.587068
1654	ARHGAP15	-0.230952	-0.0630759	0.587554
1655	GGCT	-0.230592	-0.0629938	0.588041
1656	TXN2	-0.230472	-0.0629665	0.588203
1657	PGM2L1	-0.230233	-0.0629118	0.588528
1658	UBE2Q1	-0.230113	-0.0628845	0.58869
1659	EXOSC2	-0.229993	-0.0628571	0.588853
1660	WDR12	-0.229634	-0.0627751	0.58934
1661	IGHM	-0.229395	-0.0627204	0.589665
1662	CDC5L	-0.229155	-0.0626658	0.58999
1663	LRP1	-0.229036	-0.0626384	0.590152
1664	POLR2C	-0.228797	-0.0625837	0.590477
1665	SPTBN1	-0.228199	-0.062447	0.591291
1666	ZW10	-0.22808	-0.0624197	0.591453
1667	VCPIP1	-0.22802	-0.0629587	0.591534
1668	PDXP	-0.227404	-0.0628165	0.592374
1669	FGA	-0.227363	-0.0622556	0.59243
1670	SMARCB1	-0.226883	-0.0631322	0.593085
1671	TPT1	-0.226767	-0.0621189	0.593244
1672	APIP	-0.226409	-0.0620369	0.593733
1673	PFAS	-0.224861	-0.0616815	0.595853
1674	CMC2	-0.22485	-0.0626583	0.595868
1675	ANXA1	-0.224385	-0.0615721	0.596506
1676	POLR2B	-0.224266	-0.0615448	0.59667
1677	CGGBP1	-0.224266	-0.0615448	0.59667
1678	RFX5	-0.223434	-0.0613534	0.597814
1679	SAP30BP	-0.222861	-0.0617639	0.598603
1680	NDUFAB1	-0.222841	-0.0612167	0.598631
1681	MRPS34	-0.222616	-0.061707	0.598941
1682	RNF2	-0.222616	-0.061707	0.598941
1683	UNIPROT:Q92599	-0.222464	-0.0625386	0.599151
1684	CD9	-0.222366	-0.0611073	0.599286
1685	JAK3	-0.221773	-0.0609706	0.600104
1686	GUCY1A1	-0.221666	-0.0641944	0.600252
1687	WDFY1	-0.221418	-0.0608886	0.600596
1688	TOMM34	-0.220944	-0.0607792	0.601251
1689	CAT	-0.219879	-0.0605332	0.602727
1690	CNPY3	-0.219761	-0.0605058	0.602891
1691	TRAPPC2|TRAPPC2B	-0.219562	-0.0609957	0.603168
1692	ME1	-0.218344	-0.0601777	0.604861
1693	CCDC124	-0.218344	-0.0601777	0.604861
1694	RTF2	-0.218344	-0.0601777	0.604861
1695	RBM10	-0.218226	-0.0601504	0.605026
1696	RAB27B	-0.217979	-0.0606259	0.605371
1697	BORCS7	-0.217047	-0.059877	0.60667
1698	NAPA	-0.216576	-0.0597676	0.607329
1699	CHPF	-0.216341	-0.0597129	0.607658
1700	ARFGAP3	-0.216105	-0.0596582	0.607987
1701	VAMP5	-0.215988	-0.0596309	0.608152
1702	PSMB10	-0.21587	-0.0596036	0.608317
1703	TCP11L1	-0.215428	-0.0600284	0.608937
1704	CD68	-0.215223	-0.0617036	0.609223
1705	TECPR1	-0.21493	-0.0593848	0.609635
1706	POM121C	-0.214343	-0.0592481	0.61046
1707	DDX23	-0.214225	-0.0592208	0.610625
1708	ARL2BP	-0.213991	-0.0591661	0.610955
1709	ADAM10	-0.213873	-0.0591388	0.61112
1710	NELFA	-0.213873	-0.0591388	0.61112
1711	APOH	-0.213756	-0.0591114	0.611285
1712	PPTC7	-0.213639	-0.0590841	0.61145
1713	PRDX2	-0.213404	-0.0590294	0.611781
1714	HLA-DPB1	-0.213287	-0.0590021	0.611946
1715	FYTTD1	-0.21317	-0.0589747	0.612111
1716	AHCTF1	-0.213127	-0.0594879	0.612171
1717	SHMT1	-0.212701	-0.0588653	0.612772
1718	ACSF2	-0.211999	-0.0587013	0.613764
1719	TUBA4A	-0.211882	-0.058674	0.613929
1720	MRPS27	-0.211882	-0.058674	0.613929
1721	S100A11	-0.211531	-0.0585919	0.614426
1722	CCDC93	-0.211063	-0.0584826	0.615088
1723	COQ10B	-0.211063	-0.0584826	0.615088
1724	SCYL2	-0.210351	-0.0588336	0.616096
1725	BPTF	-0.210245	-0.0582912	0.616247
1726	GNLY	-0.210231	-0.0588051	0.616267
1727	DHX16	-0.210129	-0.0582638	0.616413
1728	LRPPRC	-0.210129	-0.0582638	0.616413
1729	BCL2L13	-0.210129	-0.0582638	0.616413
1730	MGLL	-0.209312	-0.0580725	0.617573
1731	SULT1A1	-0.209195	-0.0580451	0.617739
1732	CARS2	-0.209148	-0.0585491	0.617806
1733	HPX	-0.208962	-0.0579904	0.61807
1734	RFC1	-0.208845	-0.0579631	0.618236
1735	CHCHD6	-0.208612	-0.0579084	0.618568
1736	PFDN1	-0.208496	-0.0578811	0.618734
1737	LIME1	-0.208496	-0.0578811	0.618734
1738	UNIPROT:Q9NUQ3	-0.208426	-0.0583784	0.618833
1739	AVL9	-0.208263	-0.0578264	0.619066
1740	SELENOK	-0.207797	-0.057717	0.61973
1741	SBDS	-0.207565	-0.0576623	0.620062
1742	LETM1	-0.207448	-0.057635	0.620229
1743	UBL4A	-0.207332	-0.0576077	0.620395
1744	HEXB	-0.207099	-0.057553	0.620727
1745	PITHD1	-0.206983	-0.0575256	0.620893
1746	BLVRB	-0.206867	-0.0574983	0.62106
1747	CNST	-0.206867	-0.0574983	0.62106
1748	WDR13	-0.206751	-0.057471	0.621226
1749	MECR	-0.206634	-0.0574436	0.621392
1750	C6orf120	-0.206546	-0.0639369	0.621518
1751	C2orf69	-0.206149	-0.0590713	0.622087
1752	FGL2	-0.205705	-0.0572249	0.622723
1753	CLP1	-0.205705	-0.0572249	0.622723
1754	BDH2	-0.205705	-0.0572249	0.622723
1755	MRGBP	-0.205424	-0.0580674	0.623126
1756	ZYX	-0.205357	-0.0571429	0.623222
1757	MT2A|MT1G|MT1X	-0.205099	-0.0596798	0.623593
1758	ILF3	-0.204661	-0.0569788	0.624221
1759	RANBP9	-0.204661	-0.0569788	0.624221
1760	CEP120	-0.203993	-0.0573257	0.625182
1761	SLU7	-0.203735	-0.0567601	0.625555
1762	NAP1L1	-0.203735	-0.0567601	0.625555
1763	SAAL1	-0.203735	-0.0567601	0.625555
1764	SMPD4	-0.202809	-0.0565414	0.626889
1765	ITIH4	-0.202578	-0.0564867	0.627223
1766	ZNF276	-0.202272	-0.0608078	0.627665
1767	PTPRC	-0.202	-0.05635	0.628058
1768	NHLRC3	-0.201769	-0.0562953	0.628392
1769	SUB1	-0.201654	-0.0562679	0.628559
1770	TOR4A	-0.201654	-0.0562679	0.628559
1771	GYS1	-0.201423	-0.0562133	0.628893
1772	UNIPROT:Q9NP66	-0.201259	-0.0578815	0.629131
1773	ARFGEF2	-0.200962	-0.0561039	0.629562
1774	VCL	-0.200846	-0.0560766	0.629729
1775	RBM12	-0.200846	-0.0560766	0.629729
1776	THEMIS2	-0.200385	-0.0559672	0.630398
1777	ARAP1	-0.200039	-0.0558852	0.6309
1778	STXBP3	-0.199809	-0.0558305	0.631235
1779	NR3C1	-0.199579	-0.0557758	0.63157
1780	EXOSC10	-0.199234	-0.0556938	0.632072
1781	RBM42	-0.199234	-0.0556938	0.632072
1782	FAS	-0.198428	-0.0555024	0.633245
1783	PILRA	-0.197842	-0.0570455	0.634101
1784	ACAA2	-0.197739	-0.0553383	0.634251
1785	SPNS1	-0.197624	-0.055311	0.634418
1786	WASH3P|WASH2P	-0.19757	-0.0557895	0.634497
1787	LMNB1	-0.19728	-0.055229	0.634922
1788	HLA-B	-0.196978	-0.0564297	0.635363
1789	2005-03-01	-0.196445	-0.0559052	0.636143
1790	GTPBP10	-0.196133	-0.0549556	0.6366
1791	DNM1L	-0.19556	-0.0548189	0.637441
1792	LAMTOR4	-0.19556	-0.0548189	0.637441
1793	NUP153	-0.195102	-0.0547095	0.638113
1794	HACL1	-0.194645	-0.0546001	0.638786
1795	CNOT2	-0.194379	-0.0550213	0.639176
1796	GDI2	-0.194302	-0.0545181	0.63929
1797	ANO10	-0.194073	-0.0544634	0.639627
1798	ARPC2	-0.193959	-0.0544361	0.639795
1799	MMP8	-0.193845	-0.0544087	0.639964
1800	HNRNPR	-0.19316	-0.0542447	0.640974
1801	JAM3	-0.19316	-0.0542447	0.640974
1802	BPNT1	-0.193046	-0.0542174	0.641142
1803	TRAPPC2L	-0.192703	-0.0541353	0.641648
1804	SLC39A11	-0.192589	-0.054108	0.641816
1805	SAMHD1	-0.192361	-0.0540533	0.642153
1806	AZU1	-0.192247	-0.054026	0.642322
1807	DCTD	-0.192133	-0.0539986	0.642491
1808	AP1M1	-0.191677	-0.0538893	0.643165
1809	TBC1D2	-0.191564	-0.0538619	0.643334
1810	GLMN	-0.191222	-0.0537799	0.64384
1811	VPS13B	-0.190892	-0.0561456	0.64433
1812	PCK2	-0.190881	-0.0536979	0.644346
1813	IMP4	-0.190881	-0.0536979	0.644346
1814	CD180	-0.190881	-0.0536979	0.644346
1815	TUBGCP3	-0.190767	-0.0536705	0.644515
1816	SCPEP1	-0.190767	-0.0536705	0.644515
1817	ARMCX3	-0.190767	-0.0536705	0.644515
1818	ACTA1	-0.190738	-0.0583042	0.644558
1819	IGF2BP2	-0.190539	-0.0536159	0.644853
1820	CLU	-0.190312	-0.0535612	0.645191
1821	ARHGDIB	-0.190198	-0.0535338	0.64536
1822	RETN	-0.190198	-0.0535338	0.64536
1823	BCAP31	-0.189971	-0.0534792	0.645698
1824	VCAN	-0.189744	-0.0534245	0.646035
1825	AMPD3	-0.18963	-0.0533971	0.646204
1826	CRYZ	-0.18963	-0.0533971	0.646204
1827	AP1S1	-0.189403	-0.0533424	0.646543
1828	MRPL58	-0.189289	-0.0533151	0.646712
1829	EIF4E3	-0.189024	-0.0540985	0.647107
1830	RAB24	-0.188155	-0.0530417	0.648403
1831	SLAMF7	-0.187815	-0.0529597	0.648911
1832	SH3BP1	-0.187588	-0.052905	0.64925
1833	RHOF	-0.187249	-0.052823	0.649758
1834	RFC5	-0.186909	-0.0527409	0.650266
1835	SMAD2	-0.186871	-0.0532006	0.650323
1836	GBP2	-0.185891	-0.0524949	0.651792
1837	OR1M1	-0.185884	-0.0533284	0.651803
1838	RABEP2	-0.185439	-0.0523855	0.65247
1839	COG7	-0.184988	-0.0522761	0.653149
1840	U2SURP	-0.184762	-0.0522215	0.653488
1841	HAUS3	-0.184716	-0.0537977	0.653558
1842	SKP1	-0.184649	-0.0521941	0.653658
1843	SLC25A46	-0.184649	-0.0521941	0.653658
1844	TEX264	-0.184536	-0.0521668	0.653828
1845	BRIX1	-0.183973	-0.0520301	0.654677
1846	PFN1	-0.183635	-0.0519481	0.655187
1847	LILRB4	-0.183261	-0.0523186	0.65575
1848	GNA13	-0.182622	-0.051702	0.656717
1849	TXNIP	-0.182622	-0.051702	0.656717
1850	TMEM165	-0.182622	-0.051702	0.656717
1851	CENPV	-0.182258	-0.0584607	0.657268
1852	THBS1	-0.182172	-0.0515926	0.657398
1853	MAP7D1	-0.181985	-0.0520057	0.65768
1854	CKB	-0.181947	-0.0515379	0.657738
1855	PLS3	-0.181722	-0.0514833	0.658079
1856	UNK	-0.181722	-0.0514833	0.658079
1857	NOB1	-0.181617	-0.0538011	0.658238
1858	PIK3R4	-0.181048	-0.0513192	0.659101
1859	CTSH	-0.180824	-0.0512645	0.659441
1860	MLLT6	-0.180621	-0.115196	0.65975
1861	PPIP5K2	-0.180263	-0.0511278	0.660293
1862	ITPR2	-0.180263	-0.0511278	0.660293
1863	FAM98B	-0.180263	-0.0511278	0.660293
1864	SNX9	-0.179479	-0.0509364	0.661487
1865	TXNDC17	-0.179031	-0.0508271	0.66217
1866	YTHDC1	-0.178807	-0.0507724	0.662511
1867	PLA2G4A	-0.178583	-0.0507177	0.662853
1868	MVP	-0.178583	-0.0507177	0.662853
1869	PCM1	-0.178471	-0.0506904	0.663023
1870	SCRN2	-0.178248	-0.0506357	0.663365
1871	LYN	-0.178024	-0.050581	0.663706
1872	THOC5	-0.178024	-0.050581	0.663706
1873	TOE1	-0.177708	-0.0509531	0.664189
1874	NUTF2	-0.177577	-0.0504716	0.66439
1875	RTN1	-0.17713	-0.0503623	0.665074
1876	PTGES2	-0.177019	-0.0503349	0.665245
1877	MSRA	-0.176907	-0.0503076	0.665415
1878	TLE5	-0.176684	-0.0502529	0.665758
1879	PAPOLA	-0.176572	-0.0502256	0.665929
1880	SFT2D2	-0.176327	-0.0506117	0.666305
1881	IGHV6-1	-0.176015	-0.0500889	0.666784
1882	WIPI2	-0.175713	-0.0508108	0.667248
1883	HEXA	-0.175235	-0.0498975	0.667982
1884	PI4KA	-0.175124	-0.0498701	0.668154
1885	MTREX	-0.174901	-0.0498154	0.668496
1886	ELMSAN1	-0.174901	-0.0498154	0.668496
1887	MVK	-0.17479	-0.0497881	0.668667
1888	TRNT1	-0.174234	-0.0496514	0.669524
1889	NUP37	-0.174123	-0.0496241	0.669696
1890	ISCA2	-0.173789	-0.049542	0.67021
1891	UBE4B	-0.173456	-0.04946	0.670724
1892	AMPD1	-0.173345	-0.0494327	0.670896
1893	SLC12A2	-0.173287	-0.0574929	0.670985
1894	UNIPROT:O95208	-0.173234	-0.0494053	0.671068
1895	VAT1	-0.173234	-0.0494053	0.671068
1896	C11orf68	-0.173234	-0.0494053	0.671068
1897	H2AZ1|H2AFV	-0.173123	-0.049378	0.671239
1898	HSPA1A|HSPA1B|HSPA1A	-0.172901	-0.0493233	0.671582
1899	ABI1	-0.172346	-0.0491866	0.672441
1900	PLCB2	-0.172124	-0.0491319	0.672784
1901	B2M	-0.17157	-0.0489952	0.673643
1902	BORCS8	-0.17157	-0.0489952	0.673643
1903	VBP1	-0.17146	-0.0489679	0.673815
1904	PTRHD1	-0.171349	-0.0489405	0.673986
1905	URB2	-0.170795	-0.0488038	0.674846
1906	HLA-DRA	-0.170685	-0.0487765	0.675018
1907	ADD2	-0.170685	-0.0487765	0.675018
1908	GFM2	-0.170021	-0.0486124	0.67605
1909	HLA-DRB1	-0.16969	-0.0485304	0.676566
1910	AATF	-0.169248	-0.0484211	0.677254
1911	MIA2	-0.169138	-0.0483937	0.677427
1912	HS1BP3	-0.168917	-0.048339	0.677771
1913	EPDR1	-0.168807	-0.0483117	0.677943
1914	SNAP23	-0.168696	-0.0482843	0.678115
1915	SMARCC1	-0.168696	-0.0482843	0.678115
1916	ZNF592	-0.168619	-0.0512272	0.678236
1917	MRPL3	-0.168586	-0.048257	0.678288
1918	LRCH3	-0.168476	-0.0482297	0.67846
1919	ST13	-0.168255	-0.048175	0.678804
1920	HSD17B8	-0.168255	-0.048175	0.678804
1921	TF	-0.168035	-0.0481203	0.679149
1922	SLC9A1	-0.167867	-0.0485064	0.679412
1923	TNS3	-0.167594	-0.0480109	0.679839
1924	FYN	-0.167374	-0.0479563	0.680183
1925	NOL10	-0.167264	-0.0479289	0.680356
1926	RAPGEF1	-0.166824	-0.0478195	0.681046
1927	SKAP2	-0.166384	-0.0477102	0.681736
1928	GNB1	-0.166164	-0.0476555	0.682081
1929	IGLL5	-0.165371	-0.0478805	0.683327
1930	THOP1	-0.165145	-0.0478236	0.683684
1931	IFI44L	-0.164922	-0.0514423	0.684035
1932	PAFAH1B3	-0.164846	-0.0473274	0.684154
1933	LACTB2	-0.164846	-0.0473274	0.684154
1934	CFB	-0.164517	-0.0472454	0.684672
1935	BLOC1S2	-0.164298	-0.0471907	0.685018
1936	PMF1	-0.164188	-0.0471634	0.685191
1937	IFITM2	-0.163312	-0.0469446	0.686575
1938	SLC2A5	-0.163093	-0.04689	0.686921
1939	NRBP1	-0.163093	-0.04689	0.686921
1940	VDAC3	-0.162656	-0.0467806	0.687613
1941	CST7	-0.162297	-0.0474343	0.688181
1942	APOC2	-0.162218	-0.0466712	0.688306
1943	NSMCE3	-0.161983	-0.047027	0.68868
1944	ANK3	-0.161781	-0.0465619	0.688999
1945	CEACAM8	-0.161645	-0.0469417	0.689216
1946	SNRNP40	-0.161645	-0.0469417	0.689216
1947	MYL9	-0.161454	-0.0464798	0.689519
1948	BRD3	-0.161454	-0.0464798	0.689519
1949	FYCO1	-0.161454	-0.0464798	0.689519
1950	CHCHD4	-0.161379	-0.0504808	0.689638
1951	TPR	-0.161236	-0.0464252	0.689866
1952	BCL2	-0.16069	-0.0462884	0.690733
1953	PSMA1	-0.16069	-0.0462884	0.690733
1954	INPP5D	-0.160363	-0.0462064	0.691253
1955	NAA35	-0.160295	-0.0466003	0.691362
1956	IGHV4-61|IGHV4-39|IGHV4-59|IGHV4-34|IGHV4-30-4|IGHV4-38-2	-0.160145	-0.0461517	0.6916
1957	ATP6V0A2	-0.160036	-0.0461244	0.691773
1958	PARS2	-0.159818	-0.0460697	0.69212
1959	RIPOR2	-0.159601	-0.046015	0.692468
1960	RALA	-0.159492	-0.0459877	0.692641
1961	RARS|RARS1	-0.159492	-0.0459877	0.692641
1962	NAGK	-0.159383	-0.0459604	0.692815
1963	TMEM41B	-0.159274	-0.045933	0.692988
1964	EGF	-0.159056	-0.0458783	0.693336
1965	TBC1D22A	-0.159056	-0.0458783	0.693336
1966	IKBKG	-0.159056	-0.0458783	0.693336
1967	SPTLC2	-0.15873	-0.0457963	0.693857
1968	APRT	-0.158295	-0.0456869	0.694552
1969	MAN1A2	-0.158187	-0.0456596	0.694726
1970	DDI2	-0.157861	-0.0455776	0.695247
1971	MYO1F	-0.157752	-0.0455502	0.695421
1972	MARC1|MTARC1	-0.156957	-0.0460718	0.696696
1973	UPP1	-0.156126	-0.0451401	0.69803
1974	PREP	-0.155909	-0.0450854	0.698379
1975	CPSF3	-0.155476	-0.0449761	0.699075
1976	SFXN2	-0.154719	-0.0447847	0.700295
1977	AHSA1	-0.154503	-0.04473	0.700644
1978	CSTF3	-0.154395	-0.0447027	0.700818
1979	PC	-0.153963	-0.0445933	0.701515
1980	YWHAH	-0.153963	-0.0445933	0.701515
1981	CEP170	-0.153963	-0.0445933	0.701515
1982	HEXIM1	-0.153855	-0.044566	0.70169
1983	SMG1	-0.153855	-0.044566	0.70169
1984	GTF2F1	-0.153639	-0.0445113	0.702039
1985	UNIPROT:P52747	-0.153423	-0.0444566	0.702388
1986	ITGAV	-0.1531	-0.0443746	0.702911
1987	ECI2	-0.152884	-0.0443199	0.70326
1988	APOC1	-0.152884	-0.0443199	0.70326
1989	LGALSL	-0.152776	-0.0442925	0.703435
1990	PHF6	-0.152776	-0.0442925	0.703435
1991	ALB	-0.152668	-0.0442652	0.703609
1992	PDE5A	-0.152668	-0.0442652	0.703609
1993	CD47	-0.152345	-0.0441832	0.704133
1994	TMPO	-0.152237	-0.0441558	0.704308
1995	UTP6	-0.152123	-0.0454692	0.704493
1996	UNIPROT:Q13042	-0.151807	-0.0440465	0.705007
1997	HERC4	-0.151699	-0.0440191	0.705181
1998	MBP	-0.151484	-0.0439645	0.705531
1999	SMIM1	-0.151376	-0.0439371	0.705706
[truncated: 3,664 more rows]

## Sheet: 6c,d,f
SampleID	RPS6	DEPTOR	EYA3	Bortezomib sensitivity
MM018	0.512729	0.243776	-0.784966	0
MM019	-1.50086	-0.248183	1.88945	0
MM021	0.519566	-0.0187691	NaN	1
MM023	1.45837	-0.82134	-0.144021	1
MM025	0.671723	NaN	-0.390892	1
MM026	0.707702	-2.23589	NaN	1
MM027	-0.0277503	0.95295	NaN	0
MM028	-1.18952	NaN	NaN	0
MM031	0.248732	NaN	NaN	1
MM032	-0.638403	NaN	NaN	0
MM033	1.42694	0.0453417	-0.542111	1
MM036	0.0104159	NaN	NaN	1
MM037	0.665522	-1.22356	NaN	0
MM038	-1.94198	NaN	NaN	0
MM039	0.00100049	1.19424	-1.27074	0
MM042	1.3596	0.595583	NaN	0
MM044	0.207276	-0.432615	NaN	0
MM046	1.38348	1.41287	0.428988	1
MM047	-0.353217	NaN	1.25532	0
MM048	-1.86422	0.777636	1.01067	1
MM049	0.917886	-0.85985	NaN	1
MM051	-0.377244	NaN	0.256787	0
MM052	8.25614	-1.79527	-0.535797	1
MM053	0.593837	-2.25653	-1.63981	1
MM058	0.286649	-1.68392	NaN	1
MM059	-2.41353	2.43151	NaN	0
MM061	1.12832	0.113062	-1.70374	0
MM062	1.34209	-2.89415	-2.74091	1
MM064	-0.725531	-2.06458	2.10558	0
MM065	0.652214	0.605932	NaN	0
MM067	1.64244	0.0352704	-1.52239	0
MM068	-0.866386	NaN	NaN	0
MM069	-1.81269	2.77514	1.23642	0
MM070	-0.495249	NaN	0.149443	1
MM071	-2.38451	2.09331	-1.10773	1
MM072	1.15477	NaN	0.337317	1
MM074	-1.31513	NaN	0.777729	0
MM075	-0.75575	2.5095	NaN	1
MM077	-0.166542	NaN	1.29705	0
MM078	-0.518328	NaN	NaN	1
MM079	-0.850141	NaN	1.32753	1
MM081	-0.223265	1.18166	2.44218	0
MM082	-1.3874	0.214631	NaN	0
MM084	1.32122	1.66652	-1.41973	0
MM089	-0.239928	-0.0602953	0.413029	0
MM090	-1.85301	0.227914	2.12317	0
MM091	-0.278682	-0.159044	1.89032	0
MM092	1.42751	-1.10352	0.599891	0
MM094	0.0554182	1.98497	-0.292667	0
MM095	1.46634	0.441674	-0.0245165	0
MM096	-0.479557	NaN	NaN	0
MM097	-0.568004	0.681337	-0.976189	0
MM100	-1.46634	-2.65053	0.963136	0
MM101	1.33034	NaN	-1.12661	1
MM102	-0.112153	NaN	-0.9876	1
MM103	1.13996	-0.316084	-0.294587	0
MM104	-0.0424521	1.41656	0.55635	0
MM105	-1.27797	1.26526	1.22731	0
MM106	1.75005	0.0721495	-1.8256	1
MM107	-0.592507	2.13672	NaN	0
MM109	-0.784035	0.986403	NaN	0
MM110	-0.552308	0.878253	-1.96431	0
MM111	-0.733822	-2.11978	-1.08307	1
MM112	1.35912	-0.515872	-2.19272	1
MM114	-0.824901	NaN	1.33224	1
MM116	-1.59207	NaN	1.44776	0
MM117	-0.768905	2.57437	0.876388	0
MM118	-0.0925452	-1.73724	1.32184	0
MM120	0.761064	0.450121	0.819201	1
MM121	-0.453034	-1.92488	NaN	1
MM125	0.144143	NaN	0.0150498	1
MM126	-0.0657908	-1.6004	0.544402	1
MM128	-2.21973	NaN	NaN	1
MM129	0.381745	NaN	NaN	1
MM133	-0.298086	-0.846291	-1.99851	0
MM137	0.819159	-2.39605	-2.07531	1
df	74	51	49
tstat	2.3687	-2.7676	-2.3212
p-value (ttest): sensitive vs resistant	0.0204618	0.00785016	0.0244764
p-value (FDR)	0.581238	0.560665	0.605787

## Sheet: 6g
SampleID	%PositiveCellsPerCondition	Nr replicates per condition	Mean % Positive cells	SEM	Condition		Comparison of conditions: DMSO vs Bortezomib across samples (paired ttest)
MM125	[0.218309859154930;0.558823529411765;0.230215827338130;0.137614678899083;0.233870967741935;0.100000000000000;0.139705882352941;0.0534351145038168;0.0847457627118644]	9	0.194126	0.0406526	DMSO		Samples	tstat	df	sd	p
MM133	[0.0857142857142857;0.0545454545454545;0.0864811133200795;0.0334728033472803;0.0741079597438243;0.0784061696658098;0.0584851390220518;0.0482625482625483;0.0696999031945789]	9	0.0609051	0.00519673	DMSO		DMSO vs Bor	-8.7463	5	11.21	0.00032375
MM135	[0.305555555555556;0.287128712871287;0.530120481927711;0.244791666666667;0.220833333333333;0.276729559748428;0.245098039215686;0.248704663212435;0.140243902439024]	9	0.268385	0.0280813	DMSO
MM137	[0.112000000000000;0.295238095238095;0.126984126984127;0.145299145299145;0.170329670329670;0.168539325842697;0.109375000000000;0.0944881889763780;0.444444444444444]	9	0.178594	0.0288097	DMSO
MM140	[0.113636363636364;NaN;0.153846153846154;NaN;0.163636363636364;NaN;0.101123595505618;NaN;0.447368421052632]	5	0.259935	0.0584131	DMSO
MM141	[0.126888217522659;0.0349344978165939;0.0897155361050328;0.0481099656357388;0.122257053291536;0.0274509803921569;0.302452316076294;0.0225225225225225;0.0621890547263682]	9	0.113333	0.0334479	DMSO
MM125	[0.757142857142857;0.773722627737226;0.735849056603774;0.905882352941177;0.656250000000000;0.719101123595506;0.926229508196721;0.826086956521739;0.791304347826087]	9	0.787952	0.0289746	Bor
MM133	[0.603248259860789;0.516853932584270;0.434959349593496;0.518072289156627;0.496350364963504;0.507812500000000;0.555160142348754;0.589958158995816;0.501992031872510]	9	0.524934	0.0171267	Bor
MM135	[0.615384615384615;0.472000000000000;0.555555555555556;0.540816326530612;0.638297872340426;0.679487179487180;1;0.570175438596491;0.534351145038168]	9	0.622896	0.0514194	Bor
MM137	[0.640625000000000;0.591836734693878;0.548387096774194;0.560000000000000;0.583333333333333;0.520000000000000;0.515151515151515;0.447368421052632;0.352941176470588]	9	0.528849	0.0285362	Bor
MM140	[0.612903225806452;0.500000000000000;0.555555555555556;0.777777777777778;0.750000000000000;0.714285714285714;0.583333333333333;0.692307692307692;0.413793103448276]	9	0.622217	0.040541	Bor
MM141	[0.437288135593220;0.351428571428571;0.406896551724138;0.385416666666667;0.321192052980132;0.337837837837838;0.394531250000000;0.461669505962521;0.414201183431953]	9	0.390051	0.0154689	Bor

## Sheet: 6h
RankNr	GeneID	signed(-log10)Pvalue	Spearman's Rho	P-value
1	RO60	-5.93475	-0.677178	1.16213e-06
2	RPS10	-5.05655	-0.633449	8.77919e-06
3	PGM3	-4.98918	-0.629791	1.02524e-05
4	ANXA6	-4.91952	-0.625958	1.20359e-05
5	MVB12A	-4.76462	-0.617247	1.71941e-05
6	KDM1A	-4.73116	-0.615331	1.85711e-05
7	MTHFD2	-4.58181	-0.60662	2.61931e-05
8	RPS19	-4.48852	-0.601045	3.24701e-05
9	RPS7	-4.39412	-0.595296	4.03537e-05
10	RPS14	-4.38562	-0.594774	4.11506e-05
11	EIF4A1	-4.34338	-0.59216	4.53541e-05
12	NCL	-4.24623	-0.586063	5.67242e-05
13	EIF4A2	-4.20247	-0.583275	6.27386e-05
14	RPL22	-4.1943	-0.582753	6.39288e-05
15	HNRNPC	-4.19159	-0.582578	6.43301e-05
16	RNASEH2B	-4.05766	-0.573868	8.7566e-05
17	IGLC2|IGLC3	-4.02608	-0.571777	9.41708e-05
18	ATG3	-3.98951	-0.569338	0.000102445
19	CDC27	-3.91978	-0.564634	0.000120288
20	HNRNPR	-3.88912	-0.562544	0.000129086
21	GGA1	-3.87387	-0.561498	0.000133699
22	LRWD1	-3.84344	-0.565478	0.000143404
23	RPSA	-3.80337	-0.55662	0.000157265
24	RPLP0	-3.76605	-0.554007	0.000171377
25	SEPHS1	-3.74627	-0.552613	0.000179362
26	UNIPROT:Q86WI1	-3.73395	-0.551742	0.000184522
27	RACK1	-3.71432	-0.550348	0.000193057
28	SHMT2	-3.67287	-0.547387	0.000212387
29	MAP4K4	-3.62701	-0.544077	0.000236042
30	EIF3I	-3.61981	-0.543554	0.000239987
31	RPL13	-3.60306	-0.542334	0.000249424
32	HSPA5	-3.59114	-0.541463	0.000256367
33	XRCC6	-3.58876	-0.541289	0.000257776
34	PSMD13	-3.56029	-0.539199	0.000275242
35	CNPY2	-3.56029	-0.539199	0.000275242
36	RPS28	-3.532	-0.537108	0.000293765
37	RPS20	-3.52965	-0.536934	0.000295358
38	SARS	-3.51091	-0.53554	0.000308385
39	RPL14	-3.48062	-0.533275	0.000330659
40	MAGEC1	-3.46903	-0.532404	0.000339604
41	RPS3	-3.45747	-0.531533	0.000348765
42	PSMA6	-3.44364	-0.530488	0.000360051
43	NT5DC1	-3.42526	-0.529094	0.00037561
44	SRP9	-3.41839	-0.528571	0.000381598
45	ERC1	-3.41839	-0.528571	0.000381598
46	SF3A3	-3.39785	-0.527003	0.00040008
47	DDOST	-3.35707	-0.523868	0.000439473
48	PSMB4	-3.35256	-0.523519	0.000444057
49	CDIPT	-3.29885	-0.519338	0.000502516
50	QSOX2	-3.29663	-0.519164	0.000505095
51	RPLP1	-3.28997	-0.518641	0.000512903
52	RNPEP	-3.28775	-0.518467	0.000515529
53	AP2A2	-3.27667	-0.517596	0.000528843
54	ADA	-3.25022	-0.515505	0.000562059
55	HSP90B1	-3.23705	-0.51446	0.000579357
56	TXNDC5	-3.23486	-0.514286	0.000582286
57	RPL30	-3.23268	-0.514111	0.000585228
58	EEF1D	-3.20215	-0.511672	0.000627835
59	P4HB	-3.18265	-0.510105	0.000656668
60	PSMB3	-3.14607	-0.507143	0.000714374
61	RPL15	-3.12258	-0.505226	0.000754084
62	SEC24A	-3.11407	-0.50453	0.000769005
63	EEF1G	-3.08021	-0.501742	0.000831355
64	HNRNPK	-3.0571	-0.499826	0.000876794
65	RPN1	-3.04873	-0.499129	0.000893857
66	PSMD11	-3.03413	-0.497909	0.000924431
67	SRP72	-3.02788	-0.497387	0.000937816
68	NLN	-3.02165	-0.496864	0.000951374
69	RPS21	-2.99475	-0.494599	0.00101216
70	SIL1	-2.98857	-0.494077	0.00102667
71	PARP4	-2.98857	-0.494077	0.00102667
72	PHGDH	-2.9824	-0.493554	0.00104136
73	LRRC47	-2.98034	-0.49338	0.0010463
74	RPL9|RPL9P7|RPL9P8|RPL9P9	-2.97213	-0.492683	0.00106626
75	RTRAF	-2.97213	-0.492683	0.00106626
76	SRSF4	-2.96804	-0.492334	0.00107637
77	DDX1	-2.96394	-0.491986	0.00108657
78	AFTPH	-2.95373	-0.491115	0.00111243
79	CASP10	-2.94965	-0.490767	0.00112292
80	EEF2	-2.92729	-0.48885	0.00118224
81	EIF5A	-2.92527	-0.488676	0.00118777
82	SEC31A	-2.91717	-0.487979	0.00121011
83	RPS16	-2.9091	-0.487282	0.00123283
84	ETFB	-2.90507	-0.486934	0.00124432
85	RAD50	-2.89903	-0.486411	0.00126175
86	TRIM56	-2.88297	-0.485017	0.00130928
87	LRPPRC	-2.87896	-0.484669	0.00132141
88	ZNF830	-2.87896	-0.484669	0.00132141
89	TELO2	-2.86698	-0.483624	0.00135839
90	SRP14	-2.84708	-0.481882	0.00142207
91	PRPF19	-2.82926	-0.480314	0.00148162
92	RBMX	-2.80564	-0.478223	0.00156446
93	RCN1	-2.79583	-0.477352	0.00160017
94	ERP29	-2.79388	-0.477178	0.00160739
95	MGME1	-2.78807	-0.482176	0.00162904
96	GFPT1	-2.78606	-0.476481	0.00163659
97	CDK5RAP3	-2.78216	-0.476132	0.00165137
98	GTF2I	-2.76659	-0.474739	0.00171165
99	AAK1	-2.7627	-0.47439	0.00172702
100	MZB1	-2.73564	-0.471951	0.00183807
101	PARP1	-2.73371	-0.471777	0.00184624
102	TECR	-2.73179	-0.471603	0.00185444
103	IGLL5	-2.71643	-0.470209	0.00192121
104	GTF2B	-2.70877	-0.469512	0.00195538
105	MTFMT	-2.70113	-0.468815	0.00199008
106	FARSA	-2.69922	-0.468641	0.00199884
107	NDUFV2	-2.69731	-0.468467	0.00200764
108	CCAR2	-2.69541	-0.468293	0.00201647
109	AP5B1	-2.6916	-0.467944	0.00203423
110	MRPS28	-2.6878	-0.467596	0.00205213
111	EEF1A1	-2.66883	-0.465854	0.00214372
112	RPL23	-2.66316	-0.465331	0.00217189
113	UNIPROT:Q86V21	-2.65939	-0.464983	0.00219085
114	ECE1	-2.6575	-0.464808	0.00220038
115	PRKDC	-2.65185	-0.464286	0.00222921
116	MIF	-2.64997	-0.464111	0.00223889
117	UNIPROT:P86790;P86791	-2.64621	-0.463763	0.00225836
118	PRRC1	-2.64621	-0.463763	0.00225836
119	SSR1	-2.63495	-0.462718	0.00231768
120	RPL6	-2.62746	-0.462021	0.00235799
121	PPP1R7	-2.58655	-0.458188	0.00259087
122	TMLHE	-2.58471	-0.458014	0.00260192
123	RPS24	-2.57917	-0.457491	0.00263532
124	SRSF6	-2.57917	-0.457491	0.00263532
125	KHSRP	-2.56995	-0.45662	0.00269182
126	PSMD1	-2.56995	-0.45662	0.00269182
127	CKAP4	-2.56812	-0.456446	0.00270324
128	SNRPE	-2.5626	-0.455923	0.00273778
129	GABPA	-2.55893	-0.455575	0.00276101
130	PABPN1	-2.55526	-0.455226	0.00278442
131	MSRB2	-2.55343	-0.455052	0.00279619
132	BTF3L4	-2.5516	-0.454878	0.00280801
133	EDF1	-2.54794	-0.45453	0.00283177
134	RPS18	-2.54794	-0.45453	0.00283177
135	MED4	-2.54194	-0.459287	0.00287117
136	SELENOF	-2.53881	-0.453659	0.00289194
137	XRCC5	-2.5297	-0.452787	0.00295323
138	HDLBP	-2.52607	-0.452439	0.00297806
139	MAT2A	-2.52243	-0.452091	0.00300308
140	FIS1	-2.51699	-0.451568	0.00304095
141	HIST2H2BC|HIST2H2BD	-2.51156	-0.451045	0.00307923
142	MCEMP1	-2.51156	-0.451045	0.00307923
143	PSMD2	-2.50975	-0.450871	0.00309209
144	MCCC1	-2.50975	-0.450871	0.00309209
145	PSMC3	-2.50433	-0.450348	0.00313094
146	RPL17	-2.48811	-0.44878	0.00325006
147	PSMC6	-2.4559	-0.445645	0.00350026
148	NUCB2	-2.4559	-0.445645	0.00350026
149	SYNCRIP	-2.44878	-0.444948	0.0035581
150	PRPF8	-2.44345	-0.444425	0.00360202
151	EIF3A	-2.42399	-0.442509	0.00376714
152	NOP16	-2.42222	-0.442334	0.00378247
153	RBM47	-2.42046	-0.44216	0.00379786
154	PSMB8	-2.40463	-0.440592	0.00393883
155	EIF1	-2.39587	-0.439721	0.0040191
156	EIF2B4	-2.38364	-0.438502	0.00413387
157	RPL5	-2.3819	-0.438328	0.0041505
158	EFTUD2	-2.38016	-0.438153	0.00416719
159	RPS25	-2.36972	-0.437108	0.00426853
160	PSMA1	-2.35759	-0.435889	0.00438948
161	IRAK4	-2.35759	-0.435889	0.00438948
162	GAPVD1	-2.35586	-0.435714	0.004407
163	SPCS3	-2.34377	-0.434495	0.00453135
164	TMEM41B	-2.34377	-0.434495	0.00453135
165	PHKG2	-2.34205	-0.434321	0.00454936
166	PRDX4	-2.34033	-0.434146	0.00456743
167	EIF3D	-2.33861	-0.433972	0.00458557
168	HNRNPD	-2.33861	-0.433972	0.00458557
169	SNRPD3	-2.31802	-0.431882	0.00480813
170	PTRH2	-2.29757	-0.429791	0.00504002
171	PYCARD	-2.29587	-0.429617	0.00505978
172	IGHV4-61|IGHV4-39|IGHV4-59|IGHV4-34|IGHV4-30-4|IGHV4-38-2	-2.28569	-0.428571	0.00517973
173	ALDH9A1	-2.28569	-0.428571	0.00517973
174	LMAN1	-2.27893	-0.427875	0.00526106
175	HM13	-2.27049	-0.427003	0.00536428
176	EZR	-2.2688	-0.426829	0.00538513
177	PDXK	-2.26039	-0.425958	0.00549046
178	RPS11	-2.25703	-0.42561	0.00553309
179	PSMA4	-2.25535	-0.425436	0.00555451
180	SRM	-2.24363	-0.424216	0.00570648
181	VPS29	-2.24196	-0.424042	0.00572848
182	RPL11	-2.22862	-0.422648	0.00590716
183	STXBP6	-2.22197	-0.421951	0.00599829
184	HMGB1	-2.21368	-0.42108	0.00611392
185	DNAJC1	-2.20872	-0.420557	0.00618421
186	SERPINA3	-2.19387	-0.41899	0.00639931
187	SMARCD1	-2.18237	-0.41777	0.00657105
188	SNRPD1	-2.17745	-0.417247	0.00664587
189	RPL18	-2.17254	-0.416725	0.00672141
190	PDK3	-2.17254	-0.416725	0.00672141
191	RFX5	-2.1709	-0.416551	0.00674676
192	PLD3	-2.1709	-0.416551	0.00674676
193	FKBP11	-2.1709	-0.416551	0.00674676
194	POGLUT3	-2.15949	-0.415331	0.00692651
195	SMARCA2	-2.15786	-0.415157	0.00695252
196	RPRD2	-2.15786	-0.415157	0.00695252
197	GMPPA	-2.15298	-0.414634	0.00703107
198	DHODH	-2.14486	-0.413763	0.00716368
199	PDIA4	-2.14162	-0.413415	0.00721732
200	EIF3F	-2.13839	-0.413066	0.00727131
201	MCEE	-2.13192	-0.412369	0.00738034
202	CRELD2	-2.12708	-0.411847	0.00746303
203	PAXBP1	-2.12708	-0.411847	0.00746303
204	HLA-DRB3	-2.12225	-0.411324	0.00754652
205	RPL27	-2.11904	-0.410976	0.00760263
206	STRBP	-2.11743	-0.410801	0.00763081
207	SET	-2.1078	-0.409756	0.00780183
208	CBX3	-2.1078	-0.409756	0.00780183
209	FAM114A2	-2.1062	-0.409582	0.00783065
210	SRP68	-2.1062	-0.409582	0.00783065
211	ERO1A	-2.1046	-0.409408	0.00785956
212	RRBP1	-2.103	-0.409233	0.00788857
213	SMCHD1	-2.0998	-0.408885	0.00794685
214	CSE1L	-2.09502	-0.408362	0.00803498
215	ANKHD1	-2.08387	-0.407143	0.00824387
216	CHMP4B	-2.08387	-0.407143	0.00824387
217	SMC1A	-2.07593	-0.406272	0.00839593
218	EIF3C	-2.07435	-0.406098	0.00842662
219	IRF2BP1	-2.07118	-0.405749	0.00848831
220	RALY	-2.0696	-0.405575	0.0085193
221	VMA21	-2.06485	-0.405052	0.00861284
222	RBBP4	-2.0617	-0.404704	0.0086757
223	RPN2	-2.05854	-0.404355	0.00873895
224	TXNDC17	-2.05539	-0.404007	0.00880259
225	NMT2	-2.05067	-0.403484	0.0088988
226	IGHV3-30|IGHV3-33|IGHV3-30-3|IGHV3-30-5	-2.03968	-0.402265	0.0091268
227	PDAP1	-2.03968	-0.402265	0.0091268
228	DOCK2	-2.03811	-0.402091	0.00915978
229	GLRX3	-2.03498	-0.401742	0.00922604
230	GOLGA2	-2.03186	-0.401394	0.00929271
231	RPS17	-2.02094	-0.400174	0.00952933
232	SEL1L	-2.01938	-0.4	0.00956355
233	RAD23A	-2.01472	-0.399477	0.00966684
234	RPS13	-2.01316	-0.399303	0.00970148
235	NUDT1	-2.01161	-0.399129	0.00973623
236	ZNF622	-2.01006	-0.398955	0.00977109
237	FKBP3	-2.00696	-0.398606	0.00984112
238	NCLN	-2.00231	-0.398084	0.00994697
239	RPS27	-1.99767	-0.397561	0.0100538
240	ANXA4	-1.99458	-0.397213	0.0101255
241	ARHGEF2	-1.99304	-0.397038	0.0101616
242	DNAJB11	-1.9915	-0.396864	0.0101977
243	UBA5	-1.98841	-0.396516	0.0102704
244	LMNB1	-1.98687	-0.396341	0.0103069
245	YBX1	-1.98072	-0.395645	0.0104539
246	UNIPROT:Q7Z3B3	-1.96692	-0.394077	0.0107913
247	CARMIL2	-1.96387	-0.393728	0.0108676
248	CDK5	-1.96234	-0.393554	0.0109059
249	MYDGF	-1.96081	-0.39338	0.0109443
250	PDIA6	-1.95776	-0.393031	0.0110214
251	HACL1	-1.95471	-0.392683	0.011099
252	RPL18A	-1.95319	-0.392509	0.011138
253	PDXDC1	-1.95015	-0.39216	0.0112163
254	RPL38	-1.93952	-0.390941	0.0114942
255	IDE	-1.93649	-0.390592	0.0115746
256	SSR4	-1.93196	-0.39007	0.0116962
257	H2BC1	-1.93196	-0.39007	0.0116962
258	IGHG1	-1.93045	-0.389895	0.0117369
259	ACAA1	-1.92592	-0.389373	0.01186
260	PCK2	-1.92441	-0.389199	0.0119012
261	UFD1	-1.9229	-0.389024	0.0119426
262	QPCTL	-1.9229	-0.389024	0.0119426
263	GOLGB1	-1.9214	-0.38885	0.0119841
264	GPD1L	-1.9214	-0.38885	0.0119841
265	ACIN1	-1.9214	-0.38885	0.0119841
266	TRIM28	-1.91538	-0.388153	0.0121513
267	EIF4G1	-1.91388	-0.387979	0.0121934
268	COPB1	-1.91237	-0.387805	0.0122356
269	SPCS2	-1.91087	-0.387631	0.012278
270	PLPBP	-1.90937	-0.387456	0.0123205
271	GHITM	-1.90787	-0.387282	0.0123631
272	SERBP1	-1.90637	-0.387108	0.0124058
273	TBL2	-1.90637	-0.387108	0.0124058
274	COPZ1	-1.90338	-0.38676	0.0124917
275	TOR1AIP1	-1.90338	-0.38676	0.0124917
276	HMGN5	-1.90188	-0.386585	0.0125348
277	DHX37	-1.90188	-0.386585	0.0125348
278	RPL7	-1.90039	-0.386411	0.012578
279	SEC11C	-1.90039	-0.386411	0.012578
280	LSM7	-1.89889	-0.386237	0.0126214
281	NOL3	-1.89776	-0.390807	0.0126545
282	RPS4X	-1.89591	-0.385889	0.0127085
283	DIS3	-1.89441	-0.385714	0.0127522
284	RPS6	-1.88994	-0.385192	0.0128843
285	COPG1	-1.88845	-0.385017	0.0129285
286	FRG1	-1.88547	-0.384669	0.0130174
287	IDH3B	-1.88399	-0.384495	0.0130621
288	CBL	-1.88102	-0.384146	0.0131518
289	PSPH	-1.87953	-0.383972	0.0131968
290	PRDX2	-1.87508	-0.383449	0.0133327
291	NADK2	-1.87508	-0.383449	0.0133327
292	SRP54	-1.8736	-0.383275	0.0133783
293	MTDH	-1.87212	-0.383101	0.013424
294	RPL12	-1.87064	-0.382927	0.0134698
295	PSAT1	-1.85882	-0.381533	0.0138413
296	SEC61G	-1.85588	-0.381185	0.0139355
297	ZBTB8OS	-1.84999	-0.380488	0.0141255
298	MPI	-1.84706	-0.380139	0.0142214
299	RAD21	-1.83827	-0.379094	0.0145122
300	KTN1	-1.8368	-0.37892	0.0145612
301	NELFB	-1.83534	-0.378746	0.0146103
302	RPS9	-1.83388	-0.378571	0.0146595
303	SUB1	-1.83242	-0.378397	0.0147089
304	PGK2	-1.8295	-0.378049	0.0148081
305	RFC2	-1.82222	-0.377178	0.0150586
306	GIGYF2	-1.82076	-0.377003	0.0151091
307	SNRPD2	-1.81931	-0.376829	0.0151597
308	NOL6	-1.81931	-0.376829	0.0151597
309	HNRNPA3	-1.81786	-0.376655	0.0152105
310	C5	-1.81495	-0.376307	0.0153126
311	HIST2H2AC|HIST2H2AA3|HIST2H2AA4	-1.8135	-0.376132	0.0153638
312	CFL2	-1.8106	-0.375784	0.0154667
313	RPS8	-1.80915	-0.37561	0.0155184
314	ANP32A	-1.8077	-0.375436	0.0155702
315	PGP	-1.80626	-0.375261	0.0156222
316	PABPC4	-1.80481	-0.375087	0.0156743
317	TPD52	-1.79759	-0.374216	0.0159371
318	SEC23B	-1.79471	-0.373868	0.0160432
319	TOR2A	-1.79471	-0.373868	0.0160432
320	GZMB	-1.79183	-0.373519	0.01615
321	TRIM41	-1.7908	-0.435373	0.0161881
322	NME1	-1.79039	-0.373345	0.0162036
323	EIF2AK2	-1.78751	-0.372997	0.0163112
324	UNIPROT:Q9UPZ3	-1.78751	-0.372997	0.0163112
325	PHF8	-1.78608	-0.372822	0.0163652
326	CARHSP1	-1.78177	-0.3723	0.0165283
327	MRI1	-1.78034	-0.372125	0.0165829
328	SRSF9	-1.77461	-0.371429	0.0168031
329	SF3A2	-1.76747	-0.370557	0.0170817
330	DNAJB3	-1.76604	-0.370383	0.0171379
331	RPL27A	-1.7504	-0.368467	0.0177663
332	KIF13B	-1.75034	-0.372983	0.017769
333	BPGM	-1.74417	-0.38177	0.0180232
334	PRG4	-1.74191	-0.367422	0.0181172
335	IARS|IARS1	-1.7405	-0.367247	0.0181763
336	FABP3	-1.73908	-0.367073	0.0182355
337	RANGRF	-1.73908	-0.367073	0.0182355
338	NMT1	-1.73626	-0.366725	0.0183544
339	EIF3L	-1.73626	-0.366725	0.0183544
340	EIF5	-1.73485	-0.366551	0.0184141
341	XRCC1	-1.73344	-0.366376	0.0184739
342	RBSN	-1.73344	-0.366376	0.0184739
343	EIF2B3	-1.73203	-0.366202	0.018534
344	RPL19	-1.72922	-0.365854	0.0186545
345	NUP98	-1.72781	-0.365679	0.018715
346	EPRS|EPRS1	-1.725	-0.365331	0.0188365
347	TBC1D10A	-1.725	-0.365331	0.0188365
348	GSTM2	-1.72219	-0.364983	0.0189587
349	LYSMD3	-1.72219	-0.364983	0.0189587
350	GRK6	-1.72079	-0.364808	0.01902
351	NACA	-1.71939	-0.364634	0.0190816
352	PEX19	-1.71378	-0.363937	0.0193293
353	RPRD1A	-1.71378	-0.363937	0.0193293
354	CPSF1	-1.71099	-0.363589	0.0194541
355	PSMA2	-1.70959	-0.363415	0.0195168
356	SF1	-1.7068	-0.363066	0.0196427
357	IGHD	-1.7062	-0.38713	0.01967
358	H1-2	-1.69566	-0.361672	0.020153
359	SLC27A3	-1.68318	-0.360105	0.0207404
360	LSP1	-1.6818	-0.35993	0.0208065
361	SPTAN1	-1.68042	-0.359756	0.0208728
362	CAND1	-1.67766	-0.359408	0.021006
363	KIDINS220	-1.67766	-0.359408	0.021006
364	DYNLT1	-1.6749	-0.359059	0.0211399
365	THOP1	-1.6714	-0.363039	0.0213108
366	EIF3E	-1.67076	-0.358537	0.021342
367	RFC1	-1.66939	-0.358362	0.0214098
368	DDRGK1	-1.66664	-0.358014	0.0215458
369	MCM2	-1.66526	-0.35784	0.0216141
370	GNPAT	-1.66115	-0.357317	0.02182
371	PSMD12	-1.6584	-0.356969	0.0219582
372	CDC40	-1.65566	-0.35662	0.0220971
373	SYNE1	-1.65566	-0.35662	0.0220971
374	OR1M1	-1.65566	-0.35662	0.0220971
375	GRHPR	-1.65156	-0.356098	0.0223069
376	EIF1AY	-1.64883	-0.355749	0.0224477
377	HNRNPLL	-1.64474	-0.355226	0.0226602
378	IGHA1	-1.64065	-0.354704	0.0228744
379	RPL23A	-1.63793	-0.354355	0.0230182
380	AKR1B1	-1.63385	-0.353833	0.0232352
381	COPE	-1.62707	-0.352962	0.0236007
382	SURF4	-1.62707	-0.352962	0.0236007
383	HNRNPM	-1.62572	-0.352787	0.0236744
384	ITPR3	-1.62437	-0.352613	0.0237483
385	ELMO1	-1.61626	-0.351568	0.0241955
386	CHMP1B	-1.61492	-0.351394	0.0242708
387	MAT2B	-1.61357	-0.35122	0.0243462
388	RNF181	-1.60819	-0.350523	0.0246498
389	RPS26	-1.60416	-0.35	0.0248795
390	PYCR1	-1.60147	-0.349652	0.0250337
391	C5AR1	-1.59879	-0.349303	0.0251887
392	GLRX	-1.59746	-0.349129	0.0252665
393	CCDC50	-1.59746	-0.349129	0.0252665
394	RPS27A	-1.59612	-0.348955	0.0253444
395	HIBCH	-1.59077	-0.348258	0.0256584
396	STX5	-1.5881	-0.347909	0.0258165
397	UNIPROT:Q9UPR0	-1.5881	-0.347909	0.0258165
398	PI4K2A	-1.58544	-0.347561	0.0259755
399	MARS2	-1.5841	-0.347387	0.0260553
400	CD97	-1.58277	-0.347213	0.0261353
401	ETFA	-1.57613	-0.346341	0.0265383
402	MIA2	-1.5748	-0.346167	0.0266196
403	MCM7	-1.5748	-0.346167	0.0266196
404	GOSR2	-1.56553	-0.344948	0.0271939
405	PA2G4	-1.56553	-0.344948	0.0271939
406	TTLL12	-1.56289	-0.344599	0.0273599
407	HSDL2	-1.56156	-0.344425	0.0274432
408	SELENBP1	-1.55629	-0.343728	0.0277785
409	BAG4	-1.55497	-0.343554	0.0278629
410	CNOT1	-1.55103	-0.343031	0.0281173
411	MRPS27	-1.54971	-0.342857	0.0282025
412	FCHSD1	-1.54684	-0.355728	0.0283898
413	RPL7A	-1.54577	-0.342334	0.0284594
414	TARDBP	-1.54577	-0.342334	0.0284594
415	RPS15A	-1.54184	-0.341812	0.0287182
416	TRAPPC8	-1.53792	-0.341289	0.028979
417	PMPCB	-1.5353	-0.340941	0.029154
418	TFRC	-1.53139	-0.340418	0.029418
419	COMMD3	-1.53139	-0.340418	0.029418
420	HNRNPA2B1	-1.53008	-0.340244	0.0295065
421	ZPR1	-1.52878	-0.34007	0.0295952
422	ARCN1	-1.52878	-0.34007	0.0295952
423	SZRD1	-1.52878	-0.34007	0.0295952
424	INTS4	-1.52878	-0.34007	0.0295952
425	MMTAG2	-1.52748	-0.339895	0.0296841
426	SLC1A5	-1.52487	-0.339547	0.0298625
427	MTMR14	-1.52487	-0.339547	0.0298625
428	COX17	-1.52357	-0.339373	0.0299521
429	PYCR2	-1.52357	-0.339373	0.0299521
430	SIRT3	-1.52357	-0.339373	0.0299521
431	USO1	-1.51968	-0.33885	0.0302221
432	SSB	-1.51968	-0.33885	0.0302221
433	CALR	-1.51449	-0.338153	0.0305852
434	ELP6	-1.51342	-0.342214	0.0306604
435	RPL8	-1.51319	-0.337979	0.0306766
436	RPL10A	-1.50544	-0.336934	0.0312294
437	CTSB	-1.50415	-0.33676	0.0313223
438	MPRIP	-1.50286	-0.336585	0.0314154
439	ARPC5L	-1.49899	-0.336063	0.0316963
440	SEC22B	-1.49642	-0.335714	0.0318847
441	MKI67	-1.49642	-0.335714	0.0318847
442	TCF20	-1.49513	-0.33554	0.0319792
443	CD3EAP	-1.49385	-0.335366	0.032074
444	PPP1R8	-1.49385	-0.335366	0.032074
445	MIS12	-1.49385	-0.335366	0.032074
446	COX19	-1.49128	-0.335017	0.0322642
447	PSME3	-1.49	-0.334843	0.0323596
448	QPRT	-1.49	-0.334843	0.0323596
449	DDX54	-1.49	-0.334843	0.0323596
450	KIAA1143	-1.48359	-0.333972	0.0328404
451	EIF3G	-1.48231	-0.333798	0.0329373
452	GALM	-1.48231	-0.333798	0.0329373
453	NSFL1C	-1.48231	-0.333798	0.0329373
454	SRPRB	-1.47976	-0.333449	0.0331317
455	ACAT1	-1.47848	-0.333275	0.0332292
456	UNIPROT:Q96EM0	-1.47083	-0.33223	0.0338196
457	H1FX	-1.46956	-0.332056	0.0339188
458	CYB5A	-1.46829	-0.331882	0.0340183
459	ARAF	-1.46829	-0.331882	0.0340183
460	SUN2	-1.46575	-0.331533	0.0342179
461	NOMO3|NOMO2	-1.46448	-0.331359	0.0343181
462	PRPF38B	-1.46194	-0.33101	0.0345192
463	UNIPROT:P82664	-1.46067	-0.330836	0.0346201
464	USP24	-1.46067	-0.330836	0.0346201
465	GGT3P|GGT1|GGT2|GGT1	-1.45941	-0.330662	0.0347212
466	PPP5C	-1.45941	-0.330662	0.0347212
467	IKBIP	-1.45941	-0.330662	0.0347212
468	RPS15	-1.45814	-0.330488	0.0348226
469	HNRNPL	-1.45561	-0.330139	0.0350261
470	CD38	-1.44929	-0.329268	0.0355392
471	NUP42	-1.4361	-0.34019	0.0366352
472	H1-4	-1.43546	-0.327352	0.0366895
473	BCCIP	-1.4342	-0.327178	0.0367956
474	SMU1	-1.43295	-0.327003	0.0369019
475	MYO1G	-1.43045	-0.326655	0.0371153
476	ZNF598	-1.4292	-0.326481	0.0372224
477	TMED7	-1.4292	-0.326481	0.0372224
478	VDAC2	-1.4242	-0.325784	0.0376533
479	ELP2	-1.42046	-0.325261	0.0379791
480	RETSAT	-1.41871	-0.329081	0.0381317
481	UNIPROT:Q86UY6	-1.41672	-0.324739	0.0383072
482	WDR36	-1.40555	-0.323171	0.0393054
483	SNX15	-1.40555	-0.323171	0.0393054
484	VPS25	-1.40307	-0.322822	0.0395301
485	MRPL13	-1.40184	-0.322648	0.0396428
486	EMC8	-1.39936	-0.3223	0.0398691
487	ZNF687	-1.39936	-0.3223	0.0398691
488	SUDS3	-1.39936	-0.3223	0.0398691
489	TRRAP	-1.39936	-0.3223	0.0398691
490	ERH	-1.39689	-0.321951	0.0400964
491	CAB39	-1.39689	-0.321951	0.0400964
492	ST6GAL1	-1.39566	-0.321777	0.0402104
493	UQCC3	-1.39196	-0.321254	0.0405542
494	ANP32E	-1.39196	-0.321254	0.0405542
495	THRAP3	-1.39196	-0.321254	0.0405542
496	UBA6	-1.38827	-0.320732	0.0409003
497	SEC61B	-1.38827	-0.320732	0.0409003
498	GNPDA1	-1.38704	-0.320557	0.0410162
499	DCTN4	-1.38582	-0.320383	0.0411324
500	FMNL1	-1.38213	-0.319861	0.0414825
501	PTEN	-1.37601	-0.31899	0.0420715
502	YWHAQ	-1.36991	-0.318118	0.0426672
503	PPIB	-1.36869	-0.317944	0.0427871
504	CTSD	-1.36747	-0.31777	0.0429074
505	HNMT	-1.36747	-0.31777	0.0429074
506	RPS12	-1.36503	-0.317422	0.0431487
507	TMCO1	-1.36503	-0.317422	0.0431487
508	COX15	-1.36495	-0.321388	0.0431572
509	PNPLA8	-1.36382	-0.317247	0.0432697
510	CARS	-1.3626	-0.317073	0.0433911
511	FAM169A	-1.36236	-0.321013	0.0434155
512	NUP54	-1.35774	-0.316376	0.0438792
513	DNPEP	-1.35653	-0.316202	0.0440019
514	DOHH	-1.35532	-0.316028	0.0441249
515	CUL4B	-1.3541	-0.315854	0.0442482
516	SELENOH	-1.35289	-0.315679	0.0443717
517	HNRNPH3	-1.35168	-0.315505	0.0444956
518	ARID1B	-1.35168	-0.315505	0.0444956
519	HCN1	-1.35047	-0.315331	0.0446197
520	DERL3	-1.35047	-0.315331	0.0446197
521	DARS	-1.34685	-0.314808	0.0449937
522	RCSD1	-1.34685	-0.314808	0.0449937
523	FAM172A	-1.34564	-0.314634	0.0451189
524	LUC7L2	-1.33721	-0.313415	0.0460036
525	PLS3	-1.3336	-0.312892	0.0463869
526	BOLA1	-1.3312	-0.312544	0.046644
527	KPNA6	-1.32881	-0.312195	0.0469021
528	ANKRD44	-1.32641	-0.311847	0.0471615
529	PDCD4	-1.31805	-0.310627	0.0480783
530	UFM1	-1.31686	-0.310453	0.0482104
531	CARD19	-1.31686	-0.310453	0.0482104
532	KARS1	-1.31448	-0.310105	0.0484756
533	SND1	-1.31448	-0.310105	0.0484756
534	THEM6	-1.31448	-0.310105	0.0484756
535	CPN2	-1.31408	-0.340871	0.0485196
536	PCYOX1	-1.31329	-0.30993	0.0486086
537	FARSB	-1.31091	-0.309582	0.0488755
538	RIN3	-1.30853	-0.309233	0.0491436
539	COPS5	-1.30853	-0.309233	0.0491436
540	XPO1	-1.30735	-0.309059	0.0492781
541	PSMB9	-1.30379	-0.308537	0.0496834
542	LSM2	-1.30379	-0.308537	0.0496834
543	MARC1|MTARC1	-1.30142	-0.308188	0.049955
544	NCSTN	-1.30024	-0.308014	0.0500913
545	SPR	-1.29906	-0.30784	0.0502279
546	MTRES1	-1.29852	-0.311632	0.05029
547	CUTA	-1.29669	-0.307491	0.0505019
548	PTMA	-1.29669	-0.307491	0.0505019
549	FBXO4	-1.29551	-0.307317	0.0506394
550	RSF1	-1.29433	-0.307143	0.0507772
551	RALGPS2	-1.28962	-0.306446	0.0513313
552	SDAD1	-1.28844	-0.306272	0.0514706
553	MRPS15	-1.28726	-0.306098	0.0516102
554	PI4KA	-1.28609	-0.305923	0.0517501
555	PSAP	-1.28374	-0.305575	0.0520308
556	BLVRB	-1.28257	-0.305401	0.0521717
557	PSMA7	-1.28139	-0.305226	0.0523128
558	H2AZ1|H2AFV	-1.27788	-0.304704	0.052738
559	ANKFY1	-1.27671	-0.30453	0.0528803
560	IGHV3-7	-1.27437	-0.304181	0.053166
561	POLB	-1.27437	-0.304181	0.053166
562	AP1G2	-1.27203	-0.303833	0.0534528
563	SLC35B1	-1.27086	-0.303659	0.0535967
564	CIAO2A	-1.26969	-0.303484	0.0537409
565	TPR	-1.26503	-0.302787	0.0543209
566	TES	-1.26503	-0.302787	0.0543209
567	CD74	-1.26387	-0.302613	0.0544666
568	RPL35	-1.26387	-0.302613	0.0544666
569	RNASEL	-1.26387	-0.302613	0.0544666
570	CLIP2	-1.26387	-0.302613	0.0544666
571	TNPO1	-1.26271	-0.302439	0.0546127
572	UTP4	-1.26038	-0.302091	0.0549058
573	AP3S1	-1.25922	-0.301916	0.0550528
574	HMGN1	-1.25574	-0.301394	0.0554958
575	HSP90AB1	-1.25574	-0.301394	0.0554958
576	LAP3	-1.25574	-0.301394	0.0554958
577	MANF	-1.25458	-0.30122	0.0556441
578	RPL36	-1.25458	-0.30122	0.0556441
579	IGHA2	-1.25226	-0.300871	0.0559416
580	RABEP2	-1.25226	-0.300871	0.0559416
581	EIF4EBP2	-1.25159	-0.308502	0.0560289
582	RXRB	-1.2512	-0.304503	0.0560791
583	SEC61A1	-1.25111	-0.300697	0.0560909
584	MIA3	-1.25111	-0.300697	0.0560909
585	HNRNPA1	-1.2488	-0.300348	0.0563903
586	TMED4	-1.24649	-0.3	0.056691
587	SCLY	-1.24649	-0.3	0.056691
588	TECPR1	-1.24533	-0.299826	0.0568418
589	BCR	-1.24303	-0.299477	0.0571445
590	ILF3	-1.24303	-0.299477	0.0571445
591	PHB2	-1.24303	-0.299477	0.0571445
592	PRR14	-1.24072	-0.299129	0.0574484
593	CCDC97	-1.23957	-0.298955	0.0576008
594	TMED9	-1.23727	-0.298606	0.0579067
595	HEXIM1	-1.23612	-0.298432	0.0580601
596	APEH	-1.23612	-0.298432	0.0580601
597	EPHX1	-1.23497	-0.298258	0.0582138
598	TXN2	-1.23268	-0.297909	0.0585223
599	CPSF7	-1.23153	-0.297735	0.058677
600	GLG1	-1.23039	-0.297561	0.0588321
601	BSCL2	-1.23039	-0.297561	0.0588321
602	HNRNPA0	-1.22924	-0.297387	0.0589874
603	MTMR1	-1.22695	-0.297038	0.0592991
604	GOT1	-1.22581	-0.296864	0.0594555
605	PSME4	-1.22238	-0.296341	0.0599265
606	ARHGAP17	-1.21668	-0.29547	0.0607181
607	LAGE3	-1.21449	-0.319888	0.0610251
608	PRORP	-1.21274	-0.306489	0.0612713
609	UBA2	-1.21213	-0.294774	0.0613574
610	LRRC59	-1.20986	-0.294425	0.0616791
611	PGAM1	-1.20759	-0.294077	0.062002
612	MCFD2	-1.20759	-0.294077	0.062002
613	UNIPROT:Q7Z614	-1.20533	-0.293728	0.0623264
614	UNIPROT:P52735	-1.20351	-0.301012	0.0625878
615	EVI2B	-1.19855	-0.292683	0.0633075
616	RPL36A	-1.19742	-0.292509	0.0634721
617	NFRKB	-1.19742	-0.292509	0.0634721
618	CD180	-1.19742	-0.292509	0.0634721
619	CSNK1A1|CSNK1A1L|CSNK1A1|CSNK1A1L	-1.19516	-0.29216	0.0638026
620	BDH2	-1.19516	-0.29216	0.0638026
621	PSMG4	-1.19459	-0.321314	0.0638873
622	RNF40	-1.19404	-0.291986	0.0639683
623	RBM34	-1.19404	-0.291986	0.0639683
624	CAPRIN1	-1.19404	-0.291986	0.0639683
625	POLR2E	-1.19291	-0.291812	0.0641343
626	PRDX5	-1.19291	-0.291812	0.0641343
627	CCPG1	-1.19178	-0.291638	0.0643007
628	ALDH18A1	-1.19066	-0.291463	0.0644675
629	PDCL	-1.18954	-0.291289	0.0646346
630	SHPK	-1.18954	-0.291289	0.0646346
631	CNOT11	-1.18729	-0.290941	0.0649698
632	PUDP	-1.18617	-0.290767	0.0651379
633	MAPK14	-1.18617	-0.290767	0.0651379
634	GTPBP6	-1.18392	-0.290418	0.0654752
635	FUS	-1.18168	-0.29007	0.0658138
636	TRAP1	-1.18056	-0.289895	0.0659837
637	FGF2	-1.17944	-0.289721	0.0661539
638	LXN	-1.17944	-0.289721	0.0661539
639	CLNS1A	-1.17616	-0.292871	0.0666561
640	ADSL	-1.17386	-0.28885	0.06701
641	PHB	-1.17386	-0.28885	0.06701
642	PTGES2	-1.17274	-0.288676	0.0671823
643	ARFGAP3	-1.17274	-0.288676	0.0671823
644	CYB5R4	-1.1726	-0.292308	0.0672053
645	P2RX4	-1.17163	-0.288502	0.067355
646	PIGT	-1.16718	-0.287805	0.068049
647	DNAJC13	-1.16607	-0.287631	0.0682234
648	CANX	-1.16496	-0.287456	0.0683981
649	IDH3A	-1.16496	-0.287456	0.0683981
650	POLR2L	-1.16385	-0.287282	0.0685732
651	VCPIP1	-1.16274	-0.287108	0.0687487
652	PATL1	-1.15941	-0.286585	0.0692772
653	RPL13A	-1.1583	-0.286411	0.069454
654	ALCAM	-1.1572	-0.286237	0.0696313
655	RAPGEF1	-1.1572	-0.286237	0.0696313
656	HK3	-1.15609	-0.286063	0.0698088
657	KRAS	-1.15498	-0.285889	0.0699868
658	IGLV7-46|IGLV7-43	-1.15388	-0.285714	0.0701651
659	CBLB	-1.15277	-0.28554	0.0703437
660	COPS2	-1.15057	-0.285192	0.0707021
661	NUMA1	-1.14946	-0.285017	0.0708819
662	ENY2	-1.14946	-0.285017	0.0708819
663	LMNA	-1.14726	-0.284669	0.0712424
664	DDX5	-1.14616	-0.284495	0.0714232
665	GPS1	-1.14616	-0.284495	0.0714232
666	EIF1AD	-1.14548	-0.287992	0.0715357
667	BPNT1	-1.14506	-0.284321	0.0716044
668	HP1BP3	-1.14396	-0.284146	0.0717859
669	EIF2S2	-1.14176	-0.283798	0.0721501
670	STX4	-1.14176	-0.283798	0.0721501
671	TARSL2	-1.14067	-0.283624	0.0723327
672	SIRT6	-1.13957	-0.283449	0.0725157
673	UNIPROT:Q8NFZ0	-1.13957	-0.283449	0.0725157
674	CENPB	-1.13738	-0.283101	0.0728828
675	UBTF	-1.13409	-0.282578	0.0734361
676	RPL29	-1.13409	-0.282578	0.0734361
677	ITPR2	-1.13409	-0.282578	0.0734361
678	ARFGEF3	-1.13206	-0.310619	0.0737794
679	GCLC	-1.13081	-0.282056	0.0739927
680	ATP5F1D	-1.12972	-0.281882	0.074179
681	ERCC4	-1.12972	-0.281882	0.074179
682	TNPO2	-1.12754	-0.281533	0.0745527
683	MSH2	-1.12754	-0.281533	0.0745527
684	FYN	-1.12645	-0.281359	0.07474
685	LARP1	-1.12536	-0.281185	0.0749278
686	SKIV2L	-1.12427	-0.28101	0.0751159
687	NANS	-1.12209	-0.280662	0.0754933
688	PPP1R14B	-1.11987	-0.283865	0.0758803
689	TAX1BP3	-1.11918	-0.287449	0.0760009
690	FKBP4	-1.11883	-0.280139	0.0760621
691	GUK1	-1.11883	-0.280139	0.0760621
692	SP140	-1.11775	-0.279965	0.0762525
693	MAST3	-1.11756	-0.28349	0.0762852
694	ANP32B	-1.11449	-0.279443	0.0768258
695	DHX15	-1.11341	-0.279268	0.0770176
696	SARNP	-1.11341	-0.279268	0.0770176
697	DNAJC8	-1.11125	-0.27892	0.0774024
698	RBM8A	-1.11125	-0.27892	0.0774024
699	RTCB	-1.10584	-0.278049	0.0783711
700	SERPINC1	-1.10369	-0.2777	0.0787611
701	TRAPPC5	-1.10261	-0.277526	0.0789568
702	LSM8	-1.09938	-0.277003	0.0795459
703	PPP1R2	-1.09938	-0.277003	0.0795459
704	ARF4	-1.09831	-0.276829	0.079743
705	GATAD2A	-1.09831	-0.276829	0.079743
706	COMMD5	-1.09831	-0.276829	0.079743
707	MYO18A	-1.09723	-0.276655	0.0799406
708	TMEM263	-1.09616	-0.276481	0.0801385
709	IMPDH2	-1.09294	-0.275958	0.0807345
710	ANXA5	-1.08866	-0.275261	0.0815345
711	RBM25	-1.08759	-0.275087	0.0817355
712	WIPI2	-1.08759	-0.275087	0.0817355
713	G3BP2	-1.08545	-0.274739	0.0821386
714	TMED5	-1.08545	-0.274739	0.0821386
715	ABCF3	-1.08439	-0.274564	0.0823407
716	LSM1	-1.08012	-0.273868	0.0831531
717	NR2C2AP	-1.07799	-0.273519	0.0835616
718	PTPN4	-1.07374	-0.272822	0.0843834
719	GSK3B	-1.07268	-0.272648	0.0845898
720	VARS|VARS1	-1.07162	-0.272474	0.0847966
721	SPATS2	-1.07056	-0.2723	0.0850038
722	EIF3M	-1.0695	-0.272125	0.0852114
723	SLC1A4	-1.06844	-0.271951	0.0854194
724	OTUD6B	-1.06527	-0.271429	0.0860457
725	CNTN1	-1.06421	-0.271254	0.0862553
726	FAM3C	-1.06421	-0.271254	0.0862553
727	HTT	-1.06316	-0.27108	0.0864652
728	CEPT1	-1.06287	-0.274484	0.086522
729	FUBP1	-1.06105	-0.270732	0.0868864
730	GOLGA3	-1.05999	-0.270557	0.0870975
731	ENAH	-1.05999	-0.270557	0.0870975
732	CD300A	-1.05999	-0.270557	0.0870975
733	PPM1A	-1.05894	-0.270383	0.0873091
734	CBX5	-1.05789	-0.270209	0.087521
735	CREG1	-1.05578	-0.269861	0.0879461
736	LMNB2	-1.05578	-0.269861	0.0879461
737	NOL8	-1.05473	-0.269686	0.0881593
738	IAH1	-1.05263	-0.269338	0.0885868
739	IRF4	-1.05053	-0.26899	0.0890158
740	TRADD	-1.05053	-0.26899	0.0890158
741	RNF31	-1.05053	-0.26899	0.0890158
742	CPVL	-1.05053	-0.26899	0.0890158
743	TMPPE	-1.04962	-0.291597	0.0892028
744	HNRNPDL	-1.04844	-0.268641	0.0894466
745	MRE11	-1.04739	-0.268467	0.0896625
746	SSRP1	-1.04739	-0.268467	0.0896625
747	PFN2	-1.04634	-0.268293	0.0898789
748	BAK1	-1.04498	-0.271482	0.0901611
749	CALU	-1.04425	-0.267944	0.0903128
750	IL1RN	-1.04378	-0.282361	0.0904103
751	REPIN1	-1.04301	-0.274696	0.0905706
752	ZBTB7A	-1.04112	-0.267422	0.0909667
753	CD4	-1.04112	-0.267422	0.0909667
754	VIM	-1.04112	-0.267422	0.0909667
755	MMUT	-1.03903	-0.267073	0.0914047
756	SF3A1	-1.03903	-0.267073	0.0914047
757	CA1	-1.03695	-0.266725	0.0918443
758	THEMIS2	-1.03695	-0.266725	0.0918443
759	MRPL3	-1.03591	-0.266551	0.0920647
760	RAB5C	-1.03487	-0.266376	0.0922855
761	SFPQ	-1.03383	-0.266202	0.0925068
762	ARL3	-1.03279	-0.266028	0.0927284
763	ERLEC1	-1.03279	-0.266028	0.0927284
764	BPTF	-1.03071	-0.265679	0.0931729
765	SLC39A14	-1.03071	-0.265679	0.0931729
766	TSPAN33	-1.03057	-0.269043	0.0932039
767	UNIPROT:Q8WUD1	-1.02864	-0.265331	0.0936191
768	CYBB	-1.0276	-0.265157	0.0938428
769	WARS	-1.0276	-0.265157	0.0938428
770	ALDH1L2	-1.0276	-0.265157	0.0938428
771	NFATC2IP	-1.0276	-0.265157	0.0938428
772	TRAPPC11	-1.02553	-0.264808	0.0942914
773	RPL28	-1.02449	-0.264634	0.0945163
774	NDRG3	-1.02449	-0.264634	0.0945163
775	HGSNAT	-1.02395	-0.267917	0.0946347
776	TWF1	-1.02243	-0.264286	0.0949674
777	BAZ1B	-1.02243	-0.264286	0.0949674
778	IGKV1D-33|IGKV1-33	-1.02062	-0.27085	0.0953626
779	ELAVL1	-1.02036	-0.263937	0.0954202
780	SKAP1	-1.02036	-0.263937	0.0954202
781	ALDH1B1	-1.01933	-0.263763	0.0956472
782	MAGOHB	-1.01933	-0.263763	0.0956472
783	IFRD2	-1.01727	-0.263415	0.0961024
784	ALPL	-1.01624	-0.26324	0.0963306
785	SYNE3	-1.01624	-0.26324	0.0963306
786	CRYZL1	-1.01418	-0.262892	0.0967884
787	UNIPROT:Q9H6L2	-1.01297	-0.266041	0.0970568
788	PDK1	-1.01212	-0.262544	0.0972478
789	EXOSC7	-1.01109	-0.262369	0.0974781
790	TTC38	-1.01109	-0.262369	0.0974781
791	NID2	-1.00801	-0.261847	0.0981716
792	RHBDD2	-1.00749	-0.331282	0.0982904
793	NCBP1	-1.00494	-0.261324	0.0988689
794	HNRNPUL2	-1.00494	-0.261324	0.0988689
795	RPS23	-1.00392	-0.26115	0.0991022
796	EMC7	-1.00289	-0.260976	0.0993359
797	LYSMD2	-1.00187	-0.260801	0.09957
798	SRRM2	-1.00187	-0.260801	0.09957
799	SNTB2	-1.00085	-0.260627	0.0998045
800	FABP4	-0.999829	-0.260453	0.100039
801	RPL35A	-0.993713	-0.259408	0.101458
802	SARDH	-0.992696	-0.259233	0.101696
803	RBP1	-0.991679	-0.259059	0.101934
804	CMAS	-0.991679	-0.259059	0.101934
805	SEC13	-0.990663	-0.258885	0.102173
806	UNIPROT:B7Z8K6	-0.989866	-0.269067	0.102361
807	UNIPROT:O94880	-0.988632	-0.258537	0.102652
808	MATR3	-0.987618	-0.258362	0.102892
809	FAM136A	-0.987618	-0.258362	0.102892
810	BUB3	-0.984577	-0.25784	0.103615
811	FKBP2	-0.982553	-0.257491	0.104099
812	APEX1	-0.982553	-0.257491	0.104099
813	SRSF10	-0.981542	-0.257317	0.104342
814	RPL10	-0.980532	-0.257143	0.104585
815	NSUN5	-0.980532	-0.257143	0.104585
816	HSPA13	-0.978512	-0.256794	0.105072
817	BUD13	-0.976495	-0.256446	0.105561
818	NPL	-0.976495	-0.256446	0.105561
819	RBCK1	-0.972467	-0.255749	0.106545
820	SAE1	-0.972467	-0.255749	0.106545
821	QKI	-0.971461	-0.255575	0.106792
822	NOC3L	-0.970456	-0.255401	0.107039
823	UNIPROT:Q7Z569	-0.967445	-0.254878	0.107784
824	ANXA3	-0.96544	-0.25453	0.108283
825	H1-3	-0.96544	-0.25453	0.108283
826	MAP2K2	-0.96544	-0.25453	0.108283
827	ADPRHL2	-0.962436	-0.254007	0.109034
828	PSMC2	-0.961436	-0.253833	0.109286
829	TRIP10	-0.958439	-0.25331	0.110043
830	LUC7L	-0.955447	-0.252787	0.110803
831	LCP1	-0.954451	-0.252613	0.111058
832	NDUFA9	-0.951466	-0.252091	0.111824
833	TOR4A	-0.951466	-0.252091	0.111824
834	PEX14	-0.950472	-0.251916	0.11208
835	UNIPROT:Q6ZTQ3	-0.947493	-0.251394	0.112851
836	GLOD4	-0.947493	-0.251394	0.112851
837	NIT2	-0.94551	-0.251045	0.113368
838	NASP	-0.94452	-0.250871	0.113627
839	ARL2BP	-0.94452	-0.250871	0.113627
840	IMPACT	-0.94254	-0.250523	0.114146
841	TM9SF1	-0.941551	-0.250348	0.114406
842	TBC1D10C	-0.941551	-0.250348	0.114406
843	PNPLA6	-0.941551	-0.250348	0.114406
844	CYB561D2	-0.939575	-0.25	0.114928
845	PPFIBP2	-0.939575	-0.25	0.114928
846	HSPA1L	-0.939277	-0.256478	0.115007
847	PML	-0.938587	-0.249826	0.115189
848	SRRT	-0.935628	-0.249303	0.115977
849	ACOT13	-0.935628	-0.249303	0.115977
850	SGPL1	-0.933659	-0.248955	0.116504
851	FEN1	-0.933659	-0.248955	0.116504
852	DR1	-0.932674	-0.24878	0.116768
853	TBCD	-0.931691	-0.248606	0.117033
854	GZMA	-0.929725	-0.248258	0.117564
855	EML4	-0.927762	-0.247909	0.118097
856	LAMP2	-0.926781	-0.247735	0.118364
857	EPB41L3	-0.926781	-0.247735	0.118364
858	GDI2	-0.925801	-0.247561	0.118631
859	PSMA5	-0.924821	-0.247387	0.118899
860	NDUFB1	-0.923842	-0.247213	0.119167
861	SLC25A19	-0.920908	-0.24669	0.119975
862	GSKIP	-0.920908	-0.24669	0.119975
863	SURF1	-0.919931	-0.246516	0.120246
864	CNST	-0.919931	-0.246516	0.120246
865	ARFRP1	-0.918955	-0.246341	0.120516
866	RPS2	-0.917979	-0.246167	0.120787
867	MSI2	-0.917003	-0.245993	0.121059
868	MRPL15	-0.916028	-0.245819	0.121331
869	TRIM25	-0.91408	-0.24547	0.121876
870	WBP11	-0.913107	-0.245296	0.12215
871	BMI1	-0.912135	-0.245122	0.122424
872	FLI1	-0.912135	-0.245122	0.122424
873	TYROBP	-0.910191	-0.244774	0.122973
874	H2BC11|HIST1H2BO|HIST1H2BB|HIST2H2BE	-0.90922	-0.244599	0.123248
875	GMPPB	-0.90922	-0.244599	0.123248
876	CDV3	-0.908249	-0.244425	0.123524
877	BCAS2	-0.907279	-0.244251	0.1238
878	CAD	-0.907279	-0.244251	0.1238
879	NDUFA6	-0.90631	-0.244077	0.124077
880	MDH1	-0.902438	-0.24338	0.125188
881	AAAS	-0.902438	-0.24338	0.125188
882	ISG20	-0.901471	-0.243206	0.125467
883	SNRNP200	-0.900505	-0.243031	0.125746
884	MRPS35	-0.900505	-0.243031	0.125746
885	HINT2	-0.900505	-0.243031	0.125746
886	HYOU1	-0.899539	-0.242857	0.126026
887	TKT	-0.898574	-0.242683	0.126307
888	SDC1	-0.896646	-0.242334	0.126869
889	TMBIM6	-0.896646	-0.242334	0.126869
890	SCOC	-0.892898	-0.25134	0.127968
891	WASHC3	-0.892795	-0.241638	0.127998
892	ENOPH1	-0.889913	-0.241115	0.128851
893	RNASEH2C	-0.887994	-0.240767	0.129421
894	PPA1	-0.886077	-0.240418	0.129994
895	TMEM214	-0.884163	-0.24007	0.130568
896	HLA-DRB1	-0.883206	-0.239895	0.130856
897	CASC4	-0.881295	-0.239547	0.131433
898	HMBS	-0.88034	-0.239373	0.131722
899	SHC1	-0.88034	-0.239373	0.131722
900	VPS4A	-0.879386	-0.239199	0.132012
901	PDIA5	-0.878432	-0.239024	0.132302
902	FABP5	-0.877479	-0.23885	0.132593
903	GADD45GIP1	-0.877479	-0.23885	0.132593
904	ABHD10	-0.877479	-0.23885	0.132593
905	ARHGAP27	-0.874622	-0.238328	0.133468
906	CAB39L	-0.874622	-0.238328	0.133468
907	ANKRD30B	-0.873671	-0.238153	0.133761
908	BABAM2	-0.873671	-0.238153	0.133761
909	TTC33	-0.872993	-0.241088	0.13397
910	MVP	-0.872721	-0.237979	0.134054
911	RAN	-0.870821	-0.237631	0.134642
912	OXLD1	-0.869872	-0.237456	0.134936
913	LENG1	-0.869026	-0.243522	0.135199
914	STK11	-0.867976	-0.237108	0.135527
915	TERF2	-0.866081	-0.23676	0.136119
916	LRRC25	-0.865135	-0.236585	0.136416
917	UNIPROT:Q9NUL7	-0.865135	-0.236585	0.136416
918	TXNDC9	-0.864189	-0.236411	0.136713
919	MAP3K3	-0.864189	-0.236411	0.136713
920	TMEM120A	-0.864189	-0.236411	0.136713
921	PHPT1	-0.864189	-0.236411	0.136713
922	JPT1	-0.863394	-0.24917	0.136964
923	NARS1	-0.863244	-0.236237	0.137011
924	TSNAX	-0.862299	-0.236063	0.13731
925	HSPB11	-0.862299	-0.236063	0.13731
926	AGO1	-0.858526	-0.235366	0.138508
927	NOB1	-0.856642	-0.235017	0.13911
928	UQCR11	-0.855701	-0.234843	0.139412
929	SNX4	-0.855701	-0.234843	0.139412
930	STT3A	-0.855701	-0.234843	0.139412
931	PSMD14	-0.854761	-0.234669	0.139714
932	DPP3	-0.854761	-0.234669	0.139714
933	LRCH3	-0.851004	-0.233972	0.140927
934	ERAP2	-0.849892	-0.236773	0.141289
935	UBE2E1	-0.847898	-0.236398	0.141939
936	ATOX1	-0.847256	-0.233275	0.142149
937	IGKV4-1	-0.847256	-0.233275	0.142149
938	CALCOCO2	-0.846571	-0.249421	0.142373
939	KRTCAP2	-0.845823	-0.242368	0.142619
940	POGZ	-0.845385	-0.232927	0.142763
941	FGD2	-0.844451	-0.232753	0.14307
942	HMGB3	-0.842583	-0.232404	0.143687
943	AKR1A1	-0.842583	-0.232404	0.143687
944	NFKB2	-0.842583	-0.232404	0.143687
945	HMGN4	-0.84165	-0.23223	0.143996
946	RABEP1	-0.84165	-0.23223	0.143996
947	AARSD1	-0.839785	-0.231882	0.144615
948	TNFAIP2	-0.837923	-0.231533	0.145237
949	PTK2B	-0.837923	-0.231533	0.145237
950	NDUFA13	-0.835133	-0.23101	0.146173
951	TSTA3	-0.834204	-0.230836	0.146486
952	FGL2	-0.834204	-0.230836	0.146486
953	PCNP	-0.834204	-0.230836	0.146486
954	SRP19	-0.833276	-0.230662	0.146799
955	GARS1	-0.833276	-0.230662	0.146799
956	HSPG2	-0.833276	-0.230662	0.146799
957	NAA50	-0.833276	-0.230662	0.146799
958	SARM1	-0.832295	-0.239742	0.147131
959	IL17RA	-0.832034	-0.233396	0.14722
960	HSPA2	-0.830494	-0.230139	0.147743
961	GOLPH3	-0.830494	-0.230139	0.147743
962	DDX19A	-0.830494	-0.230139	0.147743
963	ANKRD22	-0.828121	-0.25317	0.148552
964	CCDC134	-0.827717	-0.229617	0.14869
965	MRPL43	-0.826793	-0.229443	0.149007
966	SPAST	-0.826793	-0.229443	0.149007
967	RARS|RARS1	-0.825869	-0.229268	0.149325
968	DTX3L	-0.825869	-0.229268	0.149325
969	MRPL40	-0.824945	-0.229094	0.149643
970	RPA2	-0.824022	-0.22892	0.149961
971	BAP18	-0.822177	-0.228571	0.150599
972	MYBBP1A	-0.822177	-0.228571	0.150599
973	C1orf226	-0.821256	-0.228397	0.150919
974	NUP155	-0.820335	-0.228223	0.151239
975	NOL9	-0.820335	-0.228223	0.151239
976	NUDT16L1	-0.820335	-0.228223	0.151239
977	CFAP20	-0.819414	-0.228049	0.15156
978	UNIPROT:Q9NXX6	-0.818878	-0.237116	0.151748
979	HBA1|HBA2|HBA1|HBA2	-0.818494	-0.227875	0.151882
980	NCAPG	-0.818494	-0.227875	0.151882
981	HINT3	-0.818494	-0.227875	0.151882
982	UFL1	-0.817575	-0.2277	0.152204
983	NT5C2	-0.816656	-0.227526	0.152526
984	NELFCD	-0.816656	-0.227526	0.152526
985	UNIPROT:Q9BSV6	-0.816656	-0.227526	0.152526
986	ENPP4	-0.816656	-0.227526	0.152526
987	SF3B2	-0.815738	-0.227352	0.152849
988	MRPL16	-0.815738	-0.227352	0.152849
989	SLC3A2	-0.81482	-0.227178	0.153172
990	IRF3	-0.813903	-0.227003	0.153496
991	SLIRP	-0.813903	-0.227003	0.153496
992	IDI1	-0.811154	-0.226481	0.154471
993	NDUFS7	-0.80841	-0.225958	0.15545
994	RPL26	-0.80841	-0.225958	0.15545
995	MED21	-0.807825	-0.26129	0.155659
996	GEMIN5	-0.807496	-0.225784	0.155777
997	DUS3L	-0.803847	-0.225087	0.157092
998	RUVBL2	-0.803847	-0.225087	0.157092
999	COMT	-0.802936	-0.224913	0.157422
1000	TNFRSF17	-0.801115	-0.224564	0.158083
1001	MRPL9	-0.801115	-0.224564	0.158083
1002	DOCK5	-0.801115	-0.224564	0.158083
1003	ASMTL	-0.800205	-0.22439	0.158414
1004	APPL1	-0.800205	-0.22439	0.158414
1005	ZC3H4	-0.799296	-0.224216	0.158746
1006	ASPSCR1	-0.798388	-0.224042	0.159079
1007	MRPS33	-0.797481	-0.229757	0.159411
1008	ANKRD36|ANKRD36C|ANKRD36B	-0.796573	-0.223693	0.159745
1009	JCHAIN	-0.796573	-0.223693	0.159745
1010	OTUB1	-0.796573	-0.223693	0.159745
1011	IGKC	-0.795666	-0.223519	0.160079
1012	ARGLU1	-0.793853	-0.223171	0.160748
1013	TIMM9	-0.792948	-0.222997	0.161084
1014	ARSB	-0.791139	-0.222648	0.161756
1015	RPL4	-0.790235	-0.222474	0.162093
1016	PRKCI	-0.789332	-0.2223	0.162431
1017	NFKB1	-0.788429	-0.222125	0.162769
1018	JAK3	-0.788429	-0.222125	0.162769
1019	CCR2	-0.788246	-0.227935	0.162837
1020	ARIH2	-0.787527	-0.221951	0.163107
1021	HNRNPH1	-0.787527	-0.221951	0.163107
1022	TKFC	-0.787527	-0.221951	0.163107
1023	FAHD2A	-0.786625	-0.221777	0.163446
1024	UNIPROT:P0DOX7	-0.784823	-0.221429	0.164126
1025	PLA2G4A	-0.784823	-0.221429	0.164126
1026	DHX9	-0.783923	-0.221254	0.164466
1027	MRPL34	-0.783923	-0.221254	0.164466
1028	PRKRA	-0.782124	-0.220906	0.165149
1029	HMGA1	-0.782124	-0.220906	0.165149
1030	MARCKS	-0.782124	-0.220906	0.165149
1031	LGALS9	-0.781225	-0.220732	0.165491
1032	PCNA	-0.779429	-0.220383	0.166177
1033	ASAH1	-0.779429	-0.220383	0.166177
1034	NDUFS3	-0.777636	-0.220035	0.166865
1035	AHSP	-0.777636	-0.220035	0.166865
1036	RETN	-0.77674	-0.219861	0.167209
1037	SUMO4	-0.774949	-0.219512	0.1679
1038	OSBP	-0.772267	-0.21899	0.16894
1039	DCP1A	-0.772267	-0.21899	0.16894
1040	ARPC1A	-0.771374	-0.218815	0.169288
1041	RANBP3	-0.770481	-0.218641	0.169636
1042	SSR3	-0.770481	-0.218641	0.169636
1043	CARD16	-0.769589	-0.218467	0.169985
1044	ACAD9	-0.769589	-0.218467	0.169985
1045	SMS	-0.766917	-0.217944	0.171034
1046	PAF1	-0.766917	-0.217944	0.171034
1047	HYI	-0.766027	-0.21777	0.171385
1048	GLCCI1	-0.766027	-0.21777	0.171385
1049	XPOT	-0.765137	-0.217596	0.171737
1050	IDH3G	-0.764248	-0.217422	0.172088
1051	TMED10	-0.76336	-0.217247	0.172441
1052	DCPS	-0.76336	-0.217247	0.172441
1053	CXXC1	-0.76336	-0.217247	0.172441
1054	FAM118B	-0.762472	-0.217073	0.172794
1055	GUSB	-0.761585	-0.216899	0.173147
1056	UBA1	-0.761585	-0.216899	0.173147
1057	PPP2R1B	-0.761585	-0.216899	0.173147
1058	HBM	-0.761585	-0.216899	0.173147
1059	NOC4L	-0.761585	-0.216899	0.173147
1060	TRANK1	-0.760698	-0.216725	0.173501
1061	CTSH	-0.760698	-0.216725	0.173501
1062	COPG2	-0.760698	-0.216725	0.173501
1063	ZNF148	-0.760698	-0.216725	0.173501
1064	SUPT16H	-0.760698	-0.216725	0.173501
1065	POLR2A	-0.759811	-0.216551	0.173856
1066	RHOT1	-0.759811	-0.216551	0.173856
1067	SCFD1	-0.759811	-0.216551	0.173856
1068	LUC7L3	-0.758926	-0.216376	0.174211
1069	PLCG1	-0.758926	-0.216376	0.174211
1070	ACADS	-0.75804	-0.216202	0.174566
1071	LRPAP1	-0.75804	-0.216202	0.174566
1072	DRAP1	-0.75804	-0.216202	0.174566
1073	NUP43	-0.756271	-0.215854	0.175279
1074	MPDU1	-0.755387	-0.215679	0.175636
1075	GHDC	-0.755387	-0.215679	0.175636
1076	SNU13	-0.754504	-0.215505	0.175993
1077	PSMC5	-0.753621	-0.215331	0.176351
1078	RABL6	-0.751857	-0.214983	0.177069
1079	DHFR	-0.750976	-0.214808	0.177429
1080	CSTB	-0.750976	-0.214808	0.177429
1081	HAGH	-0.750976	-0.214808	0.177429
1082	RPS29	-0.749215	-0.21446	0.17815
1083	ATP6V0A1	-0.747456	-0.214111	0.178873
1084	SP100	-0.746577	-0.213937	0.179235
1085	EIF2B5	-0.746577	-0.213937	0.179235
1086	EEF1B2	-0.745699	-0.213763	0.179598
1087	MRPL23	-0.744821	-0.213589	0.179961
1088	PHF11	-0.744684	-0.216323	0.180018
1089	RNGTT	-0.743944	-0.213415	0.180325
1090	AGAP2	-0.743944	-0.213415	0.180325
1091	SELENOK	-0.743944	-0.213415	0.180325
1092	ATAD1	-0.743067	-0.21324	0.180689
1093	TIMM44	-0.742191	-0.213066	0.181054
1094	LYRM4	-0.742191	-0.213066	0.181054
1095	DHRS7B	-0.741315	-0.212892	0.18142
1096	ABCB10	-0.741315	-0.212892	0.18142
1097	TNPO3	-0.741315	-0.212892	0.18142
1098	RNASE2	-0.738691	-0.212369	0.182519
1099	PNN	-0.738691	-0.212369	0.182519
1100	PICALM	-0.737818	-0.212195	0.182887
1101	IGHG2	-0.736072	-0.211847	0.183623
1102	PHF6	-0.736072	-0.211847	0.183623
1103	UTP6	-0.736072	-0.211847	0.183623
1104	COQ6	-0.7352	-0.211672	0.183993
1105	ARMC1	-0.734328	-0.211498	0.184362
1106	EPB41L2	-0.733457	-0.211324	0.184732
1107	HNRNPUL1	-0.733457	-0.211324	0.184732
1108	BET1	-0.732586	-0.21115	0.185103
1109	ADK	-0.732586	-0.21115	0.185103
1110	C9orf64	-0.731716	-0.210976	0.185474
1111	RPS3A	-0.729109	-0.210453	0.186591
1112	VKORC1	-0.729109	-0.210453	0.186591
1113	AGO2	-0.729109	-0.210453	0.186591
1114	TMEM120B	-0.729085	-0.228571	0.186601
1115	DAGLB	-0.728241	-0.210279	0.186964
1116	USP39	-0.727053	-0.212758	0.187477
1117	MDH2	-0.726506	-0.20993	0.187713
1118	ISOC2	-0.726506	-0.20993	0.187713
1119	KRT6B	-0.72564	-0.209756	0.188088
1120	LBH	-0.724773	-0.209582	0.188463
1121	FER	-0.723908	-0.209408	0.188839
1122	AGL	-0.723908	-0.209408	0.188839
1123	ZADH2	-0.722178	-0.209059	0.189593
1124	PHC3	-0.722178	-0.209059	0.189593
1125	UBLCP1	-0.722178	-0.209059	0.189593
1126	NFE2	-0.721314	-0.208885	0.18997
1127	WDR70	-0.720451	-0.208711	0.190349
1128	MORF4L2	-0.719691	-0.211257	0.190682
1129	MTR	-0.718725	-0.208362	0.191106
1130	UCHL3	-0.717001	-0.208014	0.191866
1131	EWSR1	-0.71614	-0.20784	0.192247
1132	GOT2	-0.71528	-0.207666	0.192628
1133	CNOT10	-0.71528	-0.207666	0.192628
1134	PRTFDC1	-0.71528	-0.207666	0.192628
1135	AP3B1	-0.714419	-0.207491	0.19301
1136	DPM3	-0.714193	-0.210131	0.193111
1137	SPCS1	-0.712701	-0.207143	0.193776
1138	PRKCSH	-0.711842	-0.206969	0.194159
1139	KLC1	-0.711842	-0.206969	0.194159
1140	CDKN1B	-0.710984	-0.206794	0.194543
1141	RIC8A	-0.710984	-0.206794	0.194543
1142	NDUFA2	-0.708413	-0.206272	0.195698
1143	CHD4	-0.708413	-0.206272	0.195698
1144	TPRKB	-0.708413	-0.206272	0.195698
1145	SNRPGP15|SNRPG	-0.704992	-0.205575	0.197246
1146	LRRC57	-0.704992	-0.205575	0.197246
1147	OAT	-0.704138	-0.205401	0.197634
1148	UNIPROT:P31785	-0.702431	-0.205052	0.198413
1149	ETV6	-0.702431	-0.205052	0.198413
1150	BLOC1S3	-0.702431	-0.205052	0.198413
1151	HUWE1	-0.702431	-0.205052	0.198413
1152	BAG3	-0.701578	-0.204878	0.198802
1153	YIF1B	-0.701578	-0.204878	0.198802
1154	SUPT6H	-0.700726	-0.204704	0.199193
1155	CCDC88B	-0.697323	-0.204007	0.20076
1156	BOLA2|BOLA2B	-0.697323	-0.204007	0.20076
1157	IFIT2	-0.694776	-0.203484	0.201941
1158	CLTC	-0.693927	-0.20331	0.202336
1159	ILF2	-0.692233	-0.202962	0.203127
1160	SMARCE1	-0.692233	-0.202962	0.203127
1161	SYAP1	-0.692233	-0.202962	0.203127
1162	SIRPB1	-0.691507	-0.205441	0.203467
1163	BASP1	-0.689694	-0.202439	0.204318
1164	PPP4R1	-0.689694	-0.202439	0.204318
1165	DTNBP1	-0.689694	-0.202439	0.204318
1166	PSMD4	-0.688849	-0.202265	0.204716
1167	ARIH1	-0.688005	-0.202091	0.205114
1168	CCDC167	-0.686317	-0.201742	0.205913
1169	CDK11B|CDK11A|CDK11B|CDK11A	-0.683789	-0.20122	0.207115
1170	RPL32	-0.683789	-0.20122	0.207115
1171	OXA1L	-0.683789	-0.20122	0.207115
1172	CISD1	-0.683789	-0.20122	0.207115
1173	SCO2	-0.682947	-0.201045	0.207517
1174	SPATA20	-0.681265	-0.200697	0.208322
1175	SLC36A1	-0.681256	-0.236485	0.208326
1176	DDX39B	-0.680425	-0.200523	0.208725
1177	UACA	-0.680425	-0.200523	0.208725
1178	CNPY4	-0.678746	-0.200174	0.209534
1179	TIMM10	-0.677907	-0.2	0.209939
1180	ARL14EP	-0.677907	-0.2	0.209939
1181	UQCC2	-0.677907	-0.2	0.209939
1182	FCSK	-0.677069	-0.199826	0.210344
1183	ERP44	-0.676231	-0.199652	0.21075
1184	MAGEB2	-0.675394	-0.199477	0.211157
1185	ECPAS	-0.675394	-0.199477	0.211157
1186	PUS1	-0.675394	-0.199477	0.211157
1187	SF3B3	-0.674557	-0.199303	0.211564
1188	LARP7	-0.674557	-0.199303	0.211564
1189	YBX3	-0.673323	-0.219557	0.212166
1190	SCAMP1	-0.672885	-0.198955	0.21238
1191	MSR1	-0.67205	-0.19878	0.212789
1192	SLC40A1	-0.67205	-0.19878	0.212789
1193	FOXP1	-0.672025	-0.329412	0.212801
1194	CPSF6	-0.670381	-0.198432	0.213609
1195	SDF4	-0.670381	-0.198432	0.213609
1196	HLA-B	-0.669652	-0.215406	0.213967
1197	MRPL17	-0.669547	-0.198258	0.214019
1198	ACTL6A	-0.667881	-0.197909	0.214842
1199	RPLP2	-0.667881	-0.197909	0.214842
1200	RAD23B	-0.667049	-0.197735	0.215254
1201	DDX56	-0.667049	-0.197735	0.215254
1202	IFT27	-0.666515	-0.200188	0.215519
1203	DHX29	-0.666217	-0.197561	0.215667
1204	IMPAD1	-0.666217	-0.197561	0.215667
1205	STUB1	-0.666217	-0.197561	0.215667
1206	CHD2	-0.665386	-0.197387	0.21608
1207	EDEM2	-0.664555	-0.197213	0.216494
1208	HAAO	-0.662895	-0.196864	0.217323
1209	MRPL38	-0.662895	-0.196864	0.217323
1210	C16orf58	-0.662895	-0.196864	0.217323
1211	IGKV2-28|IGKV2D-29|IGKV2D-30|IGKV2-40|IGKV2D-26|IGKV2-29|IGKV2D-40|IGKV2D-28|IGKV2-30	-0.662065	-0.19669	0.217738
1212	MANBA	-0.661236	-0.196516	0.218154
1213	TAF9	-0.65958	-0.196167	0.218988
1214	PSMD7	-0.659455	-0.198687	0.219051
1215	LZTFL1	-0.658753	-0.195993	0.219405
1216	BTF3	-0.657926	-0.195819	0.219824
1217	G3BP1	-0.657099	-0.195645	0.220242
1218	ETFDH	-0.657099	-0.195645	0.220242
1219	GPX7	-0.657099	-0.195645	0.220242
1220	WDR26	-0.655448	-0.195296	0.221081
1221	ACLY	-0.653798	-0.194948	0.221923
1222	ARHGEF7	-0.653798	-0.194948	0.221923
1223	IMPDH1	-0.652974	-0.194774	0.222344
1224	PSME1	-0.652151	-0.194599	0.222766
1225	PCCA	-0.651328	-0.194425	0.223189
1226	MT-ND1	-0.65068	-0.196811	0.223522
1227	STX10	-0.650505	-0.194251	0.223612
1228	BTAF1	-0.649805	-0.196623	0.223972
1229	PLXNB2	-0.649683	-0.194077	0.224035
1230	NBN	-0.649683	-0.194077	0.224035
1231	CYC1	-0.649683	-0.194077	0.224035
1232	CTSS	-0.649683	-0.194077	0.224035
1233	RECQL	-0.649683	-0.194077	0.224035
1234	MAN2A1	-0.64558	-0.193206	0.226162
1235	SF3B1	-0.643942	-0.192857	0.227017
1236	RAVER1	-0.643942	-0.192857	0.227017
1237	BZW1	-0.643124	-0.192683	0.227445
1238	PDCD11	-0.642307	-0.192509	0.227873
1239	SNRPA1	-0.641489	-0.192334	0.228303
1240	SLC30A6	-0.641489	-0.192334	0.228303
1241	GGT5	-0.640673	-0.19216	0.228732
1242	RPL21	-0.640673	-0.19216	0.228732
1243	VRK3	-0.640673	-0.19216	0.228732
1244	PM20D2	-0.640673	-0.19216	0.228732
1245	KRT9	-0.639856	-0.191986	0.229163
1246	ABCB7	-0.639856	-0.191986	0.229163
1247	S100A11	-0.639856	-0.191986	0.229163
1248	HNRNPH2	-0.639856	-0.191986	0.229163
1249	KCNAB2	-0.639856	-0.191986	0.229163
1250	ABCF1	-0.638429	-0.196761	0.229917
1251	HDGF	-0.638225	-0.191638	0.230025
1252	NDUFA8	-0.638225	-0.191638	0.230025
1253	NUP205	-0.638225	-0.191638	0.230025
1254	SLC15A3	-0.635783	-0.191115	0.231322
1255	NAGK	-0.634969	-0.190941	0.231756
1256	SEC24D	-0.634159	-0.193246	0.232189
1257	FAM50A	-0.634156	-0.190767	0.23219
1258	CMPK1	-0.633344	-0.190592	0.232625
1259	PRCP	-0.633344	-0.190592	0.232625
1260	SRA1	-0.633344	-0.190592	0.232625
1261	ASAP2	-0.631721	-0.190244	0.233496
1262	STAM2	-0.63091	-0.19007	0.233932
1263	RBM45	-0.63091	-0.19007	0.233932
1264	SPTLC1	-0.62848	-0.189547	0.235245
1265	TFG	-0.62848	-0.189547	0.235245
1266	AKAP10	-0.627671	-0.189373	0.235683
1267	DIMT1	-0.627671	-0.189373	0.235683
1268	TRIM21	-0.626863	-0.189199	0.236123
1269	UGGT1	-0.626863	-0.189199	0.236123
1270	PSME2	-0.625247	-0.18885	0.237003
1271	MLYCD	-0.62444	-0.188676	0.237443
1272	UNIPROT:P22670	-0.62444	-0.188676	0.237443
1273	EXOSC9	-0.62444	-0.188676	0.237443
1274	DOCK10	-0.62444	-0.188676	0.237443
1275	RELA	-0.623633	-0.188502	0.237885
1276	RNF170	-0.623633	-0.188502	0.237885
1277	RNF126	-0.621217	-0.187979	0.239212
1278	GLT8D1	-0.620412	-0.187805	0.239656
1279	CLPTM1L	-0.619608	-0.187631	0.2401
1280	SLC9A6	-0.618804	-0.187456	0.240545
1281	ZRANB2	-0.618001	-0.187282	0.24099
1282	POLD1	-0.618001	-0.187282	0.24099
1283	RABAC1	-0.618001	-0.187282	0.24099
1284	HMGN2	-0.615594	-0.18676	0.242329
1285	PAFAH1B3	-0.615594	-0.18676	0.242329
1286	PYHIN1	-0.614793	-0.186585	0.242777
1287	LYRM7	-0.613992	-0.186411	0.243225
1288	RPAP3	-0.613992	-0.186411	0.243225
1289	ERAP1	-0.613992	-0.186411	0.243225
1290	KYAT1	-0.612392	-0.186063	0.244123
1291	YIF1A	-0.610794	-0.185714	0.245023
1292	UNIPROT:O95208	-0.610794	-0.185714	0.245023
1293	RPA1	-0.610794	-0.185714	0.245023
1294	CDK6	-0.609995	-0.18554	0.245474
1295	UBXN4	-0.609995	-0.18554	0.245474
1296	SEC23A	-0.606806	-0.184843	0.247283
1297	CBWD2|CBWD1	-0.60601	-0.184669	0.247736
1298	WFS1	-0.605215	-0.184495	0.248191
1299	DHPS	-0.605215	-0.184495	0.248191
1300	NECAP1	-0.605215	-0.184495	0.248191
1301	MCM5	-0.60442	-0.184321	0.248645
1302	PAXX	-0.603625	-0.184146	0.249101
1303	PSMB10	-0.602831	-0.183972	0.249557
1304	TOP1	-0.602037	-0.183798	0.250013
1305	AARS|AARS1	-0.602037	-0.183798	0.250013
1306	DDX17	-0.601244	-0.183624	0.25047
1307	SNRPB|SNRPN	-0.600451	-0.183449	0.250928
1308	LRSAM1	-0.599659	-0.183275	0.251386
1309	CNOT7	-0.599659	-0.183275	0.251386
1310	GNA13	-0.598868	-0.183101	0.251844
1311	CHUK	-0.598076	-0.182927	0.252304
1312	TOP2A	-0.595705	-0.182404	0.253685
1313	IMP3	-0.595705	-0.182404	0.253685
1314	MRPS16	-0.594138	-0.184428	0.254602
1315	EP400	-0.594127	-0.182056	0.254608
1316	PRDX1	-0.592551	-0.181707	0.255534
1317	FITM2	-0.591763	-0.181533	0.255998
1318	SMC4	-0.591763	-0.181533	0.255998
1319	CENPC	-0.590976	-0.181359	0.256462
1320	TMX2	-0.590976	-0.181359	0.256462
1321	RRAGB|RRAGA	-0.59019	-0.181185	0.256927
1322	DIAPH2	-0.589404	-0.18101	0.257393
1323	GPI	-0.589404	-0.18101	0.257393
1324	SYNRG	-0.589404	-0.18101	0.257393
1325	MPHOSPH8	-0.588618	-0.180836	0.257859
1326	CIAO2B	-0.588618	-0.180836	0.257859
1327	RNF213	-0.587833	-0.180662	0.258325
1328	MEAF6	-0.587833	-0.180662	0.258325
1329	TIMM23|TIMM23B	-0.587445	-0.182927	0.258556
1330	SRGAP2|SRGAP2C|SRGAP2B	-0.585481	-0.180139	0.259728
1331	COL6A3	-0.585481	-0.180139	0.259728
1332	FDXR	-0.584698	-0.179965	0.260197
1333	CCDC51	-0.583915	-0.179791	0.260666
1334	SUOX	-0.58157	-0.179268	0.262078
1335	PPIL3	-0.58157	-0.179268	0.262078
1336	SEC11A	-0.580789	-0.179094	0.26255
1337	NOLC1	-0.580789	-0.179094	0.26255
1338	MYCBP	-0.580789	-0.179094	0.26255
1339	U2AF2	-0.580008	-0.17892	0.263022
1340	MTCH1	-0.580008	-0.17892	0.263022
1341	SULT1B1	-0.579229	-0.178746	0.263494
1342	PSMB2	-0.57767	-0.178397	0.264442
1343	POU2AF1	-0.57767	-0.178397	0.264442
1344	TIMM13	-0.576892	-0.178223	0.264916
1345	FLAD1	-0.576114	-0.178049	0.265391
1346	DNAJC9	-0.576114	-0.178049	0.265391
1347	UPF3B	-0.576114	-0.178049	0.265391
1348	ATP13A1	-0.575336	-0.177875	0.265867
1349	LRRC8D	-0.574559	-0.1777	0.266343
1350	HS2ST1	-0.574559	-0.1777	0.266343
1351	TBC1D17	-0.574559	-0.1777	0.266343
1352	MRPS14	-0.573336	-0.179737	0.267094
1353	CAT	-0.573006	-0.177352	0.267297
1354	FDX1	-0.573006	-0.177352	0.267297
1355	VPS52	-0.572231	-0.177178	0.267775
1356	PDCD6IP	-0.572231	-0.177178	0.267775
1357	FTSJ1	-0.572231	-0.177178	0.267775
1358	ALDH3B1	-0.570681	-0.176829	0.268732
1359	SRSF3	-0.570681	-0.176829	0.268732
1360	OASL	-0.569133	-0.176481	0.269691
1361	ATP5F1A	-0.56836	-0.176307	0.270172
1362	LETM1	-0.567587	-0.176132	0.270653
1363	ATP6V1A	-0.567587	-0.176132	0.270653
1364	GALNT7	-0.567587	-0.176132	0.270653
1365	HLA-DQA1	-0.56739	-0.180769	0.270776
1366	ODR4	-0.566043	-0.175784	0.271617
1367	BAZ1A	-0.566043	-0.175784	0.271617
1368	UBE2H	-0.565109	-0.177861	0.272202
1369	ARID1A	-0.5645	-0.175436	0.272584
1370	IFIT3	-0.5645	-0.175436	0.272584
1371	NDUFB4	-0.5645	-0.175436	0.272584
1372	MRPL12	-0.5645	-0.175436	0.272584
1373	PGM1	-0.56296	-0.175087	0.273552
1374	DNAJC5	-0.56296	-0.175087	0.273552
1375	NCEH1	-0.56219	-0.174913	0.274037
1376	FAM49A	-0.56219	-0.174913	0.274037
1377	UNIPROT:O75554	-0.561912	-0.181967	0.274213
1378	TRAF3IP3	-0.561421	-0.174739	0.274523
1379	HSPBP1	-0.560652	-0.174564	0.275009
1380	SERPINA1	-0.559117	-0.174216	0.275984
1381	SOS1	-0.559117	-0.174216	0.275984
1382	USP48	-0.559117	-0.174216	0.275984
1383	RAB43	-0.558349	-0.174042	0.276472
1384	TMEM256	-0.556816	-0.173693	0.277449
1385	MRPS18C	-0.556051	-0.173519	0.277939
1386	CYTIP	-0.555285	-0.173345	0.278429
1387	RAB18	-0.55452	-0.173171	0.27892
1388	RAB29	-0.553756	-0.172997	0.279411
1389	ACO1	-0.553756	-0.172997	0.279411
1390	PGGT1B	-0.553756	-0.172997	0.279411
1391	UNIPROT:Q6BDS2	-0.553756	-0.172997	0.279411
1392	GID8	-0.552992	-0.172822	0.279903
1393	RTF2	-0.552229	-0.172648	0.280396
1394	ITGAD	-0.552056	-0.174859	0.280507
1395	TXNDC12	-0.551466	-0.172474	0.280889
1396	DCTN5	-0.551466	-0.172474	0.280889
1397	HBB	-0.550703	-0.1723	0.281382
1398	EMC4	-0.549941	-0.172125	0.281877
1399	KAT8	-0.549724	-0.189916	0.282017
1400	SH2D1A	-0.549179	-0.171951	0.282371
1401	LIME1	-0.548418	-0.171777	0.282867
1402	DSP	-0.547657	-0.171603	0.283363
1403	VWA8	-0.546137	-0.171254	0.284356
1404	WIPI1	-0.546137	-0.171254	0.284356
1405	NDUFAB1	-0.543103	-0.170557	0.28635
1406	CRYZ	-0.543103	-0.170557	0.28635
1407	DFFA	-0.542346	-0.170383	0.28685
1408	CMC4	-0.541589	-0.170209	0.28735
1409	PNPT1	-0.541589	-0.170209	0.28735
1410	OSGEP	-0.540832	-0.170035	0.287851
1411	SMC2	-0.540076	-0.169861	0.288353
1412	GCN1	-0.538565	-0.169512	0.289357
1413	H2BC12|H2BFS|HIST1H2BD|H2BC10|H2BC4|H2BC6|H2BC7|H2BC8|HIST2H2BF|HIST1H2BH|H2BC15|H2BC14|H2BC13	-0.537811	-0.169338	0.289861
1414	RPL24	-0.537057	-0.169164	0.290364
1415	C1QB	-0.53673	-0.171295	0.290583
1416	DYNC1LI2	-0.536303	-0.16899	0.290869
1417	ORC4	-0.536303	-0.16899	0.290869
1418	TSR1	-0.536303	-0.16899	0.290869
1419	IGHM	-0.53555	-0.168815	0.291374
1420	UNIPROT:Q8NHL6	-0.53555	-0.168815	0.291374
1421	INIP	-0.53555	-0.168815	0.291374
1422	EML3	-0.534797	-0.168641	0.291879
1423	NDUFS4	-0.534045	-0.168467	0.292385
1424	H3C1|H3C10|H3C11|H3C12|H3C2|H3C3|H3C4|H3C6|H3C7|H3C8	-0.534045	-0.168467	0.292385
1425	ABRACL	-0.534045	-0.168467	0.292385
1426	MAPK9	-0.533293	-0.168293	0.292892
1427	COG1	-0.533293	-0.168293	0.292892
1428	NCOA7	-0.53179	-0.167944	0.293907
1429	RANBP2	-0.53104	-0.16777	0.294415
1430	VDAC3	-0.53104	-0.16777	0.294415
1431	GMEB2	-0.53029	-0.167596	0.294924
1432	P4HA1	-0.52954	-0.167422	0.295434
1433	ANKZF1	-0.528741	-0.169418	0.295978
1434	NDUFA5	-0.527294	-0.166899	0.296965
1435	SLC38A5	-0.527294	-0.166899	0.296965
1436	CHID1	-0.526546	-0.166725	0.297477
1437	JAML	-0.526354	-0.168856	0.297609
1438	YPEL5	-0.525052	-0.166376	0.298502
1439	KDM3B	-0.525052	-0.166376	0.298502
1440	WDR82	-0.524306	-0.166202	0.299016
1441	RBM17	-0.524306	-0.166202	0.299016
1442	AMPD3	-0.52356	-0.166028	0.29953
1443	APOO	-0.52356	-0.166028	0.29953
1444	PSMB1	-0.521325	-0.165505	0.301075
1445	UNIPROT:Q9P299	-0.520168	-0.169636	0.301879
1446	VDAC1	-0.519838	-0.165157	0.302108
1447	SDF2L1	-0.519094	-0.164983	0.302625
1448	LSM4	-0.519094	-0.164983	0.302625
1449	TAGLN	-0.51449	-0.166041	0.305851
1450	CIRBP	-0.513166	-0.163589	0.306785
1451	LTF	-0.512427	-0.163415	0.307307
1452	HSPD1	-0.510213	-0.162892	0.308878
1453	NDUFS8	-0.508739	-0.162544	0.309928
1454	RASA2	-0.508739	-0.162544	0.309928
1455	PAK1IP1	-0.508739	-0.162544	0.309928
1456	RRM2B	-0.507267	-0.162195	0.310981
1457	LILRA1	-0.506531	-0.162021	0.311508
1458	PRIM1	-0.505796	-0.161847	0.312035
1459	NT5C	-0.505796	-0.161847	0.312035
1460	PBXIP1	-0.505796	-0.161847	0.312035
1461	PLAA	-0.505084	-0.16379	0.312548
1462	CAMK4	-0.504328	-0.161498	0.313092
1463	LAIR1	-0.504303	-0.163602	0.31311
1464	GNS	-0.502861	-0.16115	0.314151
1465	UBA3	-0.502861	-0.16115	0.314151
1466	CHMP1A	-0.502861	-0.16115	0.314151
1467	MDN1	-0.502861	-0.16115	0.314151
1468	NCF1	-0.502129	-0.160976	0.314682
1469	PDPR	-0.502129	-0.160976	0.314682
1470	CYLD	-0.502129	-0.160976	0.314682
1471	BLOC1S6	-0.501186	-0.162852	0.315365
1472	UCHL5	-0.500665	-0.160627	0.315744
1473	UNIPROT:iRT_Protein	-0.499203	-0.160279	0.316809
1474	RGS3	-0.498854	-0.162289	0.317063
1475	UBR1	-0.498854	-0.162289	0.317063
1476	HARS|HARS1	-0.497742	-0.15993	0.317876
1477	H4-16|H4C1|H4C11|H4C12|H4C13|H4C14|H4C15|H4C2|H4C3|H4C4|H4C5|H4C6|H4C8|H4C9|H4-16|H4C1|H4C11|H4C12|H4C13|H4C14|H4C15|H4C2|H4C3|H4C4|H4C5|H4C6|H4C8|H4C9	-0.497742	-0.15993	0.317876
1478	HGH1	-0.497742	-0.15993	0.317876
1479	HSPA4L	-0.497013	-0.159756	0.31841
1480	ARL1	-0.497013	-0.159756	0.31841
1481	UNIPROT:Q9ULE6	-0.497013	-0.159756	0.31841
1482	EXOSC6	-0.496284	-0.159582	0.318945
1483	RIOX2	-0.495556	-0.159408	0.319481
1484	ATP5MPL	-0.494827	-0.159233	0.320017
1485	NDC1	-0.4941	-0.159059	0.320553
1486	MRGBP	-0.493373	-0.158885	0.32109
1487	MYOF	-0.493373	-0.158885	0.32109
1488	UTP18	-0.493373	-0.158885	0.32109
1489	RFC5	-0.49192	-0.158537	0.322166
1490	PLGRKT	-0.49192	-0.158537	0.322166
1491	ATIC	-0.491194	-0.158362	0.322705
1492	WNK1	-0.490468	-0.158188	0.323245
1493	DENND2D	-0.489744	-0.158014	0.323785
1494	DLGAP4	-0.489744	-0.158014	0.323785
1495	CTNNB1	-0.489393	-0.177139	0.324046
1496	YIPF5	-0.489019	-0.15784	0.324325
1497	PCM1	-0.488295	-0.157666	0.324867
1498	FOCAD	-0.487572	-0.157491	0.325408
1499	FN3KRP	-0.487572	-0.157491	0.325408
1500	CEP350	-0.486848	-0.157317	0.32595
1501	NDUFA11	-0.486848	-0.157317	0.32595
1502	ECI2	-0.486126	-0.157143	0.326493
1503	PRPF40A	-0.485404	-0.156969	0.327037
1504	GM2A	-0.484682	-0.156794	0.327581
1505	COX7A2	-0.48396	-0.15662	0.328125
1506	HSD17B7	-0.48396	-0.15662	0.328125
1507	EIF2S1	-0.48324	-0.156446	0.32867
1508	AGFG1	-0.48324	-0.156446	0.32867
1509	BLOC1S1	-0.48324	-0.156446	0.32867
1510	SFXN4	-0.48324	-0.156446	0.32867
1511	FN3K	-0.48324	-0.156446	0.32867
1512	AKAP13	-0.482519	-0.156272	0.329216
1513	LIG1	-0.481799	-0.156098	0.329762
1514	EDEM3	-0.481799	-0.156098	0.329762
1515	MCM3	-0.479642	-0.155575	0.331404
1516	LGALS3BP	-0.479642	-0.155575	0.331404
1517	CEACAM8	-0.478924	-0.155401	0.331953
1518	PAGE5	-0.478924	-0.155401	0.331953
1519	SCYL1	-0.478924	-0.155401	0.331953
1520	SAP18	-0.478206	-0.155226	0.332502
1521	KMT2A	-0.478206	-0.155226	0.332502
1522	NARS2	-0.478206	-0.155226	0.332502
1523	NCOR1	-0.477489	-0.155052	0.333051
1524	NPM1	-0.477489	-0.155052	0.333051
1525	GZMH	-0.477489	-0.155052	0.333051
1526	PLCG2	-0.476772	-0.154878	0.333601
1527	GPCPD1	-0.476772	-0.154878	0.333601
1528	ACADVL	-0.476056	-0.154704	0.334152
1529	SCRN2	-0.476056	-0.154704	0.334152
1530	MRPL39	-0.476056	-0.154704	0.334152
1531	SRSF1	-0.47534	-0.15453	0.334703
1532	SNX8	-0.47534	-0.15453	0.334703
1533	ORM1	-0.474625	-0.154355	0.335255
1534	ZNF638	-0.47391	-0.154181	0.335808
1535	NCOA2	-0.473503	-0.156098	0.336122
1536	ZSCAN26	-0.473204	-0.160302	0.336354
1537	PDPK1|PDPK2P|PDPK1	-0.473195	-0.154007	0.33636
1538	ACBD3	-0.473195	-0.154007	0.33636
1539	UNIPROT:Q8TEQ0	-0.472481	-0.153833	0.336914
1540	SAP30BP	-0.471226	-0.155535	0.337889
1541	COMMD4	-0.471054	-0.153484	0.338023
1542	CTR9	-0.469629	-0.153136	0.339134
1543	JAK2	-0.468917	-0.152962	0.33969
1544	VPS50	-0.468917	-0.152962	0.33969
1545	FUT8	-0.468917	-0.152962	0.33969
1546	EPN1	-0.467495	-0.152613	0.340804
1547	WDR12	-0.466074	-0.152265	0.341921
1548	NDUFAF4	-0.466074	-0.152265	0.341921
1549	IDH2	-0.465365	-0.152091	0.34248
1550	POLR2I	-0.464655	-0.151916	0.34304
1551	RPS5	-0.464655	-0.151916	0.34304
1552	SERPINI1	-0.464655	-0.151916	0.34304
1553	PSMD10	-0.463947	-0.151742	0.3436
1554	HBD	-0.463947	-0.151742	0.3436
1555	NCOA5	-0.463947	-0.151742	0.3436
1556	CST3	-0.463238	-0.151568	0.344161
1557	GART	-0.461823	-0.15122	0.345284
1558	MARS|MARS1	-0.461823	-0.15122	0.345284
1559	PRKD2	-0.461116	-0.151045	0.345847
1560	C2CD2L	-0.459704	-0.150697	0.346974
1561	CLPX	-0.458293	-0.150348	0.348103
1562	MAFG|MAFK|MAFF|MAFK	-0.457588	-0.150174	0.348668
1563	ZNF207	-0.457588	-0.150174	0.348668
1564	ENO1	-0.457588	-0.150174	0.348668
1565	ASF1A	-0.457588	-0.150174	0.348668
1566	HLA-C	-0.45691	-0.15197	0.349213
1567	MESD	-0.456884	-0.15	0.349234
1568	ATP6AP1	-0.45618	-0.149826	0.3498
1569	TERF2IP	-0.45618	-0.149826	0.3498
1570	KLF13	-0.45618	-0.149826	0.3498
1571	IGHG3	-0.455477	-0.149652	0.350367
1572	EFNB1	-0.455414	-0.151595	0.350418
1573	INTS14	-0.454071	-0.149303	0.351503
1574	DNAJA1	-0.452667	-0.148955	0.352641
1575	CDC5L	-0.451966	-0.14878	0.353211
1576	EGLN1	-0.451966	-0.14878	0.353211
1577	CCDC86	-0.451966	-0.14878	0.353211
1578	COPA	-0.451266	-0.148606	0.353781
1579	ACSF3	-0.451266	-0.148606	0.353781
1580	NCOR2	-0.450937	-0.150469	0.354049
1581	UNIPROT:Q7L1V2	-0.45075	-0.163942	0.354201
1582	NUDT2	-0.450565	-0.148432	0.354352
1583	HSD17B12	-0.450565	-0.148432	0.354352
1584	TBC1D2	-0.450565	-0.148432	0.354352
1585	MORF4L1	-0.450565	-0.148432	0.354352
1586	AK6	-0.450565	-0.148432	0.354352
1587	BUD23	-0.449865	-0.148258	0.354923
1588	UNIPROT:P52747	-0.449865	-0.148258	0.354923
1589	UBAP2L	-0.449166	-0.148084	0.355495
1590	ASH2L	-0.449166	-0.148084	0.355495
1591	IPO5	-0.447071	-0.147561	0.357215
1592	NDUFAF3	-0.447071	-0.147561	0.357215
1593	SNF8	-0.446373	-0.147387	0.357789
1594	NFATC1	-0.445676	-0.147213	0.358364
1595	CLPB	-0.445676	-0.147213	0.358364
1596	HMOX1	-0.443587	-0.14669	0.360092
1597	OPTN	-0.443587	-0.14669	0.360092
1598	DERA	-0.443587	-0.14669	0.360092
1599	PPT1	-0.442892	-0.146516	0.360669
1600	UBAC1	-0.442892	-0.146516	0.360669
1601	AAMP	-0.442197	-0.146341	0.361246
1602	ALG1	-0.442197	-0.146341	0.361246
1603	MRPL1	-0.442197	-0.146341	0.361246
1604	PDK2	-0.441502	-0.146167	0.361824
1605	TUBGCP2	-0.440808	-0.145993	0.362403
1606	APOC3	-0.440114	-0.145819	0.362982
1607	ELP5	-0.440114	-0.145819	0.362982
1608	CPOX	-0.438728	-0.14547	0.364143
1609	RBM6	-0.438728	-0.14547	0.364143
1610	WDR33	-0.438728	-0.14547	0.364143
1611	TRPV2	-0.438728	-0.14547	0.364143
1612	HDAC3	-0.437344	-0.145122	0.365305
1613	USP3	-0.437344	-0.145122	0.365305
1614	ATL2	-0.435962	-0.144774	0.36647
1615	ANAPC2	-0.435271	-0.144599	0.367053
1616	SIRPB1	-0.434464	-0.152442	0.367736
1617	RNH1	-0.433891	-0.144251	0.368221
1618	MRPL28	-0.433891	-0.144251	0.368221
1619	KPNA3	-0.433202	-0.144077	0.368806
1620	QSOX1	-0.432513	-0.143902	0.369391
1621	JSRP1	-0.432513	-0.143902	0.369391
1622	LEMD2	-0.431825	-0.143728	0.369977
1623	TOMM70	-0.431137	-0.143554	0.370564
1624	ALG8	-0.431137	-0.143554	0.370564
1625	NIPBL	-0.43045	-0.14338	0.371151
1626	UNIPROT:O95619	-0.429076	-0.143031	0.372327
1627	HMGB2	-0.429076	-0.143031	0.372327
1628	RUVBL1	-0.429076	-0.143031	0.372327
1629	CSTF3	-0.42839	-0.142857	0.372915
1630	HBG2	-0.427019	-0.142509	0.374094
1631	TOMM22	-0.427019	-0.142509	0.374094
1632	CUTC	-0.427019	-0.142509	0.374094
1633	ERAL1	-0.426819	-0.154902	0.374266
1634	KRT4	-0.42565	-0.14216	0.375276
1635	DDX6	-0.424966	-0.141986	0.375867
1636	QRICH1	-0.424966	-0.141986	0.375867
1637	WDR74	-0.424282	-0.141812	0.376459
1638	ERCC2	-0.422916	-0.141463	0.377645
1639	STMN1	-0.422234	-0.141289	0.378239
1640	NRBP1	-0.421552	-0.141115	0.378833
1641	CTSG	-0.420871	-0.140941	0.379428
1642	EEF1AKNMT	-0.420871	-0.140941	0.379428
1643	FCHO2	-0.42019	-0.140767	0.380023
1644	GPRIN3	-0.41951	-0.140592	0.380619
1645	MRPL14	-0.41883	-0.140418	0.381215
1646	POLR3B	-0.41815	-0.140244	0.381812
1647	IGKV3D-11|IGKV3-11	-0.417471	-0.14007	0.38241
1648	ATRX	-0.417471	-0.14007	0.38241
1649	SREK1	-0.417471	-0.14007	0.38241
1650	HABP4	-0.415049	-0.141276	0.384548
1651	GNG2	-0.414759	-0.139373	0.384806
1652	PCBP2	-0.414082	-0.139199	0.385406
1653	BMS1	-0.413405	-0.139024	0.386007
1654	PDHA1	-0.412729	-0.13885	0.386608
1655	CCT4	-0.412729	-0.13885	0.386608
1656	PRPF38A	-0.412729	-0.13885	0.386608
1657	SEPHS2	-0.412729	-0.13885	0.386608
1658	EFR3A	-0.412053	-0.138676	0.38721
1659	ZNF592	-0.412053	-0.138676	0.38721
1660	TMCC1	-0.411378	-0.138502	0.387813
1661	EPC1	-0.411169	-0.166502	0.387999
1662	CD163	-0.410703	-0.138328	0.388416
1663	PLRG1	-0.410029	-0.138153	0.389019
1664	ARHGAP9	-0.410029	-0.138153	0.389019
1665	POLR1D	-0.407336	-0.137456	0.391439
1666	GTF2E1	-0.405992	-0.137108	0.392652
1667	SRSF7	-0.405992	-0.137108	0.392652
1668	UNIPROT:Q13901	-0.405014	-0.138649	0.393537
1669	AIF1	-0.404649	-0.13676	0.393868
1670	EEFSEC	-0.404649	-0.13676	0.393868
1671	PITPNM1	-0.403979	-0.136585	0.394476
1672	ZW10	-0.403979	-0.136585	0.394476
1673	TMED2	-0.403979	-0.136585	0.394476
1674	NDUFA10	-0.403309	-0.136411	0.395085
1675	SPN	-0.403309	-0.136411	0.395085
1676	UBE2D1|UBE2D4	-0.403309	-0.136411	0.395085
1677	GANAB	-0.403309	-0.136411	0.395085
1678	FSCN1	-0.403309	-0.136411	0.395085
1679	VPS35	-0.403309	-0.136411	0.395085
1680	WDR46	-0.402639	-0.136237	0.395695
1681	MTA1	-0.402639	-0.136237	0.395695
1682	AMDHD2	-0.402639	-0.136237	0.395695
1683	CHIT1	-0.40197	-0.136063	0.396305
1684	BEND3	-0.40197	-0.136063	0.396305
1685	PARP9	-0.40197	-0.136063	0.396305
1686	HVCN1	-0.40197	-0.136063	0.396305
1687	ITIH3	-0.401301	-0.135889	0.396916
1688	ATP6AP2	-0.401301	-0.135889	0.396916
1689	CEACAM6	-0.401301	-0.135889	0.396916
1690	TAB1	-0.400633	-0.135714	0.397527
1691	FADD	-0.399965	-0.13554	0.398139
1692	HLA-DRB1	-0.399298	-0.135366	0.398751
1693	GBP1	-0.399298	-0.135366	0.398751
1694	PNKP	-0.399298	-0.135366	0.398751
1695	CPQ	-0.398973	-0.140825	0.39905
1696	ZFPL1	-0.398631	-0.135192	0.399364
1697	TRIP12	-0.398631	-0.135192	0.399364
1698	NIPSNAP1	-0.398631	-0.135192	0.399364
1699	IGKV3D-20	-0.398614	-0.136961	0.39938
1700	GBA	-0.397964	-0.135017	0.399978
1701	BIN1	-0.396632	-0.134669	0.401206
1702	DDA1	-0.396489	-0.136398	0.401339
1703	MBP	-0.395967	-0.134495	0.401821
1704	CHERP	-0.395967	-0.134495	0.401821
1705	RANBP9	-0.395967	-0.134495	0.401821
1706	NME2	-0.394638	-0.134146	0.403053
1707	MBOAT7	-0.394638	-0.134146	0.403053
1708	EIF6	-0.393974	-0.133972	0.40367
1709	LRP1	-0.393974	-0.133972	0.40367
1710	RALBP1	-0.393974	-0.133972	0.40367
1711	RBM22	-0.393974	-0.133972	0.40367
1712	SLC25A4	-0.392647	-0.133624	0.404905
1713	PLA2G15	-0.392647	-0.133624	0.404905
1714	TGFBRAP1	-0.392647	-0.133624	0.404905
1715	AHCTF1	-0.392647	-0.133624	0.404905
1716	DNAJC17	-0.392647	-0.133624	0.404905
1717	CRLF3	-0.391322	-0.133275	0.406142
1718	CBX8	-0.391322	-0.133275	0.406142
1719	TMEM30A	-0.391322	-0.133275	0.406142
1720	JADE2	-0.39094	-0.157286	0.4065
1721	ISYNA1	-0.389999	-0.132927	0.407381
1722	COA3	-0.389999	-0.132927	0.407381
1723	TSPAN9	-0.389439	-0.134522	0.407907
1724	ITGB2	-0.389338	-0.132753	0.408002
1725	HCLS1	-0.388677	-0.132578	0.408623
1726	RBM12	-0.388677	-0.132578	0.408623
1727	IWS1	-0.388017	-0.132404	0.409244
1728	ZEB2	-0.386698	-0.132056	0.410489
1729	TIMM50	-0.386698	-0.132056	0.410489
1730	SLAMF6	-0.386698	-0.132056	0.410489
1731	SENP8	-0.38604	-0.131882	0.411112
1732	CETN2	-0.384723	-0.131533	0.41236
1733	UNIPROT:Q8N5M1	-0.384066	-0.131359	0.412985
1734	PWP2	-0.383409	-0.131185	0.41361
1735	GALK1	-0.383135	-0.132833	0.413871
1736	C19orf12	-0.382752	-0.13101	0.414236
1737	MRPS7	-0.382752	-0.13101	0.414236
1738	ACADM	-0.380784	-0.130488	0.416117
1739	XPO4	-0.380129	-0.130314	0.416745
1740	MTHFS	-0.379475	-0.130139	0.417374
1741	RILP	-0.377914	-0.133198	0.418877
1742	NDUFS6	-0.376861	-0.129443	0.419893
1743	HIST2H2AB	-0.376861	-0.129443	0.419893
1744	DENND4A	-0.376209	-0.129268	0.420525
1745	NHEJ1	-0.375557	-0.129094	0.421156
1746	MGMT	-0.374905	-0.12892	0.421789
1747	NPEPL1	-0.374905	-0.12892	0.421789
1748	WDR7	-0.374905	-0.12892	0.421789
1749	MANEA	-0.373603	-0.128571	0.423055
1750	NSMCE2	-0.373603	-0.128571	0.423055
1751	METTL7A	-0.373603	-0.128571	0.423055
1752	SPTB	-0.372953	-0.128397	0.423689
1753	SCARB2	-0.372953	-0.128397	0.423689
1754	S100P	-0.372303	-0.128223	0.424323
1755	HELZ	-0.372303	-0.128223	0.424323
1756	NME3	-0.372303	-0.128223	0.424323
1757	UNIPROT:Q9Y6X8	-0.372303	-0.128223	0.424323
1758	FUCA1	-0.371654	-0.128049	0.424958
1759	SERPINB3|SERPINB4	-0.371654	-0.128049	0.424958
1760	EIF4A3	-0.371654	-0.128049	0.424958
1761	VCX|VCX3B|VCX2|VCX3A	-0.371654	-0.128049	0.424958
1762	GTF2F2	-0.371005	-0.127875	0.425594
1763	UNIPROT:Q9Y240	-0.370948	-0.148387	0.42565
1764	GMIP	-0.370356	-0.1277	0.42623
1765	IMPA1	-0.369708	-0.127526	0.426866
1766	ATP2B4	-0.36906	-0.127352	0.427504
1767	ARFGEF2	-0.368413	-0.127178	0.428141
1768	FLOT2	-0.36712	-0.126829	0.429418
1769	NEDD8	-0.365828	-0.126481	0.430697
1770	FAR1	-0.365828	-0.126481	0.430697
1771	GLUL	-0.365183	-0.126307	0.431337
1772	VPS36	-0.365183	-0.126307	0.431337
1773	SEC63	-0.365183	-0.126307	0.431337
1774	DCTN1	-0.364538	-0.126132	0.431978
1775	BCLAF1	-0.364538	-0.126132	0.431978
1776	ANXA1	-0.36325	-0.125784	0.433262
1777	PTX3	-0.362606	-0.12561	0.433904
1778	PPP1R3D	-0.360037	-0.124913	0.436479
1779	KRT2	-0.359395	-0.124739	0.437124
1780	BCKDK	-0.359395	-0.124739	0.437124
1781	EHHADH	-0.359395	-0.124739	0.437124
1782	EIF2D	-0.358754	-0.124564	0.43777
1783	STAG2	-0.358754	-0.124564	0.43777
1784	TRAFD1	-0.358114	-0.12439	0.438416
1785	IGKV3-20	-0.357474	-0.124216	0.439062
1786	RAB11FIP1	-0.357474	-0.124216	0.439062
1787	SRSF2	-0.356834	-0.124042	0.43971
1788	SLC27A1	-0.356834	-0.124042	0.43971
1789	STX18	-0.356834	-0.124042	0.43971
1790	UNIPROT:Q96GA7	-0.356711	-0.141496	0.439834
1791	LSM3	-0.356195	-0.123868	0.440357
1792	TXNRD1	-0.356195	-0.123868	0.440357
1793	TUBB8	-0.356195	-0.123868	0.440357
1794	NAXE	-0.356195	-0.123868	0.440357
1795	HPS3	-0.356195	-0.123868	0.440357
1796	APP	-0.355556	-0.123693	0.441005
1797	GSPT1	-0.354918	-0.123519	0.441654
1798	PIK3CB	-0.35428	-0.123345	0.442304
1799	CAST	-0.353642	-0.123171	0.442953
1800	PPAT	-0.353642	-0.123171	0.442953
1801	PAG1	-0.353005	-0.122997	0.443604
1802	RAPGEF2	-0.353005	-0.122997	0.443604
1803	CNOT3	-0.352368	-0.122822	0.444254
1804	RBM12B	-0.352368	-0.122822	0.444254
1805	SELENOS	-0.352368	-0.122822	0.444254
1806	ARL2	-0.351732	-0.122648	0.444906
1807	SELPLG	-0.351732	-0.122648	0.444906
1808	KYNU	-0.349826	-0.122125	0.446863
1809	DDX23	-0.349826	-0.122125	0.446863
1810	HLA-B	-0.348557	-0.121777	0.448171
1811	HTATIP2	-0.348557	-0.121777	0.448171
1812	DBR1	-0.348557	-0.121777	0.448171
1813	METTL26	-0.346024	-0.12108	0.450792
1814	MRPS6	-0.345392	-0.120906	0.451448
1815	NONO	-0.345392	-0.120906	0.451448
1816	FAM98B	-0.345392	-0.120906	0.451448
1817	NUP93	-0.345392	-0.120906	0.451448
1818	RAB4A	-0.344129	-0.120557	0.452763
1819	KIAA1217	-0.344129	-0.120557	0.452763
1820	PPIH	-0.342868	-0.120209	0.45408
1821	TSC2	-0.342868	-0.120209	0.45408
1822	VAT1	-0.342868	-0.120209	0.45408
1823	HACD3	-0.342238	-0.120035	0.454739
1824	TASOR	-0.342238	-0.120035	0.454739
1825	CFH|CFHR1|CFH	-0.341608	-0.119861	0.455399
1826	LSM6	-0.341608	-0.119861	0.455399
1827	NEK7	-0.341608	-0.119861	0.455399
1828	CEP97	-0.340979	-0.119686	0.456059
1829	AGPAT5	-0.340979	-0.119686	0.456059
1830	MAN1A2	-0.34035	-0.119512	0.45672
1831	DNAJC3	-0.34035	-0.119512	0.45672
1832	HLA-DRB1	-0.340189	-0.122672	0.456889
1833	CD3G	-0.338467	-0.11899	0.458705
1834	APOD	-0.33784	-0.118815	0.459368
1835	GRAP	-0.33784	-0.118815	0.459368
1836	DHTKD1	-0.33784	-0.118815	0.459368
1837	ACP2	-0.337213	-0.118641	0.460031
1838	NMD3	-0.337213	-0.118641	0.460031
1839	RPL37A	-0.335436	-0.1197	0.461917
1840	SF3B6	-0.335336	-0.118118	0.462024
1841	PARS2	-0.334711	-0.117944	0.462689
1842	PBX1|PBX2	-0.333444	-0.119137	0.464041
1843	HAUS3	-0.332838	-0.117422	0.464688
1844	CST7	-0.332781	-0.118949	0.46475
1845	GOLGA4	-0.332215	-0.117247	0.465356
1846	CYP51A1	-0.331592	-0.117073	0.466024
1847	STX8	-0.331592	-0.117073	0.466024
1848	TIAL1	-0.330969	-0.116899	0.466692
1849	PCCB	-0.330347	-0.116725	0.467361
1850	LDLRAP1	-0.329726	-0.116551	0.468031
1851	VPS18	-0.329726	-0.116551	0.468031
1852	GNG12	-0.329104	-0.116376	0.468701
1853	MRPS36	-0.328484	-0.116202	0.469371
1854	LARS2	-0.328484	-0.116202	0.469371
1855	TUFM	-0.327863	-0.116028	0.470042
1856	PILRA	-0.327493	-0.117448	0.470443
1857	KRT1	-0.327243	-0.115854	0.470714
1858	WTAP	-0.326005	-0.115505	0.472058
1859	CARS2	-0.326005	-0.115505	0.472058
1860	COPB2	-0.325386	-0.115331	0.472731
1861	COG7	-0.325386	-0.115331	0.472731
1862	UBE2M	-0.324768	-0.115157	0.473405
1863	MRPL57	-0.324768	-0.115157	0.473405
1864	NEMF	-0.32415	-0.114983	0.474079
1865	CLPTM1	-0.32415	-0.114983	0.474079
1866	STAT1	-0.32415	-0.114983	0.474079
1867	EMB	-0.32415	-0.114983	0.474079
1868	WDR75	-0.323547	-0.116323	0.474737
1869	SH3KBP1	-0.323532	-0.114808	0.474753
1870	OCIAD1	-0.323532	-0.114808	0.474753
1871	UNIPROT:O95801	-0.322915	-0.114634	0.475428
1872	CNDP2	-0.322915	-0.114634	0.475428
1873	KAT7	-0.321066	-0.114111	0.477456
1874	CORO7	-0.320451	-0.113937	0.478133
1875	DYNC1H1	-0.320451	-0.113937	0.478133
1876	VRK2	-0.319783	-0.116802	0.478869
1877	GALE	-0.319221	-0.113589	0.479489
1878	ERBIN	-0.319221	-0.113589	0.479489
1879	BSDC1	-0.316767	-0.112892	0.482206
1880	KCMF1	-0.316767	-0.112892	0.482206
1881	NUDCD1	-0.316154	-0.112718	0.482887
1882	KPNA4	-0.315705	-0.114071	0.483387
1883	GIMAP1	-0.313708	-0.112021	0.485614
1884	SFXN2	-0.313708	-0.112021	0.485614
1885	IGF2BP2	-0.313708	-0.112021	0.485614
1886	NRDC	-0.313098	-0.111847	0.486297
1887	SEC24C	-0.313098	-0.111847	0.486297
1888	LMAN2	-0.313098	-0.111847	0.486297
1889	ERO1B	-0.312488	-0.111672	0.486981
1890	POLA1	-0.311392	-0.152174	0.488212
1891	ELP4	-0.311269	-0.111324	0.48835
1892	FAAH	-0.310052	-0.110976	0.48972
1893	DNPH1	-0.310052	-0.110976	0.48972
1894	TRAPPC13	-0.309444	-0.110801	0.490406
1895	PFKFB2	-0.309444	-0.110801	0.490406
1896	ABRAXAS2	-0.309444	-0.110801	0.490406
1897	DDX20	-0.309444	-0.110801	0.490406
1898	MRPS5	-0.308229	-0.110453	0.49178
1899	EIF3J	-0.307622	-0.110279	0.492468
1900	CRK	-0.307016	-0.110105	0.493156
1901	LCN2	-0.307016	-0.110105	0.493156
1902	TXNDC11	-0.307016	-0.110105	0.493156
1903	KRT10	-0.305804	-0.109756	0.494533
1904	PDHX	-0.305199	-0.109582	0.495223
1905	SPTBN1	-0.305199	-0.109582	0.495223
1906	AASS	-0.305199	-0.109582	0.495223
1907	RBX1	-0.30399	-0.109233	0.496603
1908	AP3M1	-0.30399	-0.109233	0.496603
1909	IKBKE	-0.302785	-0.110319	0.497983
1910	SBF1	-0.302783	-0.108885	0.497986
1911	BLVRA	-0.302783	-0.108885	0.497986
1912	PRXL2A	-0.302783	-0.108885	0.497986
1913	TCOF1	-0.30218	-0.108711	0.498678
1914	STAU1	-0.301577	-0.108537	0.49937
1915	COG4	-0.301577	-0.108537	0.49937
1916	ATG7	-0.300373	-0.108188	0.500757
1917	PRPS1	-0.300373	-0.108188	0.500757
1918	SUMO2	-0.300373	-0.108188	0.500757
1919	MTMR3	-0.299171	-0.10784	0.502145
1920	PDCD5	-0.29857	-0.107666	0.50284
1921	PABPC1	-0.29857	-0.107666	0.50284
1922	HEXB	-0.29737	-0.107317	0.504232
1923	POLD2	-0.29737	-0.107317	0.504232
1924	GPKOW	-0.297032	-0.10863	0.504624
1925	LONP1	-0.296771	-0.107143	0.504928
1926	CCT6A	-0.296771	-0.107143	0.504928
1927	ADRM1	-0.296771	-0.107143	0.504928
1928	SEMA4A	-0.296771	-0.107143	0.504928
1929	DHX30	-0.296172	-0.106969	0.505625
1930	TMEM230	-0.294975	-0.10662	0.50702
1931	HDDC2	-0.29378	-0.106272	0.508417
1932	IMPA2	-0.292586	-0.105923	0.509816
1933	MT-CYB	-0.292586	-0.105923	0.509816
1934	ALDH2	-0.292586	-0.105923	0.509816
1935	S100A8	-0.292586	-0.105923	0.509816
1936	GATC	-0.29199	-0.105749	0.510517
1937	DNAJC10	-0.291394	-0.105575	0.511217
1938	TBC1D5	-0.291394	-0.105575	0.511217
1939	DCTN6	-0.291316	-0.106942	0.51131
1940	MCRIP1	-0.290799	-0.105401	0.511919
1941	ATP5F1B	-0.290204	-0.105226	0.51262
1942	MAP2K6	-0.290204	-0.105226	0.51262
1943	ERGIC3	-0.290204	-0.105226	0.51262
1944	USP7	-0.28961	-0.105052	0.513323
1945	MRPS26	-0.28961	-0.105052	0.513323
1946	LIN7C	-0.28961	-0.105052	0.513323
1947	CDK12	-0.28961	-0.105052	0.513323
1948	COMMD1	-0.289419	-0.106379	0.513548
1949	SAR1B	-0.289016	-0.104878	0.514025
1950	C1orf174	-0.288618	-0.126108	0.514496
1951	HTRA2	-0.288422	-0.104704	0.514728
1952	CNBP	-0.288422	-0.104704	0.514728
1953	ACOT7	-0.287829	-0.10453	0.515432
1954	NOP2	-0.286643	-0.104181	0.516841
1955	TRAM1	-0.286643	-0.104181	0.516841
1956	EIF2A	-0.286643	-0.104181	0.516841
1957	AQR	-0.286051	-0.104007	0.517546
1958	RNASE3	-0.286051	-0.104007	0.517546
1959	INTS3	-0.286051	-0.104007	0.517546
1960	OARD1	-0.286051	-0.104007	0.517546
1961	ZNRF2	-0.285459	-0.103833	0.518251
1962	ZMAT2	-0.284868	-0.103659	0.518958
1963	IGHMBP2	-0.283097	-0.103136	0.521079
1964	ACADSB	-0.283097	-0.103136	0.521079
1965	CDS2	-0.282507	-0.102962	0.521786
1966	RUFY1	-0.281329	-0.102613	0.523204
1967	UNIPROT:Q9BVQ7	-0.281329	-0.102613	0.523204
1968	NBAS	-0.280741	-0.102439	0.523913
1969	PSMD9	-0.280741	-0.102439	0.523913
1970	ATP5ME	-0.280741	-0.102439	0.523913
1971	DPY30	-0.280741	-0.102439	0.523913
1972	RBBP9	-0.280153	-0.102265	0.524623
1973	RBM15	-0.280153	-0.102265	0.524623
1974	PREB	-0.279565	-0.102091	0.525333
1975	NUP62	-0.278978	-0.101916	0.526044
1976	LAX1	-0.278978	-0.101916	0.526044
1977	ERGIC1	-0.278978	-0.101916	0.526044
1978	FUCA2	-0.278978	-0.101916	0.526044
1979	ICAM1	-0.278391	-0.101742	0.526755
1980	PHAX	-0.278391	-0.101742	0.526755
1981	NDRG2	-0.278391	-0.101742	0.526755
1982	AGK	-0.277805	-0.101568	0.527467
1983	ILVBL	-0.276633	-0.10122	0.528892
1984	S100A7	-0.276633	-0.10122	0.528892
1985	RNMT	-0.276048	-0.101045	0.529605
1986	SUMO1	-0.276048	-0.101045	0.529605
1987	GAR1	-0.276048	-0.101045	0.529605
1988	FOLR2	-0.275633	-0.102251	0.530111
1989	ALOX5	-0.275463	-0.100871	0.530319
1990	PPHLN1	-0.275463	-0.100871	0.530319
1991	SMARCD2	-0.275463	-0.100871	0.530319
1992	SERPINB1	-0.274879	-0.100697	0.531033
1993	TENT5C	-0.274879	-0.100697	0.531033
1994	ARL8A	-0.274879	-0.100697	0.531033
1995	LAMTOR3	-0.274391	-0.101876	0.531629
1996	JMJD6	-0.274295	-0.100523	0.531747
1997	USP14	-0.273711	-0.100348	0.532462
1998	TBCC	-0.273711	-0.100348	0.532462
1999	TMPO	-0.273128	-0.100174	0.533178
[truncated: 3,664 more rows]

## Sheet: 6j
SampleID	HLA-DRB5	Sensitive to Elotuzumab?
MM071	1.53832	1
MM072	-0.666356	0
MM074	1.36828	1
MM075	0.977642	1
MM077	-0.763115	0
MM078	-0.142395	0
MM079	-0.681112	0
MM081	-0.73009	0
MM082	-0.812508	1
MM084	-0.238121	0
MM089	-3.13638	0
MM090	-1.53624	0
MM091	0.65131	1
MM092	-1.13123	0
MM094	-0.669398	0
MM095	-1.52987	0
MM096	-1.61023	0
MM097	-1.27644	0
MM100	-0.265072	0
MM101	-1.74477	0
MM102	-1.51493	0
MM103	-0.629903	1
MM104	-0.832856	0
MM105	1.44955	1
MM106	-0.938803	1
MM107	-2.12815	0
MM109	0.582456	0
MM110	0.455576	1
MM111	2.54838	1
MM112	-0.735044	0
MM114	2.31281	1
MM116	1.92039	1
MM117	0.589809	1
MM118	-0.314107	1
MM120	-0.136574	1
MM121	1.21666	1
MM125	0.299812	1
MM126	0.358241	1
MM128	2.00875	1
MM133	3.78511	1
MM137	-1.79593	0
df	39
tstat	6.2126
p-value (ttest): sensitive vs resistant	2.62445e-07
p-value (FDR)	0.0011

## Sheet: 6k
SampleID	Interaction Score: Tact-Myeloma cell (Elotuzumab)	HLA-DR5 expression	HLA-DR5 >0 (high)
MM071	0.261003	1.53832	1		Student's t-test
MM072	0.169703	-0.666356	0		Groups	tstat	df	sd	p
MM074	0.11402	1.36828	1		low vs high	2.98499	38	0.316379	0.00493844
MM075	0.152842	0.977642	1
MM077	0.253146	-0.763115	0
MM078	0.0224383	-0.142395	0
MM079	0.0316619	-0.681112	0
MM081	0.113377	-0.73009	0
MM082	0.202146	-0.812508	0
MM084	0.117064	-0.238121	0
MM089	0.0462242	-3.13638	0
MM090	0.358348	-1.53624	0
MM091	0.238622	0.65131	1
MM092	0.187714	-1.13123	0
MM094	0.14123	-0.669398	0
MM095	-0.0384078	-1.52987	0
MM096	0.265885	-1.61023	0
MM097	0.0461656	-1.27644	0
MM100	-0.00715273	-0.265072	0
MM101	0.139395	-1.74477	0
MM102	0.13623	-1.51493	0
MM103	0.0326546	-0.629903	0
MM104	-0.0491612	-0.832856	0
MM105	0.0732344	1.44955	1
MM106	0.0729793	-0.938803	0
MM107	0.679317	-2.12815	0
MM109	0.0470517	0.582456	1
MM110	-0.0183217	0.455576	1
MM111	0.0479292	2.54838	1
MM112	0.0772936	-0.735044	0
MM114	0.200043	2.31281	1
MM116	0.323804	1.92039	1
MM117	0.178066	0.589809	1
MM118	0.0500247	-0.314107	0
MM120	0.168903	-0.136574	0
MM121	0.253428	1.21666	1
MM125	-0.541757	0.299812	1
MM126	0.367548	0.358241	1
MM133	0.0558806	3.78511	1
MM137	0.0276383	-1.79593	0
