# Supplementary material for: Ex vivo drug response heterogeneity reveals personalized therapeutic strategies for patients with multiple myeloma
Source: Nat Cancer. 2023 Apr 20;4(5):734–53. doi: 10.1038/s43018-023-00544-9 (PMC10212768; doi:10.1038/s43018-023-00544-9)
Supplement: Source Data Fig. 7 — Statistical Source Data for Fig. 7. [file 43018_2023_544_MOESM8_ESM.xlsx]

## Sheet: 7a
Feature	Drug	Signed ANOVA F-value	Cross-validation significance frequency
t(11;14) IGH CCND1	ELOT	7.48377	0.53
t(11;14) IGH CCND1	DEX+IXA+CYC	-6.0174	0.58
t(11;14) IGH CCND1	DEX+CAR+POM	-6.04612	0.61
t(11;14) IGH CCND1	DEX+BOR+POM	-16.4344	1
t(11;14) IGH CCND1	IXA	-8.9394	0.83
t(11;14) IGH CCND1	DEX+BOR+THA	-11.1931	0.83
t(11;14) IGH CCND1	DEX+IXA	-7.72282	0.58
t(11;14) IGH CCND1	DEX+IXA+LEN	-8.68163	0.75
IGH rearrangement	DEX+BOR+POM	-7.34447	0.68
IGH rearrangement	IXA	-7.61315	0.67
IGH rearrangement	DEX+IXA	-6.35021	0.49
Deceased	ELOT	-5.98119	0.59
Deceased	ELOT+NIVOL	-5.61119	0.45
PhenoGroup1	ELOT+NIVOL	-7.65512	0.65
PhenoGroup2	DEX+IXA	-7.80576	0.66
PhenoGroup2	DEX+BOR+LEN+DARA	-8.38985	0.63
PhenoGroup2	DEX+BOR+PEMBRO	-9.0755	0.68
PhenoGroup2	DEX+BOR+DARA	-9.96693	0.68
PhenoGroup2	DEX+BOR	-10.1114	0.67
PhenoGroup2	BOR+MEL+PRED+DARA	-11.0166	0.79
PhenoGroup2	DEX+BOR+ELOT	-12.3222	0.84
PhenoGroup2	BOR+MEL+PRED	-13.4567	0.8
PhenoGroup3	DEX+LEN+PEMBRO	9.76707	0.68
PhenoGroup3	DEX+POM+ELOT	9.4697	0.69
PhenoGroup3	DEX+LEN	15.6364	0.8
PhenoGroup3	DEX+THA	6.35954	0.52
PhenoGroup3	DEX+LEN+DARA	5.92784	0.5
PhenoGroup3	DEX+POM	7.3226	0.48
Older than 65	DEX+POM	-6.21909	0.46
Older than 65	DEX+DARA	-8.30266	0.72
Kappa	ELOT+PEMBRO	7.7144	0.6
Hyperdiploidy	DARA	8.36936	0.53
Hyperdiploidy	THA	7.78867	0.56
Hyperdiploidy	AVEL+DARA	6.41872	0.47
Del17 (TP53 del)	BOR	-8.5438	0.7
Del1p (SNX7 del)	BOR	-7.05021	0.58
Del13	POM	-6.35206	0.58
Del16q (CYLD del)	MEL	-6.39596	0.51
Female	CYC	-5.6608	0.58
Relapsed	ETO	-7.68079	0.68
		median frequency	0.64

## Sheet: 7b
	Panel B1		Panel B2		Panel B3		Panel B4		Panel B5
Sample ID	DEX+LEN PCY	PhenoGroup3	BOR PCY	del17 (TP53)	DEX+DARA PCY	Older than 65	ELO+PEMBROLIZ PCY	Kappa	ELO PCY	t(11;14)		Student's t-test (non-paired, two-tailed)
MM014	NaN	0	0.446535	NaN	NaN	1	NaN	1	NaN	NaN		groups		tstat	df	sd	p
MM015	NaN	1	0.653343	0	NaN	0	NaN	1	NaN	0		DEX+LEN PCY	0 vs 1	-3.95429	22	0.120597	0.000674209
MM017	NaN	1	0.231598	NaN	NaN	1	NaN	1	NaN	NaN		BOR PCY	0 vs 1	2.92298	49	0.165353	0.00523417
MM018	NaN	1	-0.00156734	0	NaN	0	NaN	1	NaN	0		DEX+DARA PCY	0 vs 1	2.88143	32	0.138733	0.00701313
MM021	NaN	0	0.282116	0	NaN	1	NaN	1	NaN	0		ELO+PEMBROLIZ PCY	0 vs 1	-2.77748	31	0.122026	0.00921433
MM023	NaN	0	0.176493	0	NaN	1	NaN	1	NaN	0		ELO PCY	0 vs 1	-2.73565	15	0.118516	0.0153221
MM024	NaN	0	0.0899771	0	NaN	0	NaN	1	NaN	0
MM025	NaN	1	0.183789	0	NaN	1	NaN	1	NaN	0
MM026	NaN	0	0.166987	0	NaN	0	NaN	0	NaN	0
MM027	NaN	0	0.110252	0	NaN	1	NaN	0	NaN	NaN
MM028	NaN	0	0.0935954	NaN	NaN	0	NaN	0	NaN	NaN
MM030	NaN	0	0.137294	0	NaN	1	NaN	0	NaN	0
MM033	NaN	1	0.458577	NaN	NaN	1	NaN	1	NaN	NaN
MM037	NaN	0	0.0504516	1	NaN	0	NaN	1	NaN	0
MM039	NaN	0	-0.131295	1	NaN	1	NaN	0	NaN	0
MM041	NaN	1	0.136067	0	NaN	1	NaN	1	NaN	0
MM042	NaN	1	0.00457851	NaN	NaN	1	NaN	1	NaN	NaN
MM046	NaN	1	0.174337	0	NaN	1	NaN	0	NaN	1
MM047	NaN	0	0.0668505	0	NaN	1	NaN	1	NaN	0
MM048	NaN	1	0.214159	0	NaN	0	NaN	1	NaN	1
MM049	NaN	0	0.15799	0	NaN	0	NaN	0	NaN	0
MM051	NaN	0	0.0125237	0	NaN	1	NaN	1	NaN	NaN
MM052	NaN	0	0.406494	0	NaN	0	NaN	1	NaN	0
MM053	NaN	1	0.244313	0	NaN	1	NaN	1	NaN	0
MM057	NaN	0	0.0933898	0	NaN	1	NaN	0	NaN	0
MM058	NaN	0	0.194715	0	NaN	0	NaN	1	NaN	0
MM061	NaN	0	-0.11476	0	NaN	1	NaN	0	NaN	1
MM062	NaN	0	0.43397	0	NaN	1	NaN	1	NaN	0
MM063	NaN	1	0.473195	0	NaN	0	NaN	0	NaN	NaN
MM064	NaN	0	0.138588	0	NaN	0	NaN	1	NaN	0
MM065	NaN	0	0.00296227	1	NaN	0	NaN	NaN	NaN	1
MM067	NaN	0	0.0657625	0	NaN	1	NaN	1	NaN	NaN
MM070	NaN	1	0.259955	0	NaN	1	NaN	1	NaN	0
MM074	0.169226	0	0.036334	0	0.0448398	1	0.255056	1	0.311782	1
MM076	0.291293	1	0.405989	0	0.104367	0	0.0824876	0	0.0785258	0
MM081	0.0532024	0	0.019301	NaN	-0.0491004	0	0.0906903	1	0.0625732	NaN
MM082	0.0380554	0	-0.0410911	0	0.0428782	0	0.118032	0	0.129745	NaN
MM084	0.164402	0	0.0950783	NaN	0.132426	1	0.0809387	1	0.0883902	NaN
MM088	0.119509	0	0.238407	NaN	0.131377	1	-0.161043	1	-0.142493	NaN
MM092	0.108325	0	0.0796583	0	0.0390265	1	0.0519425	1	0.0979835	0
MM094	0.0190194	0	0.0617089	0	0.0412174	1	-0.0153589	1	-0.011215	0
MM095	0.0576917	0	0.0657391	NaN	0.0276686	1	-0.0103545	1	-0.0284705	NaN
MM097	0.163462	0	0.147758	NaN	0.0512654	1	-0.0289772	0	0.0446817	NaN
MM098	0.0887583	0	0.111209	0	0.0530909	1	0.0461648	0	0.0941062	NaN
MM099	0.143699	0	-0.0961776	1	0.0931518	1	0.130648	0	0.246393	1
MM100	0.0847226	0	0.114575	NaN	0.0710487	0	-0.00900395	0	0.000296435	NaN
MM102	0.252165	1	0.393398	0	0.167104	0	0.0011283	1	-0.0664233	0
MM103	0.382511	1	0.135396	0	0.314258	0	0.196433	1	0.225889	NaN
MM106	0.481745	1	0.285191	NaN	0.535847	0	0.186257	1	0.232485	NaN
MM107	0.437663	1	-0.0257898	0	0.193569	0	-0.155113	0	0.0275578	0
MM109	0.07545	1	0.151217	NaN	-0.0118862	1	0.128376	1	0.109138	NaN
MM111	0.365265	1	0.394924	0	0.102712	1	0.0588774	NaN	0.234782	NaN
MM112	0.494912	0	0.64304	0	0.449611	0	-0.174805	0	-0.138014	0
MM113	0.129042	NaN	0.428496	0	0.0364259	1	0.18168	1	0.228691	0
MM115	0.208287	NaN	0.165525	NaN	-0.250771	1	0.0960288	1	0.288151	NaN
MM116	0.112775	NaN	0.0506584	1	0.102921	0	0.277517	1	0.343086	0
MM117	0.449978	NaN	0.0294829	NaN	0.118277	0	0.282755	1	0.328256	NaN
MM118	0.454697	NaN	0.1303	0	0.234505	1	0.0862349	1	0.160088	0
MM120	0.271159	NaN	0.420061	0	0.28379	0	0.0488303	0	0.125983	0
MM121	0.129114	NaN	0.309778	0	0.0410345	1	0.406266	1	0.472483	NaN
MM123	0.361999	NaN	0.135006	NaN	0.225882	1	0.078126	1	0.215059	NaN
MM125	0.103501	NaN	0.266598	0	-0.0451659	1	0.282396	1	0.303072	1
MM127	0.446876	NaN	0.0677845	0	0.257563	0	-0.103616	0	-0.016525	0
MM133	0.486384	1	0.0866602	0	0.41233	0	0.158233	1	0.140616	0
MM135	0.180959	0	0.149635	0	0.25733	1	0.116794	0	0.167017	0
MM137	0.114192	0	0.312294	0	0.183083	0	-0.0109813	0	-0.00600532	0
MM138	0.237215	1	0.211372	0	0.210062	1	0.0281065	1	0.0895466	NaN
Nsamples	0 (no)	15	0 (no)	46	0 (no)	15	0 (no)	12	0 (no)	14
	1 (yes)	9	1 (yes)	5	1 (yes)	19	1 (yes)	21	1 (yes)	3

## Sheet: 7c
SampleID	Average ImmunotherapyCombi PCY	PhenoGroup
MM074	0.11096	Group1			ANOVA1 table values: Immunotherapy PCYs							Multiple comparison of means: Immunotherapy PCYs							Estimates:Immunotherapy PCYs
MM076	0.119924	Group3			Source	SS	df	MS	F	Prob>F		Groups compared		Lower bound diff.	Estimate diff.	Upper bound diff.	p-value		Group name	N	Estimate	Standard error
MM081	0.0292174	Group2			Groups	0.133908	2	0.066954	4.14618	0.0303656		1	2	-0.0923591	0.0734143	0.239188	0.514932		G1	8	0.148646	0.0449282
MM082	0.0413706	Group2			Error	0.339116	21	0.0161484				1	3	-0.263608	-0.107968	0.0476723	0.211249		G2	7	0.0752312	0.0480303
MM084	0.219366	Group1			Total	0.473024	23					2	3	-0.3428	-0.181382	-0.0199637	0.025901		G3	9	0.256613	0.0423587
MM088	0.127528	Group1
MM092	0.0696269	Group2
MM094	0.0189519	Group1
MM095	0.0488584	Group1
MM097	0.08011	Group1
MM098	0.0585668	Group2
MM099	0.0917037	Group2
MM100	0.0371254	Group2
MM102	0.174201	Group3
MM103	0.386563	Group3
MM106	0.502444	Group3
MM107	0.214283	Group3
MM109	0.0767629	Group3
MM111	0.125418	Group3
MM112	0.441778	Group1
MM133	0.456672	Group3
MM135	0.199008	Group2
MM137	0.141613	Group1
MM138	0.253253	Group3
