# Supplementary material for: Ex vivo drug response heterogeneity reveals personalized therapeutic strategies for patients with multiple myeloma
Source: Nat Cancer. 2023 Apr 20;4(5):734–53. doi: 10.1038/s43018-023-00544-9 (PMC10212768; doi:10.1038/s43018-023-00544-9)
Supplement: Source Data Fig. 8 — Statistical Source Data for Fig. 8. [file 43018_2023_544_MOESM9_ESM.xlsx]

## Sheet: 8b
SampleID	iPCY	Cohort
MM017	0.398611	Non-immunotherapy			Student's t-test (non-paired, two-tailed)
MM026	0.329562	Non-immunotherapy			groups		tstat	df	sd	p
MM037	0.51335	Non-immunotherapy			NonImmuno	Immuno	-1.69774	32	0.318037	0.0992623
MM047	0.119523	Non-immunotherapy
MM049	0.067866	Non-immunotherapy			Mann-Whitney U test
MM052	1.26181	Non-immunotherapy			groups		zval	df	ranksum	p
MM058	0.246693	Non-immunotherapy			NonImmuno	Immuno	-1.3874	32	222	0.1653
MM061	-0.277195	Non-immunotherapy
MM076	0.0733506	Non-immunotherapy
MM082	0.0275384	Non-immunotherapy
MM083	0.321931	Non-immunotherapy
MM084	0.332175	Non-immunotherapy
MM100	0.293847	Non-immunotherapy
MM103	0.63029	Non-immunotherapy
MM112	0.711966	Non-immunotherapy
MM113	1.06421	Non-immunotherapy
MM118	0.84907	Non-immunotherapy
MM127	0.40299	Non-immunotherapy
MM133	0.250239	Non-immunotherapy
MM085	0.602466	Immunotherapy
MM091	0.0317292	Immunotherapy
MM092	0.0406238	Immunotherapy
MM095	0.107055	Immunotherapy
MM097	0.0799299	Immunotherapy
MM098	0.0344104	Immunotherapy
MM102	0.115545	Immunotherapy
MM106	0.474747	Immunotherapy
MM107	0.461526	Immunotherapy
MM115	-0.229565	Immunotherapy
MM116	0.328682	Immunotherapy
MM121	0.461792	Immunotherapy
MM123	0.381434	Immunotherapy
MM137	0.125728	Immunotherapy
MM138	0.200546	Immunotherapy

## Sheet: 8c
PhenoGroup	SampleID	Treatment Clinic	iPCY	TimeToNextTreatment	Censored?
PG3	MM116	Dara-VD/Dara-Car-Dex	0.328682	497	1
PG3	MM123	Dara-RD	0.381434	483	1
PG3	MM106	Dara-Pom-Dex	0.474747	373	1
PG3	MM085	Dara-VD	0.602466	349	0
PG3	MM107	Dara-RD/Dara-Car-Dex	0.461526	175	1
PG3	MM121	Dara-Mono	0.461792	49	1
PG1	MM095	Dara-VD	0.107055	309	1
PG3	MM138	Dara-RD	0.200546	280	1
PG2	MM092	Dara-RD	0.0406238	259	0
PG1	MM137	Elo-Pom-Dex	0.125728	248	0
PG3	MM115	Elo-Pom-Dex	-0.229565	178	0
PG2	MM091	Dara-Mono/Dara-RD	0.0317292	126	0
PG2	MM098	Dara-RD	0.0344104	97	0
PG3	MM102	Dara-Pom-Dex	0.115545	71	0
PG1	MM097	Dara-RD	0.0799299	35	1

## Sheet: 8d
PCY sensitive		Time (days)	Cumulative probability	sd	N at risk	N of events	N censored
0	1	35	1	0	21	0	1
0	2	57	0.95	0.0512989	20	1	0
0	3	71	0.9	0.0745356	19	1	0
0	4	97	0.85	0.0939336	18	1	0
0	5	109	0.8	0.111803	17	1	0
0	6	112	0.75	0.129099	16	1	0
0	7	126	0.7	0.146385	15	1	0
0	8	142	0.65	0.164083	14	1	0
0	9	178	0.6	0.182574	13	1	0
0	10	209	0.55	0.20226	12	1	0
0	11	210	0.5	0.223607	11	1	0
0	12	248	0.45	0.247207	10	1	0
0	13	259	0.4	0.273861	9	1	0
0	14	280	0.4	0.273861	8	0	1
0	15	291	0.4	0.273861	7	0	1
0	16	309	0.333333	0.32914	6	1	1
0	17	407	0.25	0.437798	4	1	0
0	18	638	0.25	0.437798	3	0	1
0	19	689	0.25	0.437798	2	0	1
0	20	882	0.25	0.437798	1	0	1
1	1	49	1	0	13	0	1
1	2	175	1	0	12	0	1
1	3	238	0.909091	0.0953463	11	1	0
1	4	297	0.818182	0.142134	10	1	0
1	5	349	0.727273	0.184637	9	1	0
1	6	363	0.727273	0.184637	8	0	1
1	7	373	0.727273	0.184637	7	0	1
1	8	416	0.727273	0.184637	6	0	1
1	9	483	0.727273	0.184637	5	0	1
1	10	497	0.727273	0.184637	4	0	1
1	11	505	0.727273	0.184637	3	0	1
1	12	506	0.727273	0.184637	2	0	1
1	13	542	0.727273	0.184637	1	0	1

## Sheet: 8e
PCY sensitive		Time (days)	Cumulative probability	sd	N at risk	N of events	N censored
0	1	35	1	0	9	0	1
0	2	71	0.875	0.133631	8	1	0
0	3	97	0.75	0.204124	7	1	0
0	4	126	0.625	0.273861	6	1	0
0	5	178	0.5	0.353553	5	1	0
0	6	248	0.375	0.456435	4	1	0
0	7	259	0.25	0.612372	3	1	0
0	8	280	0.25	0.612372	2	0	1
0	9	309	0.25	0.612372	1	0	1
1	1	49	1	0	6	0	1
1	2	175	1	0	5	0	1
1	3	349	0.75	0.288675	4	1	0
1	4	373	0.75	0.288675	3	0	1
1	5	483	0.75	0.288675	2	0	1
1	6	497	0.75	0.288675	1	0	1

## Sheet: 8f
PCY sensitive		Time (days)	Cumulative probability	sd	N at risk	N of events	N censored
0	1	57	0.916667	0.0870388	12	1	0
0	2	109	0.833333	0.129099	11	1	0
0	3	112	0.75	0.166667	10	1	0
0	4	142	0.666667	0.204124	9	1	0
0	5	209	0.583333	0.243975	8	1	0
0	6	210	0.5	0.288675	7	1	0
0	7	291	0.5	0.288675	6	0	1
0	8	309	0.4	0.365148	5	1	0
0	9	407	0.3	0.465475	4	1	0
0	10	638	0.3	0.465475	3	0	1
0	11	689	0.3	0.465475	2	0	1
0	12	882	0.3	0.465475	1	0	1
1	1	238	0.857143	0.154303	7	1	0
1	2	297	0.714286	0.239046	6	1	0
1	3	363	0.714286	0.239046	5	0	1
1	4	416	0.714286	0.239046	4	0	1
1	5	505	0.714286	0.239046	3	0	1
1	6	506	0.714286	0.239046	2	0	1
1	7	542	0.714286	0.239046	1	0	1

## Sheet: 8g
PhenoGroup		Time (days)	Cumulative probability	sd	N at risk	N of events	N censored
PG2	1	97	0.666667	0.408248	3	1	0
PG2	2	126	0.333333	0.816497	2	1	0
PG2	3	259	0	Inf	1	1	0
PG1+3	1	35	1	0	12	0	1
PG1+3	2	49	1	0	11	0	1
PG1+3	3	71	0.9	0.105409	10	1	0
PG1+3	4	175	0.9	0.105409	9	0	1
PG1+3	5	178	0.7875	0.170201	8	1	0
PG1+3	6	248	0.675	0.229734	7	1	0
PG1+3	7	280	0.675	0.229734	6	0	1
PG1+3	8	309	0.675	0.229734	5	0	1
PG1+3	9	349	0.50625	0.368932	4	1	0
PG1+3	10	373	0.50625	0.368932	3	0	1
PG1+3	11	483	0.50625	0.368932	2	0	1
PG1+3	12	497	0.50625	0.368932	1	0	1
