# Supplementary material for: Ex vivo drug response heterogeneity reveals personalized therapeutic strategies for patients with multiple myeloma
Source: Nat Cancer. 2023 Apr 20;4(5):734–53. doi: 10.1038/s43018-023-00544-9 (PMC10212768; doi:10.1038/s43018-023-00544-9)
Supplement: Source Data Extended Data Fig. 1 — Statistical Source Data for Extended Data Fig. 1. [file 43018_2023_544_MOESM10_ESM.xlsx]

## Sheet: 1a
Sex	Count	Percent (%)
female	44	31.88
male	94	68.12
LC clonaliy	Count	Percent (%)
Kappa	85	61.59
Lambda	46	33.33
na/mixed	7	5.07
LC clonaliy-detailed	Count	Percent (%)
IgG-Kappa	46	33.3333
IgA-Kappa	27	19.5652
IgG-Lambda	34	24.6377
LC-Kappa	10	7.24638
LC-Lambda	8	5.7971
IgA-Lambda	4	2.89855
IgM-Kappa	1	0.724638
IgG-Kappa/IgA-Kappa	1	0.724638
IgA-Lambda/IgG-Kappa	1	0.724638
na	6	4.34783
Age at sampling	Count	Percent (%)
<50	20	14.4928
51-55	10	7.24638
56-60	18	13.0435
61-65	34	24.6377
66-70	25	18.1159
71-75	14	10.1449
76-80	13	9.42029
80+	4	2.89855
Pathology	Count	Percent (%)
<5	9	10.1124
6 - 10	16	17.9775
11 - 20	26	29.2135
21 - 40	13	14.6067
41 - 60	13	14.6067
60+	12	13.4831
Cytology	Count	Percent (%)
<5	49	40.8333
6 - 10	11	9.16667
11 - 20	19	15.8333
21 - 40	28	23.3333
41 - 60	11	9.16667
60+	2	1.66667
Reason for sampling	Count	Percent (%)
untreated	38	27.5362
treatment control	44	31.8841
relapse/progress	40	28.9855
control after allo-TPL	16	11.5942
Lines of therapy	Count	Percent (%)
0	39	28.4672
1	63	45.9854
2	20	14.5985
3+	15	10.9489
Stage	Count	Percent (%)
MGUS	2	1.44928
Smoldering myeloma	6	4.34783
Plasmacytoma	1	0.724638
Plasma cell myeloma (Multiple myeloma)	114	82.6087
	15	10.8696
Stage and lines	Count	Percent (%)
MGUS:0	2	1.45985
SMM:0	6	4.37956
PLY:0	1	0.729927
MM:0	30	21.8978
MM:1	49	35.7664
MM:2	19	13.8686
MM:3+	15	10.9489
PCL:1	14	10.219
PCL:2	1	0.729927

## Sheet: 1b
SampleID/Mutation	IGH_rearrang	t_4_14_IGH_FGFR3	t_11_14_IGH_CCND1	t_14_16_IGH_MAF	t_14_20_IGH_MAFB	MYC_amp	MYC_breakap	gain1q	del13	del17_TP53del	del1p_SNX7del	del16q_CYLDdel	Hyperdiploidy	Hypodiploidy	Nr_Mutations_per_patient
P001	0	0	0	0	0	NaN	NaN	0	0	0	NaN	NaN	NaN	NaN	0
P002	1	0	1	0	NaN	NaN	1	NaN	NaN	0	NaN	NaN	NaN	NaN	3
P003	0	0	0	0	0	0	0	NaN	NaN	0	1	0	1	0	2
P004	0	0	0	0	0	NaN	NaN	NaN	1	0	NaN	NaN	NaN	NaN	1
P006	1	0	0	0	0	0	0	NaN	1	1	1	1	1	0	6
P007	0	0	0	0	0	0	NaN	NaN	1	0	1	0	1	0	3
P008	0	0	0	0	0	0	0	NaN	0	0	1	1	0	0	2
P009	1	0	0	0	0	0	NaN	0	0	0	1	0	0	0	2
P010	0	0	0	0	0	NaN	0	NaN	NaN	0	NaN	NaN	NaN	NaN	0
P012	1	0	1	0	0	NaN	NaN	0	1	0	NaN	NaN	NaN	NaN	3
P014	0	0	0	0	0	NaN	NaN	1	NaN	0	NaN	NaN	NaN	NaN	1
P015	1	0	1	0	0	NaN	NaN	0	1	0	NaN	NaN	NaN	NaN	3
P017	1	0	0	0	1	0	0	1	1	0	1	1	0	1	7
P018	1	0	1	NaN	NaN	NaN	NaN	0	0	0	NaN	NaN	NaN	NaN	2
P019	1	0	0	0	0	NaN	NaN	1	0	0	NaN	NaN	NaN	NaN	2
P020	0	0	0	0	0	0	NaN	NaN	0	0	0	0	1	0	1
P021	0	0	0	0	0	NaN	0	NaN	NaN	0	NaN	NaN	NaN	NaN	0
P022	0	0	0	0	0	0	0	NaN	1	0	0	0	1	0	2
P023	NaN	NaN	NaN	NaN	NaN	NaN	NaN	NaN	1	0	1	1	1	0	4
P025	0	0	0	0	0	NaN	1	NaN	0	0	1	1	1	0	4
P030	0	0	0	0	0	0	0	NaN	NaN	1	0	0	1	0	2
P031	0	0	0	0	0	NaN	0	NaN	0	0	0	0	0	0	0
P033	0	0	0	0	0	NaN	0	NaN	NaN	1	NaN	NaN	NaN	NaN	1
P035	1	0	1	0	NaN	0	0	NaN	0	0	1	0	0	0	3
P036	0	0	0	0	0	0	0	NaN	0	0	0	1	1	0	2
P037	1	0	1	0	NaN	NaN	NaN	NaN	0	0	NaN	NaN	NaN	NaN	2
P038	0	0	0	0	0	NaN	0	NaN	1	0	0	NaN	1	0	2
P039	1	NaN	NaN	1	NaN	NaN	NaN	NaN	NaN	0	NaN	NaN	NaN	NaN	2
P040	1	0	NaN	0	1	NaN	NaN	1	0	0	NaN	NaN	NaN	NaN	3
P041	0	0	0	0	0	NaN	0	NaN	0	0	0	NaN	1	0	1
P042	NaN	NaN	NaN	NaN	NaN	NaN	NaN	NaN	0	0	1	NaN	1	0	2
P043	NaN	0	0	0	NaN	1	NaN	NaN	1	1	0	0	1	0	4
P044	0	0	0	0	0	0	0	NaN	1	0	1	NaN	1	0	3
P045	0	0	0	0	0	0	0	NaN	0	0	0	0	1	0	1
P046	1	0	0	0	NaN	0	0	NaN	1	0	0	NaN	NaN	NaN	2
P048	1	0	1	0	NaN	0	0	NaN	0	0	0	NaN	0	0	2
P049	NaN	NaN	NaN	NaN	NaN	NaN	NaN	NaN	NaN	0	NaN	NaN	NaN	NaN	0
P050	1	0	1	0	NaN	0	0	1	1	1	0	1	0	0	6
P051	NaN	NaN	NaN	0	0	NaN	NaN	NaN	NaN	0	NaN	NaN	NaN	NaN	0
P052	0	0	0	0	0	NaN	0	NaN	1	0	0	1	0	0	2
P053	0	0	0	0	0	NaN	0	NaN	0	0	0	1	1	0	2
P054	0	0	0	0	0	0	0	NaN	0	0	0	0	1	0	1
P055	1	1	0	0	NaN	NaN	0	NaN	1	0	1	0	0	0	4
P056	1	0	1	0	NaN	NaN	NaN	0	1	0	NaN	NaN	NaN	NaN	3
P057	0	0	0	0	0	NaN	NaN	1	1	0	NaN	NaN	NaN	NaN	2
P059	NaN	0	NaN	0	0	NaN	NaN	NaN	NaN	0	NaN	NaN	NaN	NaN	0
P060	0	0	0	0	0	0	0	NaN	1	0	0	0	0	1	2
P064	0	0	0	0	0	0	0	NaN	1	0	1	NaN	1	0	3
P065	0	0	0	0	0	0	0	NaN	1	0	0	0	1	0	2
P066	0	0	0	0	0	0	0	NaN	1	0	0	0	1	0	2
P068	0	0	0	0	0	0	0	NaN	0	0	0	NaN	1	0	1
P070	NaN	0	NaN	0	NaN	NaN	NaN	NaN	NaN	0	NaN	NaN	NaN	NaN	0
P071	1	0	1	0	NaN	0	0	NaN	1	1	1	NaN	0	1	6
P072	NaN	NaN	NaN	NaN	NaN	0	NaN	NaN	1	0	0	0	1	0	2
P073	0	0	0	0	0	NaN	0	NaN	0	0	0	NaN	0	0	0
P077	NaN	0	NaN	NaN	NaN	0	NaN	0	1	0	0	NaN	0	0	1
P078	0	0	0	0	0	0	0	NaN	0	0	0	NaN	1	0	1
P079	0	0	0	0	0	NaN	NaN	0	1	1	NaN	NaN	NaN	NaN	2
P081	0	0	0	0	0	0	0	NaN	0	0	0	NaN	1	0	1
P083	1	1	0	0	0	0	0	NaN	0	0	0	NaN	1	0	3
P086	1	0	1	0	0	0	0	0	0	0	0	NaN	1	0	3
P087	0	0	0	0	0	0	0	NaN	0	0	0	NaN	0	0	0
P090	0	0	0	0	0	0	0	NaN	0	0	0	NaN	1	0	1
P092	0	0	0	0	0	0	0	NaN	1	0	1	0	1	0	3
P097	0	0	0	0	0	0	0	1	0	0	0	0	1	0	2
P098	0	0	0	0	0	0	0	0	0	0	0	0	1	0	1
P099	0	0	0	0	0	0	0	0	0	0	1	0	1	0	2
Percent_patients_with_mutation	'21-40'	'<5'	'11-20'	'<5'	'<5'	'<5'	'<5'	'11-20'	'21-40'	'11-20'	'21-40'	'11-20'	'41-60'	'<5'
