# Supplementary material for: Ex vivo drug response heterogeneity reveals personalized therapeutic strategies for patients with multiple myeloma
Source: Nat Cancer. 2023 Apr 20;4(5):734–53. doi: 10.1038/s43018-023-00544-9 (PMC10212768; doi:10.1038/s43018-023-00544-9)
Supplement: Source Data Extended Data Fig. 2 — Statistical Source Data for Extended Data Fig. 2. [file 43018_2023_544_MOESM11_ESM.xlsx]

## Sheet: 2b
True label	Predicted label
M0	M0
M0	M0			True class	M0	94.8	0.6	0.8	3.7
M0	M0				Other	0	93.8	0.7	0.6
M0	M0				Plasma	0.7	3.9	98.5	0
M0	M0				T3	4.5	1.7	0	95.8
M0	M0					M0	Other	Plasma	T3	95.7
M0	M0					Predicted class
M0	M0
M0	M0
M0	M0
M0	M0
Other	Other
Other	Other
Other	Other
Other	Other
Other	Other
Other	Other
Other	Other
Other	Other
Other	Other
Other	Other
Plasma	Plasma
Plasma	Plasma
Plasma	Plasma
Plasma	Plasma
Plasma	Plasma
Plasma	Plasma
Plasma	Plasma
Plasma	Plasma
Plasma	Plasma
Plasma	Plasma
T3	T3
T3	T3
T3	T3
T3	T3
T3	T3
T3	M0
T3	T3
T3	T3
T3	T3
T3	T3
M0	M0
M0	T3
M0	M0
M0	M0
M0	M0
M0	M0
M0	M0
M0	M0
M0	M0
M0	M0
Other	Other
Other	Other
Other	Other
Other	Other
Other	Other
Other	Other
Other	Other
Other	Other
Other	Other
Other	Other
Plasma	Plasma
Plasma	Plasma
Plasma	Plasma
Plasma	Plasma
Plasma	Plasma
Plasma	Other
Plasma	Plasma
Plasma	Plasma
Plasma	Plasma
Plasma	Plasma
T3	T3
T3	T3
T3	T3
T3	T3
T3	T3
T3	T3
T3	T3
T3	T3
T3	T3
T3	T3
M0	M0
M0	M0
M0	M0
M0	M0
M0	M0
M0	M0
M0	M0
M0	M0
M0	M0
M0	M0
Other	Other
Other	Other
Other	Other
Other	Other
Other	Other
Other	Other
Other	Other
Other	Other
Other	Other
Other	Other
Plasma	Plasma
Plasma	Plasma
Plasma	Plasma
Plasma	Plasma
Plasma	Plasma
Plasma	Plasma
Plasma	Plasma
Plasma	Plasma
Plasma	Plasma
Plasma	Plasma
T3	T3
T3	T3
T3	T3
T3	T3
T3	T3
T3	T3
T3	T3
T3	T3
T3	T3
T3	T3
M0	M0
M0	M0
M0	M0
M0	M0
M0	M0
M0	M0
M0	M0
M0	M0
M0	M0
M0	M0
Other	Plasma
Other	Other
Other	Other
Other	Other
Other	Other
Other	Plasma
Other	Other
Other	Other
Other	Plasma
Other	Other
Plasma	Plasma
Plasma	Plasma
Plasma	Plasma
Plasma	Plasma
Plasma	Plasma
Plasma	Plasma
Plasma	Plasma
Plasma	Plasma
Plasma	Plasma
Plasma	Plasma
T3	T3
T3	T3
T3	T3
T3	T3
T3	T3
T3	M0
T3	T3
T3	T3
T3	T3
T3	T3
M0	M0
M0	M0
M0	M0
M0	M0
M0	M0
M0	M0
M0	M0
M0	M0
M0	M0
M0	M0
Other	Other
Other	Other
Other	Other
Other	Other
Other	Other
Other	Other
Other	Other
Other	Other
Other	Other
Other	Other
Plasma	Plasma
Plasma	Plasma
Plasma	Plasma
Plasma	Plasma
Plasma	Plasma
Plasma	Plasma
Plasma	Plasma
Plasma	Plasma
Plasma	Plasma
Plasma	Plasma
T3	T3
T3	T3
T3	T3
T3	T3
T3	T3
T3	T3
T3	T3
T3	T3
T3	T3
T3	T3
M0	M0
M0	M0
M0	M0
M0	M0
M0	M0
M0	M0
M0	M0
M0	M0
M0	M0
M0	M0
Other	Other
Other	Other
Other	Other
Other	Other
Other	Other
Other	Other
Other	Other
Other	Other
Other	Other
Other	Other
Plasma	Plasma
Plasma	Plasma
Plasma	Plasma
Plasma	Plasma
Plasma	Plasma
Plasma	Plasma
Plasma	Plasma
Plasma	Plasma
Plasma	Plasma
Plasma	Plasma
T3	T3
T3	T3
T3	T3
T3	T3
T3	T3
T3	T3
T3	T3
T3	T3
T3	T3
T3	T3
M0	M0
M0	T3
M0	M0
M0	M0
M0	M0
M0	M0
M0	M0
M0	M0
M0	M0
M0	M0
Other	Other
Other	Other
Other	Other
Other	Other
Other	Other
Other	Other
Other	Other
Other	Other
Other	Other
Other	Other
Plasma	Plasma
Plasma	Plasma
Plasma	Plasma
Plasma	Plasma
Plasma	Plasma
Plasma	Plasma
Plasma	Plasma
Plasma	Plasma
Plasma	Plasma
Plasma	Plasma
T3	T3
T3	T3
T3	T3
T3	T3
T3	T3
T3	T3
T3	T3
T3	T3
T3	T3
T3	T3
M0	M0
M0	M0
M0	M0
M0	M0
M0	M0
M0	M0
M0	M0
M0	M0
M0	M0
M0	M0
Other	Other
Other	Other
Other	Other
Other	Other
Other	Other
Other	Other
Other	Other
Other	M0
Other	Other
Other	Other
Plasma	Plasma
Plasma	Plasma
Plasma	Plasma
Plasma	Plasma
Plasma	Plasma
Plasma	Plasma
Plasma	Plasma
Plasma	Plasma
Plasma	Plasma
Plasma	Plasma
T3	T3
T3	T3
T3	T3
T3	T3
T3	T3
T3	T3
T3	T3
T3	T3
T3	T3
T3	T3
M0	M0
M0	M0
M0	M0
M0	M0
M0	M0
M0	M0
M0	M0
M0	M0
M0	M0
M0	M0
Other	Other
Other	Other
Other	Other
Other	Other
Other	Other
Other	Other
Other	Other
Other	Other
Other	Other
Other	Other
Plasma	Plasma
Plasma	Plasma
Plasma	Plasma
Plasma	Plasma
Plasma	Plasma
Plasma	Plasma
Plasma	Plasma
Plasma	Plasma
Plasma	Plasma
Plasma	Plasma
T3	T3
T3	T3
T3	T3
T3	T3
T3	T3
T3	T3
T3	M0
T3	T3
T3	T3
T3	T3
M0	M0
M0	M0
M0	M0
M0	M0
M0	M0
M0	M0
M0	M0
M0	M0
M0	M0
M0	M0
Other	Plasma
Other	Other
Other	Other
Other	Other
Other	Other
Other	Other
Other	Other
Other	Other
Other	Other
Other	Other
Plasma	Plasma
Plasma	Plasma
Plasma	Plasma
Plasma	Plasma
Plasma	Plasma
Plasma	Plasma
Plasma	Plasma
Plasma	Plasma
Plasma	Plasma
Plasma	Plasma
T3	T3
T3	T3
T3	T3
T3	T3
T3	T3
T3	T3
T3	T3
T3	T3
T3	T3
T3	T3
M0	M0
M0	M0
M0	M0
M0	M0
M0	M0
M0	M0
M0	M0
M0	M0
M0	M0
M0	M0
Other	Other
Other	Other
Other	Other
Other	Plasma
Other	Other
Other	Other
Other	Other
Other	Other
Other	Other
Other	Other
Plasma	Plasma
Plasma	Plasma
Plasma	Plasma
Plasma	Plasma
Plasma	Plasma
Plasma	Plasma
Plasma	Plasma
Plasma	Plasma
Plasma	Plasma
Plasma	Plasma
T3	T3
T3	T3
T3	T3
T3	T3
T3	T3
T3	T3
T3	T3
T3	T3
T3	T3
T3	T3
M0	M0
M0	T3
M0	T3
M0	M0
M0	M0
M0	T3
M0	M0
M0	M0
M0	M0
M0	M0
Other	Other
Other	Other
Other	Other
Other	Other
Other	Other
Other	Other
Other	Other
Other	M0
Other	Other
Other	Other
Plasma	Plasma
Plasma	Plasma
Plasma	Plasma
Plasma	Plasma
Plasma	Plasma
Plasma	Plasma
Plasma	Plasma
Plasma	Plasma
Plasma	Plasma
Plasma	Plasma
T3	T3
T3	T3
T3	T3
T3	T3
T3	T3
T3	T3
T3	T3
T3	T3
T3	T3
T3	T3
M0	M0
M0	M0
M0	M0
M0	M0
M0	M0
M0	M0
M0	M0
M0	M0
M0	M0
M0	M0
Other	Other
Other	Other
Other	Other
Other	Other
Other	Other
Other	Other
Other	Other
Other	Other
Other	Other
Other	Other
Plasma	Plasma
Plasma	Plasma
Plasma	Plasma
Plasma	Plasma
Plasma	Plasma
Plasma	Plasma
Plasma	Plasma
Plasma	Plasma
Plasma	Plasma
Plasma	Plasma
T3	T3
T3	T3
T3	T3
T3	T3
T3	T3
T3	T3
T3	T3
T3	T3
T3	T3
T3	T3
M0	M0
M0	M0
M0	M0
M0	M0
M0	M0
M0	M0
M0	M0
M0	M0
M0	M0
M0	M0
Other	Other
Other	Other
Other	Other
Other	Other
Other	Plasma
Other	Other
Other	Other
Other	Other
Other	T3
Other	Plasma
Plasma	Plasma
Plasma	Plasma
Plasma	Plasma
Plasma	Plasma
Plasma	Plasma
Plasma	Plasma
Plasma	Plasma
Plasma	Plasma
Plasma	Plasma
Plasma	Plasma
T3	T3
T3	T3
T3	T3
T3	T3
T3	T3
T3	T3
T3	T3
T3	T3
T3	T3
T3	T3
M0	M0
M0	M0
M0	M0
M0	M0
M0	M0
M0	M0
M0	M0
M0	M0
M0	M0
M0	M0
Other	Other
Other	Other
Other	Other
Other	Other
Other	Other
Other	Other
Other	Other
Other	Other
Other	Other
Other	Other
Plasma	Plasma
Plasma	Plasma
Plasma	Plasma
Plasma	Plasma
Plasma	Plasma
Plasma	Plasma
Plasma	Plasma
Plasma	Plasma
Plasma	Plasma
Plasma	Plasma
T3	T3
T3	T3
T3	T3
T3	T3
T3	T3
T3	T3
T3	T3
T3	T3
T3	T3
T3	T3
M0	M0
M0	M0
M0	M0
M0	M0
M0	M0
M0	M0
M0	M0
M0	M0
M0	M0
M0	M0
Other	Other
Other	Other
Other	Other
Other	Other
Other	Other
Other	Other
Other	Other
Other	Other
Other	Other
Other	Other
Plasma	Plasma
Plasma	Plasma
Plasma	Plasma
Plasma	Plasma
Plasma	Plasma
Plasma	Plasma
Plasma	Plasma
Plasma	Plasma
Plasma	Plasma
Plasma	Plasma
T3	T3
T3	T3
T3	T3
T3	T3
T3	T3
T3	T3
T3	T3
T3	T3
T3	T3
T3	T3
M0	M0
M0	M0
M0	M0
M0	M0
M0	M0
M0	M0
M0	M0
M0	M0
M0	M0
M0	M0
Other	Other
Other	Other
Other	Other
Other	Other
Other	Other
Other	Other
Other	Other
Other	Other
Other	Plasma
Other	Other
Plasma	Plasma
Plasma	Plasma
Plasma	Plasma
Plasma	Plasma
Plasma	Plasma
Plasma	Plasma
Plasma	Plasma
Plasma	Plasma
Plasma	Plasma
Plasma	Plasma
T3	T3
T3	T3
T3	T3
T3	T3
T3	T3
T3	T3
T3	T3
T3	T3
T3	T3
T3	T3
M0	M0
M0	M0
M0	M0
M0	M0
M0	M0
M0	M0
M0	M0
M0	M0
M0	M0
M0	M0
Other	Other
Other	Other
Other	Other
Other	Other
Other	Other
Other	Other
Other	Other
Other	Other
Other	Other
Other	Other
Plasma	Plasma
Plasma	Plasma
Plasma	Plasma
Plasma	Plasma
Plasma	Plasma
Plasma	Plasma
Plasma	Plasma
Plasma	Plasma
Plasma	Plasma
Plasma	Plasma
T3	T3
T3	T3
T3	T3
T3	T3
T3	T3
T3	T3
T3	T3
T3	T3
T3	T3
T3	T3
M0	M0
M0	M0
M0	M0
M0	M0
M0	M0
M0	M0
M0	M0
M0	M0
M0	M0
M0	M0
Other	Other
Other	Other
Other	Other
Other	Other
Other	Other
Other	Other
Other	Other
Other	Plasma
Other	Other
Other	Other
Plasma	Plasma
Plasma	Plasma
Plasma	Plasma
Plasma	Plasma
Plasma	Plasma
Plasma	Plasma
Plasma	M0
Plasma	Plasma
Plasma	Plasma
Plasma	Plasma
T3	T3
T3	T3
T3	T3
T3	T3
T3	T3
T3	T3
T3	T3
T3	T3
T3	T3
T3	T3
M0	M0
M0	M0
M0	M0
M0	M0
M0	M0
M0	M0
M0	M0
M0	M0
M0	M0
M0	M0
Other	Other
Other	Other
Other	Other
Other	Other
Other	Other
Other	Other
Other	Other
Other	Other
Other	Other
Other	Other
Plasma	Other
Plasma	Plasma
Plasma	Plasma
Plasma	Plasma
Plasma	Plasma
Plasma	Plasma
Plasma	Plasma
Plasma	Plasma
Plasma	Plasma
Plasma	Plasma
T3	T3
T3	T3
T3	T3
T3	T3
T3	T3
T3	T3
T3	T3
T3	T3
T3	T3
T3	T3
M0	M0
M0	M0
M0	M0
M0	M0
M0	M0
M0	M0
M0	M0
M0	M0
M0	M0
M0	M0
Other	Other
Other	Other
Other	Other
Other	Other
Other	Other
Other	Other
Other	Other
Other	Other
Other	Other
Other	Other
Plasma	Plasma
Plasma	Plasma
Plasma	Plasma
Plasma	Plasma
Plasma	Plasma
Plasma	Plasma
Plasma	Plasma
Plasma	Plasma
Plasma	Plasma
Plasma	Plasma
T3	T3
T3	T3
T3	T3
T3	T3
T3	T3
T3	T3
T3	T3
T3	T3
T3	T3
T3	T3
M0	M0
M0	M0
M0	M0
M0	M0
M0	M0
M0	M0
M0	M0
M0	M0
M0	M0
M0	M0
Other	Other
Other	Other
Other	Other
Other	Other
Other	Other
Other	Other
Other	Other
Other	Other
Other	Other
Other	Other
Plasma	Plasma
Plasma	Plasma
Plasma	Plasma
Plasma	Plasma
Plasma	Plasma
Plasma	Plasma
Plasma	Plasma
Plasma	Plasma
Plasma	Plasma
Plasma	Plasma
T3	T3
T3	T3
T3	T3
T3	T3
T3	T3
T3	T3
T3	T3
T3	T3
T3	T3
T3	T3
M0	M0
M0	M0
M0	M0
M0	M0
M0	M0
M0	M0
M0	M0
M0	M0
M0	M0
M0	M0
Other	Other
Other	Other
Other	Other
Other	Other
Other	Other
Other	Other
Other	Other
Other	Other
Other	Other
Other	Other
Plasma	Plasma
Plasma	Plasma
Plasma	Plasma
Plasma	Plasma
Plasma	Plasma
Plasma	Plasma
Plasma	Plasma
Plasma	Plasma
Plasma	Plasma
Plasma	Plasma
T3	T3
T3	T3
T3	T3
T3	T3
T3	T3
T3	T3
T3	T3
T3	T3
T3	T3
T3	T3
M0	M0
M0	T3
M0	M0
M0	M0
M0	M0
M0	M0
M0	M0
M0	T3
M0	M0
M0	M0
Other	Other
Other	Other
Other	Other
Other	Other
Other	Other
Other	Other
Other	Other
Other	Other
Other	Plasma
Other	Other
Plasma	Plasma
Plasma	Plasma
Plasma	Plasma
Plasma	Plasma
Plasma	Plasma
Plasma	Plasma
Plasma	Plasma
Plasma	Plasma
Plasma	Plasma
Plasma	Plasma
T3	T3
T3	T3
T3	T3
T3	T3
T3	T3
T3	T3
T3	T3
T3	T3
T3	T3
T3	T3
M0	M0
M0	M0
M0	M0
M0	M0
M0	M0
M0	M0
M0	M0
M0	M0
M0	M0
M0	M0
Other	Other
Other	Other
Other	Other
Other	Other
Other	Other
Other	Other
Other	Other
Other	Other
Other	Other
Other	Other
Plasma	Plasma
Plasma	Plasma
Plasma	Plasma
Plasma	Plasma
Plasma	Plasma
Plasma	Plasma
Plasma	Plasma
Plasma	Plasma
Plasma	Plasma
Plasma	Plasma
T3	T3
T3	T3
T3	T3
T3	T3
T3	T3
T3	T3
T3	T3
T3	T3
T3	T3
T3	T3
M0	M0
M0	M0
M0	M0
M0	M0
M0	M0
M0	Plasma
M0	Plasma
M0	M0
M0	M0
M0	Plasma
Other	Other
Other	Other
Other	Other
Other	Other
Other	Other
Other	Plasma
Other	Other
Other	Other
Other	Other
Other	Other
Plasma	Plasma
Plasma	Plasma
Plasma	Plasma
Plasma	Plasma
Plasma	Plasma
Plasma	Plasma
Plasma	Plasma
Plasma	Plasma
Plasma	Plasma
Plasma	Plasma
T3	T3
T3	M0
T3	T3
T3	T3
T3	T3
T3	T3
T3	T3
T3	M0
T3	T3
T3	T3
M0	M0
M0	M0
M0	M0
M0	M0
M0	M0
M0	M0
M0	M0
M0	M0
M0	M0
M0	M0
Other	Other
Other	Other
Other	Other
Other	Other
Other	Other
Other	Other
Other	Other
Other	Other
Other	Other
Other	Other
Plasma	Plasma
Plasma	Plasma
Plasma	Plasma
Plasma	Plasma
Plasma	Plasma
Plasma	Plasma
Plasma	Plasma
Plasma	Plasma
Plasma	Plasma
Plasma	Plasma
T3	T3
T3	T3
T3	T3
T3	T3
T3	T3
T3	T3
T3	T3
T3	T3
T3	T3
T3	T3
M0	M0
M0	M0
M0	M0
M0	M0
M0	M0
M0	M0
M0	M0
M0	M0
M0	M0
M0	M0
Other	Other
Other	Other
Other	Other
Other	Other
Other	Other
Other	Other
Other	Other
Other	Other
Other	Other
Other	Other
Plasma	Plasma
Plasma	Plasma
Plasma	Plasma
Plasma	Plasma
Plasma	Plasma
Plasma	Plasma
Plasma	Plasma
Plasma	Plasma
Plasma	Plasma
Plasma	Plasma
T3	T3
T3	T3
T3	T3
T3	T3
T3	T3
T3	T3
T3	T3
T3	T3
T3	T3
T3	T3
M0	M0
M0	M0
M0	M0
M0	M0
M0	M0
M0	M0
M0	M0
M0	M0
M0	M0
M0	M0
Other	Other
Other	Other
Other	Other
Other	Other
Other	Other
Other	Other
Other	Other
Other	Other
Other	Other
Other	Other
Plasma	Plasma
Plasma	Plasma
Plasma	Plasma
Plasma	Plasma
Plasma	Plasma
Plasma	Plasma
Plasma	Plasma
Plasma	Plasma
Plasma	Plasma
Plasma	Plasma
T3	T3
T3	T3
T3	T3
T3	T3
T3	T3
T3	T3
T3	T3
T3	T3
T3	T3
T3	T3
M0	M0
M0	M0
M0	M0
M0	M0
M0	M0
M0	M0
M0	M0
M0	M0
M0	M0
M0	M0
Other	Other
Other	Other
Other	Other
Other	Other
Other	Other
Other	Other
Other	Other
Other	Other
Other	Other
Other	Other
Plasma	Plasma
Plasma	Plasma
Plasma	Plasma
Plasma	Plasma
Plasma	Plasma
Plasma	Plasma
Plasma	Plasma
Plasma	Plasma
Plasma	Plasma
Plasma	Plasma
T3	T3
T3	T3
T3	T3
T3	T3
T3	T3
T3	T3
T3	T3
T3	T3
T3	T3
T3	T3
M0	M0
M0	M0
M0	M0
M0	M0
M0	M0
M0	M0
M0	M0
M0	M0
M0	M0
M0	M0
Other	Other
Other	Other
Other	Other
Other	Other
Other	Other
Other	Other
Other	Other
Other	Other
Other	Other
Other	Other
Plasma	Plasma
Plasma	Plasma
Plasma	Plasma
Plasma	Plasma
Plasma	Plasma
Plasma	Plasma
Plasma	Plasma
Plasma	Plasma
Plasma	Plasma
Plasma	Plasma
T3	T3
T3	T3
T3	T3
T3	T3
T3	T3
T3	T3
T3	T3
T3	T3
T3	T3
T3	T3
M0	M0
M0	M0
M0	Plasma
M0	M0
M0	M0
M0	M0
M0	M0
M0	T3
M0	M0
M0	M0
Other	Other
Other	Other
Other	Other
Other	Other
Other	Other
Other	Other
Other	Other
Other	Other
Other	Other
Other	Other
Plasma	Plasma
Plasma	Plasma
Plasma	Plasma
Plasma	Plasma
Plasma	Plasma
Plasma	Plasma
Plasma	Plasma
Plasma	Plasma
Plasma	Plasma
Plasma	Plasma
T3	T3
T3	T3
T3	T3
T3	T3
T3	T3
T3	T3
T3	T3
T3	T3
T3	T3
T3	T3
M0	M0
M0	M0
M0	M0
M0	M0
M0	M0
M0	M0
M0	M0
M0	M0
M0	T3
M0	M0
Other	Plasma
Other	Other
Other	Other
Other	Other
Other	Other
Other	Other
Other	Other
Other	Other
Other	Other
Other	Other
Plasma	Plasma
Plasma	Plasma
Plasma	Plasma
Plasma	Plasma
Plasma	Plasma
Plasma	Plasma
Plasma	Plasma
Plasma	Plasma
Plasma	Plasma
Plasma	Plasma
T3	T3
T3	T3
T3	T3
T3	T3
T3	T3
T3	T3
T3	T3
T3	T3
T3	T3
T3	T3
M0	M0
M0	M0
M0	M0
M0	M0
M0	M0
M0	M0
M0	M0
M0	M0
M0	M0
M0	M0
Other	Other
Other	Other
Other	Other
Other	Other
Other	Other
Other	Other
Other	Other
Other	Other
Other	Other
Other	Other
Plasma	Other
Plasma	Plasma
Plasma	Plasma
Plasma	Plasma
Plasma	Plasma
Plasma	Plasma
Plasma	Plasma
Plasma	Plasma
Plasma	Plasma
Plasma	Plasma
T3	T3
T3	T3
T3	T3
T3	T3
T3	T3
T3	T3
T3	T3
T3	T3
T3	T3
T3	T3
M0	M0
M0	M0
M0	M0
M0	M0
M0	M0
M0	M0
M0	M0
M0	M0
M0	M0
M0	M0
Other	Other
Other	Other
Other	Other
Other	Other
Other	Other
Other	Other
Other	Other
Other	Other
Other	Other
Other	Other
Plasma	Plasma
Plasma	Plasma
Plasma	Plasma
Plasma	Plasma
Plasma	Plasma
Plasma	Plasma
Plasma	Plasma
Plasma	Plasma
Plasma	Plasma
Plasma	Plasma
T3	T3
T3	T3
T3	T3
T3	T3
T3	T3
T3	T3
T3	T3
T3	T3
T3	T3
T3	T3
M0	M0
M0	M0
M0	M0
M0	M0
M0	M0
M0	M0
M0	M0
M0	M0
M0	M0
M0	M0
Other	Other
Other	Other
Other	Other
Other	Other
Other	Other
Other	Other
Other	Other
Other	Other
Other	Other
Other	Other
Plasma	Plasma
Plasma	Plasma
Plasma	Plasma
Plasma	Plasma
Plasma	Plasma
Plasma	Plasma
Plasma	Plasma
Plasma	Plasma
Plasma	Plasma
Plasma	Plasma
T3	T3
T3	T3
T3	T3
T3	T3
T3	Other
T3	T3
T3	T3
T3	T3
T3	T3
T3	T3
M0	M0
M0	M0
M0	M0
M0	M0
M0	M0
M0	M0
M0	M0
M0	M0
M0	M0
M0	M0
Other	Other
Other	Other
Other	Other
Other	Other
Other	Other
Other	Other
Other	Other
Other	Other
Other	Other
Other	Other
Plasma	Plasma
Plasma	Plasma
Plasma	Plasma
Plasma	Plasma
Plasma	Plasma
Plasma	Plasma
Plasma	Plasma
Plasma	Plasma
Plasma	Plasma
Plasma	Plasma
T3	T3
T3	T3
T3	T3
T3	T3
T3	T3
T3	T3
T3	T3
T3	T3
T3	T3
T3	T3
M0	M0
M0	M0
M0	M0
M0	M0
M0	M0
M0	M0
M0	M0
M0	M0
M0	M0
M0	M0
Other	Other
Other	Other
Other	Other
Other	Other
Other	Other
Other	Other
Other	Other
Other	Other
Other	Other
Other	Other
Plasma	Plasma
Plasma	Plasma
Plasma	Plasma
Plasma	Plasma
Plasma	Plasma
Plasma	Plasma
Plasma	Plasma
Plasma	Plasma
Plasma	Plasma
Plasma	Plasma
T3	T3
T3	T3
T3	T3
T3	T3
T3	T3
T3	T3
T3	T3
T3	T3
T3	T3
T3	T3
M0	M0
M0	M0
M0	M0
M0	M0
M0	M0
M0	M0
M0	M0
M0	M0
M0	M0
M0	M0
Other	Other
Other	Other
Other	Other
Other	Other
Other	Other
Other	Other
Other	Other
Other	Other
Other	Other
Other	Other
Plasma	Plasma
Plasma	Plasma
Plasma	Plasma
Plasma	Plasma
Plasma	Plasma
Plasma	Plasma
Plasma	Plasma
Plasma	Plasma
Plasma	Plasma
Plasma	Plasma
T3	T3
T3	T3
T3	T3
T3	T3
T3	T3
T3	T3
T3	T3
T3	T3
T3	T3
T3	T3
M0	M0
M0	M0
M0	M0
M0	M0
M0	M0
M0	M0
M0	M0
M0	M0
M0	M0
M0	M0
Other	Other
Other	Other
Other	Other
Other	Other
Other	Other
Other	Other
Other	Other
Other	Plasma
Other	Other
Other	T3
Plasma	M0
Plasma	Plasma
Plasma	Plasma
Plasma	Plasma
Plasma	Plasma
Plasma	M0
Plasma	Plasma
Plasma	M0
Plasma	Plasma
Plasma	M0
T3	T3
T3	Other
T3	T3
T3	T3
T3	T3
T3	T3
T3	T3
T3	T3
T3	T3
T3	T3
M0	M0
M0	T3
M0	M0
M0	M0
M0	M0
M0	M0
M0	M0
M0	M0
M0	M0
M0	M0
Other	Other
Other	Other
Other	Other
Other	Other
Other	Other
Other	Other
Other	Other
Other	Other
Other	Other
Other	Other
Plasma	Plasma
Plasma	Plasma
Plasma	Plasma
Plasma	Plasma
Plasma	Plasma
Plasma	Plasma
Plasma	Plasma
Plasma	Plasma
Plasma	Plasma
Plasma	Plasma
T3	T3
T3	T3
T3	T3
T3	T3
T3	T3
T3	T3
T3	T3
T3	T3
T3	T3
T3	T3
M0	M0
M0	M0
M0	M0
M0	M0
M0	M0
M0	M0
M0	M0
M0	M0
M0	M0
M0	M0
Other	Other
Other	Other
Other	Other
Other	Other
Other	Other
Other	Other
Other	Other
Other	Other
Other	Other
Other	Other
Plasma	Plasma
Plasma	Plasma
Plasma	Plasma
Plasma	Plasma
Plasma	Plasma
Plasma	Plasma
Plasma	Plasma
Plasma	Plasma
Plasma	Plasma
Plasma	Plasma
T3	T3
T3	T3
T3	T3
T3	T3
T3	T3
T3	T3
T3	T3
T3	T3
T3	T3
T3	T3
M0	M0
M0	M0
M0	T3
M0	M0
M0	T3
M0	M0
M0	M0
M0	M0
M0	T3
M0	M0
Other	Other
Other	Other
Other	Other
Other	Other
Other	Other
Other	Other
Other	Other
Other	Other
Other	Other
Other	Other
Plasma	Plasma
Plasma	Plasma
Plasma	Plasma
Plasma	Plasma
Plasma	Plasma
Plasma	Plasma
Plasma	Plasma
Plasma	Plasma
Plasma	Plasma
Plasma	Plasma
T3	T3
T3	T3
T3	T3
T3	T3
T3	T3
T3	T3
T3	T3
T3	T3
T3	T3
T3	T3
M0	M0
M0	M0
M0	M0
M0	M0
M0	M0
M0	M0
M0	M0
M0	M0
M0	M0
M0	M0
Other	Other
Other	Other
Other	Other
Other	Other
Other	Other
Other	Other
Other	Other
Other	Other
Other	Other
Other	Other
Plasma	Plasma
Plasma	Plasma
Plasma	Plasma
Plasma	Plasma
Plasma	Plasma
Plasma	Plasma
Plasma	Plasma
Plasma	Plasma
Plasma	Plasma
Plasma	Plasma
T3	T3
T3	T3
T3	T3
T3	T3
T3	T3
T3	T3
T3	T3
T3	T3
T3	T3
T3	T3
M0	M0
M0	M0
M0	M0
M0	M0
M0	M0
M0	T3
M0	T3
M0	M0
M0	M0
M0	M0
Other	Other
Other	Plasma
Other	Other
Other	Other
Other	Other
Other	Other
Other	Other
Other	Other
Other	Other
Other	Other
Plasma	Plasma
Plasma	Plasma
Plasma	Plasma
Plasma	Plasma
Plasma	Plasma
Plasma	Plasma
Plasma	Plasma
Plasma	Plasma
Plasma	Plasma
Plasma	Plasma
T3	T3
T3	T3
T3	T3
T3	T3
T3	M0
T3	T3
T3	T3
T3	T3
T3	T3
T3	T3
M0	M0
M0	M0
M0	M0
M0	T3
M0	M0
M0	M0
M0	T3
M0	M0
M0	M0
M0	M0
Other	Other
Other	Other
Other	Other
Other	Other
Other	Other
Other	Other
Other	Other
Other	Other
Other	Other
Other	Other
Plasma	Plasma
Plasma	Plasma
Plasma	Plasma
Plasma	Plasma
Plasma	Plasma
Plasma	Plasma
Plasma	Plasma
Plasma	Plasma
Plasma	Plasma
Plasma	Plasma
T3	T3
T3	T3
T3	T3
T3	M0
T3	M0
T3	T3
T3	T3
T3	T3
T3	T3
T3	T3
M0	T3
M0	M0
M0	M0
M0	T3
M0	M0
M0	M0
M0	M0
M0	M0
M0	M0
M0	T3
Other	Other
Other	Plasma
Other	Other
Other	Other
Other	Plasma
Other	Other
Other	Other
Other	Other
Other	Other
Other	T3
Plasma	Plasma
Plasma	Plasma
Plasma	Plasma
Plasma	Plasma
Plasma	Plasma
Plasma	Plasma
Plasma	Plasma
Plasma	Plasma
Plasma	Plasma
Plasma	Plasma
T3	T3
T3	T3
T3	T3
T3	T3
T3	T3
T3	T3
T3	T3
T3	T3
T3	T3
T3	T3
M0	M0
M0	M0
M0	M0
M0	M0
M0	M0
M0	M0
M0	M0
M0	M0
M0	M0
M0	M0
Other	Other
Other	Other
Other	Other
Other	Other
Other	Other
Other	Other
Other	Other
Other	Other
Other	Other
Other	Other
Plasma	Plasma
Plasma	Plasma
Plasma	Plasma
Plasma	Plasma
Plasma	Plasma
Plasma	Plasma
Plasma	Plasma
Plasma	Plasma
Plasma	Plasma
Plasma	Plasma
T3	T3
T3	T3
T3	T3
T3	M0
T3	T3
T3	T3
T3	T3
T3	T3
T3	T3
T3	T3
M0	M0
M0	M0
M0	M0
M0	M0
M0	M0
M0	M0
M0	M0
M0	M0
M0	M0
M0	M0
Other	Other
Other	Other
Other	Other
Other	Other
Other	Other
Other	Other
Other	Other
Other	Other
Other	Other
Other	Other
Plasma	Plasma
Plasma	Plasma
Plasma	Plasma
Plasma	Plasma
Plasma	Plasma
Plasma	Plasma
Plasma	Plasma
Plasma	Plasma
Plasma	Plasma
Plasma	Plasma
T3	T3
T3	T3
T3	T3
T3	T3
T3	T3
T3	T3
T3	T3
T3	T3
T3	T3
T3	T3
M0	M0
M0	M0
M0	M0
M0	M0
M0	M0
M0	M0
M0	M0
M0	M0
M0	M0
M0	M0
Other	Other
Other	Other
Other	Other
Other	Other
Other	Other
Other	Other
Other	Other
Other	Other
Other	Other
Other	Other
Plasma	Plasma
Plasma	Plasma
Plasma	Plasma
Plasma	Plasma
Plasma	Plasma
Plasma	Plasma
Plasma	Plasma
Plasma	Plasma
Plasma	Plasma
Plasma	Plasma
T3	T3
T3	T3
T3	T3
T3	T3
T3	T3
T3	T3
T3	T3
T3	T3
[truncated: 842 more rows]

## Sheet: 2c
SampleID	Classification accuracy
MM013	0.97561
MM014	0.95
MM015	1
MM016	0.9
MM017	1
MM018	1
MM019	0.975
MM021	0.975
MM022	0.975
MM023	0.975
MM024	0.975
MM025	0.9
MM026	1
MM027	0.925
MM028	1
MM029	1
MM030	0.975
MM031	1
MM032	0.95
MM033	0.975
MM035	1
MM036	1
MM037	1
MM038	0.925
MM039	1
MM040	0.85
MM041	1
MM042	1
MM043	1
MM044	1
MM045	1
MM046	0.95
MM047	0.95
MM048	0.975
MM049	1
MM050	0.975
MM051	1
MM052	1
MM053	1
MM054	0.825
MM055	0.975
MM056	1
MM057	0.925
MM058	1
MM059	0.9
MM060	0.9
MM061	0.85
MM062	0.975
MM063	1
MM064	1
MM065	0.85
MM066	0.9
MM067	0.95
MM068	0.9
MM069	0.95
MM110	1
MM111	0.925
MM112	0.9
MM113	0.975
MM114	0.925
MM115	1
MM116	0.925
MM117	0.95
MM118	0.975
MM119	1
MM120	0.95
MM121	0.9
MM122	0.9
MM123	0.9
MM124	0.875
MM125	0.9

## Sheet: 2d
SampleID	Cell_class	Group_count (N_cells)	mean_GREEN_int	mean_PE_int	mean_APC_int
MM036	T3	1270	0.0393355	0.00591209	0.190815		ANOVA1 table values: mean Green Intensities							Multiple comparison of means: mean Green Int							Estimates: mean Green Int
MM036	Plasma	1254	0.183074	0.0148039	0.0390042		Source	SS	df	MS	F	Prob>F		Groups compared		Lower bound diff.	Estimate diff.	Upper bound diff.	p-value		Group name	N	Estimate	Standard error
MM036	M0	1255	0.152228	0.014552	0.293396		Groups	2.53266	3	0.84422	198.797	8.52464e-78		M0	Other	0.110258	0.134297	0.158337	3.76826e-09		M0	97	0.166002	0.00661663
MM036	Other	1279	0.0307602	0.00203429	0.0150631		Error	1.63071	384	0.00424664				M0	Plasma	-0.0788416	-0.0548023	-0.030763	3.18683e-08		Other	97	0.0317042	0.00661663
MM039	T3	1251	0.087392	0.00918518	0.302811		Total	4.16337	387					M0	T-cell	0.100284	0.124323	0.148363	3.76826e-09		Plasma	97	0.220804	0.00661663
MM039	Plasma	1318	0.241591	0.153168	0.055148									Other	Plasma	-0.213139	-0.1891	-0.16506	3.76826e-09		T-cell	97	0.0416782	0.00661663
MM039	M0	1262	0.347348	0.0500597	0.375265									Other	T-cell	-0.0340133	-0.009974	0.0140653	0.710343
MM039	Other	1275	0.0568906	0.00836542	0.0161736									Plasma	T-cell	0.155086	0.179126	0.203165	3.76826e-09
MM135	T3	1267	0.0172162	0.000406674	0.242847
MM135	Plasma	1298	0.173266	0.0253734	0.0332368
MM135	M0	1244	0.0838125	0.0118691	0.413584		ANOVA1 table values: mean PE Intensities							Multiple comparison of means: mean PE Int							Estimates: mean PE Int
MM135	Other	1274	0.0256301	0.00377479	0.0115692		Source	SS	df	MS	F	Prob>F		Groups compared		Lower bound diff.	Estimate diff.	Upper bound diff.	p-value		Group name	N	Estimate	Standard error
MM046	T3	1260	0.0377147	0.00165557	0.200646		Groups	0.237992	3	0.0793308	81.0444	1.22883e-40		M0	Other	0.0217146	0.0332559	0.0447973	3.76892e-09		M0	97	0.0374103	0.00317668
MM046	Plasma	1235	0.144757	0.111202	0.0348931		Error	0.375881	384	0.000978856				M0	Plasma	-0.0392329	-0.0276915	-0.0161501	7.95337e-09		Other	97	0.00415437	0.00317668
MM046	M0	705	0.154305	0.0268286	0.229026		Total	0.613873	387					M0	T-cell	0.0183865	0.0299279	0.0414693	3.92255e-09		Plasma	97	0.0651018	0.00317668
MM046	Other	1242	0.0251337	0.00221855	0.0121717									Other	Plasma	-0.0724888	-0.0609474	-0.0494061	3.76826e-09		T-cell	97	0.00748244	0.00317668
MM083	T3	1272	0.0355261	0.0095166	0.2118									Other	T-cell	-0.0148695	-0.00332807	0.00821331	0.880596
MM083	Plasma	1283	0.259752	0.0263922	0.047119									Plasma	T-cell	0.046078	0.0576194	0.0691608	3.76826e-09
MM083	M0	1232	0.200628	0.0218336	0.307875
MM083	Other	1278	0.0257471	0.00382078	0.0148642
MM074	T3	1332	0.0281073	0.00474243	0.244606		ANOVA1 table values: mean APC Intensities							Multiple comparison of means: mean APC Int							Estimates: mean APC Int
MM074	Plasma	1261	0.290867	0.0779775	0.0324715		Source	SS	df	MS	F	Prob>F		Groups compared		Lower bound diff.	Estimate diff.	Upper bound diff.	p-value		Group name	N	Estimate	Standard error
MM074	M0	1271	0.217715	0.0230208	0.312713		Groups	6.78901	3	2.263	969.184	1.04426e-178		M0	Other	0.30611	0.323935	0.34176	3.76826e-09		M0	97	0.338975	0.00490629
MM074	Other	1290	0.0241188	0.0126122	0.0171773		Error	0.896623	384	0.00233496				M0	Plasma	0.281183	0.299009	0.316834	3.76826e-09		Other	97	0.0150402	0.00490629
MM108	T3	1288	0.0723603	0.0176655	0.190426		Total	7.68563	387					M0	T-cell	0.108151	0.125977	0.143802	3.76826e-09		Plasma	97	0.0399665	0.00490629
MM108	Plasma	1261	0.370513	0.040332	0.0384911									Other	Plasma	-0.0427517	-0.0249263	-0.00710096	0.00186036		T-cell	97	0.212999	0.00490629
MM108	M0	650	0.202366	0.0442786	0.207756									Other	T-cell	-0.215784	-0.197958	-0.180133	3.76826e-09
MM108	Other	1267	0.0356904	0.00417206	0.0200918									Plasma	T-cell	-0.190857	-0.173032	-0.155207	3.76826e-09
MM079	T3	1264	0.0314806	0.0192078	0.19725
MM079	Plasma	1308	0.245903	0.0171278	0.0604327
MM079	M0	1251	0.120043	0.024492	0.286446
MM079	Other	1266	0.0257198	0.000371934	0.0166665
MM045	T3	1258	0.0348936	-0.000108393	0.101902
MM045	Plasma	1270	0.123094	0.0290527	0.0270123
MM045	M0	1246	0.102221	0.00260072	0.315445
MM045	Other	1234	0.0381671	0.00288023	0.0299506
MM133	T3	1250	0.016711	-0.00560014	0.159381
MM133	Plasma	1316	0.0613551	0.143619	0.0174783
MM133	M0	1286	0.0582997	0.0099125	0.340059
MM133	Other	1275	0.0190823	-0.000727357	0.00954332
MM091	T3	1292	0.069035	0.01389	0.268954
MM091	Plasma	1261	0.245326	0.0352104	0.0594265
MM091	M0	1261	0.125221	0.0194173	0.374336
MM091	Other	1243	0.0423677	0.0052755	0.0208894
MM044	T3	1249	0.0340599	0.00431246	0.135453
MM044	Plasma	1259	0.236656	0.0215875	0.0327449
MM044	M0	1255	0.205798	0.0118231	0.359255
MM044	Other	1249	0.0258124	-0.000322725	0.0113002
MM111	T3	1294	0.0203431	0.00330609	0.134754
MM111	Plasma	1275	0.0849332	0.0189555	0.0215703
MM111	M0	1261	0.0588259	0.0119095	0.236245
MM111	Other	1194	0.0318834	0.00408659	0.016423
MM084	T3	1243	0.0575651	0.00161179	0.2775
MM084	Plasma	1256	0.254849	0.113528	0.0583805
MM084	M0	1305	0.210118	0.0183755	0.44165
MM084	Other	1262	0.0338605	-0.00253405	0.0106582
MM078	T3	1232	0.0292736	0.00980224	0.202372
MM078	Plasma	1276	0.360935	0.0228459	0.0469586
MM078	M0	1289	0.156278	0.00928363	0.390391
MM078	Other	1274	0.0222154	0.00215414	0.0199183
MM106	T3	1265	0.0170667	0.000701651	0.101303
MM106	Plasma	1288	0.0726244	0.0568256	0.0178676
MM106	M0	1305	0.0537211	0.0059322	0.247729
MM106	Other	1257	0.0323663	0.00386155	0.0135113
MM064	T3	1264	0.0374959	0.00739972	0.224974
MM064	Plasma	1212	0.223434	0.0453447	0.0477544
MM064	M0	1255	0.179357	0.0101988	0.342396
MM064	Other	1256	0.0284211	0.00552456	0.0146124
MM057	T3	1262	0.0640364	0.0131511	0.23729
MM057	Plasma	1275	0.263588	0.138526	0.0559573
MM057	M0	1255	0.232683	0.136623	0.365298
MM057	Other	1265	0.0437076	0.00546704	0.0119182
MM026	T3	1279	0.0386369	0.00303329	0.172323
MM026	Plasma	1246	0.144361	0.153335	0.018803
MM026	M0	1260	0.131662	0.14137	0.402819
MM026	Other	1289	0.0337898	-0.00450847	0.00566346
MM112	T3	1293	0.0326514	0.0118233	0.189761
MM112	Plasma	1283	0.135165	0.139718	0.0593657
MM112	M0	1284	0.125917	0.065691	0.191772
MM112	Other	1234	0.0263752	0.00387072	0.0216352
MM086	T3	1260	0.0277218	0.00453961	0.206182
MM086	Plasma	1280	0.142044	0.164232	0.037718
MM086	M0	1239	0.205064	0.0175898	0.316912
MM086	Other	1247	0.0201511	0.00576545	0.0200247
MM032	T3	1281	0.0306696	0.0101308	0.193674
MM032	Plasma	1330	0.246113	0.021893	0.0283842
MM032	M0	1286	0.18199	0.0169791	0.390888
MM032	Other	1280	0.0230614	0.00585428	0.00421868
MM043	T3	1247	0.0264138	0.00587023	0.0965942
MM043	Plasma	1247	0.151738	0.0407713	0.0190277
MM043	M0	1255	0.118127	0.0174726	0.26955
MM043	Other	1227	0.0232069	0.00372848	0.00942266
MM047	T3	1291	0.113619	-0.00120441	0.344541
MM047	Plasma	1283	0.264024	0.222096	0.0570647
MM047	M0	1275	0.374192	0.0490761	0.401413
MM047	Other	1269	0.0677685	-0.00012948	0.0186344
MM054	T3	1257	0.042695	0.0444508	0.18146
MM054	Plasma	1263	0.0949194	0.0468408	0.0653498
MM054	M0	1264	0.0920263	0.0941095	0.237208
MM054	Other	1240	0.0366819	0.010659	0.0296989
MM055	T3	1269	0.0330825	0.0066448	0.224271
MM055	Plasma	1283	0.247125	0.045164	0.0464529
MM055	M0	1292	0.207344	0.0786319	0.32983
MM055	Other	1243	0.0276595	0.00650556	0.0204675
MM090	T3	1252	0.0545545	0.00671572	0.272042
MM090	Plasma	1241	0.42797	0.0363106	0.0518657
MM090	M0	1251	0.228895	0.0147721	0.426305
MM090	Other	1264	0.0451521	0.00642835	0.0284098
MM048	T3	1285	0.0225545	0.00261292	0.125287
MM048	Plasma	1277	0.110621	0.0700947	0.0225859
MM048	M0	1259	0.0830553	0.00567988	0.364982
MM048	Other	1236	0.0235272	0.000359593	0.0167986
MM024	T3	1268	0.0335544	0.0139296	0.205195
MM024	Plasma	1250	0.228056	0.0602487	0.027627
MM024	M0	1264	0.216273	0.130503	0.37629
MM024	Other	1267	0.0214599	0.00315254	0.0096502
MM018	T3	1252	0.0245562	0.0016644	0.21711
MM018	Plasma	1289	0.0622576	0.141376	0.0158397
MM018	M0	1249	0.0749968	0.0182936	0.417666
MM018	Other	1259	0.020964	-0.00207379	0.0089237
MM069	T3	1275	0.0337885	0.0110337	0.215151
MM069	Plasma	1285	0.374633	0.0400357	0.0551171
MM069	M0	1293	0.245773	0.0202768	0.357796
MM069	Other	1261	0.0246692	0.00428401	0.0147341
MM072	T3	1218	0.0190458	0.01623	0.184617
MM072	Plasma	1244	0.234146	0.0251362	0.0395549
MM072	M0	1266	0.127151	0.0286973	0.302706
MM072	Other	1257	0.0177114	0.00491819	0.0122375
MM030	T3	1252	0.0646078	0.00797044	0.188322
MM030	Plasma	1261	0.193177	0.0711651	0.0335876
MM030	M0	1293	0.16808	0.0382287	0.256908
MM030	Other	1226	0.0400941	-0.00182678	0.0125357
MM040	T3	1287	0.0907029	0.0265557	0.275948
MM040	Plasma	1210	0.345614	0.0684601	0.056156
MM040	M0	1272	0.346615	0.0527507	0.333682
MM040	Other	1278	0.0561683	0.0179524	0.0212426
MM060	T3	1228	0.14774	0.0097831	0.392807
MM060	Plasma	1284	0.461208	0.0489474	0.0479178
MM060	M0	1252	0.361973	0.0303893	0.470874
MM060	Other	1287	0.0678135	0.00843347	0.0170692
MM052	T3	1262	0.0652103	0.0150105	0.173357
MM052	Plasma	1219	0.158754	0.0490977	0.0141151
MM052	M0	1260	0.178242	0.0371881	0.353163
MM052	Other	1282	0.0506333	0.0123521	0.00939792
MM137	T3	1272	0.0453433	0.0161527	0.280711
MM137	Plasma	1195	0.323999	0.0753392	0.0457615
MM137	M0	1297	0.177072	0.023339	0.419182
MM137	Other	1276	0.0358324	0.0058576	0.0134303
MM076	T3	1280	0.0311009	0.0061616	0.199882
MM076	Plasma	1238	0.168507	0.0133838	0.0269206
MM076	M0	1259	0.112438	0.018931	0.297068
MM076	Other	1247	0.0249061	0.0017759	0.009728
MM094	T3	1270	0.0282058	0.0102066	0.252854
MM094	Plasma	1259	0.228695	0.0780823	0.0491773
MM094	M0	1288	0.107631	0.0276062	0.300533
MM094	Other	1236	0.025575	0.00349734	0.0148803
MM103	T3	1251	0.0175623	-0.0145338	0.140551
MM103	Plasma	1204	0.092866	0.11573	0.0293446
MM103	M0	1271	0.108092	0.0240379	0.204641
MM103	Other	1250	0.0202013	-0.00946868	0.0103878
MM070	T3	1309	0.0166092	-0.00348848	0.178287
MM070	Plasma	1264	0.0738389	0.132717	0.0438604
MM070	M0	1283	0.0978604	0.0193141	0.38511
MM070	Other	1279	0.0199402	0.0123743	0.0225586
MM028	T3	1298	0.0424946	0.0126955	0.25125
MM028	Plasma	1321	0.229715	0.0707584	0.0514678
MM028	M0	1275	0.252636	0.0794999	0.353629
MM028	Other	1274	0.0348232	0.0117536	0.0235105
MM102	T3	1278	0.0170952	-0.0027179	0.113034
MM102	Plasma	1277	0.11188	0.01512	0.0192051
MM102	M0	1257	0.0569066	0.00623996	0.190794
MM102	Other	1251	0.0311692	-0.000270778	0.011869
MM021	T3	1247	0.0259424	-0.00386294	0.142621
MM021	Plasma	1249	0.098329	0.0902775	0.0304614
MM021	M0	1254	0.0814996	0.0910205	0.264653
MM021	Other	1307	0.0279092	0.00233163	0.00873577
MM100	T3	1304	0.0247704	0.00811285	0.188661
MM100	Plasma	1305	0.260684	0.0496254	0.0362584
MM100	M0	1333	0.1217	0.0184683	0.329971
MM100	Other	1281	0.0238516	0.00731336	0.0162996
MM051	T3	1251	0.053107	0.00603164	0.246224
MM051	Plasma	1260	0.31166	0.0608106	0.042876
MM051	M0	1206	0.237726	0.0269956	0.424602
MM051	Other	1234	0.0418445	0.0062674	0.0143235
MM098	T3	1263	0.0469257	0.00367354	0.281694
MM098	Plasma	1267	0.260328	0.130654	0.042178
MM098	M0	1268	0.122648	0.00798636	0.313605
MM098	Other	1255	0.036441	0.00392792	0.0145363
MM066	T3	1203	0.0394779	0.0198218	0.227438
MM066	Plasma	1283	0.11957	0.0273832	0.0357457
MM066	M0	1248	0.083924	0.0312934	0.404059
MM066	Other	1227	0.0259191	0.00318074	0.0165779
MM023	T3	1300	0.0633486	0.0159924	0.28092
MM023	Plasma	1255	0.284218	0.0881284	0.0395188
MM023	M0	1260	0.306783	0.161058	0.458093
MM023	Other	1302	0.0346886	0.00432496	0.00913768
MM059	T3	1264	0.0652676	0.0123275	0.298542
MM059	Plasma	1281	0.332021	0.0535256	0.0433518
MM059	M0	1259	0.180118	0.0349733	0.315509
MM059	Other	1262	0.0501819	0.0118609	0.0185461
MM035	T3	1261	0.0419199	0.0114967	0.196748
MM035	Plasma	1278	0.238918	0.0330402	0.0490713
MM035	M0	1294	0.20987	0.033575	0.390124
MM035	Other	1293	0.035446	0.00574245	0.0221804
MM095	T3	1276	0.0550297	0.00783721	0.263208
MM095	Plasma	1269	0.319952	0.0574418	0.0515787
MM095	M0	1251	0.225778	0.0251974	0.293473
MM095	Other	1278	0.038314	0.00773492	0.0121875
MM075	T3	1269	0.0327851	-0.00207556	0.106937
MM075	Plasma	1278	0.170776	0.0160022	0.0257374
MM075	M0	1247	0.117319	0.00732161	0.248155
MM075	Other	1218	0.0257266	-0.00180752	0.0114452
MM017	T3	1260	0.0269156	0.000789831	0.22945
MM017	Plasma	1301	0.0921837	0.110214	0.0196855
MM017	M0	1241	0.06816	0.0115386	0.550832
MM017	Other	1306	0.0309191	0.000932473	0.0133776
MM022	T3	1256	0.0458543	0.00895397	0.243448
MM022	Plasma	1234	0.161121	0.158145	0.0547683
MM022	M0	1247	0.233826	0.204962	0.47512
MM022	Other	1309	0.0323884	0.0124685	0.0253672
MM088	T3	1250	0.0319811	-0.00272043	0.260714
MM088	Plasma	1256	0.234521	0.163936	0.0431567
MM088	M0	1280	0.135001	0.0274061	0.337101
MM088	Other	1262	0.032324	-0.00883386	0.0164702
MM068	T3	1253	0.0565564	0.00661182	0.26619
MM068	Plasma	1271	0.243537	0.0144299	0.037851
MM068	M0	1258	0.199334	0.0163046	0.328557
MM068	Other	1286	0.0460454	0.00364643	0.0219281
MM138	T3	1252	0.0125861	-0.000748924	0.203029
MM138	Plasma	1290	0.060301	0.144846	0.0292939
MM138	M0	1302	0.037953	0.00159078	0.391567
MM138	Other	1249	0.0233791	-0.00517293	0.0184807
MM089	T3	1229	0.0273788	0.0136383	0.216962
MM089	Plasma	1271	0.15691	0.0163438	0.0433643
MM089	M0	1304	0.0674156	0.0135219	0.268184
MM089	Other	1288	0.0310807	0.00241159	0.0127582
MM019	T3	1281	0.0348708	0.00467044	0.229426
MM019	Plasma	1268	0.10954	0.0376929	0.0346046
MM019	M0	1290	0.0647724	0.0631306	0.531507
MM019	Other	1298	0.0195741	-0.000898098	0.0142855
MM087	T3	1260	0.0729813	0.00791343	0.289379
MM087	Plasma	1251	0.450489	0.0292614	0.0535252
MM087	M0	1276	0.239327	0.0174983	0.395583
MM087	Other	1261	0.0393122	0.00751499	0.0149949
MM025	T3	1271	0.0269391	0.0162381	0.179834
MM025	Plasma	1243	0.138403	0.0545093	0.0202412
MM025	M0	1230	0.129783	0.105278	0.319924
MM025	Other	1236	0.0245793	0.000323595	0.000656063
MM027	T3	1274	0.038523	-0.00962945	0.25323
MM027	Plasma	1275	0.11108	0.178743	0.053062
MM027	M0	1265	0.237906	0.102489	0.348917
MM027	Other	1288	0.0267912	0.00384117	0.0161165
MM104	T3	1277	0.0202997	0.00110295	0.126985
MM104	Plasma	1247	0.151576	0.0155314	0.0271764
MM104	M0	1269	0.0761385	0.00598329	0.196044
MM104	Other	1274	0.0223563	-0.000176403	0.00843882
MM042	T3	1298	0.0323616	0.00166904	0.108433
MM042	Plasma	1255	0.110882	0.0164752	0.0220303
MM042	M0	1265	0.0984687	0.015302	0.304329
MM042	Other	1221	0.0306315	-0.00130529	0.0110945
MM077	T3	1213	0.0243586	0.0140417	0.242329
MM077	Plasma	1267	0.34641	0.0810212	0.0633141
MM077	M0	1267	0.224455	0.0694021	0.377587
MM077	Other	1247	0.0269124	0.0117215	0.0284586
MM071	T3	1235	0.0213841	0.00764542	0.144575
MM071	Plasma	1245	0.259539	0.019802	0.0288436
MM071	M0	1280	0.118539	0.0116429	0.373193
MM071	Other	1265	0.0229971	0.00851635	0.01908
MM033	T3	1238	0.0350263	0.00220127	0.165998
MM033	Plasma	1283	0.122668	0.0494449	0.0336924
MM033	M0	1284	0.0934058	0.0149601	0.313128
MM033	Other	1247	0.0329361	-0.00166928	0.0192102
MM038	T3	1259	0.078925	0.0196282	0.290767
MM038	Plasma	1264	0.346474	0.050397	0.0500834
MM038	M0	1258	0.326813	0.0405637	0.441183
MM038	Other	1233	0.0521668	0.0133755	0.019233
MM109	T3	1292	0.0198986	0.00239237	0.166669
MM109	Plasma	1246	0.186684	0.0194616	0.0238348
MM109	M0	1209	0.126058	0.0113676	0.286238
MM109	Other	1257	0.0179373	0.00229477	0.0119167
MM062	T3	1263	0.0227638	0.00394879	0.204099
MM062	Plasma	1288	0.190497	0.0373316	0.0298586
MM062	M0	1295	0.104599	0.0118069	0.376785
MM062	Other	1266	0.0215107	0.00399553	0.0042934
MM081	T3	1250	0.158052	0.00588626	0.33024
MM081	Plasma	1268	0.559507	0.0372488	0.0707478
MM081	M0	1272	0.341394	0.0195925	0.327448
MM081	Other	1240	0.0579627	0.00265962	0.0199658
MM067	T3	1300	0.0535343	0.0109872	0.275939
MM067	Plasma	1235	0.280677	0.082866	0.0430036
MM067	M0	1309	0.254814	0.0296658	0.45947
MM067	Other	1285	0.0318093	0.00208139	0.00906093
MM053	T3	1306	0.039828	0.0125805	0.177099
MM053	Plasma	1282	0.247144	0.0236019	0.0404667
MM053	M0	1263	0.243578	0.057195	0.291237
MM053	Other	1257	0.0291949	0.000897739	0.00821207
MM101	T3	1265	0.0200091	0.00320187	0.103267
MM101	Plasma	1217	0.158533	0.0243448	0.0265321
MM101	M0	1294	0.105928	0.00870043	0.25789
MM101	Other	1255	0.0243181	-0.00191459	0.0157255
MM080	T3	1268	0.0437908	0.0119607	0.213706
MM080	Plasma	1291	0.419957	0.0403157	0.0466021
MM080	M0	1263	0.269792	0.0239335	0.369723
MM080	Other	1319	0.0348066	0.0137222	0.0181252
MM029	T3	1286	0.0618635	0.012515	0.266794
MM029	Plasma	1293	0.248964	0.0772156	0.0594149
MM029	M0	1282	0.240312	0.0872407	0.44502
MM029	Other	1260	0.0411693	0.0132323	0.0232935
MM096	T3	1265	0.0369963	0.0139399	0.21785
MM096	Plasma	1289	0.310828	0.026159	0.0425216
MM096	M0	1274	0.179285	0.0271388	0.318461
MM096	Other	1248	0.0322898	0.00566124	0.00489464
MM097	T3	1262	0.035045	0.00505719	0.252477
MM097	Plasma	1306	0.298462	0.0741713	0.0556775
MM097	M0	1250	0.152025	0.0185412	0.340229
MM097	Other	1281	0.0296347	0.00586292	0.0155537
MM063	T3	1228	0.0154984	0.00119016	0.196391
MM063	Plasma	1265	0.16531	0.0309158	0.0232308
MM063	M0	1234	0.0966944	0.0114039	0.418241
MM063	Other	1271	0.0259271	0.00470187	0.0141764
MM058	T3	1253	0.0593593	-0.0105586	0.306849
MM058	Plasma	1296	0.237708	0.14764	0.0628555
MM058	M0	1323	0.306907	0.0496585	0.352024
MM058	Other	1249	0.0379082	-0.0087087	0.0167094
MM041	T3	1239	0.0669241	0.0189833	0.200849
MM041	Plasma	1279	0.170677	0.031232	0.037351
MM041	M0	1250	0.172934	0.0384588	0.348722
MM041	Other	1253	0.0387964	0.0031201	0.0115257
MM099	T3	1260	0.0284156	0.0125745	0.252855
MM099	Plasma	1275	0.352011	0.0742329	0.0472744
MM099	M0	1259	0.122446	0.029354	0.277189
MM099	Other	1253	0.0290778	0.00761041	0.0110308
MM073	T3	1244	0.0229562	0.00806962	0.164831
MM073	Plasma	1270	0.243976	0.0164675	0.0332062
MM073	M0	1226	0.153692	0.0161596	0.389772
MM073	Other	1242	0.018845	0.00766263	0.0144219
MM105	T3	1285	0.0175423	0.00831295	0.134832
MM105	Plasma	1279	0.194123	0.0452356	0.0333383
MM105	M0	1254	0.106517	0.0168362	0.248378
MM105	Other	1258	0.0203671	0.00792455	0.0140314
MM092	T3	1239	0.0572721	0.0101655	0.293133
MM092	Plasma	1289	0.345739	0.0752214	0.0613726
MM092	M0	1250	0.145487	0.0232768	0.305932
MM092	Other	1254	0.0310854	0.000217259	0.0139759
MM037	T3	1255	0.0747875	0.0159392	0.192338
MM037	Plasma	1256	0.219115	0.0561736	0.0313458
MM037	M0	1228	0.150992	0.026672	0.314222
MM037	Other	1241	0.0531149	0.00951392	0.00852299
MM015	T3	1255	0.0324723	0.00852329	0.220942
MM015	Plasma	1289	0.120957	0.0452925	0.031304
MM015	M0	1275	0.0874481	0.148413	0.316558
MM015	Other	1246	0.026411	0.00256717	0.00412593
MM061	T3	1267	0.0456601	0.00900525	0.292011
MM061	Plasma	1259	0.209233	0.110575	0.0393843
MM061	M0	1267	0.158187	0.0263708	0.371164
MM061	Other	1273	0.0339552	0.0065747	0.0134675
MM132	T3	1260	0.0200754	0.00524337	0.224038
MM132	Plasma	1255	0.258842	0.0257704	0.0429183
MM132	M0	1264	0.102801	0.00913766	0.401385
MM132	Other	1265	0.0157006	0.00592572	0.0136186
MM065	T3	1295	0.0547456	0.0211177	0.191777
MM065	Plasma	1259	0.245019	0.0309264	0.0623681
MM065	M0	1254	0.159415	0.0266286	0.179011
MM065	Other	1263	0.0324163	0.00305548	0.0109607
MM110	T3	1228	0.0198531	0.00658446	0.170581
MM110	Plasma	1264	0.19935	0.0313746	0.0365512
MM110	M0	1297	0.129949	0.0123791	0.288403
MM110	Other	1262	0.0162967	0.00393129	0.0126876
MM049	T3	1255	0.0353701	0.000191709	0.232424
MM049	Plasma	1301	0.144082	0.119982	0.0465784
MM049	M0	1249	0.237725	0.0240778	0.38245
MM049	Other	1256	0.0279353	0.00556119	0.0163077
MM107	T3	1261	0.0158147	0.00123774	0.108022
MM107	Plasma	1250	0.126327	0.0489978	0.021914
MM107	M0	1279	0.0902762	0.00865689	0.21301
MM107	Other	1249	0.0174284	0.00285388	0.0252618
MM082	T3	1286	0.0594723	0.00747459	0.283102
MM082	Plasma	1261	0.353762	0.0941021	0.0488333
MM082	M0	1282	0.292375	0.0341187	0.331302
MM082	Other	1317	0.0475301	0.0070945	0.0198464
MM014	T3	1228	0.0288186	0.00336281	0.21072
MM014	Plasma	1314	0.11388	0.0834427	0.04195
MM014	M0	1258	0.122989	0.150739	0.287523
MM014	Other	1233	0.0298135	0.00570608	0.0161548
MM085	T3	1260	0.0306239	0.00651996	0.192988
MM085	Plasma	1281	0.236577	0.0189714	0.0366309
MM085	M0	1267	0.167888	0.0121346	0.397226
MM085	Other	1271	0.0304422	0.00731552	0.0174837

## Sheet: 2g
Marker	MM146_myeloma	MM146_small	MM147_myeloma	MM147_small
CD38+	0.964809	0.333333	0.949807	0.431579
CD19+	0	0.00526316	0.0537849	0.148148

## Sheet: 2h
SampleID	%myeloma_cells_pathology	%_myeloma_cells_cytology		corr. coeff		p
MM014	50	18		Pearsons	0.7445	5.7418e-10
MM015	15	4		Spearmans Rho	0.829	1.0568e-13
MM017	90	26
MM018	70	29
MM021	10	9
MM023	50	13
MM024	12	4
MM025	6	3
MM026	60	44
MM027	90	70
MM028	7	2
MM030	50	40
MM037	12	17
MM038	3	5
MM039	35	58
MM042	25	18
MM046	60	26
MM047	65	49
MM049	17	30
MM051	80	49
MM052	80	31
MM057	25	49
MM058	20	41
MM059	7	7.6
MM060	7.5	5
MM062	15	8
MM063	25	6
MM064	5	9
MM068	3	0.2
MM070	7	7
MM072	10	9.4
MM074	75	30
MM076	7	3.6
MM077	25	22.6
MM082	10	24
MM091	3	4
MM094	15	12
MM099	10	12
MM100	7	5
MM102	5	6
MM103	50	26
MM106	65	49
MM107	20	13
MM109	15	12
MM111	10	10
MM112	60	50
MM133	40	35
MM135	7	8
MM137	35	28
MM138	40	28
