# Supplementary material for: Ex vivo drug response heterogeneity reveals personalized therapeutic strategies for patients with multiple myeloma
Source: Nat Cancer. 2023 Apr 20;4(5):734–53. doi: 10.1038/s43018-023-00544-9 (PMC10212768; doi:10.1038/s43018-023-00544-9)
Supplement: Source Data Extended Data Fig. 3 — Statistical Source Data for Extended Data Fig. 3. [file 43018_2023_544_MOESM12_ESM.xlsx]

## Sheet: 3a,b
		Fraction of cells within the DMSO control
SampleID	PhenoGroup	M0: #1	M0: #2	M0: #3	M0: #4	Other: #5	Other: #6	Other: #7	Plasma: #8	Plasma: #9	Plasma: #10	Plasma: #11	Plasma: #12	T3: #13	T3: #14	T3: #15
MM132	Group2	0.0037128	0.0896989	0.0269408	0.0165563	0.0780082	0.414877	0.0630255	0.0261123	0.0169815	0.00944637	0.0746767	0.0623855	0.0646517	0.0195152	0.0334108
MM078	Group2	0.00492653	0.0545567	0.0292855	0.0189958	0.110104	0.300831	0.0479945	0.0141996	0.0225734	0.0123619	0.0689844	0.0304259	0.183989	0.0632368	0.0375354
MM072	Group2	0.00464637	0.0330308	0.0260233	0.00550333	0.0701765	0.296109	0.0678153	0.0331429	0.024718	0.00295777	0.0479896	0.0693918	0.155033	0.124092	0.0393694
MM086	Group2	0.00335041	0.0143995	0.00559069	0.00289754	0.0687955	0.149229	0.018287	0.0113457	0.0077949	0.00149486	0.0196215	0.0226313	0.465614	0.127768	0.0811792
MM100	Group2	0.00225564	0.0305042	0.0162904	0.00427732	0.0290273	0.127215	0.0416252	0.0184802	0.0105105	0.00375453	0.0716725	0.0544535	0.464557	0.10331	0.0220666
MM024	Group2	0.0289587	0.0886727	0.0145229	0.0177433	0.0353751	0.237287	0.0701449	0.0381403	0.01892	0.00242614	0.0404453	0.0688859	0.214149	0.092295	0.0320337
MM077	Group2	0.0153562	0.056583	0.0197758	0.0154444	0.0807599	0.166494	0.036855	0.0134092	0.0214253	0.0159404	0.0191806	0.012972	0.273514	0.137453	0.114838
MM037	Group2	0.00900942	0.144319	0.0686753	0.0153423	0.0308661	0.0262661	0.0684053	0.0435682	0.0149227	0.00581575	0.0243653	0.038095	0.28205	0.138843	0.0894568
MM054	Group2	0.0338319	0.130761	0.146581	0.0130525	0.134728	0.0296129	0.0563142	0.00870591	0.0593023	0.000162638	0.000567638	0.00136807	0.168722	0.138175	0.078114
MM019	Group2	0.0122384	0.327018	0.0508978	0.0621982	0.0466428	0.211836	0.0583545	0.0350122	0.0134096	7.07423e-05	0.00170568	0.0259808	0.0867405	0.0354	0.0324943
MM062	Group2	0.00772129	0.246337	0.0741722	0.0108594	0.0483932	0.18098	0.0644918	0.0479234	0.0241966	0.000243784	0.0209255	0.0947919	0.111852	0.0457781	0.0213333
MM021	Group2	0.0347019	0.108244	0.0515875	0.00738571	0.0369629	0.0871639	0.0656844	0.0373064	0.0218136	0.000290432	0.00771362	0.0348674	0.334078	0.168044	0.00415661
MM014	Group2	0.0363053	0.0445369	0.0180223	0.00682	0.0212253	0.216692	0.0987511	0.102788	0.0377736	0.00192184	0.012971	0.0539024	0.260781	0.0613686	0.0261405
MM052	Group2	0.00405735	0.0746791	0.0303471	0.014463	0.0124377	0.0547111	0.112988	0.126721	0.00961545	0.00430305	0.0264159	0.0640277	0.322383	0.0780193	0.0648312
MM135	Group2	0.00336382	0.078414	0.0242098	0.0199093	0.0368121	0.152196	0.0631271	0.0621357	0.0337154	0.00112664	0.039252	0.12	0.265355	0.0219791	0.0784043
MM049	Group2	0.0128975	0.0686927	0.0146565	0.0166861	0.025822	0.166444	0.0840635	0.0818878	0.0484291	0.00582903	0.0569643	0.0991097	0.24168	0.0293941	0.0474441
MM057	Group2	0.0421578	0.0734093	0.0201859	0.0337978	0.0122591	0.0830969	0.0770764	0.0430466	0.0515212	0.0174886	0.117876	0.0954622	0.192632	0.0285403	0.11145
MM029	Group2	0.0671307	0.238572	0.0204257	0.102047	0.0150159	0.0685583	0.0612874	0.0376291	0.0486985	0.0141593	0.0702409	0.0603901	0.107855	0.0153474	0.0726424
MM064	Group2	0.0308575	0.107303	0.0557518	0.0193161	0.0294976	0.15019	0.0847439	0.0511966	0.0694776	0.00585499	0.0888117	0.120109	0.113453	0.025165	0.0482721
MM060	Group2	0.0113956	0.101104	0.0087989	0.0381206	0.00978385	0.0526501	0.111676	0.0900186	0.0349568	0.0805093	0.0314707	0.0469374	0.0349926	0.00492476	0.342662
MM082	Group2	0.0167389	0.0635935	0.0225028	0.0131661	0.0151861	0.09717	0.130957	0.0680151	0.0473809	0.0665215	0.0784374	0.0757858	0.120568	0.0208316	0.163145
MM047	Group2	0.0219313	0.104376	0.0137833	0.0277033	0.00872078	0.035552	0.0712333	0.0635176	0.069308	0.0655684	0.160388	0.111271	0.0598039	0.00773415	0.179109
MM098	Group2	0.00860785	0.0793472	0.0527488	0.0136773	0.0388334	0.168973	0.096941	0.0485289	0.0650257	0.0382499	0.14864	0.108387	0.0594427	0.0115207	0.0610765
MM032	Group2	0.00845875	0.152833	0.0328963	0.0434279	0.0991007	0.184774	0.071383	0.0432499	0.0404966	0.0076387	0.0617587	0.0724543	0.0870512	0.043072	0.0514051
MM091	Group2	0.0212442	0.171692	0.0632275	0.037544	0.0672556	0.143998	0.102946	0.0436284	0.0712685	0.0100611	0.0376377	0.0477351	0.0465708	0.0364523	0.0987393
MM040	Group2	0.0589837	0.199636	0.048524	0.0106944	0.0269943	0.0271164	0.0666078	0.0422989	0.0449279	0.0103376	0.0131544	0.017943	0.152999	0.0946819	0.185101
MM022	Group2	0.0487899	0.205377	0.0247486	0.0510885	0.023034	0.0639691	0.0462073	0.0175742	0.0233823	0.00189673	0.0119055	0.0219517	0.289632	0.0836919	0.0867513
MM028	Group2	0.0228781	0.0588322	0.0153111	0.0107475	0.0280564	0.148069	0.0664827	0.022985	0.0199715	0.00361813	0.0173991	0.0177031	0.423505	0.0633356	0.0811056
MM099	Group2	0.0124093	0.0929192	0.0685292	0.0153181	0.0288954	0.134736	0.0621167	0.0168447	0.0254661	0.0285148	0.0650867	0.0210001	0.2128	0.0580532	0.15731
MM080	Group2	0.015186	0.0802048	0.0264549	0.0341018	0.0405793	0.112229	0.101533	0.032217	0.0196027	0.0505765	0.0644681	0.0300484	0.208136	0.0773947	0.107267
MM051	Group2	0.0100488	0.116772	0.02809	0.0308588	0.0217071	0.0870499	0.0892465	0.046626	0.0289945	0.0232761	0.0656049	0.0463897	0.244862	0.0481543	0.11232
MM038	Group2	0.0120982	0.150649	0.0299412	0.0618549	0.027484	0.0912889	0.101336	0.0516504	0.0226485	0.0229678	0.0334316	0.0221224	0.108395	0.0352013	0.228931
MM090	Group2	0.0133549	0.167277	0.0530258	0.054372	0.0249554	0.0556538	0.0606377	0.0277839	0.0314073	0.080244	0.133986	0.0298749	0.100588	0.0252705	0.141569
MM059	Group2	0.0119283	0.0811125	0.0342408	0.00853557	0.0177962	0.0901986	0.0869312	0.0377006	0.041541	0.0231047	0.0501034	0.0303601	0.152302	0.0225318	0.311613
MM081	Group2	0.0315959	0.15806	0.0395366	0.00455528	0.0339624	0.0405285	0.0473318	0.025612	0.109833	0.101089	0.07896	0.0297791	0.0697147	0.027116	0.202325
MM092	Group2	0.0122984	0.0710692	0.0328252	0.00943311	0.0656038	0.14775	0.0503401	0.0187685	0.0557242	0.0279133	0.0568149	0.0295575	0.179897	0.036023	0.205982
MM097	Group3	0.00776311	0.0567496	0.0212864	0.00962754	0.0553965	0.21269	0.0657308	0.0302286	0.0440715	0.0303919	0.0929443	0.0610466	0.195868	0.0256545	0.0905507
MM096	Group3	0.00564459	0.0445536	0.0245007	0.00987253	0.0499815	0.16909	0.0875335	0.0539361	0.0469032	0.0383091	0.0750162	0.0745607	0.174398	0.0733043	0.0723965
MM108	Group3	0.00859621	0.01474	0.0159791	0.00123909	0.0557592	0.257086	0.084026	0.0319067	0.0352109	0.0365016	0.175435	0.0621612	0.113842	0.051474	0.0560432
MM112	Group3	0.0210768	0.018403	0.0300685	0.00226672	0.0573443	0.135841	0.0569498	0.0684212	0.130806	0.00993726	0.079592	0.154926	0.137193	0.0554783	0.0416964
MM074	Group3	0.00358431	0.0131544	0.00450566	0.00158708	0.0211611	0.255657	0.0806857	0.0439926	0.00817319	0.0212325	0.0806322	0.0606421	0.260751	0.0254885	0.118752
MM094	Group3	0.00486703	0.0383566	0.0198335	0.00406373	0.0363279	0.275578	0.0797532	0.0619987	0.0489129	0.0198461	0.0903189	0.120079	0.119159	0.0209613	0.0599448
MM137	Group3	0.00440748	0.0415483	0.00934976	0.018091	0.00892561	0.265979	0.104894	0.0393907	0.0251724	0.0664995	0.160108	0.0975547	0.0660938	0.0102903	0.0816951
MM023	Group3	0.0252423	0.0458495	0.00634185	0.0428913	0.0100108	0.18484	0.1111	0.0680935	0.029617	0.0456643	0.193684	0.146173	0.0349978	0.00468005	0.0508149
MM039	Group3	0.00988613	0.0514986	0.0100442	0.0103293	0.0129258	0.0421592	0.0788584	0.0875914	0.124342	0.0395005	0.179078	0.190591	0.0596951	0.00884958	0.0946503
MM058	Group3	0.0138648	0.0445382	0.0123585	0.0101737	0.0352269	0.178736	0.107086	0.0761113	0.10502	0.0349394	0.0950615	0.117134	0.0707988	0.00971946	0.0892316
MM095	Group3	0.0187009	0.058516	0.0239663	0.012224	0.0301571	0.169214	0.124897	0.074279	0.0689229	0.0620216	0.11522	0.0878385	0.0784331	0.00989178	0.0657179
MM087	Group3	0.00611638	0.0451414	0.0153883	0.0135809	0.0284649	0.217054	0.123601	0.0494553	0.0512577	0.12068	0.150977	0.0756933	0.0298429	0.011364	0.0613834
MM084	Group3	0.00942676	0.0531592	0.0113663	0.0126712	0.0320596	0.237313	0.124566	0.0622544	0.0844309	0.0452905	0.120113	0.10926	0.0453939	0.00684189	0.0458539
MM088	Group3	0.00658813	0.043222	0.0215062	0.00898307	0.0387022	0.157055	0.0834845	0.0818476	0.0702397	0.0283967	0.164328	0.163715	0.0689778	0.0141923	0.0487618
MM067	Group3	0.00505845	0.0383463	0.00631935	0.0172558	0.0201744	0.186706	0.0915749	0.0953614	0.030792	0.0508255	0.158989	0.170315	0.0602118	0.00553314	0.0625371
MM061	Group3	0.00547274	0.0338468	0.0110753	0.00889321	0.0210666	0.208361	0.103716	0.1042	0.03391	0.0229013	0.124817	0.200979	0.0538644	0.00427646	0.0626208
MM027	Group3	0.00631713	0.0151071	0.00536829	0.00376797	0.00994424	0.0845055	0.060536	0.118484	0.074886	0.00992859	0.146595	0.276345	0.145482	0.0195559	0.0231771
MM026	Group3	0.0153995	0.071473	0.0105916	0.0235531	0.0116031	0.113567	0.132977	0.116877	0.0150169	0.0102512	0.151654	0.208502	0.0895861	0.0229566	0.00599121
MM030	Group3	0.0073352	0.0300095	0.0266089	0.00301961	0.0176382	0.0952072	0.133539	0.141746	0.0403151	0.00888777	0.1034	0.190339	0.115691	0.0402736	0.0459888
MM068	Group3	0.00150701	0.00660192	0.00464368	0.0015552	0.0365318	0.0889441	0.144971	0.208068	0.0538667	0.0351518	0.145001	0.240845	0.00714952	0.00624269	0.0189208
MM083	Group3	0.00972518	0.0575279	0.0215225	0.00410528	0.0919042	0.277871	0.10648	0.0699258	0.0605161	0.0199192	0.067454	0.089791	0.0727606	0.0235492	0.0269479
MM065	Group3	0.0299668	0.0254183	0.0485481	0.00202495	0.0995326	0.274981	0.129712	0.0590377	0.113981	0.0183583	0.0540473	0.0579168	0.0201826	0.0406003	0.0256919
MM079	Group3	0.00518984	0.0287876	0.023624	0.0038099	0.109398	0.349152	0.0912962	0.0523252	0.0752893	0.00659073	0.0466431	0.0778581	0.0554098	0.0513407	0.0232862
MM089	Group1	0.00367609	0.0437182	0.0235593	0.00379182	0.156547	0.293813	0.14423	0.0854929	0.0615558	0.00113176	0.0231066	0.0854401	0.0325674	0.0162054	0.0251642
MM041	Group1	0.00372033	0.0328798	0.0100361	0.00592045	0.0569095	0.26415	0.234265	0.140754	0.025638	0.00564261	0.0415719	0.12278	0.0283124	0.0118703	0.0155499
MM053	Group1	0.0134848	0.0417716	0.0139724	0.00833612	0.04068	0.336381	0.174007	0.107267	0.0386096	0.0102937	0.0662487	0.108704	0.0182842	0.0144308	0.00752835
MM015	Group1	0.0161255	0.0414618	0.0214867	0.0165308	0.0269081	0.312101	0.140566	0.142062	0.0402719	0.000384438	0.0148388	0.159069	0.0445765	0.0105289	0.0130892
MM036	Group1	0.0073917	0.0544961	0.0220337	0.00325755	0.0333899	0.32485	0.0960525	0.102975	0.0217849	0.00161181	0.0443954	0.163211	0.0824398	0.0270501	0.0150605
MM018	Group1	0.00128991	0.0427061	0.00959262	0.0026424	0.0217338	0.306143	0.170609	0.177771	0.00729095	6.95369e-05	0.0231593	0.19922	0.0206386	0.00949874	0.00763515
MM085	Group1	0.00616268	0.0861599	0.0204043	0.0161623	0.0609778	0.244599	0.0904629	0.0699061	0.0246202	0.0045251	0.0822097	0.130305	0.0905674	0.0430124	0.0299249
MM073	Group1	0.00156398	0.0333296	0.0111161	0.00725911	0.0663539	0.315693	0.0735444	0.0637369	0.0123187	0.00499726	0.074261	0.136708	0.0845172	0.0916704	0.0229301
MM110	Group1	0.0072777	0.0400376	0.0194776	0.00455452	0.0428356	0.319892	0.0625719	0.0503448	0.0328756	0.00251894	0.0795237	0.130849	0.137766	0.0504606	0.0190146
MM109	Group1	0.00359331	0.02957	0.011058	0.00313346	0.0245864	0.267509	0.057985	0.0658346	0.00871593	0.000566802	0.0597068	0.15632	0.249094	0.0511085	0.0112184
MM046	Group1	0.00137183	0.00525751	0.00498593	0.000250689	0.0250689	0.321781	0.104558	0.0609454	0.0146027	0.00107239	0.0349712	0.0915225	0.250286	0.0578396	0.0254868
MM076	Group1	0.000955761	0.0118508	0.00525826	0.00118918	0.0404605	0.262535	0.121968	0.0905796	0.00724549	0.000290198	0.0202224	0.106279	0.24429	0.0392398	0.0476366
MM103	Group1	0.0027023	0.00909103	0.0105432	0.000464809	0.031014	0.227792	0.115686	0.151759	0.0243432	0.000519304	0.0393517	0.195672	0.124655	0.0640251	0.00238175
MM017	Group1	0.00110824	0.0907007	0.0134676	0.0108476	0.0238984	0.154909	0.124428	0.108065	0.00893873	0.000234882	0.0242557	0.0912068	0.268893	0.0442603	0.0347856
MM066	Group1	0.00114953	0.0311627	0.0086778	0.00902628	0.133055	0.337595	0.14233	0.0649029	0.0198884	0.000104117	0.00639786	0.0465189	0.104408	0.0222597	0.0725247
MM107	Group1	0.00218969	0.0163504	0.0147276	0.000233419	0.173519	0.259806	0.0594218	0.0379472	0.00562428	0.000200073	0.00741383	0.0385586	0.131004	0.251892	0.00111152
MM111	Group1	0.00160335	0.0273954	0.0260621	0.000425311	0.0424231	0.18151	0.229678	0.155414	0.00666995	5.06322e-05	0.0015426	0.0400298	0.174901	0.108177	0.00411809
MM070	Group1	0.00286417	0.0646682	0.0201952	0.00378326	0.0494817	0.165267	0.156257	0.132311	0.0545189	0.000135371	0.0109472	0.105454	0.155206	0.0711588	0.00775177
MM106	Group1	0.000360813	0.00960376	0.00756939	0.000149699	0.0422765	0.245406	0.297943	0.243694	0.00320893	0.000118991	0.00714716	0.108305	0.00876314	0.0247157	0.000736979
MM104	Group1	0.00146228	0.0159778	0.0154386	0.00083841	0.0512587	0.369756	0.163724	0.127207	0.0141118	0.00023148	0.0219285	0.12293	0.0597247	0.033734	0.00167682
MM101	Group1	0.00200403	0.0228133	0.0101291	0.00116246	0.0823893	0.194464	0.105348	0.122991	0.00898485	0.000254288	0.0421028	0.180962	0.0626275	0.163005	0.000762864
MM102	Group1	0.000979821	0.0141017	0.0198511	0.000233085	0.0639689	0.197285	0.222147	0.16518	0.00469623	0.000151074	0.00409194	0.0799353	0.106882	0.119271	0.00122586
MM138	Group1	0.00099994	0.0350951	0.0149204	0.0018934	0.140496	0.382505	0.155745	0.0547143	0.0152213	0.000226838	0.0177026	0.0480156	0.101452	0.0223644	0.00864763
MM033	Group1	0.00192201	0.0426351	0.0172133	0.00167954	0.106732	0.288975	0.231767	0.0896996	0.0165253	0.00169728	0.0170359	0.0727623	0.0767147	0.0282683	0.00637318
MM042	Group1	0.00311258	0.0445755	0.0178088	0.00475369	0.0454237	0.310527	0.211194	0.161843	0.00752329	0.000158579	0.00479794	0.0945943	0.0390584	0.0525339	0.00209472
MM133	Group1	0.00303301	0.0638203	0.0294005	0.00583863	0.0395963	0.245717	0.102423	0.137104	0.0169808	0.000177232	0.0280328	0.210635	0.0782596	0.0366436	0.00233746
MM075	Group1	0.00570076	0.0746389	0.0450804	0.00256042	0.0757852	0.345515	0.1133	0.0986018	0.0199611	0.000373042	0.0236882	0.124287	0.0209141	0.0463895	0.00320477
MM043	Group1	0.0105205	0.105348	0.0305587	0.00587299	0.0730702	0.359828	0.12658	0.0734522	0.013258	0.00251472	0.02954	0.0898297	0.0216139	0.0562948	0.00171892
MM025	Group1	0.0131046	0.0865304	0.0320136	0.010096	0.0472715	0.280088	0.183217	0.0807994	0.0180752	0.000397715	0.00836533	0.0633948	0.100802	0.0671007	0.00874474
MM063	Group1	0.00260101	0.150883	0.0373073	0.00570259	0.0310992	0.176805	0.077461	0.103883	0.0150957	5.39832e-05	0.0126861	0.113929	0.201249	0.0608047	0.0104384
MM045	Group1	0.00232695	0.101252	0.0431515	0.00213856	0.193605	0.123915	0.083254	0.0223032	0.0039143	3.48868e-06	0.000498882	0.00795769	0.081869	0.332015	0.00179667
MM105	Group1	0.00557542	0.0436212	0.0390046	0.00441837	0.0748471	0.315637	0.117454	0.0371569	0.0120806	0.00235782	0.0256854	0.0282851	0.141793	0.144393	0.00769134
MM048	Group1	0.00104313	0.0784907	0.0237922	0.00291777	0.0724734	0.304423	0.0857867	0.0429827	0.00413078	0.000357643	0.00712306	0.0290317	0.118955	0.225977	0.00251542
MM071	Group1	0.00447218	0.111549	0.0282976	0.00700806	0.0591704	0.272557	0.0781109	0.0358561	0.0146255	0.000747002	0.0819049	0.114655	0.11436	0.0679084	0.00877728
MM044	Group1	0.0104856	0.102036	0.0189981	0.0126121	0.0506616	0.346472	0.0753125	0.0480819	0.0178449	0.00575276	0.0688398	0.114635	0.0599807	0.0632937	0.00499283
MM035	Group1	0.0137183	0.128807	0.0327296	0.0227219	0.0759744	0.324464	0.123465	0.048707	0.03817	0.00510207	0.0522757	0.071178	0.0360801	0.0190987	0.0075085
MM069	Group1	0.0183464	0.0891014	0.0363764	0.00578581	0.0412078	0.359932	0.143829	0.0318368	0.0380231	0.0130354	0.0555833	0.034878	0.0562163	0.0619131	0.0139354
MM055	Group1	0.0554402	0.0987911	0.0273512	0.011594	0.025591	0.289259	0.11614	0.05485	0.0338122	0.00212907	0.047472	0.0785543	0.0866069	0.049053	0.0233566

## Sheet: 3c,d,e,f,g
Sample ID	PhenoGroup (PG)	KNN-predicted PG in the 15-class abundance correlation space	KNN-predicted PG in the 4-class abundance correlation space
MM014	2	2	2
MM015	3	3	3
MM017	3	3	2
MM018	3	3	3
MM019	2	2	2
MM021	2	2	2
MM022	2	2	2
MM023	1	1	1
MM024	2	2	2
MM025	3	3	3
MM026	1	1	1
MM027	1	1	1
MM028	2	2	2
MM029	2	2	2
MM030	1	1	1
MM032	2	2	2
MM033	3	3	3
MM035	3	3	3
MM036	3	3	3
MM037	2	2	2
MM038	2	2	2
MM039	1	1	1
MM040	2	2	2
MM041	3	3	3
MM042	3	3	3
MM043	3	3	3
MM044	3	3	3
MM045	3	3	2
MM046	3	3	3
MM047	2	2	2
MM048	3	3	2
MM049	2	2	2
MM051	2	2	2
MM052	2	3	2
MM053	3	3	3
MM054	2	2	2
MM055	3	3	3
MM057	2	2	2
MM058	1	1	1
MM059	2	2	2
MM060	2	2	2
MM061	1	1	1
MM062	2	3	2
MM063	3	3	2
MM064	2	2	2
MM065	1	1	3
MM066	3	3	3
MM067	1	1	1
MM068	1	1	1
MM069	3	3	3
MM070	3	3	3
MM071	3	3	3
MM072	2	2	3
MM073	3	3	3
MM074	1	3	3
MM075	3	3	3
MM076	3	3	3
MM077	2	2	2
MM078	2	2	3
MM079	1	1	3
MM080	2	2	2
MM081	2	2	2
MM082	2	2	2
MM083	1	1	3
MM084	1	1	3
MM085	3	3	3
MM086	2	2	2
MM087	1	1	1
MM088	1	1	1
MM089	3	3	3
MM090	2	2	2
MM091	2	2	2
MM092	2	2	2
MM094	1	1	3
MM095	1	1	1
MM096	1	2	2
MM097	1	1	2
MM098	2	1	1
MM099	2	2	2
MM100	2	2	2
MM101	3	3	3
MM102	3	3	3
MM103	3	3	3
MM104	3	3	3
MM105	3	3	3
MM106	3	3	3
MM107	3	3	3
MM108	1	1	3
MM109	3	3	3
MM110	3	1	3
MM111	3	3	3
MM112	1	1	1
MM132	2	3	3
MM133	3	3	1
MM135	2	2	2
MM137	1	1	1
MM138	3	3	3
