# Supplementary material for: Ex vivo drug response heterogeneity reveals personalized therapeutic strategies for patients with multiple myeloma
Source: Nat Cancer. 2023 Apr 20;4(5):734–53. doi: 10.1038/s43018-023-00544-9 (PMC10212768; doi:10.1038/s43018-023-00544-9)
Supplement: Source Data Extended Data Fig. 4 — Statistical Source Data for Extended Data Fig. 4. [file 43018_2023_544_MOESM13_ESM.xlsx]

## Sheet: 4a
	Relapse or Other and PhenoGroups
	G1 (N)	G2 (N)	G3 (N)	G1 (fraction)	G2 (fraction)	G3 (fraction)		Chi-Squre test
relapse	9	7	11	0.391304	0.194444	0.289474		χ2(df=2, N=97 )= 2.75
other	14	29	27	0.608696	0.805556	0.710526		p= .25
sum	23	36	38	1	1	1
	Sex and PhenoGroups
	G1 (N)	G2 (N)	G3 (N)	G1 (fraction)	G2 (fraction)	G3 (fraction)		Chi-Squre test
male	12	26	29	0.521739	0.722222	0.763158		χ2(df=2, N=97 )= 4.17
female	11	10	9	0.478261	0.277778	0.236842		p= .12
sum	23	36	38	1	1	1
	Age and PhenoGroups
	G1 (N)	G2 (N)	G3 (N)	G1 (fraction)	G2 (fraction)	G3 (fraction)		Chi-Squre test
<50	2	8	4	0.0869565	0.222222	0.105263		χ2(df=2, N=97 )= 23.23
51-55	1	4	3	0.0434783	0.111111	0.0789474		p= .056
56-60	1	2	10	0.0434783	0.0555556	0.263158
61-65	6	11	6	0.26087	0.305556	0.157895
66-70	8	4	5	0.347826	0.111111	0.131579
71-75	2	3	4	0.0869565	0.0833333	0.105263
76-80	3	2	6	0.130435	0.0555556	0.157895
80+	0	2	0	0	0.0555556	0
sum	23	36	38	1	1	1
	Age < 65years and PhenoGroups
	G1 (N)	G2 (N)	G3 (N)	G1 (fraction)	G2 (fraction)	G3 (fraction)		Chi-Squre test
yes	14	12	17	0.608696	0.333333	0.447368		χ2(df=2, N=97 )= 4.32
no	9	24	21	0.391304	0.666667	0.552632		p= .12
sum	23	36	38	1	1	1
	Previous Lines of Treatment and PhenoGroups
	G1 (N)	G2 (N)	G3 (N)	G1 (fraction)	G2 (fraction)	G3 (fraction)		Chi-Squre test
0	7	11	8	0.304348	0.305556	0.210526		χ2(df=2, N=97 )= 7.65
1	14	12	17	0.608696	0.333333	0.447368		p= .26
2	1	8	7	0.0434783	0.222222	0.184211
3+	1	5	6	0.0434783	0.138889	0.157895
sum	23	36	38	1	1	1
	Prior PI and PhenoGroups
	G1 (N)	G2 (N)	G3 (N)	G1 (fraction)	G2 (fraction)	G3 (fraction)		Chi-Squre test
no	7	12	8	0.304348	0.333333	0.210526		χ2(df=2, N=97 )= 1.45
yes	16	24	30	0.695652	0.666667	0.789474		p= .47
sum	23	36	38	1	1	1
	Prior IMID and PhenoGroups
	G1 (N)	G2 (N)	G3 (N)	G1 (fraction)	G2 (fraction)	G3 (fraction)		Chi-Squre test
no	12	13	13	0.521739	0.361111	0.342105		χ2(df=2, N=97 )=2.16
yes	11	23	25	0.478261	0.638889	0.657895		p= .34
sum	23	36	38	1	1	1
	Prior ASCT and PhenoGroups
	G1 (N)	G2 (N)	G3 (N)	G1 (fraction)	G2 (fraction)	G3 (fraction)		Chi-Squre test
no	12	21	14	0.521739	0.583333	0.368421		χ2(df=2, N=97 )=3.58
yes	11	15	24	0.478261	0.416667	0.631579		p= .17
sum	23	36	38	1	1	1
	Prior Immunotherapy and PhenoGroups
	G1 (N)	G2 (N)	G3 (N)	G1 (fraction)	G2 (fraction)	G3 (fraction)		Chi-Squre test
no	23	33	34	1	0.916667	0.894737		χ2(df=2, N=97 )=2.45
yes	0	3	4	0	0.0833333	0.105263		p= .29
sum	23	36	38	1	1	1
	Prior alloTPL and PhenoGroups
	G1 (N)	G2 (N)	G3 (N)	G1 (fraction)	G2 (fraction)	G3 (fraction)		Chi-Squre test
no	22	31	28	0.956522	0.861111	0.736842		χ2(df=2, N=97 )=5.30
yes	1	5	10	0.0434783	0.138889	0.263158		p= .07
sum	23	36	38	1	1	1

## Sheet: 4b
SampleID	PhenoGroup	IL16	IL20	TNFRSF9	IL6
MM021	G2	-0.139516	0.369074	0.193041	0.421471		ANOVA1 table values: IL16							Multiple comparison of means: IL16							Estimates: IL16
MM023	G1	0.807858	NaN	-0.858647	-0.619797		Source	SS	df	MS	F	Prob>F		Groups compared		Lower bound diff.	Estimate diff.	Upper bound diff.	p-value		Group name	N	Estimate	Standard error
MM025	G3	1.1044	-0.155497	-1.97267	-1.64859		Groups	10.1553	2	5.07764	6.20154	0.00418061		1	2	0.206008	1.00858	1.81114	0.0106094		G1	14	0.359021	0.241834
MM026	G1	-0.990204	-0.551316	-0.147255	-0.439858		Error	36.8447	45	0.818771				1	3	-0.720605	0.0608781	0.842361	0.980549		G2	16	-0.649554	0.226215
MM027	G1	1.56392	-0.937834	0.0187762	-0.358956		Total	47	47					2	3	-1.70121	-0.947697	-0.194189	0.0105391		G3	18	0.298143	0.213278
MM028	G2	-1.57938	0.718958	1.26241	0.746423
MM033	G3	-0.579534	1.25514	-0.357958	-0.916468		ANOVA1 table values: IL20							Multiple comparison of means: IL20							Estimates: IL20
MM035	G3	-0.363205	0.649182	0.296751	0.67008		Source	SS	df	MS	F	Prob>F		Groups compared		Lower bound diff.	Estimate diff.	Upper bound diff.	p-value		Group name	N	Estimate	Standard error
MM036	G3	1.06175	-0.935026	-1.00843	-1.98851		Groups	9.77359	2	4.88679	6.06558	0.00500327		1	2	-2.06039	-1.18583	-0.311272	0.00565769		G1	13	-0.439872	0.248946
MM037	G2	-0.0391077	0.592062	-0.0392662	0.779444		Error	32.2264	40	0.80566				1	3	-1.05541	-0.26025	0.534911	0.707256		G2	12	0.745961	0.259111
MM039	G1	0.482152	-1.76928	-0.882027	-2.50423		Total	42	42					2	3	0.111412	0.925583	1.73976	0.0227064		G3	18	-0.179622	0.211563
MM042	G3	1.16913	-0.647526	-2.16932	0.700266
MM043	G3	0.577539	-0.0411375	0.657102	0.744175		ANOVA1 table values: TNFRSF9							Multiple comparison of means: TNFRSF9							Estimates: TNFRSF9
MM044	G3	1.13717	-0.255781	-0.668782	-1.49794		Source	SS	df	MS	F	Prob>F		Groups compared		Lower bound diff.	Estimate diff.	Upper bound diff.	p-value		Group name	N	Estimate	Standard error
MM045	G3	-1.26328	2.10718	2.32356	1.87232		Groups	6.97203	2	3.48602	3.91903	0.026976		1	2	-1.67208	-0.835564	0.000954895	0.0503183		G1	14	-0.29735	0.252064
MM046	G3	0.315808	-1.74492	-1.46421	NaN		Error	40.028	45	0.88951				1	3	-0.864752	-0.0502097	0.764333	0.987774		G2	16	0.538214	0.235785
MM047	G2	-1.78713	0.393402	0.778701	0.70862		Total	47	47					2	3	-3.02694e-05	0.785354	1.57074	0.0500107		G3	18	-0.24714	0.2223
MM048	G3	-1.04626	-1.17901	0.560268	-0.666814
MM049	G2	0.926037	-0.262609	0.441062	0.556156		ANOVA1 table values: IL6							Multiple comparison of means: IL6							Estimates: IL6
MM051	G2	-0.358292	NaN	-0.771085	NaN		Source	SS	df	MS	F	Prob>F		Groups compared		Lower bound diff.	Estimate diff.	Upper bound diff.	p-value		Group name	N	Estimate	Standard error
MM053	G3	0.662463	-0.82413	-0.904561	0.213581		Groups	6.66626	2	3.33313	3.73886	0.0318365		1	2	-1.80138	-0.949663	-0.0979476	0.0257667		G1	14	-0.532768	0.252344
MM054	G2	0.150443	2.07335	-0.698572	0.22162		Error	38.3337	43	0.891482				1	3	-1.43085	-0.603671	0.223504	0.191228		G2	15	0.416894	0.243787
MM058	G1	1.94906	-1.30862	-0.151697	-0.845734		Total	45	45					2	3	-0.465922	0.345991	1.15791	0.559505		G3	17	0.0709027	0.228998
MM059	G2	-2.68702	NaN	0.29488	0.0884312
MM061	G1	0.838541	0.106109	-0.49142	-0.538481
MM062	G2	0.102123	0.436028	0.755502	0.328824
MM063	G3	-0.66635	-2.01813	0.127941	0.0381127
MM065	G1	-0.379373	0.122444	0.213406	-0.434175
MM067	G1	-0.621074	-0.41138	0.204152	-0.159827
MM068	G1	0.780297	-0.641179	-0.736482	-0.43352
MM069	G3	0.0898472	0.793195	0.13559	0.398829
MM070	G3	0.459082	-1.05544	-0.307059	0.837021
MM072	G2	-1.1438	-0.372871	0.255093	0.176624
MM075	G3	-0.0583827	-0.281084	0.409426	0.411604
MM077	G2	-2.36378	1.3314	2.10299	1.62096
MM078	G2	-0.362805	1.44139	2.54342	1.24493
MM079	G1	0.11114	0.0760055	-0.458231	-0.716065
MM080	G2	-0.574573	0.368557	-0.201947	-1.05057
MM081	G2	0.160445	NaN	-0.35598	-1.16642
MM082	G2	-0.631645	NaN	-0.456751	-0.515131
MM083	G1	-0.547137	-0.218437	-0.474966	-0.606247
MM084	G1	-0.194581	-0.606453	-0.974508	-1.08241
MM088	G1	0.699639	1.10588	0.836811	1.25853
MM089	G3	-0.202941	1.02132	-0.763927	1.7231
MM092	G2	-0.0648618	1.8628	2.50793	2.09203
MM094	G1	0.526051	-0.684274	-0.260809	0.0220049
MM103	G3	1.33631	-0.142661	0.0663141	0.317633
MM106	G3	1.63303	0.22113	0.59143	-0.00305921

## Sheet: 4c
	Loadings					Scores
Cytokine	Coeff1	Coeff2		SampleID	PhenoGroup	Component1	Component2
CCL19	-0.0799021	-0.137482		MM021	Group2	-4.1149	-2.13728
IL-2Ra	-0.0748939	0.0584225		MM023	Group3	-4.74676	0.464088
CXCL13	-0.153583	-0.00504432		MM025	Group1	-2.17771	3.29697
SDF-1a	0.0307859	0.166882		MM026	Group3	-5.08508	-0.739073
GM-CSF	-0.0622689	-0.0963892		MM027	Group3	-4.68409	-1.32898
M-CSF	0.0217364	0.185058		MM028	Group2	6.46883	-3.48179
IL15	-0.104212	-0.117615		MM033	Group1	0.0129349	0.0607819
MIP-1b	-0.0906418	0.131626		MM035	Group1	-4.55445	-2.05082
MIP-3a	0.00513398	0.00028737		MM036	Group1	-4.32614	-0.416565
IL13	0.192021	0.0395237		MM037	Group2	0.168398	-5.45331
HGF	-0.0748842	0.10466		MM039	Group3	-4.85532	-1.8428
IL4	0.209951	-0.0938986		MM042	Group1	-1.26751	1.07862
IL1b	-0.1631	-0.0330012		MM043	Group1	-3.83066	-2.48648
GROA	0.00850916	0.194116		MM044	Group1	-4.33697	-0.139924
MCP3	-0.0640884	-0.076803		MM045	Group1	-0.782056	-5.39193
IL-1a	0.21791	-0.0228648		MM046	Group1	1.61576	-2.25116
sRANK-L	-0.136953	-0.148452		MM047	Group2	6.42924	-2.60655
IFNG	0.241937	-0.0148464		MM048	Group1	-0.603698	-2.53547
CXCL16	-0.1163	-0.0971763		MM049	Group2	3.49842	-4.10549
G-CSF	0.22663	0.00752698		MM051	Group2	-4.16042	-2.49059
SCF	-0.178916	-0.0539066		MM053	Group1	-2.84112	4.37333
IFNA2	-0.107502	-0.0593664		MM054	Group2	-1.073	4.2936
IL7	0.22038	-0.0562838		MM058	Group3	-3.21823	0.0953821
VEGF	-0.0383701	0.127226		MM059	Group2	0.0140013	-2.02879
IL8	0.0331136	0.228267		MM061	Group3	0.116282	5.24299
IL17F	0.2155	0.0300739		MM062	Group2	6.4354	1.31657
IL12	-0.0132021	-0.24206		MM063	Group1	0.00953106	1.85327
IL16	-0.106696	0.149608		MM065	Group3	5.04262	0.697078
IL18	0.0605192	-0.0314905		MM067	Group3	-3.43628	-0.196587
TNFRSF9	0.0475494	-0.147323		MM068	Group3	0.188809	5.87424
IL6	0.0424038	-0.0706854		MM069	Group1	3.22375	2.60032
IL22	0.162633	-0.162967		MM070	Group1	-2.36191	-1.43348
TRAIL	0.128812	-0.157599		MM072	Group2	5.24044	-2.06892
FST	0.132169	-0.0860842		MM075	Group1	2.31822	-0.453098
NGF	0.253961	0.0125417		MM077	Group2	1.55657	-2.63544
MIP-1a	-0.0582973	0.0642516		MM078	Group2	-0.946858	1.41865
IL17A	-0.131698	-0.178292		MM079	Group3	5.55691	2.02597
CTACK	-0.113918	-0.180143		MM080	Group2	-0.179853	-0.532912
IP10	0.029838	0.0171521		MM081	Group2	0.945865	1.30649
PROK1	0.0385564	-0.153651		MM082	Group2	5.84893	0.0855368
IL9	0.21039	-0.148565		MM083	Group3	5.21368	-0.644322
IL5	0.0490844	-0.0689954		MM084	Group3	6.83883	1.31366
TNFA	0.207373	0.0130538		MM088	Group3	0.741706	-0.542451
IL20	0.0464292	-0.0154815		MM089	Group1	0.135361	5.47796
ITAC	0.162288	0.0642275		MM092	Group2	-0.67246	-0.737083
MMP7	-0.166531	-0.0795222		MM094	Group3	-1.60664	2.98742
FGF basic	0.146914	0.175411		MM103	Group1	0.10789	3.40047
TWEAK	-0.0537538	0.140549		MM106	Group1	-1.86628	1.46789
IL10	-0.109112	0.0198991
IL1RA	0.0695833	0.259678
MIG	0.0484319	0.0892969
MCP1	-0.108915	0.0208419
MMP1	-0.0791693	0.0414985
PDGF-bb	-0.0254973	0.244022
MMP2	-0.0856246	-0.170922
TGF-b1	-0.0367255	0.190783
RANTES	-0.0646792	0.17212
S100A8	-0.0550723	0.280825
MMP13	-0.110305	-0.103277
ST2	-0.101971	-0.0682202
CNTF	0.192028	-0.0500021
NRG1	0.159787	-0.101057
ICAM1	-0.0220781	0.077681
Eotaxin	-0.0433961	-0.065168
