# Supplementary material for: Ex vivo drug response heterogeneity reveals personalized therapeutic strategies for patients with multiple myeloma
Source: Nat Cancer. 2023 Apr 20;4(5):734–53. doi: 10.1038/s43018-023-00544-9 (PMC10212768; doi:10.1038/s43018-023-00544-9)
Supplement: Source Data Extended Data Fig. 5 — Statistical Source Data for Extended Data Fig. 5. [file 43018_2023_544_MOESM14_ESM.xlsx]

## Sheet: 5b
Discovery cohort											Validation cohort (FACS-sorted big and small plasma cells)
SampleID	Fraction_Big (of Plasma) by PCY	normalized protein value per bulk Plasma									SampleID	normalized protein value per subpopulation
		ETFA	UQCRC1	ECI1	CDK5	ALDH6A1	HINT2	GRHPR		Subpopulation		ETFA	UQCRC1	ECI1	CDK5	ALDH6A1	HINT2	GRHPR
MM018	0.861554	-1.44037	1.71738	-0.0642365	0.156449	0.0623942	0.22771	-1.31659		big plasma (myeloma cell)	MM139	0.287764	0.996364	0.326739	-0.945138	-0.199807	0.236994	0.654999
MM019	0.804684	0.27026	0.945843	-1.80764	-5.74159	-1.55644	-1.3977	-0.42554			MM140	0.804015	0.304286	0.371519	0.344033	-0.463358	-1.28585	-0.0528186
MM021	0.633177	-0.521553	-0.0106088	0.300452	0.557712	1.00171	-0.152532	-1.27739			MM141	1.33645	1.28966	1.25727	-0.514614	0.614942	1.63496	1.69539
MM023	0.544913	3.79682	2.32058	0.985841	-1.22863	1.26688	2.19866	0.141802			MM145	2.17132	1.84684	2.63728	-0.447748	0.835076	2.53945	2.62004
MM025	0.560205	-0.798612	2.08171	2.54578	-1.37452	0.625938	1.06313	-0.209976		small plasma cell-marker positive cell	MM139	-1.22695	-0.275882	-1.22018	-1.56813	-1.20737	-1.32967	0.144878
MM026	0.788076	2.90407	2.5221	2.03706	-1.30625	0.0622976	0.877838	0.79502			MM140	-1.00885	-0.450857	-0.89419	-0.505679	-1.20079	-2.19526	-0.406053
MM027	0.854131	-6.52588	1.9365	2.16662	-0.974349	-0.743102	0.490776	-0.887299			MM141	0.585706	0.921967	0.30335	-2.20652	-0.850356	0.445737	1.37886
MM028	0.389357	-1.075	-0.861915	-0.446846	0.655445	0.254336	-1.80418	-0.0590112			MM145	0.856107	1.15003	1.32864	-1.1221	-0.431234	0.883392	2.00185
MM031	0.517145	-0.0059601	0.216279	0.0286018	NaN	-0.278653	-0.877467	-1.95345		ttest (big vs small)	tstat	6.0217	4.13347	10.415	3.85695	7.08249	7.69098	6.4064
MM032	0.215656	-1.32949	-1.72142	-0.302049	NaN	0.298161	-1.40157	-1.87072			df	3	3	3	3	3	3	3
MM033	0.573901	1.54862	1.59498	0.920138	-1.27414	1.12237	0.466948	1.68899			p-value (ttest)	0.00917894	0.0256939	0.00188915	0.030796	0.00578882	0.00456778	0.00770527
MM036	0.156488	-1.33683	-0.461404	-0.949357	-6.37816	-1.50502	-2.58329	-0.976745			p-value (FDR adjusted)	1	1	1	1	1	1	1
MM037	0.383733	2.77649	0.870635	1.1323	-0.906263	0	0.453596	0.17767
MM038	0.318437	-0.639865	-0.495486	-1.01581	-0.883999	-3.94215	-1.6724	0.142715
MM039	0.813248	3.40319	3.05558	1.33771	0.905388	1.15476	2.36528	1.38998
MM042	0.232105	1.14686	0.698155	0.422995	-3.3044	1.17732	0.00193952	0.00206075
MM044	0.217645	-1.00104	-0.517831	-0.466127	0.240601	1.97544	-2.62015	-1.41638
MM046	0.485928	2.00489	1.89161	1.78476	-3.85683	0.908828	0.342401	-0.0196562
MM047	0.84459	1.95998	1.12142	0.961304	-0.170601	0.438447	0.580081	-0.208569
MM048	0.624929	0.385549	0.344089	-0.10782	1.05046	2.21518	-0.664985	-0.844993
MM049	0.680834	0.721042	1.74303	1.25012	1.24003	1.46907	0.922743	1.15279
MM051	0.424335	-3.24608	0.926739	-2.16954	1.43074	-0.535145	0.834073	3.35243
MM052	0.0862807	1.04611	-2.24231	-2.25365	-0.803877	-2.00561	-0.800349	1.72042
MM053	0.452299	2.01413	0.812295	-1.22877	0.562733	-0.882051	0.564463	2.26598
MM058	0.863768	2.30274	2.61864	1.04521	1.02838	1.08718	1.77207	1.27458
MM059	0.2346	-1.30986	-0.141394	-0.135022	-1.31282	-3.00026	-0.974114	-2.2562
MM061	0.434937	2.03599	1.61739	2.127	-5.33349	4.07958	2.31359	-0.0999233
MM062	0.361376	2.19778	1.58148	1.40919	0.993524	0.448979	1.05106	-0.201721
MM064	0.29805	-1.29964	-0.791243	-0.66997	-0.314479	-0.333634	0.226327	1.15802
MM065	0.419673	0.284562	-0.610256	1.75332	0.521601	-0.00121364	-1.16793	-0.266351
MM067	0.330655	0.203378	2.32368	3.18165	-0.53032	0.959936	1.63566	0.692998
MM068	0.104997	-1.18139	-1.64474	1.31528	0.594709	-1.39864	-3.21059	-1.00325
MM069	0.65346	-0.0822842	-0.347874	1.11458	-1.12027	-0.0310034	-0.713072	-0.596893
MM070	0.765464	0.973512	-0.0774438	1.89141	2.54872	-2.16757	1	-1.09106
MM071	0.355006	-2.06311	-1.88078	-2.76647	-7.3822	-1.10777	-2.30401	-1.62874
MM072	0.33426	0.949533	0.592488	-0.294618	0.889563	-1.95063	-0.0424604	-0.415717
MM074	0.316416	-1.58305	-1.40263	0.198195	-2.56842	0.191751	0.00219655	-0.613599
MM075	0.155711	-1.10167	-1.12265	-1.61425	-0.989506	-2.43568	-1.87238	-1.37256
MM077	0.44757	-0.365029	-0.083541	-0.656945	1.46564	-1.49764	0.828242	-0.925715
MM078	0.265684	-0.909774	-0.52242	-1.01389	-4.7092	0.275768	-0.21874	0.746717
MM079	0.89889	0.229595	1.21391	-1.46653	1.17125	-0.750944	-0.0390405	1.49696
MM081	0.552751	-0.365059	0.43035	0.478202	2.66952	0.648595	2.30408	1.779
MM082	0.49955	0.210501	0.743008	0.710068	2.61856	-0.20638	2.65021	1.85086
MM084	0.673244	3.12339	2.61977	1.10011	0.403732	1.31287	2.0635	2.45767
MM089	0.377727	-0.88197	-1.99079	-1.65666	1.55322	-0.52372	-1.84557	1.4559
MM090	0.379294	-0.319244	-1.22885	-2.6031	0.315893	-2.57514	-0.660535	-0.144521
MM091	0.349781	0.378805	-0.727022	-1.31763	0.746961	-1.03756	-0.645794	0.133267
MM092	0.575261	3.23391	1.26971	0.653296	1.17231	0.197475	1.37307	1.84528
MM094	0.529391	1.40182	-0.379673	0.257633	1.64546	-0.416833	1.51677	2.25363
MM095	0.561325	1.1047	0.997795	0.00962444	0.679741	0.863092	1.59415	3.14037
MM096	0.386835	-0.305343	-1.46387	-1.12555	1.23989	-2.27651	-0.464972	1.69505
MM097	0.532364	2.96103	1.15045	2.07999	1.38564	2.32163	2.96327	3.69697
MM100	0.496606	0	0	1.31169	0.817094	-1.79528	1.71013	0.0899957
MM101	0.262414	1.65239	0.492072	0.940333	1.14482	-0.278003	1.3505	0.971785
MM102	0.174147	-1.83963	-1.79227	-1.02753	0.160112	-2.96234	-2.40752	-1.66512
MM103	0.726871	2.27175	1.78198	1.44035	2.23981	0.628305	2.16782	1.63394
MM104	0.240913	0.0643593	-0.802172	-0.891715	-1.65731	1.68002	-0.959708	-0.781905
MM105	0.474201	-0.282439	-0.149253	-1.23638	0.266171	-0.492052	-0.680635	-1.24756
MM106	0.354587	-5.10625	2.02385	2.10215	1.38275	0.0498444	2.77777	3.03789
MM107	0.2487	-0.498922	-0.0818814	0.12789	-0.360157	-2.7293	0.860157	0.786834
MM109	0.321187	1.64732	1.39039	1.33109	-0.555466	0.753853	1.45735	-0.587301
MM110	0.308748	1.19252	1.184	0.821237	0.773902	0.016105	1.15293	0
MM111	0.189993	0.0880887	-0.174529	-1.01791	0.148883	-0.948528	-0.0230238	0.618444
MM112	0.715612	1.95811	2.0232	-0.722996	2.86117	-1.10318	1.5207	1.95255
MM114	0.2928	-0.804996	-0.849591	-1.13358	0.191717	-2.01571	-0.976944	0.232839
MM116	0.221997	-1.51279	-0.438365	-2.36403	-0.595089	-2.62045	-0.42257	-0.388059
MM117	0.408226	-0.128023	-0.340545	0.0190433	-1.13616	0.979002	-0.05288	-0.290852
MM118	0.335578	1.06553	-0.464926	-1.44191	-0.717949	-0.341086	0.0303126	-0.0955226
MM120	0.270883	0.628084	1.03911	0.993109	-1.07298	0.869793	1.12859	0.516788
MM121	0.0913042	-2.22643	-0.905	-0.199778	-0.656706	-1.4468	-1.44103	-0.916149
MM125	0.115509	-1.25609	-2.16703	-0.849694	-1.10858	-0.245022	-2.84422	-3.07042
MM126	0.331087	-0.265624	-0.179316	-0.739706	-0.538179	0.711484	-1.90483	-0.734066
MM128	0.236116	-0.670161	-0.502642	-1.19552	0.0323208	-0.77201	-0.546323	-0.383106
MM129	0.335407	0.346931	-1.16158	0.235212	-2.14118	-0.057134	-0.412818	-0.378502
MM133	0.734527	0.669668	1.1672	0.436956	-0.536494	0.345309	0.00981041	1.18768
MM137	0.522224	2.67766	2.11654	0.24542	1.19287	-0.66747	0.544795	1.65288
MM144	0.0759089	-0.581837	0.953162	2.52595	-0.869154	1.96185	0.96555	1.24786
	Pearson	0.310136	0.634607	0.300366	0.2348	0.250506	0.459648	0.269295
	Pearson p-value	0.00605195	5.74044e-10	0.00795007	0.0425892	0.0279922	2.60737e-05	0.0178682
	Spearmann's Rho	0.46146	0.635785	0.334955	0.334139	0.282586	0.484621	0.301409
	Spearmans's p-value	2.96657e-05	0	0.00304247	0.00339138	0.0130149	1.03979e-05	0.00793643

## Sheet: 5c,d
cell_ID	UMAP_1	UMAP_2	big_small_gene_ratio
WMC922530	3.25495	0.351801	3.65079
WMC922531	4.10442	2.12906	4.18594
WMC922532	2.64457	-0.820975	10
WMC922533	4.11802	1.96532	4.16182
WMC922534	2.76179	-0.242452	4.14116
WMC922535	1.55487	0.0857193	4.41993
WMC922537	-1.38091	-1.54507	5.58711
WMC922539	-1.20351	-1.22862	3.89324
WMC922540	3.91237	1.69782	3.23314
WMC922541	2.13289	-0.756381	5.19587
WMC922543	1.57583	-0.48153	4.11217
WMC922545	0.936222	1.39796	7.33297
WMC922546	2.2086	2.14455	8.04864
WMC922547	2.07657	0.633893	4.5519
WMC922549	4.32174	2.05975	3.64841
WMC922550	3.05185	-0.337228	10
WMC922551	2.92393	-1.15675	5.01659
WMC922552	2.60681	-0.592734	7.97493
WMC922553	-0.542215	-1.90713	3.02155
WMC922554	2.04419	0.105839	6.22228
WMC922555	2.45185	2.00756	4.2721
WMC922557	0.830921	-1.38715	4.21137
WMC922558	2.46359	-0.311608	3.86528
WMC922559	1.18424	2.53782	8.7424
WMC922560	2.90591	-1.3471	4.25333
WMC922561	1.43391	-1.02347	3.94858
WMC922562	0.780705	0.278302	6.7077
WMC922563	2.79218	-0.74654	5.54109
WMC922564	1.73894	1.41658	4.2317
WMC922565	2.67787	-0.444263	2.88081
WMC922567	2.61204	-0.159231	4.13774
WMC922569	2.29391	-0.582767	10
WMC922570	2.30237	-0.514526	2.44215
WMC922571	1.28472	1.43551	4.88126
WMC922572	2.6693	-1.63724	10
WMC922573	1.80844	-0.533768	2.77894
WMC922574	2.63575	-0.286332	7.88909
WMC922575	2.67178	-0.409222	3.96516
WMC922577	2.47338	-0.236765	4.2467
WMC922579	2.67018	-0.250353	9.52862
WMC922580	3.0496	-0.854523	2.46477
WMC922581	2.09021	0.0919352	5.36026
WMC922582	2.06398	-1.83845	2.84238
WMC922584	2.55466	-0.297954	3.79305
WMC922585	1.08714	2.53521	7.10178
WMC922586	2.85659	-1.38852	3.97154
WMC922587	2.5126	-0.25176	4.36513
WMC922588	2.81323	1.18523	3.86836
WMC922589	2.85585	-1.37541	2.96547
WMC922590	1.84285	-0.516958	2.77307
WMC922591	2.67643	-0.864489	10
WMC922593	2.04049	-0.0981553	5.39163
WMC922594	2.41794	-0.489232	7.63807
WMC922595	2.56591	-1.72408	1.41177
WMC922596	2.48125	-0.643716	3.78036
WMC922597	2.06613	-1.06702	4.79954
WMC922598	2.08329	-0.0322766	5.40845
WMC922599	2.83994	0.590818	10
WMC922600	2.68697	-1.69043	2.62518
WMC922601	2.44162	-0.356503	5.35372
WMC922602	2.84236	-0.42427	4.18426
WMC922604	2.7383	-0.252774	5.564
WMC922605	1.72149	0.65891	5.33652
WMC922606	2.90555	-1.29761	2.58409
WMC922607	2.73576	-1.85807	10
WMC922608	0.0368808	-0.859253	3.31664
WMC922609	-0.192097	-0.708288	4.01213
WMC922610	2.59104	-0.724387	4.74979
WMC922613	2.75964	-1.50486	8.51821
WMC922614	3.73828	1.67792	3.44873
WMC922615	3.06236	-1.23613	7.87008
WMC922616	2.03327	0.304494	5.89679
WMC922617	4.20205	2.40874	3.509
WMC922618	2.72133	-1.10273	2.63252
WMC922619	3.35295	-0.39341	3.80318
WMC922620	2.76023	-1.64805	1.95114
WMC922621	2.64395	-1.29073	7.57578
WMC922622	1.94543	-0.0188196	5.19186
WMC922623	3.11479	0.0251229	5.65836
WMC922624	0.973056	1.42876	4.99809
WMC922625	1.97322	-0.921968	4.4443
WMC922628	1.92445	0.0257063	3.35311
WMC922629	2.57919	-0.884539	10
WMC922630	2.53905	-0.230324	4.62251
WMC922635	3.17276	1.67154	4.83232
WMC922636	2.77296	-1.65125	10
WMC922637	3.19155	-0.480284	10
WMC922638	2.61819	-0.774789	6.00345
WMC922639	2.56531	-1.13444	10
WMC922640	2.33046	-0.795345	5.32262
WMC922641	2.67426	-0.226415	3.86598
WMC922642	2.34469	-1.35062	10
WMC922643	2.77389	-0.820937	10
WMC922644	3.5803	0.291665	7.02011
WMC922645	1.4987	1.94984	6.41549
WMC922646	2.6991	-0.116548	3.7431
WMC922647	2.57336	-0.820557	5.21567
WMC922648	2.10566	-0.914083	6.77776
WMC922649	1.94364	-0.172647	7.55236
WMC922650	2.66731	-0.349848	4.1197
WMC922652	1.62235	1.30361	5.54477
WMC922653	1.22526	0.914664	5.32608
WMC922657	2.36658	2.70121	3.05398
WMC922658	2.83525	-0.637557	4.51394
WMC922659	3.05524	-0.469488	4.49389
WMC922660	3.1545	1.74703	5.16675
WMC922661	1.97681	-0.698404	2.59526
WMC922662	2.71195	-1.16262	5.43372
WMC922663	1.92656	-0.168528	10
WMC922666	2.25955	-1.96407	1.68934
WMC922667	2.46875	-1.89538	1.46633
WMC922668	2.62747	-1.38525	2.0727
WMC922669	2.61875	-1.44677	7.74178
WMC922670	2.53298	2.75086	4.90592
WMC922673	2.34173	-0.169694	4.64713
WMC922674	2.31714	-1.04196	6.07428
WMC922677	2.86369	-1.49761	2.52799
WMC922678	2.76471	0.108392	5.05268
WMC922680	1.46727	-0.878931	3.81735
WMC922681	2.90462	-1.13991	8.99304
WMC922682	0.689203	-1.65391	6.41778
WMC922683	1.74843	2.2416	4.01732
WMC922684	1.21397	-0.73097	3.60128
WMC922685	2.17342	-1.35869	4.19727
WMC922686	2.5045	-1.36891	5.55276
WMC922687	3.10998	-0.635086	3.22975
WMC922688	2.76773	-0.477087	3.70942
WMC922689	2.73741	-1.5602	3.54747
WMC922690	1.97315	-0.898114	5.64485
WMC922691	2.00812	-1.00099	2.68544
WMC922692	2.5816	-0.627165	5.82789
WMC922694	2.44351	-0.548169	8.22245
WMC922695	2.5565	-0.681871	6.30754
WMC922696	1.6498	1.12459	3.68645
WMC922697	2.5958	-1.30078	6.68907
WMC922698	2.71419	-0.761062	2.29374
WMC922699	2.17177	-1.29151	4.02582
WMC922700	2.17379	-0.907622	3.58755
WMC922702	2.27949	-1.38281	10
WMC922704	2.93762	-0.310221	4.7527
WMC922705	2.7244	-1.67582	1.28315
WMC922706	2.40523	-0.183188	3.62885
WMC922708	1.51578	-0.352024	6.65671
WMC922709	2.23683	-0.576976	3.47821
WMC922712	2.26838	-0.708797	10
WMC922715	2.76521	0.00922124	2.46555
WMC922716	3.02705	-1.13797	9.252
WMC922717	1.69946	-0.681326	3.4474
WMC922718	1.22961	1.38067	6.14066
WMC922721	2.05252	-0.871408	2.45123
WMC922722	2.6503	-1.64792	3.65845
WMC922724	2.42436	-0.152048	4.66673
WMC922727	2.24868	-1.06015	3.6199
WMC922729	2.59112	-1.30491	10
WMC922731	2.96775	-0.591539	4.42707
WMC922732	3.93911	1.73132	3.64942
WMC922733	1.18278	-1.52297	3.70687
WMC922734	2.28777	-0.669286	10
WMC922737	2.7493	-0.733242	3.77245
WMC922738	2.02086	-0.445623	6.07354
WMC922741	2.33759	-0.435558	5.83674
WMC922742	2.86753	-0.574229	4.66143
WMC922743	1.936	-1.02714	10
WMC922747	3.84991	2.05713	4.57557
WMC922748	3.86227	2.28753	4.11381
WMC922749	2.77411	-0.715832	9.16177
WMC922750	1.29811	-0.461045	3.56381
WMC922751	1.68482	-0.485457	9.39855
WMC922752	0.989002	-0.139487	4.51154
WMC922753	-1.43022	0.604289	2.9856
WMC922755	0.823891	-1.52387	10
WMC922757	2.63427	-1.69501	4.47608
WMC922758	2.70094	-0.560205	4.33427
WMC922759	1.97024	0.673115	4.53651
WMC922760	2.77577	0.129812	4.81964
WMC922762	2.11242	0.432767	10
WMC922764	3.52458	1.56803	4.60772
WMC922768	1.02588	-1.03421	3.89225
WMC922769	2.34455	-0.51844	7.34925
WMC922771	1.58644	-0.734359	10
WMC922775	2.78952	-1.55273	10
WMC922776	2.97126	1.36437	7.49851
WMC922778	2.74489	-0.813667	2.76338
WMC922783	2.21669	-0.520146	3.63181
WMC922784	-2.01683	-0.846259	10
WMC922785	2.79754	-0.663694	3.27277
WMC922787	2.74811	-0.820734	3.5075
WMC922788	2.84668	0.486623	7.88627
WMC922789	1.30728	-1.24007	5.02703
WMC922790	2.75323	-1.0496	4.71002
WMC922792	2.63761	-0.327564	4.74479
WMC922793	2.7691	-0.447895	7.3175
WMC922794	0.610256	-0.520069	4.62981
WMC922795	2.61927	-1.66171	10
WMC922796	0.462058	-1.25281	3.46502
WMC922798	0.568069	-0.871154	5.5368
WMC922800	1.74124	-1.6546	2.6901
WMC922802	2.82411	-0.698932	6.40182
WMC922803	3.099	-1.15623	4.04127
WMC922804	2.88742	-1.17873	3.04793
WMC922806	2.71326	-0.808326	10
WMC922809	2.6155	1.7954	10
WMC922811	2.54236	-1.25565	3.03769
WMC922812	2.78993	-0.371655	10
WMC922813	2.4323	-0.983816	3.35594
WMC922814	1.71045	-0.779361	2.24346
WMC922815	0.492607	-0.92204	10
WMC922816	-1.40099	-1.8174	4.82223
WMC922817	2.60644	0.489588	5.8102
WMC922818	2.81733	0.231154	5.13867
WMC922819	2.70099	-1.73984	6.42092
WMC922820	-1.10205	-1.11913	7.06968
WMC922821	1.21173	-0.465565	3.43774
WMC922822	-2.02411	-0.278404	10
WMC922823	1.54211	0.0785716	4.57247
WMC922825	3.00918	0.39675	3.23764
WMC922826	2.7061	-1.36843	10
WMC922827	3.64776	1.72915	4.82856
WMC922829	2.71283	0.606645	8.4097
WMC922830	2.48603	-0.484909	5.6192
WMC922831	2.06995	0.0272273	5.44941
WMC922832	2.61875	-0.340577	7.57033
WMC922833	0.872977	1.03875	5.22633
WMC922834	3.07252	-1.30669	3.85393
WMC922835	2.67836	-1.17793	2.91833
WMC922836	-2.57012	-1.99078	4.01819
WMC922838	2.10961	-0.50568	5.81565
WMC922841	1.78929	2.0177	7.26587
WMC922842	1.97735	-0.789719	10
WMC922843	1.1435	0.710165	4.50333
WMC922845	2.41197	2.08643	3.4668
WMC922846	1.39641	-0.704346	3.68891
WMC922847	2.122	-1.26299	2.6191
WMC922849	2.00579	-1.7306	3.11813
WMC922850	0.551643	0.38793	3.42915
WMC922851	2.06767	2.11594	4.7543
WMC922852	2.79424	-0.864806	6.19557
WMC922853	2.47601	-0.2801	8.87944
WMC922854	-0.870321	-1.82375	4.01393
WMC922855	2.22042	-0.858039	3.95362
WMC922857	2.7175	-0.490681	4.77876
WMC922858	2.67313	-1.66224	9.94353
WMC922860	2.83551	-1.20884	4.06183
WMC922861	3.00737	-0.660586	3.34647
WMC922862	1.75441	-1.64735	3.43371
WMC922863	2.88651	-0.176102	2.5901
WMC922864	2.82295	-1.08275	6.30165
WMC922865	2.70851	-1.33849	2.98853
WMC922866	1.73705	0.819725	2.92734
WMC922867	2.96912	0.514417	6.49851
WMC922868	1.83877	-1.11267	10
WMC922869	2.82153	-0.559583	8.80588
WMC922870	2.52364	-0.784001	2.89439
WMC922871	1.84253	1.06665	6.69919
WMC922872	2.23477	-0.275521	4.62432
WMC922873	2.05583	-0.723474	2.64712
WMC922874	3.21246	-0.985557	3.29552
WMC922877	1.09067	-0.849444	7.12167
WMC922879	1.5892	-0.00359781	10
WMC922880	1.80555	-0.704116	6.94582
WMC922881	2.12738	1.89912	8.44354
WMC922882	2.53372	-1.52302	7.24382
WMC922883	3.05178	-0.985524	10
WMC922886	-0.248453	-1.76408	3.7398
WMC922887	2.51881	-1.58158	2.56688
WMC922888	1.05611	1.43878	7.42099
WMC922889	2.78665	-0.340781	3.03698
WMC922890	2.62831	-1.7938	10
WMC922891	1.13496	-2.08623	3.23437
WMC922892	4.31114	2.02513	5.77798
WMC922893	2.25448	-1.70963	2.63132
WMC922894	2.26829	0.0711443	2.72334
WMC922895	2.7269	-1.36439	10
WMC922896	3.95498	1.90156	2.69455
WMC922897	-0.959845	-0.0727095	6.1228
WMC922898	2.91256	-0.304609	10
WMC922899	2.40134	-0.514229	3.45031
WMC922900	1.99407	2.646	5.26139
WMC922901	2.58092	-0.481433	7.01103
WMC922902	-0.0301697	-1.49897	10
WMC922903	2.46473	-1.11814	8.57438
WMC922904	4.25877	2.01695	4.41985
WMC922905	0.938985	-1.45598	2.88743
WMC922906	1.16006	1.9981	8.43413
WMC922907	-0.117696	-1.49927	4.19889
WMC922909	3.72655	2.26153	4.22148
WMC922911	2.03572	0.537267	4.48647
WMC922912	3.04948	-1.23463	2.3007
WMC922913	1.55754	-0.997453	5.19431
WMC922914	2.13801	0.75961	6.61762
WMC922915	2.63488	-0.627488	4.17968
WMC922916	4.3293	2.30343	10
WMC922917	3.00868	-1.18322	8.67238
WMC922918	0.178264	-1.27476	4.87032
WMC922919	2.77502	-0.822864	9.44174
WMC922921	2.78185	-0.554565	3.58064
WMC922923	2.13725	-1.58034	4.41164
WMC922924	-2.39261	-1.20705	4.39471
WMC922925	2.64223	-0.509589	5.29739
WMC922927	2.22876	-1.17663	9.65395
WMC922928	2.11974	-1.57892	5.24253
WMC922929	2.70699	-0.255281	4.59876
WMC922930	2.28501	-0.304573	3.25151
WMC922931	2.91024	-0.382071	3.48147
WMC922932	2.49157	-0.273688	4.11319
WMC922933	3.0453	-1.22207	10
WMC922934	2.33541	0.190001	5.0151
WMC922935	1.94804	-0.29915	4.68412
WMC922937	3.00775	-0.507461	4.61779
WMC922938	3.01031	-1.16003	3.65939
WMC922939	1.77925	-0.659385	5.84588
WMC922940	2.7454	0.0510183	4.17493
WMC922941	3.70154	1.93755	7.31118
WMC922942	3.95158	1.89393	5.52942
WMC922943	2.18267	-0.610121	3.40169
WMC922944	3.02842	-1.21217	10
WMC922945	2.54626	-1.2524	2.23061
WMC922947	2.06407	-0.259546	3.33952
WMC922948	2.42876	0.287683	4.21901
WMC922949	1.64597	-0.468028	3.11174
WMC922950	3.13651	-0.727653	7.89739
WMC922951	2.98611	-0.560685	7.19512
WMC922953	2.69665	-1.00978	8.22544
WMC922954	2.40058	0.0507145	6.69737
WMC922955	2.74527	-1.04756	2.37896
WMC922956	2.51721	-0.718048	7.68572
WMC922957	1.40046	-1.50029	3.58034
WMC922958	1.64534	-0.976146	2.92518
WMC922959	1.86105	-0.854645	7.31312
WMC922960	-0.78835	-1.37191	3.70248
WMC922961	3.48107	1.76467	3.7613
WMC922962	1.65019	-0.284564	4.33681
WMC922963	2.33265	-0.648749	4.15324
WMC922964	1.33842	-1.31758	3.13645
WMC922965	2.73355	-1.5775	1.84955
WMC922966	3.00604	1.81435	2.65404
WMC922967	2.67235	-0.121939	3.41692
WMC922969	-0.957847	-0.628621	4.47141
WMC922970	2.68292	-0.162974	3.11443
WMC922971	2.88369	-1.63939	10
WMC922973	1.75452	1.7687	6.9798
WMC922974	2.8753	-0.772595	3.68193
WMC922975	2.53592	-0.400517	3.976
WMC922977	1.6578	-0.790368	4.13278
WMC922978	3.44365	1.83298	3.73963
WMC922979	-0.211025	-1.29158	3.36591
WMC922980	2.9679	-1.0481	3.84947
WMC922981	2.5996	-1.8031	5.05095
WMC922982	2.56958	-0.398878	5.31819
WMC922983	2.02711	-0.363893	6.94803
WMC922984	-1.32774	0.212152	2.5919
WMC922985	-1.43667	-2.10543	4.67304
WMC922986	1.66932	-0.394578	3.35571
WMC922987	0.575259	-1.46756	4.26062
WMC922988	3.31897	2.09012	5.60827
WMC922989	2.51357	-0.718328	4.04625
WMC922990	1.20031	1.1343	6.65753
WMC922991	0.833734	-0.35253	3.82454
WMC922992	2.80973	-0.43868	5.71333
WMC922997	2.18027	-0.813087	2.86944
WMC922998	2.2489	-0.333661	2.19156
WMC922999	2.53223	-0.663081	3.64118
WMC923000	3.07327	0.74273	5.21789
WMC923001	-0.694553	-0.00589151	5.10517
WMC923002	2.28843	-0.610052	6.39337
WMC923003	2.91513	-0.486155	7.34792
WMC923004	1.74271	-0.566321	3.58708
WMC923005	2.4073	-0.150209	5.58916
WMC923006	2.46751	0.756801	3.28314
WMC923007	2.86927	0.127845	4.99484
WMC923008	2.74004	-0.36497	4.4185
WMC923009	2.92198	-1.14122	4.52246
WMC923010	2.34106	-0.814108	5.99609
WMC923017	2.18054	-0.619206	10
WMC923019	2.29374	-1.64877	10
WMC923020	2.76599	-0.187792	7.29196
WMC923024	2.62657	-0.718758	10
WMC923025	2.76526	-1.70664	2.07429
WMC923026	2.88552	-1.24142	7.43629
WMC923028	2.79682	-1.68914	4.85764
WMC923029	2.76568	-1.33641	6.04124
WMC923031	2.22191	-0.488171	6.2046
WMC923033	0.365046	-0.822878	5.25646
WMC923034	2.83295	-1.30371	10
WMC923036	2.95047	-1.39117	2.88109
WMC923037	2.72839	-0.69629	4.60897
WMC923039	1.06032	-1.68177	7.46045
WMC923042	2.80006	-0.694946	1.89982
WMC923043	2.72979	-1.5076	3.86514
WMC923045	2.41464	-0.762003	5.73762
WMC923046	1.28106	-1.69277	7.98383
WMC923047	3.19667	-0.135964	3.07468
WMC923050	2.9275	-0.10689	9.82299
WMC923052	1.9251	-0.198602	9.20747
WMC923053	1.29913	-1.39161	2.4787
WMC923054	1.28397	-0.819873	4.63314
WMC923055	2.77561	-1.2586	9.77443
WMC923056	2.96316	-0.129103	4.37085
WMC923057	2.11364	-0.649637	6.73579
WMC923058	1.86524	-0.689774	2.8169
WMC923059	2.78405	-0.963804	2.8709
WMC923062	2.70918	1.47892	10
WMC923063	2.76876	-1.3318	6.68032
WMC923065	2.66126	-0.388071	3.28227
WMC923066	2.40214	-1.62966	4.42359
WMC923069	2.0171	-0.133576	3.62396
WMC923070	3.10104	-0.024427	4.99417
WMC923072	2.75444	-0.461443	10
WMC923073	2.73002	-0.345492	5.08133
WMC923074	2.01593	-0.533826	3.32865
WMC923076	2.65012	-0.37213	2.83712
WMC923077	2.36764	-0.338677	4.03205
WMC923078	2.72887	-0.573736	2.95326
WMC923080	2.10361	-0.55251	10
WMC923081	1.93445	-0.361934	3.94319
WMC923082	2.8142	-0.760264	3.39038
WMC923083	1.95926	-0.964746	2.80607
WMC923084	2.35896	0.165869	3.93532
WMC923085	1.1249	-1.2535	7.0138
WMC923086	2.74274	-0.745015	10
WMC923089	2.98839	1.99015	4.54225
WMC923090	2.5685	-0.524068	2.42343
WMC923092	2.986	-1.05344	4.70193
WMC923093	3.13046	-1.10879	10
WMC923094	3.00286	-0.95264	4.19511
WMC923098	2.79987	-0.117502	4.80947
WMC923100	2.42037	-0.138648	6.66675
WMC923101	3.59386	1.8033	4.15957
WMC923102	2.53317	-0.443951	3.94197
WMC923103	1.0841	-1.05738	4.46615
WMC923106	2.67435	-1.6601	7.79901
WMC923107	3.21023	-0.258037	2.31469
WMC923108	3.09644	-0.899004	2.99761
WMC923109	2.63652	-1.44405	9.50477
WMC923110	0.586323	-1.26529	7.44729
WMC923113	2.25336	-1.38393	4.81645
WMC923116	2.47264	-1.61524	3.31327
WMC923118	2.46595	-1.74879	2.31626
WMC923121	2.27827	-0.355293	7.02614
WMC923122	3.01518	1.87943	7.17794
WMC923124	2.7783	-1.13052	2.24346
WMC923126	2.51752	-1.04325	10
WMC923127	1.61637	-0.893267	6.1221
WMC923130	2.02083	-1.41201	3.60176
WMC923131	2.71813	0.0584734	4.30024
WMC923132	2.82986	0.0553774	5.66306
WMC923133	2.12861	-0.537227	5.72677
WMC923134	2.8931	-1.4855	1.46352
WMC923135	2.52276	-1.22412	3.16916
WMC923136	1.96601	-1.85181	4.3532
WMC923137	2.62221	-0.285537	3.34817
WMC923138	1.83602	0.228263	3.16463
WMC923140	2.31497	-0.740786	5.27528
WMC923141	2.89455	-1.23217	5.23597
WMC923142	2.96495	-1.46828	3.35116
WMC923143	2.83488	-0.748053	10
WMC923144	2.74697	-0.710049	2.78718
WMC923145	2.31398	1.86239	7.54043
WMC923146	3.35104	-0.301125	10
WMC923147	2.72963	-0.544029	3.38817
WMC923148	2.92661	-0.142684	5.51366
WMC923149	1.56757	-1.35029	9.50574
WMC923151	2.77466	-1.70068	2.07099
WMC923153	2.18641	-0.428989	5.01063
WMC923155	2.74845	-0.291187	8.35096
WMC923157	2.7844	-0.294047	10
WMC923158	2.8253	-1.59015	2.6983
WMC923159	1.96164	-0.475194	4.15186
WMC923160	2.05787	-0.858599	2.34765
WMC923161	2.7757	-0.637875	3.21297
WMC923162	2.02422	0.689632	2.8793
WMC923163	1.45732	-0.290634	5.03106
WMC923166	2.47498	1.79462	9.27907
WMC923167	1.5432	0.146605	4.93431
WMC923169	2.2988	-1.43782	4.80158
WMC923170	2.43968	-0.107069	2.27894
WMC923172	1.21379	-0.692641	3.85583
WMC923173	-0.808404	-1.73528	8.67657
WMC923174	2.59335	-0.666818	2.97964
WMC923175	1.98078	-0.787049	7.41103
WMC923176	2.9351	-0.625647	7.80447
WMC923177	1.40428	1.41123	10
WMC923178	3.68466	2.22628	4.05084
WMC923179	2.82366	-1.79291	4.22307
WMC923180	2.24445	0.434809	5.76587
WMC923182	2.43814	-0.821113	7.66947
WMC923183	2.48911	-0.0836448	3.58807
WMC923184	1.18444	-0.811138	4.05654
WMC923185	2.48559	-0.939137	4.65522
WMC923186	2.03091	-1.2978	2.34538
WMC923187	2.83693	-1.14861	8.67008
WMC923188	1.76164	-1.47203	8.37222
WMC923189	1.51659	1.83025	6.09171
WMC923190	3.59052	1.67075	5.91722
WMC923191	1.93624	-0.217163	5.28089
WMC923194	2.26451	-1.40338	10
WMC923195	2.03844	-0.755027	4.7455
WMC923196	2.62451	-1.66996	8.30893
WMC923197	1.88232	0.204549	5.8033
WMC923198	2.33032	-0.502497	5.784
WMC923203	2.22682	0.125219	8.99807
WMC923204	2.81476	-1.37451	10
WMC923205	2.75044	-0.719908	5.22564
WMC923209	2.03108	-0.474343	2.70313
WMC923210	2.68841	-1.4939	3.57067
WMC923211	2.87157	-0.58013	3.44059
WMC923213	2.11238	-0.418054	5.54795
WMC923215	-0.669158	-1.29112	1.87142
WMC923217	3.32023	1.41874	4.52688
WMC923218	2.38326	-1.39696	10
WMC923219	2.03091	-1.23715	4.5694
WMC923220	2.76506	-0.669249	2.17192
WMC923221	2.32146	-1.38327	3.24186
WMC923222	2.39533	-1.77027	3.60492
WMC923225	4.22036	2.12635	3.62675
WMC923226	1.69567	-0.577283	2.67414
WMC923227	2.3888	-0.482047	4.79271
WMC923229	2.54094	-1.79235	4.47567
WMC923230	2.71308	-1.52091	1.71601
WMC923231	1.76347	1.70342	5.02068
WMC923233	2.69093	-0.569784	2.66123
WMC923234	2.88469	-1.33706	6.58346
WMC923235	2.55122	-1.23712	3.63449
WMC923236	2.7012	-1.60789	3.07072
WMC923237	-1.84935	-1.13105	4.8597
WMC923238	1.85516	-1.20531	9.22654
WMC923239	0.699987	-1.33032	10
WMC923241	0.262315	-1.15638	3.67838
WMC923242	2.59888	-0.951134	2.31075
WMC923243	3.13633	0.38575	5.4281
WMC923244	2.81851	-0.970124	7.87689
WMC923246	3.03386	-0.0476233	3.27639
WMC923247	1.55993	-0.425757	4.79622
WMC923248	2.74102	-0.94703	5.46863
WMC923250	2.58834	-0.752434	2.58038
WMC923251	0.157197	0.204999	5.87249
WMC923252	2.79948	-1.67385	4.9928
WMC923253	0.768807	2.51082	6.54863
WMC923254	2.77319	-1.24605	3.84735
WMC923257	1.64308	2.08331	7.27051
WMC923258	2.86263	-0.778493	4.40733
WMC923259	-0.14997	1.59434	7.66405
WMC923261	2.29583	-1.71977	1.89067
WMC923262	2.98108	-1.11155	7.07759
WMC923263	1.99747	-1.16035	10
WMC923265	2.76794	-0.167363	5.40998
WMC923266	2.37941	-0.494191	3.75665
WMC923267	2.59608	-0.297391	3.21978
WMC923268	2.32536	-0.735236	3.44478
WMC923269	2.53203	-0.60981	4.42854
WMC923270	2.57706	-0.593947	5.35841
WMC923271	2.75254	-1.70605	9.93642
WMC923272	3.06285	1.96113	8.6051
WMC923273	-1.33698	-2.56018	10
WMC923274	2.27846	3.13804	4.8973
WMC923275	2.11585	-0.411126	3.60246
WMC923276	2.69293	-0.653805	1.77164
WMC923277	3.13993	1.75093	3.68974
WMC923278	1.46342	1.68228	6.72245
WMC923279	2.36493	-0.420097	7.50098
WMC923280	2.72402	-0.724215	5.05028
WMC923281	1.79006	1.89838	9.95959
WMC923282	2.56211	-1.46466	1.97438
WMC923283	2.81054	-0.884368	10
WMC923284	2.85377	-0.668254	5.54029
WMC923285	2.23471	2.88062	10
WMC923286	2.65247	-1.37255	6.82285
WMC923287	2.52401	-0.354716	5.9983
WMC923288	1.37491	0.357557	4.47825
WMC923289	1.61028	-0.0244169	7.02831
WMC923290	2.58926	-1.12219	3.77357
WMC923291	1.68376	-0.758656	5.15286
WMC923292	2.50562	2.20928	10
WMC923293	3.27019	-0.0664653	4.79287
WMC923294	2.59404	2.21167	7.75323
WMC923298	2.50356	2.86787	4.16385
WMC923299	0.848032	-0.886879	4.44297
WMC923300	2.62011	0.437578	5.02239
WMC923301	1.35824	-0.248435	3.25287
WMC923302	1.5998	0.423576	3.66135
WMC923303	2.34232	1.25261	4.56304
WMC923305	2.81592	-1.37074	2.57938
WMC923306	2.01065	-0.377107	4.15609
WMC923307	3.02623	-0.941777	3.04139
WMC923308	2.16262	-0.29087	5.71613
WMC923309	3.30264	0.343401	5.61697
WMC923311	3.02217	-1.19994	4.44408
WMC923312	2.53452	-0.910456	2.70499
WMC923313	1.64346	1.72173	4.74725
WMC923314	-0.130333	0.0264467	4.00504
WMC923315	2.83047	-0.0913234	3.62166
WMC923317	2.85952	-1.59154	10
WMC923318	1.61552	-1.43027	3.70152
WMC923319	2.13286	0.464131	3.55772
WMC923320	2.41451	-0.476501	2.51606
WMC923321	2.68871	-0.709574	3.56002
WMC923322	0.658617	-2.2133	1.76076
WMC923323	2.30463	0.332123	4.10013
WMC923324	2.42646	2.38951	3.62609
WMC923325	1.6997	-0.474794	3.263
WMC923326	2.05291	0.41517	4.81735
WMC923328	2.32579	0.278062	3.46958
WMC923329	2.35481	-0.337322	5.6269
WMC923330	3.37632	1.93733	4.43081
WMC923331	2.14371	-1.79474	10
WMC923332	2.21731	0.542001	4.20713
WMC923333	2.39719	-1.2358	5.19932
WMC923334	2.7264	-0.100693	7.56735
WMC923337	2.25654	0.531869	5.22912
WMC923338	1.8886	0.458659	4.20368
WMC923339	1.36156	-1.19468	2.92053
WMC923340	2.64065	0.703754	3.34903
WMC923341	2.65863	-0.263458	5.17336
WMC923342	2.26742	-0.502467	1.9656
WMC923343	2.41038	-0.382208	3.74484
WMC923344	1.78042	-1.29373	7.0645
WMC923345	1.95906	0.821911	7.07242
WMC923346	2.09539	-0.219953	3.32666
WMC923347	2.39257	0.11914	3.98892
WMC923348	3.65307	1.7057	6.54702
WMC923349	4.26312	2.12865	2.75004
WMC923350	1.93856	-0.331947	3.27078
WMC923351	1.85295	1.4142	6.23419
WMC923352	2.42508	-0.128034	3.59864
WMC923354	1.73805	-0.58882	4.146
WMC923356	2.2131	3.09139	8.55396
WMC923357	2.81784	-0.392363	3.1305
WMC923358	-0.712179	-1.20193	4.90813
WMC923359	2.36454	0.220004	4.55791
WMC923360	2.58762	-0.251408	3.43773
WMC923361	1.08552	2.48614	10
WMC923362	2.50678	2.03921	5.38745
WMC923363	2.64565	-1.35082	2.81463
WMC923364	0.212743	0.213169	5.6372
WMC923366	2.8487	1.65084	4.36662
WMC923367	3.29644	0.327746	4.52068
WMC923368	3.20073	-0.167311	2.8874
WMC923369	3.92388	1.58451	6.15625
WMC923370	2.79545	-0.121437	6.28202
WMC923371	1.47627	-0.618907	3.91536
WMC923372	2.13221	1.49379	4.96076
WMC923374	1.34376	0.804513	5.10259
WMC923376	2.63923	-0.379358	2.90322
WMC923377	2.65804	-0.0628807	8.54945
WMC923378	1.578	0.00107353	5.21425
WMC923379	3.0087	-0.500155	4.47266
WMC923381	2.07305	1.44541	8.41329
WMC923382	2.71532	0.293861	6.73308
WMC923383	2.29457	-0.648791	2.62295
WMC923384	1.15973	-0.0173287	5.40112
WMC923385	2.30913	0.44229	4.70386
WMC923386	2.76915	0.15202	6.75789
WMC923387	3.6538	2.18	5.05783
WMC923388	1.42657	2.61537	4.80162
WMC923389	1.19418	1.67122	8.26566
WMC923390	1.24362	-0.912564	7.2518
WMC923391	2.30431	-1.56794	5.17191
WMC923393	2.53105	-0.634446	3.94233
WMC923394	1.85237	-0.758	5.07634
WMC923396	2.64693	-0.448402	4.83517
WMC923397	2.5881	-0.892161	6.39578
WMC923398	2.57383	-0.701975	5.30514
WMC923401	2.64015	-1.83609	2.61659
WMC923403	2.03567	-0.589759	3.96146
WMC923404	1.61331	-0.229752	1.92959
WMC923405	2.07334	-0.203056	4.4937
WMC923407	2.65577	-1.75144	1.80338
WMC923409	1.72907	0.281418	4.40723
WMC923410	2.63824	-0.942248	2.46902
WMC923412	2.38601	-0.447331	4.14682
WMC923413	1.73416	1.01426	4.63316
WMC923414	2.31233	-0.891747	10
WMC923415	2.27936	-0.181255	2.04211
WMC923416	2.58754	-1.57642	7.32464
WMC923417	2.50376	-0.262475	2.78127
WMC923418	2.14735	-0.942141	7.23317
WMC923420	2.21346	0.589832	4.90875
WMC923421	1.80754	-0.646199	8.32723
WMC923425	3.56246	2.15868	4.46386
WMC923426	3.0126	-0.146021	4.19357
WMC923427	1.93972	-1.14232	6.22538
WMC923428	2.53467	-1.12958	8.84415
WMC923429	2.78114	-0.628642	2.2797
WMC923431	1.93701	0.00293534	5.09899
WMC923434	2.45363	-1.00196	2.63133
WMC923435	2.45663	-0.825342	4.62309
WMC923436	2.63014	-0.763397	9.88106
WMC923437	3.02202	0.252593	5.61664
WMC923438	2.33804	-0.302503	7.41259
WMC923441	2.53005	-0.872391	2.95975
WMC923442	2.7277	-1.45149	2.52292
WMC923443	2.82352	-0.93149	7.16643
WMC923444	2.70782	-0.827113	6.74359
WMC923445	2.88544	-0.810468	10
WMC923446	2.32954	-0.460407	4.07081
WMC923447	2.82649	-1.26327	10
WMC923448	2.61293	-0.750186	8.48411
WMC923451	1.79799	-0.517466	7.02912
WMC923452	2.21904	-0.597506	4.77488
WMC923453	0.22406	-1.03978	10
WMC923454	-0.909639	-0.960645	5.76945
WMC923456	2.95768	1.71306	4.22515
WMC923457	2.28185	-0.0679181	2.51294
WMC923458	2.54829	-0.0682364	5.62631
WMC923459	2.45074	-0.336607	6.03774
WMC923461	0.979807	2.07927	4.62063
WMC923462	2.25315	-0.176863	2.71379
WMC923464	1.86108	-0.639189	2.37003
WMC923465	2.3076	-0.677693	4.74438
WMC923467	2.60899	-1.41702	10
WMC923468	2.07447	-0.316791	3.26637
WMC923469	2.43218	-0.686978	10
WMC923470	2.59088	-0.820168	2.32154
WMC923472	2.38214	-0.331999	5.38359
WMC923473	0.390487	0.337193	9.4708
WMC923474	1.16059	-0.993899	4.02871
WMC923476	2.40533	-0.473351	3.52384
WMC923477	2.65246	-0.577311	2.23802
WMC923478	2.32689	0.612353	5.37886
WMC923479	2.77448	-1.40525	1.51056
WMC923482	-0.542737	-0.0314062	7.60348
WMC923483	2.51004	-1.54729	3.76317
WMC923484	2.58814	-0.886294	3.863
WMC923485	2.7172	-0.621658	4.23735
WMC923486	1.98066	-0.559865	10
WMC923489	2.19094	-0.702219	6.60711
WMC923491	1.49799	-0.74869	10
WMC923492	2.26688	-0.926997	5.68632
WMC923493	3.12819	1.40405	5.48259
WMC923495	2.34869	-0.626203	2.7829
WMC923497	2.21878	0.0920754	10
WMC923499	2.05585	1.19181	6.92574
WMC923500	-2.24467	0.421515	10
WMC923501	3.94838	1.80551	3.47341
WMC923502	1.88846	-1.30792	8.94627
WMC923504	2.13361	-1.49868	4.71556
WMC923505	2.23163	-0.39102	9.14761
WMC923506	2.01138	0.0816123	2.97672
WMC923509	1.874	-0.264238	10
WMC923510	2.47252	-0.53876	2.88591
WMC923511	2.50253	-1.2528	4.09501
WMC923514	2.9434	-1.22271	8.40006
WMC923515	2.13449	-0.0347918	5.27016
WMC923516	3.0034	-0.88161	9.04169
WMC923517	2.87616	-0.0105775	3.23119
WMC923518	2.04023	-0.307461	4.27069
WMC923519	2.53838	-0.282797	8.83604
WMC923520	0.431955	0.766136	4.51943
WMC923521	1.07711	2.29105	3.85513
WMC923522	2.10518	-0.416466	8.67831
WMC923523	3.36694	0.613708	4.18098
WMC923524	2.63638	-0.65575	6.58695
WMC923525	2.76067	-1.32002	4.82048
WMC923526	1.75337	0.408657	3.37351
WMC923527	2.25136	-0.326141	5.81902
WMC923528	-0.303298	1.57656	8.17988
WMC923529	2.50084	-0.763608	10
WMC923530	3.00382	-1.12956	6.04543
WMC923532	0.772015	-1.43045	6.56437
WMC923533	2.65076	-0.541974	6.72282
WMC923534	-0.56065	-1.23395	4.31542
WMC923535	3.03189	-0.954114	4.12887
WMC923536	2.33535	-0.146553	4.42789
WMC923537	2.00271	0.897069	5.17938
WMC923539	3.06706	-0.571791	3.5145
WMC923540	2.33091	-0.701933	4.34788
WMC923541	2.1117	-0.880062	4.63679
WMC923542	2.37833	-1.44514	1.8843
WMC923543	2.61731	-1.50523	1.36422
WMC923544	2.83401	-0.166241	1.78656
WMC923545	1.56901	-1.68292	5.16515
WMC923546	0.765586	-0.965343	3.89593
WMC923547	-0.435952	1.21468	6.29408
WMC923549	2.88268	-1.38065	3.67991
WMC923550	2.17901	0.537243	3.9855
WMC923551	2.69935	-0.402065	6.84104
WMC923552	2.03151	-0.963372	4.10742
WMC923553	2.63172	-0.194717	6.40738
WMC923554	2.73843	-0.625276	5.57349
WMC923555	2.9649	-0.608297	4.84235
WMC923556	2.41203	0.183204	6.60721
WMC923557	2.18143	-1.56744	5.0675
WMC923558	0.817617	-1.00579	2.60954
WMC923561	1.62273	-0.371998	5.15762
WMC923562	2.16154	-0.226413	3.1427
WMC923563	2.54956	-1.24491	7.19588
WMC923564	2.12907	0.567713	3.3356
WMC923566	2.34602	-1.53284	4.09691
WMC923568	2.56424	-0.45289	4.49204
WMC923569	1.36914	0.0996523	2.48255
WMC923570	3.13892	2.05439	8.93534
WMC923571	3.91975	1.99516	5.75345
WMC923572	1.72627	-0.100458	4.63357
WMC923573	2.05597	-0.644705	3.3757
WMC923574	2.51141	-0.393943	3.98951
WMC923577	2.39355	0.943754	4.36904
WMC923578	1.5321	1.88385	10
WMC923579	1.74139	-0.844064	10
WMC923580	2.88144	-1.12106	10
WMC923583	1.94511	-0.371557	10
WMC923584	1.53201	1.05972	5.2606
WMC923585	0.715379	-0.970932	5.95641
WMC923586	1.14897	-0.898896	10
WMC923587	2.82449	-1.52445	2.98332
WMC923588	-0.165066	1.7975	5.18258
WMC923589	2.64271	-0.433944	1.99275
WMC923593	2.95207	-0.836363	10
WMC923594	-0.882921	-0.570577	9.83606
WMC923595	2.65428	-0.325428	5.66905
WMC923597	1.35093	-1.71642	5.18226
WMC923598	2.73441	-0.400907	6.46746
WMC923599	1.93668	-0.540115	4.25971
WMC923601	2.85033	-1.3889	10
WMC923602	2.16087	-0.728684	8.71374
WMC923603	2.68882	-0.660323	5.97359
WMC923604	2.57529	-0.340718	3.75324
WMC923605	2.01107	-0.619927	10
WMC923606	2.41111	-1.14631	5.64965
WMC923609	2.46183	3.02583	3.54505
WMC923610	1.84596	1.53796	6.77306
WMC923612	1.35614	0.399346	5.23496
WMC923613	1.49963	-0.58322	4.10258
WMC923614	3.21626	-0.0658481	7.41452
WMC923615	2.86015	-0.412387	6.67663
WMC923617	2.77043	-1.0527	10
WMC923618	0.907929	-0.803691	4.40962
WMC923619	1.81991	2.19787	3.84191
WMC923622	4.09336	2.43466	5.277
WMC923623	1.2193	-0.597871	10
WMC923626	1.63015	2.09814	5.11411
WMC923627	2.77762	-1.38828	2.95078
WMC923629	2.42764	2.20035	3.68456
WMC923630	2.62188	-0.18508	3.76582
WMC923632	1.96623	-0.0174721	4.5754
WMC923633	3.1298	-0.804904	3.59025
WMC923635	2.34671	-0.459606	8.07475
WMC923636	2.74376	-0.656276	5.64158
WMC923637	2.0719	0.69317	2.73304
WMC923638	2.44538	-0.681353	4.62379
WMC923639	2.5538	-1.78063	7.46117
WMC923640	2.34447	2.69288	8.14802
WMC923641	2.65594	-1.26478	6.7131
WMC923642	1.9519	-0.106424	10
WMC923643	2.60483	-0.737498	3.39003
WMC923644	2.28222	-1.36929	2.53394
WMC923645	2.45244	0.276121	7.65782
WMC923647	2.7698	-1.09694	4.35614
WMC923648	2.76942	-0.246818	3.70316
WMC923649	1.8282	-0.473992	4.09645
WMC923650	1.6562	-0.377773	3.89242
WMC923651	2.28154	0.481273	4.2304
WMC923652	0.922166	-0.672691	4.31171
WMC923655	3.71708	2.02198	6.29333
WMC923656	3.42796	1.90151	4.33028
WMC923657	2.39907	-1.66408	6.81572
WMC923658	1.73506	-1.777	3.36549
WMC923659	2.7023	-0.692636	2.48711
WMC923660	3.70527	0.478693	10
WMC923662	-0.677473	-0.312573	5.53553
WMC923663	2.06076	-0.214428	4.76744
WMC923664	1.48213	1.88232	3.31113
WMC923665	0.778857	-1.31996	10
WMC923666	2.07229	-0.381104	3.33747
WMC923667	2.97697	-0.609592	3.82631
WMC923668	2.51338	-0.205584	5.25874
WMC923669	2.30053	-1.51341	3.8754
WMC923670	3.20206	1.4274	2.91113
WMC923671	0.336504	-1.69094	10
WMC923672	2.72255	-0.357225	3.9898
WMC923673	2.61802	-1.50407	10
WMC923674	1.57379	-0.304904	4.94947
WMC923675	2.27914	0.495584	3.45537
WMC923676	1.89063	-0.743931	4.66157
WMC923677	1.74212	0.120668	3.31407
WMC923678	-3.03661	-1.97204	8.76648
WMC923679	2.16358	-0.480293	5.01707
WMC923680	2.66309	-0.653316	6.26404
WMC993185	2.90987	-0.921354	2.80817
WMC993186	2.36029	-1.66522	0.552939
WMC993195	2.46551	1.09063	4.11325
WMC993200	-0.489136	-0.732095	3.92925
WMC993201	0.763075	-1.15932	3.05585
WMC993202	0.419529	-1.22655	1.20868
WMC993203	0.920857	1.22117	4.5172
WMC993204	1.5637	-1.9408	1.6718
WMC993205	2.22054	-0.30534	7.36426
WMC993208	2.15999	2.13821	4.62442
WMC993213	1.70145	0.0250828	3.0218
WMC993214	0.0966216	0.535631	4.72165
WMC993217	-4.26041	-1.31736	9.19979
WMC993218	0.547429	-0.647787	10
WMC993219	0.881511	-2.07355	1.38559
WMC993221	0.801572	0.330293	2.37226
WMC993228	0.273552	-2.15748	1.50424
WMC993231	2.26362	-1.14145	1.59863
WMC993236	0.955185	-2.1661	1.1078
WMC993237	2.25946	-0.167242	3.12224
WMC993243	2.09064	1.30492	9.10842
WMC993244	-0.111053	-0.346908	6.75094
WMC993246	1.47043	3.06005	5.43
WMC993247	-0.126467	-0.91992	4.33521
WMC993248	2.2399	-1.62228	2.99997
WMC993250	2.84133	-1.51371	3.42128
WMC993253	0.386844	0.421026	7.35687
WMC993254	0.681132	-1.04688	4.20231
WMC993258	1.26623	-2.15457	0.992963
WMC993259	2.65423	-1.79049	2.02317
WMC993264	2.15788	-0.529099	6.95942
WMC993266	2.92877	-0.437596	5.8561
WMC993267	0.140257	0.564591	5.64926
WMC993268	-0.799901	-1.45625	4.31565
WMC993269	-1.19108	1.18892	3.47846
WMC993270	3.7724	2.07005	3.32836
WMC993273	1.53864	2.26157	3.64621
WMC993276	3.17885	0.250927	3.84709
WMC993278	2.11813	-0.134322	4.75657
WMC993279	1.06214	-2.10389	1.11745
WMC993284	0.529464	-2.16824	1.4275
WMC993286	1.52168	-2.02194	1.5472
WMC993290	0.649248	2.40485	5.88004
WMC993291	3.02201	-0.539933	4.11555
WMC993292	0.192322	-0.545254	4.14044
WMC993293	1.12458	0.325563	3.00564
WMC993295	2.28314	-1.48418	2.01453
WMC993300	2.82595	-0.169804	4.27715
WMC993301	1.81517	-1.12925	5.57155
WMC993302	1.05697	-2.05562	2.89712
WMC993305	0.179265	2.21487	3.25177
WMC993306	3.46247	0.384051	4.48144
WMC993308	2.30324	0.88284	3.46681
WMC993311	2.73702	-1.73312	1.20484
WMC993313	2.63622	-1.35018	2.88534
WMC993317	2.78932	-1.75261	1.12546
WMC993318	2.48487	-1.05809	1.2587
WMC993326	1.38312	-1.05299	3.56456
WMC993329	2.63767	1.15219	8.51469
WMC993330	0.498983	-1.83111	1.5243
WMC993335	2.60934	-0.365157	10
WMC993340	2.36724	-0.589715	4.24527
WMC993341	1.02393	-2.16595	1.03814
WMC993342	-1.86074	-1.45407	3.15644
WMC993345	1.45852	-2.13699	1.09186
WMC993347	1.77798	2.63696	3.89939
WMC993349	2.53475	-1.19692	6.12252
WMC993351	0.620931	-2.13909	1.43655
WMC993353	0.132454	-0.259355	8.66093
WMC993354	2.84345	-0.758168	3.66535
WMC993357	2.1693	-1.44391	6.89184
WMC993362	-4.12432	-1.39858	5.56097
WMC993364	-0.509254	-1.52127	1.88573
WMC993365	-2.61817	-2.13474	4.65305
WMC993366	-0.793828	0.95362	4.83669
WMC993367	1.00871	2.31597	5.01067
WMC993380	1.55211	-1.55213	6.5041
WMC993385	-0.300638	-0.635866	10
WMC993392	1.67623	-0.579564	4.94913
WMC993396	2.42158	-1.28203	4.13427
WMC993398	2.56285	-1.52768	1.53218
WMC993399	1.67686	0.201255	6.0527
WMC993403	-1.5931	-2.86395	6.59622
WMC993404	2.32399	2.10918	4.03954
WMC993410	0.425358	0.441328	5.40075
WMC993417	2.05114	-0.478502	3.54838
WMC993419	-0.573755	-1.43078	7.42594
WMC993420	0.77198	-2.01562	1.09753
WMC993421	2.89842	0.397106	5.93389
WMC993422	2.45001	-0.949988	5.08532
WMC993428	2.19884	-0.190491	10
WMC993429	2.89599	-0.562913	4.94261
WMC993430	0.523016	2.23696	5.20791
WMC993431	-1.80233	-1.42825	3.9101
WMC993433	0.944173	-1.74911	3.4038
WMC993438	1.55648	2.23775	9.27569
WMC993441	0.202901	-1.80454	1.77152
WMC993444	1.41373	-2.17383	1.69998
WMC993445	0.939977	-2.10797	1.50934
WMC993448	-1.38333	-0.689468	4.43305
WMC993452	2.90577	-0.582125	4.70992
WMC993454	1.41181	1.49068	2.73956
WMC993455	2.70491	-1.46186	4.13043
WMC993456	2.60747	-0.641675	9.64453
WMC993458	-0.658138	1.07612	4.64731
WMC993459	1.26896	-2.14852	0.757519
WMC993463	2.39327	-1.76516	7.95979
WMC993467	-2.3328	-1.23816	2.09025
WMC993468	2.39695	-1.08137	3.70859
WMC993469	2.62419	-1.82741	1.10805
WMC993470	2.45608	0.400759	3.84792
WMC993471	0.553689	-0.192406	8.6165
WMC993472	2.14051	-1.55741	10
WMC993473	0.307502	2.06745	5.67011
WMC993475	2.12723	0.229908	3.27687
WMC993482	0.797664	-2.10672	1.11566
WMC993486	2.81406	-0.853446	5.96499
WMC993488	0.477681	0.477392	4.80324
WMC993489	-0.391198	-1.73143	1.27918
WMC993490	1.67173	2.82208	5.67675
WMC993493	0.505131	-1.95454	3.45284
WMC993497	1.13134	0.582879	3.70154
WMC993501	-1.03897	-2.08136	5.93605
WMC993507	2.50858	1.18311	3.42079
WMC993509	1.38505	-0.699171	10
WMC993510	1.38143	-1.97798	1.64865
WMC993511	2.18886	-1.94959	1.07288
WMC993514	1.81492	-1.88504	1.02611
WMC993515	0.788466	0.247227	2.75424
WMC993516	1.59213	-0.310829	4.17223
WMC993517	3.00641	1.10925	6.09886
WMC993519	3.21098	-0.15259	3.87208
WMC993521	3.26011	-0.349165	10
WMC993522	0.824759	0.838812	9.19536
WMC993529	1.21138	2.70878	6.18758
WMC993530	2.7538	0.226004	5.18687
WMC993537	1.39418	-1.66872	2.23227
WMC993539	-0.212823	-1.08816	3.96756
WMC993541	-0.311587	-1.10419	4.50731
WMC993542	1.32334	-1.292	3.26382
WMC993545	2.60917	-1.74151	1.15332
WMC993549	2.30995	1.20571	3.77996
WMC993552	0.671188	-2.1403	1.89152
WMC993554	2.7021	-1.75753	1.50243
WMC993556	-1.79103	-2.83836	4.31881
WMC993557	2.49723	-1.72011	2.63488
WMC993560	1.19649	-1.11182	3.59414
WMC993562	-0.342058	-1.10767	2.68481
WMC993566	3.17102	-0.550628	4.17562
WMC993567	1.12278	-2.13064	0.732356
WMC993568	2.66526	-0.320164	2.18256
WMC993569	1.49496	-1.65022	8.98222
WMC993570	1.19383	-1.94331	4.94487
WMC993575	0.888357	-2.0798	1.49469
WMC993577	0.608132	-1.15357	2.48553
WMC993581	-4.37826	0.493201	9.10123
WMC993582	2.6611	-0.772341	5.60954
WMC993583	-0.474906	-1.64459	1.53876
WMC993584	1.8897	0.368653	3.20445
WMC993594	1.78425	-0.609513	6.11596
WMC993597	2.59944	-0.845361	2.8656
WMC993599	2.70689	-1.78787	0.676233
WMC993603	0.639108	2.20332	5.97437
WMC993612	1.49847	-1.98578	1.30982
WMC993615	1.83185	-0.977139	3.98228
WMC993616	2.41393	-1.84654	1.2797
WMC993622	2.74726	-1.77857	1.16093
WMC993623	-0.772491	-0.207624	5.9765
WMC993625	1.84764	-2.03104	1.22949
WMC993634	1.74006	0.708071	5.54327
WMC993636	2.77049	-1.63815	6.74339
WMC993637	3.04659	-0.0468373	3.2993
WMC993641	1.65523	-1.11027	5.69987
WMC993647	0.415263	-1.60122	3.23402
WMC993658	0.974199	-1.39975	5.92964
WMC993662	2.37286	-1.2337	10
WMC993666	3.19051	0.0773255	4.84989
WMC993668	0.647605	-2.13449	1.76645
WMC993670	2.45397	-1.47597	3.18647
WMC993673	2.93596	-1.07249	3.84198
WMC993675	2.7984	-1.69233	10
WMC993676	0.448785	-2.17789	1.79707
WMC993678	1.92721	-1.73698	10
WMC993685	0.714707	0.482303	3.34765
WMC993686	-0.694525	-1.66045	3.57385
WMC993689	1.59066	0.679	4.37382
WMC993692	0.4629	-2.18419	1.90456
WMC993697	0.380812	-2.04694	2.80024
WMC993702	-1.86834	-1.56939	4.0043
WMC993704	2.96129	-0.416458	2.71528
WMC993705	2.35827	-1.86529	3.5001
WMC993709	2.44134	-0.187495	1.80889
WMC993710	2.42571	1.3663	4.35206
WMC993713	1.20876	-0.786816	4.30721
WMC993721	2.14828	-0.755637	10
WMC993722	1.37697	-2.1725	0.899041
WMC993726	0.748334	-2.09008	1.19855
WMC993727	-0.473699	1.10497	6.99808
WMC993729	1.70528	-0.682616	10
WMC993739	2.76086	0.0384374	6.54106
WMC993740	0.783399	0.327051	3.86012
WMC993744	0.739807	-1.7718	7.50805
WMC993745	2.61805	-1.83182	0.537119
WMC993751	1.21667	-2.08606	0.961009
WMC993757	2.09006	1.90814	4.61611
WMC993758	-1.91333	-1.29323	3.16017
WMC993759	2.14555	-1.79036	1.10953
WMC993760	1.56308	-1.27496	9.64433
WMC993761	2.87371	-0.18281	10
WMC993766	0.728827	-2.12421	1.68634
WMC993771	0.636283	-2.16457	1.24062
WMC993783	-1.13797	-1.03217	6.43284
WMC993790	3.08802	-0.741279	10
WMC993794	0.723032	-2.0663	1.93099
WMC993796	1.04122	2.33573	8.48083
WMC993805	1.17604	-1.8621	2.35062
WMC993810	0.589518	-2.14984	1.65084
WMC993811	1.34025	-1.34697	8.35814
WMC993812	0.372626	0.276055	3.87978
WMC993817	0.69323	-2.15218	1.52145
WMC993821	-0.614061	0.252821	5.12508
WMC993824	0.845685	-2.14153	0.92685
WMC993827	1.70501	-0.951233	4.2342
WMC993831	2.63347	-1.76738	1.88046
WMC993832	-0.52918	-1.66979	1.74101
WMC993833	0.885859	1.1237	5.48538
WMC993841	1.42564	2.07619	4.38981
WMC993842	0.766164	1.77182	5.9597
WMC993850	2.38075	-1.77603	4.15458
WMC993854	2.84077	-1.83791	2.60089
WMC993856	2.54556	-1.79828	1.81641
WMC993862	0.539654	-2.02971	1.61386
WMC993863	1.45635	-2.07158	1.56278
WMC993865	-0.995493	-1.66743	4.5032
WMC993883	0.556632	2.54074	4.38981
WMC993884	2.19847	-1.74634	1.36885
WMC993886	0.45575	-1.84824	2.02576
WMC993889	2.7612	-1.71098	1.59841
WMC993892	2.48163	-1.78873	1.52706
WMC993896	2.78049	-1.62644	1.53817
WMC993899	2.74127	-1.79233	0.735021
WMC993904	2.634	-1.78103	3.85162
WMC993905	0.857714	-1.35073	4.58016
WMC993908	2.82722	-1.10162	3.98121
WMC993909	1.62454	2.26783	4.51875
WMC993913	1.08491	0.504672	4.80837
WMC993916	0.500062	-2.15373	0.990296
WMC993921	2.73353	-1.74209	1.38231
WMC993923	0.565289	-2.17211	1.007
WMC993924	2.19383	-1.36558	4.53568
WMC993928	0.494927	-2.18067	1.04603
WMC993929	2.17665	-0.442977	4.31916
WMC993935	2.1686	-1.84364	1.5715
WMC993936	1.19609	2.33002	6.51367
WMC993941	2.40238	-1.63436	5.88988
WMC993947	-0.110617	0.15684	5.41154
WMC993948	0.619166	-2.03746	1.33286
WMC993950	2.42524	1.41996	4.64537
WMC993952	1.23008	-0.601365	1.58616
WMC993955	2.10639	2.89933	4.85914
WMC993959	-2.06155	-1.52817	4.09446
WMC993972	0.608858	-2.15426	2.98513
WMC993976	2.7953	-1.59472	3.6098
WMC993979	0.752337	-2.07293	2.09572
WMC993981	-0.193799	-1.55612	3.32497
WMC993987	1.20012	-1.23783	7.53852
WMC993989	-1.26055	-1.50235	3.5509
WMC993993	2.75731	-1.15067	2.86145
WMC993994	-0.71559	-1.54806	2.66226
WMC993997	2.17534	-0.253027	5.50717
WMC994003	0.375052	-1.53614	3.71287
WMC994011	2.31513	-1.80053	0.724335
WMC994013	2.45086	-1.85287	0.769783
WMC994019	1.14423	-2.13721	1.71109
WMC994020	-0.544693	0.991595	3.52796
WMC994023	0.413758	-2.05933	2.45747
WMC994025	-1.46617	-1.43993	3.3712
WMC994030	0.204359	-0.236694	6.3644
WMC994039	1.4437	-1.1674	3.11215
WMC994044	-0.674016	0.07195	6.36816
WMC994052	-0.772183	-1.09165	1.78483
WMC994057	2.2512	0.598761	10
WMC994074	2.16983	-1.96596	0.852194
WMC994084	-0.519003	-1.66471	2.56331
WMC994094	0.760632	2.23289	8.2085
WMC994097	0.14084	-0.866112	3.15743
WMC994103	-0.100585	0.858013	8.95013
WMC994105	0.506046	-2.17603	2.66136
WMC994111	1.43331	-1.03412	4.4201
WMC994114	0.716732	-2.15593	1.64841
WMC994120	2.58684	-1.5944	8.24694
WMC994122	2.72354	-1.64042	6.50262
WMC994124	0.488125	-2.15563	2.67964
WMC994125	-0.444251	-1.95696	2.26485
WMC994128	4.09122	2.16744	5.40866
WMC994133	0.586668	-2.14283	2.02749
WMC994135	0.802456	-2.11489	1.05848
WMC994136	3.07367	0.76296	4.69689
WMC994140	-1.64019	-1.32153	4.79032
WMC994141	2.63524	-0.0339527	4.88215
WMC994142	2.74845	-1.72933	0.507732
WMC994145	1.85339	-0.427463	10
WMC994148	0.3872	-1.35353	3.57102
WMC994149	-1.03496	-1.19706	5.74665
WMC994153	-1.8042	-1.40987	2.25326
WMC994160	-2.12369	-1.33507	3.77396
WMC994164	0.616772	-1.99905	2.35848
WMC994169	0.489907	-2.08726	2.5437
WMC994172	-0.177775	-1.31628	3.54663
WMC994178	0.999232	0.0502768	3.70836
WMC994186	3.22505	-0.285109	4.96217
WMC994189	2.07999	-1.99652	1.44604
WMC994194	0.835894	0.503396	10
WMC994197	2.87257	-0.778261	2.98231
WMC994198	1.3364	-2.13499	0.721063
WMC994207	-1.42248	-1.32832	4.05289
WMC994209	2.14525	-1.96363	0.841638
WMC994219	-0.418356	-1.43783	1.69264
WMC994220	0.545506	-1.97482	1.02577
WMC994221	2.32276	-1.07523	2.55624
WMC994222	1.0595	-2.14727	0.939573
WMC994231	2.06729	-0.363481	3.82666
WMC994239	0.959631	-2.10947	0.798084
WMC994240	1.96642	-1.69357	10
WMC994253	0.195933	-0.317525	10
WMC994255	1.70048	-1.76949	0.999592
WMC994261	-1.93184	-1.46134	3.38214
WMC994262	1.89029	0.421399	3.81573
WMC994269	1.84979	-0.0214251	3.29559
WMC994279	1.9203	-0.998011	4.08265
WMC994283	-0.533822	-1.46221	1.13103
WMC994293	-1.90237	-1.35915	4.04581
WMC994294	0.493053	-0.624839	5.58806
WMC994296	0.726255	-2.05114	1.44022
WMC994297	2.12054	-1.05714	3.05691
WMC994299	-0.426486	-1.63141	2.1171
WMC994306	1.2162	-1.27109	10
WMC994310	2.65969	-1.21414	4.98806
WMC994315	2.32492	-1.80061	1.65091
WMC994317	1.34956	-1.40562	2.93559
WMC994333	0.914705	-2.11948	0.829857
WMC994334	0.387271	-2.20785	1.44943
WMC994335	1.23059	-1.31048	2.84278
WMC994337	-1.44838	-1.33842	2.89015
WMC994338	0.366044	-2.33559	3.61075
WMC994339	-1.65145	-0.994526	10
WMC994340	-0.0214526	-1.47808	4.70743
WMC994341	2.06243	-1.78741	1.43825
WMC994343	-1.25066	-1.15359	4.71578
WMC994345	-0.362375	-1.64961	4.7214
WMC994346	-0.78997	-1.3727	7.89081
WMC994347	-0.437836	-1.48964	7.93714
WMC994348	0.0800444	-0.833102	3.95208
WMC994349	-0.951574	-1.75014	4.37707
WMC994351	1.65212	1.69845	6.04888
WMC994352	1.46967	-1.32816	3.29011
WMC994355	-1.96681	-0.960744	3.57952
WMC994356	1.71973	-1.69032	4.327
WMC994357	-0.388717	-3.18889	7.24194
WMC994358	1.97367	0.984223	6.4174
WMC994359	-1.61492	-1.48539	5.33363
WMC994361	-1.19373	-1.55321	7.23558
WMC994362	-0.259212	-1.01134	10
WMC994363	-1.49393	-0.733228	4.20221
WMC994364	-3.49956	-1.16709	5.89368
WMC994365	-1.61808	-1.21341	5.389
WMC994367	1.25597	-0.709364	4.36707
WMC994368	-0.00964438	-1.44715	9.7569
WMC994370	0.944533	-0.664278	6.77838
WMC994372	-0.187285	-0.807907	3.63005
WMC994373	1.71649	-1.62849	2.42711
WMC994374	-1.20051	-1.686	4.9935
WMC994375	-1.63374	-1.42446	8.31342
WMC994376	-1.31704	-1.52633	5.62204
WMC994377	-1.44707	-1.48441	4.80146
WMC994378	-0.6668	-3.18892	9.9204
WMC994379	2.73466	-1.73581	6.06344
WMC994380	-1.63683	-1.19546	7.43668
WMC994381	2.06704	-1.32569	2.56954
WMC994382	-0.564084	-1.58402	4.44637
WMC994383	-1.84014	-2.96262	4.57447
WMC994385	-0.673641	-1.64374	7.3557
WMC994386	0.54416	-1.61856	4.08454
WMC994387	-1.44808	-1.47028	5.0688
WMC994388	2.49201	-1.7773	3.3575
WMC994389	-1.56919	-0.689545	6.52516
WMC994390	-1.1458	-1.2628	4.00719
WMC994391	-1.46031	-1.3076	3.28531
WMC994392	-0.647567	-1.65645	2.99162
WMC994394	1.13996	-1.46459	4.23318
WMC994395	2.81406	-1.13906	7.08134
WMC994396	-0.628944	-0.50436	6.81539
WMC994398	-1.08975	-1.69872	3.45683
WMC994399	1.92895	-1.39736	3.17217
WMC994400	-1.70157	-1.48647	4.91617
WMC994401	-1.91765	0.726594	6.11538
WMC994402	-0.78922	-1.73323	4.6404
WMC994403	-0.806626	-3.029	3.98773
WMC994404	-1.20548	-1.42013	3.99683
WMC994405	1.30237	-1.57409	10
WMC994406	1.48424	-1.72382	2.43541
WMC994407	-0.583708	-0.426186	7.72909
WMC994408	0.736022	2.57006	6.81552
WMC994409	-1.52059	-1.04192	1.59325
WMC994410	1.02479	-1.14951	8.3091
WMC994411	0.178284	-1.73981	3.10502
WMC994414	-1.16126	-1.60823	3.85792
WMC994415	0.969611	-0.473314	5.16561
WMC994416	0.184438	-1.54936	3.14068
WMC994417	2.32537	-1.33969	6.1594
WMC994419	0.258594	0.490442	10
WMC994420	-1.21833	-1.40193	6.56807
WMC994421	1.74417	-1.82518	4.89759
WMC994422	2.07178	-1.42366	4.15523
WMC994423	0.0762973	-2.05024	4.31582
WMC994424	-1.88012	-0.434513	5.74115
WMC994425	-0.902801	-1.26945	6.56497
WMC994426	1.25497	-1.14022	4.29994
WMC994427	-0.324688	-2.80054	5.16861
WMC994430	0.0853465	-1.56403	4.71649
WMC994433	1.27069	-1.75428	2.63344
WMC994434	-0.526161	-2.62508	7.8488
WMC994435	2.02038	-0.803782	4.62418
WMC994436	-0.379207	-1.45681	10
WMC994437	1.67194	-1.65213	2.56911
WMC994438	-0.882148	-1.74724	6.82992
WMC994441	2.0138	-1.12368	3.09319
WMC994442	-0.189221	-1.59838	10
WMC994443	-1.97634	-1.04132	4.07188
WMC994444	-0.598943	-1.14785	3.25303
WMC994445	-0.917338	-1.35983	5.05339
WMC994447	1.53805	-1.77399	6.43892
WMC994448	-1.68204	0.786784	7.41582
WMC994449	1.08598	-1.48197	4.73535
WMC994450	1.80161	-1.1203	3.61729
WMC994451	-1.68521	-1.38526	4.0115
WMC994452	0.0345576	-1.45763	3.77895
WMC994455	-1.09485	-2.30571	4.19152
WMC994458	2.55678	-1.8102	4.32082
WMC994459	1.54684	-1.82242	2.07634
WMC994460	-1.3019	-1.39821	10
WMC994463	-1.05601	-1.20942	3.87846
WMC994464	3.09368	-0.290459	10
WMC994466	-1.41136	-0.944099	4.83071
WMC994467	-2.73292	-2.81805	7.03107
WMC994468	-1.76362	-1.15175	5.36015
WMC994469	1.22074	-1.09484	4.55873
WMC994470	-0.744721	-1.30508	7.81473
WMC994471	1.51565	-1.15608	1.55967
WMC994473	1.55674	-1.67137	3.04792
WMC994474	2.72762	-1.47113	2.9885
WMC994475	-1.46765	-1.17946	3.15381
WMC994476	2.11939	-1.6669	3.4333
WMC994477	1.09533	-1.48068	4.88335
WMC994478	-2.71929	-0.0398736	5.10957
WMC994479	-0.850696	-1.69622	8.52071
WMC994480	-0.802625	-1.50758	3.52025
WMC994482	1.14841	-1.70029	6.40145
WMC994483	-0.931247	-1.24697	10
WMC994484	-0.590322	-1.54884	7.76557
WMC994487	-1.29312	-1.21832	5.38575
WMC994488	-1.44191	-1.12964	3.66457
WMC994490	-0.610844	-1.60761	3.30995
WMC994491	-1.33526	-1.60017	5.66754
WMC994492	1.3323	-1.58305	5.55993
WMC994494	0.832262	-1.63742	10
WMC994495	0.697017	-1.56201	10
WMC994497	-2.39819	-0.404731	6.14617
WMC994498	0.100402	-1.50828	4.13204
WMC994500	-1.63955	-1.47062	9.34145
WMC994501	0.277954	-1.72943	8.35097
WMC994504	0.422469	-1.69681	3.47865
WMC994505	-0.711086	-0.493344	5.32241
WMC994507	-1.01315	-1.55288	4.93068
WMC994508	-1.31738	-1.09774	5.79367
WMC994509	-0.603245	-1.18973	10
WMC994512	1.74059	-1.54023	3.08933
WMC994513	-1.67386	-1.30785	4.68397
WMC994514	-1.95784	-2.21996	3.8953
WMC994515	-3.07474	-0.31062	6.23735
WMC994516	-1.69193	-1.3675	9.46114
WMC994517	-0.141748	-0.237135	8.42618
WMC994519	-0.859198	-0.850756	4.49223
WMC994520	-0.0392851	-0.986487	5.80096
WMC994524	-1.26397	-1.9148	10
WMC994526	1.67347	1.56216	5.57391
WMC994527	1.54953	2.76443	3.10511
WMC994528	-0.943539	-1.84952	6.58679
WMC994529	0.770481	-1.75431	3.31199
WMC994530	-0.247456	-0.0937416	6.12031
WMC994531	-0.0144197	-1.72282	5.15773
WMC994532	0.886347	-1.56191	10
WMC994533	1.35314	-1.07103	4.32163
WMC994535	-0.980117	-1.47418	8.27608
WMC994540	2.35228	-1.1529	2.00375
WMC994542	-1.74122	-1.86852	5.01258
WMC994543	-0.524108	-1.22571	6.62449
WMC994544	-1.62622	-1.31034	4.57084
WMC994546	0.633591	-1.58518	10
WMC994547	-1.58888	-0.791787	7.78395
WMC994549	-0.870179	-1.41095	5.5628
WMC994551	-0.260002	-1.7334	10
WMC994552	0.678201	-0.554593	5.43053
WMC994553	1.47903	-1.43531	10
WMC994554	-0.996343	-1.80892	6.05715
WMC994555	0.860792	-2.11894	1.51099
WMC994556	0.519533	-0.352102	10
WMC994557	-1.68071	-1.36093	6.62109
WMC994559	-0.573013	-1.29856	8.04213
WMC994561	-1.34922	-1.38771	5.70525
WMC994563	1.96638	0.511051	5.37363
WMC994564	0.851938	-1.22872	3.84327
WMC994565	-0.653553	-1.33846	10
WMC994567	-1.87192	-1.01297	10
WMC994568	-0.0775579	-0.862231	9.6766
WMC994570	-0.951255	-1.47393	6.66396
WMC994571	0.936364	-1.31851	7.44747
WMC994572	-0.575101	-1.97278	3.41415
WMC994576	-1.30966	-1.60269	4.51767
WMC994577	2.51333	-1.60153	1.53724
WMC994578	0.692353	-1.46371	4.15032
WMC994580	-0.900741	-2.02609	6.17253
WMC994581	2.86376	-1.41752	3.60171
WMC994582	2.99517	-0.2003	10
WMC994583	-1.72149	-0.921558	4.95994
WMC994584	-0.800323	-1.49011	3.59508
WMC994585	-1.5558	-1.31503	10
WMC994586	-1.54461	-1.09091	8.98754
WMC994587	-0.908354	-1.70381	7.12071
WMC994589	-2.07129	-1.16953	3.6685
WMC994590	0.96895	-1.12094	10
WMC994594	-0.1295	-1.54303	8.86421
WMC994595	-1.54964	-1.26292	5.33684
WMC994597	-0.411054	-0.209718	5.1975
WMC994598	-0.239355	-1.63678	10
WMC994599	-1.58801	-1.65068	5.055
WMC994600	2.32534	-1.33486	2.56718
WMC994601	-1.60178	-1.79871	7.16694
WMC994602	-0.376369	0.289137	2.95586
WMC994603	-1.11654	-1.18674	4.53354
WMC994605	-0.01584	0.17628	3.31829
WMC994606	-1.24748	-1.09098	5.61555
WMC994608	-1.11785	-1.71664	6.06271
WMC994610	2.71011	-0.9341	4.50941
WMC994612	2.21907	-0.936588	10
WMC994615	-0.15918	1.51689	4.61193
WMC994616	0.530513	-1.62012	3.6324
WMC994617	1.4915	-1.52505	3.19432
WMC994618	0.712412	2.77478	7.8408
WMC994619	2.0122	-1.62767	2.27648
WMC994620	-1.43044	-1.44342	6.22087
WMC994622	0.595734	-1.59929	6.03051
WMC994623	1.03736	-1.45063	10
WMC994625	-0.871761	-2.67734	3.33355
WMC994626	2.14235	-1.37516	10
WMC994627	-1.66052	-1.20639	10
WMC994628	-1.59378	-2.0782	3.41589
WMC994629	-0.713146	-1.21391	5.05024
WMC994630	-1.6902	-1.50652	10
WMC994631	1.27762	-1.78093	8.15788
WMC994633	1.19303	-1.0803	2.69019
WMC994634	-0.406381	-3.22122	4.37446
WMC994635	0.0406335	-0.422955	6.0974
WMC994637	-1.19583	-1.74328	5.32046
WMC994638	2.78933	-1.73907	10
WMC994639	1.57664	-1.71879	8.40832
WMC994640	-1.5333	-0.502552	6.09654
WMC994641	2.61605	-1.38962	7.75252
WMC994642	-1.65721	-1.21288	10
WMC994643	-1.06327	-1.92785	6.54187
WMC994644	-0.878897	-0.953675	6.15156
WMC994645	1.94422	-1.11814	2.52105
WMC994646	-0.622478	-1.65379	6.68115
WMC994647	-0.879297	-1.79539	9.14859
WMC994648	-0.487385	-1.4881	4.68963
WMC994649	-1.58379	-1.27243	6.60094
WMC994650	-1.96119	-1.59896	5.79223
WMC994651	0.940178	-1.28067	5.49123
WMC994652	-1.91248	-0.738177	8.38237
WMC994655	-2.46966	-1.89653	7.14457
WMC994656	-1.02186	-1.36619	5.24099
WMC994657	-0.383325	-1.608	4.61737
WMC994658	-0.175914	-1.54582	10
WMC994659	1.61795	-1.62723	10
WMC994660	-1.3403	-1.31519	6.55866
WMC994661	1.87112	2.29657	4.67602
WMC994662	-0.785933	-1.82005	6.54625
WMC994663	-1.43105	-1.36316	4.49179
WMC994664	1.21156	-1.10352	3.65924
WMC994665	0.996507	-1.34632	3.2254
WMC994666	-0.814561	-1.45492	6.82892
WMC994667	-3.33502	-0.809423	10
WMC994669	-0.790169	-2.35893	7.70341
WMC994670	-1.29136	-1.29138	10
WMC994671	2.65764	-1.72736	3.80703
WMC994672	1.66188	-1.8592	1.89092
WMC994673	0.368836	-0.968632	10
WMC994675	2.06814	-1.7124	4.78502
WMC994679	-1.11448	-1.51642	10
WMC994680	-1.47304	-1.24881	10
WMC994681	-1.85287	-0.81207	9.81593
WMC994683	-1.09469	-0.677232	10
WMC994684	1.23796	-1.78794	10
WMC994685	-0.481518	-0.673011	8.94021
WMC994687	1.28255	-1.60795	8.9595
WMC994688	1.83558	-1.68471	4.06754
WMC994689	-0.365763	-3.2771	5.8467
WMC994690	-0.783842	-2.43684	5.383
WMC994691	-1.50917	-2.29219	3.2989
WMC994693	-0.0339843	-0.757741	4.78261
WMC994694	1.29206	2.53254	4.07032
WMC994695	-2.08225	-1.68392	6.49516
WMC994696	-1.59767	-1.05583	3.47858
WMC994697	0.963105	1.409	5.41562
WMC994698	-1.1049	-1.59081	5.07159
WMC994699	-0.906835	-0.895201	3.44266
WMC994700	-0.801348	-0.450246	6.64754
WMC994703	-1.62857	-1.34043	9.43757
WMC994704	-0.437853	-0.193463	5.80479
WMC994705	-0.935614	-1.66535	7.89197
WMC994707	-1.0898	-1.04283	10
WMC994711	-3.45971	-0.00660295	5.54469
WMC994712	-2.20858	0.151147	4.91826
WMC994713	1.42391	-1.19285	3.36101
WMC994714	-1.68105	-1.37514	9.52287
WMC994715	-0.929138	-1.45597	10
WMC994717	-0.975895	-2.02484	5.24873
WMC994718	2.02779	-0.817087	3.70057
WMC994719	-0.806167	-1.61894	5.66425
WMC994721	2.6479	-1.59769	2.35554
WMC994722	-0.798593	-1.54049	9.58872
WMC994723	0.955955	-2.1416	1.47576
WMC994725	0.652692	-1.48005	10
WMC994726	-0.390262	-1.86865	3.70232
WMC994727	-0.887206	-1.40318	10
WMC994731	2.04787	-1.53868	10
WMC994733	-1.14641	-1.43653	3.57529
WMC994734	0.978517	-1.03136	7.21434
WMC994735	-1.7019	-0.764034	3.80862
WMC994737	-1.0266	-1.68476	3.78662
WMC994738	0.318389	-1.2158	5.29332
WMC994740	1.05539	-1.29836	3.88118
WMC994741	1.16427	-1.71275	10
WMC994744	2.06971	-1.50953	9.99223
WMC994745	-0.89333	-0.88209	10
WMC994746	-0.905514	-1.86384	8.34703
WMC994747	1.4823	-1.77095	2.18383
WMC994748	2.79475	-1.73389	4.61489
WMC994749	0.109448	-1.11869	10
WMC994751	2.2383	-1.25226	2.94922
WMC994752	-0.349305	-2.23529	10
WMC994753	1.38651	-1.61686	5.20177
WMC994755	-0.483277	-0.891774	10
WMC994757	1.09533	-1.4113	8.19167
WMC994758	-1.02801	-1.49392	6.32493
WMC994759	0.449904	-1.6622	10
WMC994760	2.56295	-1.72882	1.75331
WMC994763	-0.290404	-0.414458	3.55894
WMC994767	1.50249	-2.02836	5.068
WMC994770	1.08383	-1.39538	2.16764
WMC994771	-0.179949	-1.0838	10
WMC994773	-0.993228	-1.43738	7.83404
WMC994774	1.86706	-1.20916	3.53086
WMC994775	2.70291	-0.743354	4.72102
WMC994777	-0.825965	-0.93571	6.87768
WMC994778	-0.863977	-1.23336	8.52032
WMC994779	1.32736	-0.529361	3.34404
WMC994780	-0.613463	-3.54822	6.69993
WMC994781	-1.11544	-1.35658	4.72285
WMC994782	-1.11184	-1.71825	5.73062
WMC994784	-1.0372	-1.26073	7.43287
WMC994785	0.0484341	-1.57814	5.07921
WMC994786	1.09286	-1.10921	3.49204
WMC994787	1.48143	-1.2878	4.94795
WMC994788	-0.445965	-1.53732	10
WMC994790	0.16538	-1.41271	6.9971
WMC994792	-1.3519	-1.5782	5.80937
WMC994793	2.65227	-1.78216	1.76836
WMC994794	1.20382	-1.1927	4.13573
WMC994797	-0.360794	-2.96525	3.84181
WMC994798	-1.16818	-1.67695	5.69112
WMC994799	-0.654575	-1.89738	4.17864
WMC994801	-1.48653	-2.22498	3.8636
WMC994803	-0.794709	0.14089	8.79842
WMC994804	1.74146	0.74216	7.61189
WMC994805	-2.38922	-2.52351	10
WMC994806	2.67304	-1.79659	7.30638
WMC994807	-0.411156	-1.49567	4.347
WMC994808	-1.07977	-1.12526	5.12302
WMC994809	-1.38176	-1.43943	6.35545
WMC994810	-0.91799	-1.67461	4.28365
WMC994811	-0.530459	-0.0557909	8.91016
WMC994812	-1.90877	-2.40342	7.32337
WMC994814	-0.470255	-1.51804	10
WMC994817	1.36859	-1.6512	10
WMC994818	-1.70507	-1.31931	7.56576
WMC994819	2.46101	-1.79194	3.14529
WMC994821	1.05713	-2.13329	1.48598
WMC994822	0.571177	-1.77676	9.27676
WMC994823	2.65928	-1.55029	5.24982
WMC994825	-1.29684	-1.5054	10
WMC994826	2.52603	-1.53634	10
WMC994827	-1.75326	-1.20894	9.52847
WMC994828	2.73654	-1.3485	3.10616
WMC994830	-1.03192	-1.37204	5.21113
WMC994832	-1.27353	-1.17333	4.06248
WMC994833	0.635757	-1.76945	3.21679
WMC994834	-2.09796	-2.41016	5.24325
WMC994835	-2.91759	0.0227173	8.59003
WMC994836	-0.523796	-2.90683	7.87786
WMC994837	-1.80246	-1.05243	5.10572
WMC994838	1.96454	-1.66592	10
WMC994839	2.2916	-1.00378	2.56407
WMC994841	-0.0815353	-1.47173	3.83558
WMC994842	-1.4502	-0.955676	9.14612
WMC994843	-1.34924	-2.41776	5.19946
WMC994844	2.67495	-1.75078	4.4025
WMC994847	-0.495681	-1.22944	9.35334
WMC994852	-0.756722	0.0219266	7.7049
WMC994853	-1.77333	-0.965144	8.65647
WMC994854	0.597804	-1.12043	10
WMC994855	-0.681645	-1.75811	10
WMC994856	1.83001	-0.942297	4.48144
WMC994857	-0.0282219	-1.80146	3.69447
WMC994858	-0.775124	-1.64063	7.93489
WMC994859	-1.27549	-1.7534	6.20771
WMC994861	2.22344	-0.720076	4.62826
WMC994863	-0.890814	-0.874059	7.31423
WMC994865	-1.03982	-1.70085	6.08814
WMC994866	-1.08528	-1.87465	8.80882
WMC994869	-0.619174	-0.793781	3.95761
WMC994870	1.60709	-1.82861	2.14165
WMC994873	1.6165	-1.25651	7.37025
WMC994874	2.74972	-1.4488	3.59801
WMC994875	2.936	-1.23353	10
WMC994876	-0.733475	-1.39656	10
WMC994877	-0.54593	-1.51996	5.79257
WMC994878	-0.953906	-1.38118	10
WMC994879	-0.485481	-1.6799	3.23059
WMC994881	-0.549077	-1.73492	4.04317
WMC994882	-0.143721	-1.54111	5.25858
WMC994884	-0.660445	-1.74473	3.37493
WMC994885	-1.71522	-2.03342	6.15109
WMC994888	-1.41341	-1.31266	7.35633
WMC994889	-0.948608	-1.98313	10
WMC994892	-0.923194	-1.20659	4.39727
WMC994893	2.06925	-1.32301	5.57136
WMC994896	1.26564	-1.62781	5.17469
WMC994897	0.0152762	-1.66418	9.37578
WMC994898	-1.8494	-1.38895	7.4127
WMC994900	-1.33767	-1.17373	5.51575
WMC994902	-0.155426	-1.56336	7.34201
WMC994903	-1.89429	0.978896	7.0773
WMC994904	-0.0197257	-1.58752	5.62482
WMC994907	1.84282	-1.56592	10
WMC994908	-1.30696	-1.33743	4.92653
WMC994910	-1.85301	-1.95121	7.229
WMC994911	-1.09803	-1.95502	10
WMC994912	-0.987284	-1.13425	4.87808
WMC994913	1.70579	-1.27861	1.76044
WMC994916	1.38867	-0.206496	9.28231
WMC994918	0.737504	-1.41713	10
WMC994919	-1.21453	-2.03648	4.94863
WMC994921	-2.11808	-2.63026	3.65828
WMC994924	1.155	-0.192248	4.60998
WMC994925	1.52882	1.84592	5.63229
WMC994927	2.67506	-1.64844	3.054
WMC994928	1.98618	-1.68415	5.96169
WMC994932	-1.36008	-1.29767	10
WMC994936	-1.63769	-2.15149	5.9645
WMC994938	1.38182	-1.48672	9.36806
WMC994941	-1.09696	-1.49529	8.36073
WMC994943	-0.426719	-1.53375	10
WMC994944	0.346505	-1.62577	4.6237
WMC994945	0.254978	-1.37379	4.72778
WMC994948	1.43721	-1.92853	6.20996
WMC994950	1.19167	-1.71436	10
WMC994951	0.520403	-1.41914	6.75495
WMC994952	-1.50091	-1.15995	3.67354
WMC994953	1.64508	-1.77621	5.79991
WMC994954	-0.0843617	-0.7901	3.69746
WMC994955	-0.629352	-1.66683	5.3356
WMC994956	-1.38163	-1.30923	4.12478
WMC994957	0.929252	-1.64727	2.12972
WMC994959	-0.291921	-1.72283	5.79916
WMC994960	1.86345	-1.83701	7.02061
WMC994961	-0.043717	-1.89145	4.09041
WMC994962	-0.824357	-1.53517	4.83225
WMC994964	0.212651	-1.70471	5.04383
WMC994965	-0.839794	-1.78891	3.45945
WMC994966	-1.15625	-1.71629	9.29137
WMC994967	-0.761215	-1.58858	10
WMC994969	1.26007	-1.27835	5.71773
WMC994970	1.45144	-2.18234	1.59792
WMC994971	1.25671	-1.65698	6.68511
WMC994973	-0.383186	-1.46439	4.61972
WMC994974	2.1517	-1.86793	3.72184
WMC994977	-1.09818	-1.60172	3.63966
WMC994978	0.334706	-1.36669	10
WMC994979	0.306487	-1.83364	6.28887
WMC994980	-1.1192	-1.11466	9.38146
WMC994981	-1.22653	-1.20455	7.58462
WMC994982	-1.04773	-1.52565	10
WMC994983	-1.205	-1.56214	4.08709
WMC994984	1.83568	-0.170429	2.25722
WMC994985	1.38623	-1.85248	5.99519
WMC994986	0.231	-1.87367	1.67128
WMC994988	-1.10553	-1.53749	10
WMC994989	-1.2599	-1.27801	10
WMC994991	-1.34013	-1.43734	2.4223
WMC994992	1.38176	-1.52624	7.86687
WMC994994	1.86974	-1.64512	10
WMC994995	-1.20598	-0.893204	4.52591
WMC994996	-1.43888	-1.82341	6.50282
WMC994998	-0.51601	-0.523044	4.3536
WMC994999	-1.3552	-1.44164	3.24234
WMC995001	-0.299699	-1.65133	3.00494
WMC995002	2.72748	-1.57105	1.72256
WMC995004	2.16397	-1.55275	10
WMC995007	1.33335	-0.779118	10
WMC995008	-1.60631	-1.08017	10
WMC995009	0.357136	-1.65907	4.56251
WMC995010	-1.96792	-0.910383	10
WMC995011	1.75711	-1.49914	3.14133
WMC995012	-1.66452	-0.896702	7.07186
WMC995013	-0.346243	-1.62241	6.37791
WMC995014	0.238805	-1.40195	3.73655
WMC995015	-0.381271	-1.85742	10
WMC995017	2.13741	-1.35515	10
WMC995018	-0.840626	-1.40104	5.337
WMC995019	1.41176	-1.4975	2.6277
WMC995021	-1.2632	-1.63531	7.96061
WMC995022	1.23733	-0.610831	5.64215
WMC995023	2.29079	-1.74296	1.71827
WMC995024	-0.691598	-1.61141	10
WMC995025	0.854927	-1.456	5.02944
WMC995026	-1.14487	-1.39067	8.28631
WMC995028	1.37513	-1.48421	10
WMC995029	-0.651717	-1.54738	3.88669
WMC995030	0.189169	-1.76722	10
WMC995031	-0.8481	-1.57638	5.11795
WMC995034	-1.09291	-1.50468	6.469
WMC995035	1.15343	-1.66314	5.16803
WMC995036	0.586242	-1.45903	9.69745
WMC995037	-0.858241	-1.46645	5.73459
WMC995039	-1.76135	-1.00311	5.10062
WMC995041	-1.16213	-1.37274	4.53572
WMC995042	-1.14684	-1.05322	10
WMC995043	-2.10579	-1.16716	7.30613
WMC995045	-1.33619	-1.64296	4.41669
WMC995046	0.666673	-1.44957	5.36584
WMC995047	-0.777171	-1.469	3.89025
WMC995048	-0.590366	-1.71609	5.21408
WMC995049	-1.58369	-0.171239	4.29132
WMC995051	1.437	-1.62507	3.10253
WMC995054	-1.03496	-1.6572	7.92701
WMC995055	-0.240361	-0.889758	3.14915
WMC995056	1.10111	-1.13996	2.98731
WMC995057	0.757008	-1.59831	3.36009
WMC995058	-0.4583	-1.83906	5.27608
WMC995059	-0.935333	-0.946774	4.11077
WMC995061	-0.288884	-3.86049	5.0144
WMC995062	-0.929755	-1.66134	8.35976
WMC995063	2.22389	-1.48121	4.40871
WMC995066	1.18131	2.23491	8.5281
WMC995067	1.81095	-0.632887	10
WMC995072	0.622317	-1.58072	5.60677
WMC995073	-0.258136	-1.3816	2.98883
WMC995074	-1.16829	-1.68874	5.83706
WMC995075	0.330645	-1.46491	7.48385
WMC995079	-1.84828	-1.23186	6.53108
WMC995080	1.13863	-1.64246	4.11516
WMC995081	1.40134	-1.21669	4.52683
WMC995082	-0.901161	-1.63471	10
WMC995083	-2.2884	-1.0305	6.98085
WMC995084	-0.647149	-0.324867	8.16533
WMC995085	0.523179	-1.68356	2.85757
WMC995086	-1.30965	-1.39141	7.2097
WMC995087	-0.937052	-1.89218	6.02292
WMC995089	2.53298	-1.45296	5.04936
WMC995091	1.60416	-0.637762	6.46523
WMC995092	-1.35749	-1.45922	6.58872
WMC995093	-0.657785	-1.30709	6.41919
WMC995094	1.08594	-1.61301	10
WMC995095	-0.830657	-1.56969	10
WMC995098	-0.691058	-1.55369	3.51552
WMC995099	-1.69409	-1.70627	4.63896
WMC995101	2.64413	-1.06555	2.4592
WMC995102	2.74883	-1.08982	1.99763
WMC995103	-0.736068	-1.55781	10
WMC995105	0.74831	-1.60944	10
WMC995106	-0.750787	-1.74325	10
WMC995107	0.978483	-2.11084	10
WMC995108	-0.898178	-1.35612	6.17935
WMC995109	-1.54686	-1.41188	6.84793
WMC995111	-1.04849	-1.80864	10
WMC995113	1.37301	-1.52476	3.96215
WMC995115	1.51708	-1.67119	10
WMC995116	1.03698	-1.85957	2.06184
WMC995117	1.13071	1.00655	7.30854
WMC995119	0.93127	-1.39873	10
WMC995120	-0.513756	-1.68889	10
WMC995121	-0.26342	-1.45685	10
WMC995122	1.87241	-1.55959	2.03075
WMC995123	0.417004	-1.32966	4.83442
WMC995124	-1.05528	-1.37571	3.55278
WMC995125	2.82044	-0.721928	4.3496
WMC995129	-1.14656	-1.23057	9.38954
WMC995131	1.45753	-1.47617	6.04975
WMC995135	-1.0504	-1.6153	5.88018
WMC995136	2.23939	-1.49331	2.90083
WMC995138	-0.620713	0.148072	5.02654
WMC995139	1.04189	-1.58881	3.97637
WMC995140	1.63918	-1.58395	4.88555
WMC995141	-0.305577	-1.33057	6.24167
WMC995142	1.76545	-1.5738	2.83652
WMC995143	2.0136	-1.37115	5.83793
WMC995146	-1.06226	-1.94576	5.60468
WMC995148	0.252582	-1.28731	3.7938
WMC995149	2.01508	-1.69355	3.26206
WMC995150	2.16806	-1.40383	3.5996
WMC995151	-1.29966	-1.53934	10
WMC995154	-1.13332	-1.24923	10
WMC995155	0.708441	-2.04417	1.61088
WMC995157	0.0776166	-1.62792	4.8235
WMC995158	2.12162	-1.42978	3.32523
WMC995161	2.32045	-1.69996	2.70722
WMC995162	0.907603	-1.64395	5.73573
WMC995163	-1.0273	-1.35864	5.47083
WMC995165	-1.2437	-1.42176	6.42539
WMC995166	-0.548719	-1.72039	5.30554
WMC995167	2.02984	-1.34742	4.49648
WMC995168	0.0664938	-1.52902	7.55217
WMC995171	-0.90717	-1.00764	5.62485
WMC995173	-1.29149	-1.47402	10
WMC995174	1.71356	-1.65967	10
WMC995177	-0.880094	-0.512776	4.84097
WMC995178	1.6102	-1.88008	3.89122
WMC995180	2.70354	-1.03919	2.31683
WMC995182	-0.775715	-1.60742	4.9021
WMC995183	-0.893939	-1.11831	8.48137
WMC995185	1.66054	-1.73142	4.91386
WMC995186	0.0362817	-1.45603	3.23688
WMC995189	1.73095	-1.84641	10
WMC995190	1.38129	-1.66036	10
WMC995191	-1.26621	-1.60759	6.50253
WMC995193	-0.8776	-0.818468	5.62317
WMC995195	-1.42167	-1.34327	10
WMC995198	-0.324426	-1.44693	5.8816
WMC995201	0.0313313	-1.59988	3.85667
WMC995202	1.42029	-1.00786	5.78163
WMC995203	0.669077	-1.49326	10
WMC995205	-0.146405	-1.67756	10
WMC995206	1.19993	-1.26451	4.57579
WMC995207	1.06642	-1.74146	4.17473
WMC995209	0.90373	-1.73429	6.9736
WMC995210	-0.994625	-1.47477	4.70095
WMC995212	2.49288	-1.57258	7.19341
WMC995213	0.471949	-1.15522	5.63372
WMC995214	1.45543	-0.738768	2.7936
WMC995215	-0.787687	-1.66634	8.45109
WMC995216	1.3886	-1.68249	8.81835
WMC995217	2.25362	-1.08024	4.0199
WMC995218	-0.534589	-1.48038	5.10152
WMC995219	1.00788	-1.63801	9.92013
WMC995220	2.25934	-1.70124	7.7739
WMC995221	1.32005	-1.46456	5.58354
WMC995222	2.34229	-1.50752	10
WMC995225	-1.44807	-0.523518	10
WMC995226	0.970376	-1.69123	10
WMC995227	-1.61298	-1.79041	4.56342
WMC995228	-0.355878	-1.54916	6.09603
WMC995231	-1.3678	-1.1496	4.86391
WMC995232	-0.0928848	-1.87655	10
WMC995233	-1.37453	-1.59028	7.72728
WMC995234	-1.48977	-1.06437	8.44853
WMC995235	-1.35773	-1.57771	7.00732
WMC995237	2.14815	-1.781	6.53342
WMC995238	1.72152	-1.08813	10
WMC995240	0.274676	-1.5832	7.20664
WMC995241	1.52927	-1.74733	2.40976
WMC995242	0.487044	-1.34367	3.56149
WMC995243	1.40088	-1.79033	10
WMC995244	-0.810245	-1.56497	6.80235
WMC995245	1.05627	-1.55709	3.87737
WMC995246	-1.02377	-1.76965	4.07983
WMC995247	2.43828	-1.6777	2.54237
WMC995250	0.455992	-0.822271	4.37515
WMC995252	-1.43791	-1.49402	10
WMC995253	-0.692902	-1.8655	5.13091
WMC995255	-1.70485	-0.804066	10
WMC995258	1.06297	-1.53787	10
WMC995259	1.67535	-1.33255	2.74367
WMC995261	2.15839	-1.48521	6.3261
WMC995262	2.29108	-0.371821	10
WMC995263	-0.723028	-1.43965	10
WMC995268	-1.06476	-1.43052	6.84992
WMC995269	1.89895	-1.40668	7.53401
WMC995272	-0.830158	-1.40415	7.75255
WMC995273	-1.34348	-1.67869	10
WMC995275	-1.47925	-1.39669	10
WMC995276	2.47826	-1.52492	3.28127
WMC995277	0.782915	-1.64617	10
WMC995279	1.58761	-1.93028	2.65746
WMC995280	1.39585	-1.6889	8.91422
WMC995282	0.994787	-1.3165	5.19126
WMC995283	-1.35909	-1.54417	7.38902
WMC995284	2.41626	-1.69122	1.11136
WMC995285	-1.23677	-1.56323	7.13973
WMC995286	-1.10593	-1.651	6.70925
WMC995287	-1.25791	-2.02073	10
WMC995288	0.740879	-1.66845	6.87576
WMC995291	0.583397	-1.39097	4.88163
WMC995294	0.165201	-0.973439	4.12487
WMC995296	-1.04273	-1.38677	5.70292
WMC995297	2.65773	-1.41379	10
WMC995298	1.07231	-0.756448	3.06432
WMC995305	-0.0976198	-1.24916	10
WMC995306	-0.176276	-1.525	10
WMC995311	-2.41164	-0.858075	3.7542
WMC995312	0.46545	-1.17822	3.03119
WMC995314	1.06394	-1.08372	5.99135
WMC995315	1.45102	-1.76045	3.2909
WMC995316	0.186985	-1.71113	5.28362
WMC995317	-1.59641	-1.57523	10
WMC995321	0.116894	-1.62053	8.02175
WMC995327	0.581477	-1.37175	4.04846
WMC995328	2.15215	-1.12539	3.25913
WMC995329	0.933435	-1.73433	8.28558
WMC995333	-0.562513	-1.50511	10
WMC995334	-1.76124	-2.0306	4.58597
WMC995337	-1.0249	-1.53347	4.53933
WMC995338	0.119313	-1.66957	10
WMC995339	-0.716169	-1.3479	4.81969
WMC995340	-0.646781	-1.56506	4.18578
WMC995341	2.42339	-1.37054	6.04521
WMC995342	-1.25376	-1.51232	4.77432
WMC995344	1.17648	-1.29484	6.80527
WMC995345	-0.632492	-1.92614	10
WMC995350	-0.857312	-1.79372	10
WMC995352	-0.695116	-0.622987	3.86459
WMC995353	-1.43907	-1.16093	5.37228
WMC995355	-1.26872	-1.49581	10
WMC995360	1.87577	-1.67093	6.33146
WMC995362	0.675676	-1.62019	7.00366
WMC995363	1.81453	-1.52187	5.48562
WMC995364	2.91776	-1.28734	10
WMC995365	2.69857	-1.60675	7.12034
WMC995368	-1.03032	-1.42067	10
WMC995369	-1.71748	-0.96952	6.91007
WMC995370	-1.3738	-0.931208	4.48945
WMC995371	1.98365	-1.03982	4.58224
WMC995374	-2.45523	-1.33163	5.37307
WMC995375	-0.504992	-1.65278	10
WMC995376	1.7672	-1.88096	5.1825
WMC995378	0.902404	-1.77246	9.6233
WMC995379	-1.30053	-1.28182	7.06943
WMC995381	0.92261	-1.06202	4.97837
WMC995382	-0.51374	-1.36327	5.86034
WMC995383	-3.73994	-0.697059	10
WMC995384	2.14593	-1.81608	3.05106
WMC995385	1.18389	-1.65344	3.29001
WMC995386	0.02968	-1.61202	8.67538
WMC995390	-0.228246	-1.62695	8.34438
WMC995391	-1.16721	-1.41165	10
WMC995392	-1.042	-0.363919	6.49473
WMC995395	2.62141	-0.207417	6.19886
WMC995397	-1.44851	-1.06317	6.31282
WMC995398	-1.66858	-2.90235	3.05356
WMC995399	2.44218	-1.20134	7.05738
WMC995401	1.30938	-1.91546	9.48921
WMC995402	-2.08383	-0.04779	9.52431
WMC995403	-1.45565	-1.18258	5.95903
WMC995406	-1.17781	-1.456	6.74892
WMC995407	0.72561	-1.70595	5
WMC995409	1.31833	-1.84359	6.78246
WMC995410	1.66889	1.44229	4.80872
WMC995411	-0.999591	-0.745371	4.61574
WMC995412	0.75618	-1.75457	5.43265
WMC995413	2.32398	-1.77642	10
WMC995415	0.45311	-1.64593	6.66392
WMC995417	2.50286	-1.50773	10
WMC995419	-0.261571	-1.91183	2.07553
WMC995420	1.70572	-1.43982	3.344
WMC995421	-0.875825	-1.69317	10
WMC995424	-0.856212	-1.17983	5.21841
WMC995425	-0.665482	-1.80628	4.67301
WMC995427	1.00916	-1.8082	9.14042
WMC995428	-1.64092	-1.43456	10
WMC995430	-1.0767	-1.64939	4.67323
WMC995433	-0.689759	-1.04865	4.91302
WMC995434	-0.536531	-1.44745	4.55069
WMC995435	-1.05018	-1.67141	3.59155
WMC995437	1.81654	-0.0156078	5.93602
WMC995438	2.13261	-0.0888844	10
WMC995439	-0.00153368	-0.98112	6.11506
WMC995442	0.0129845	-1.83212	5.95134
WMC995443	1.66522	-1.50676	4.1318
WMC995445	0.508602	-1.5587	7.78277
WMC995447	-1.1138	-1.654	7.70559
WMC995449	-1.42607	-1.3958	7.57084
WMC995450	-1.54882	-1.29333	5.65173
WMC995451	-0.997781	-1.28913	4.61124
WMC995452	-1.06075	-1.65131	10
WMC995455	-0.309792	-1.07178	7.08739
WMC995457	-1.03196	-1.46043	10
WMC995461	-0.489113	-1.01482	5.55049
WMC995462	-0.765268	-1.44352	8.30309
WMC995464	-1.48972	-1.34588	4.97769
WMC995465	-1.20623	-1.1443	6.27121
WMC995467	-1.02962	-1.39418	4.46199
WMC995468	0.95129	-1.34385	6.67825
WMC995469	0.0732603	-1.7056	10
WMC995471	1.05718	-1.29065	6.79193
WMC995472	-1.12583	-1.38532	7.15298
WMC995473	-1.17977	-1.3571	8.42445
WMC995477	-1.41934	-1.0051	5.83371
WMC995478	-2.73524	-1.34919	8.75214
WMC995479	2.67555	-1.14099	6.81252
WMC995481	0.536913	-1.41528	10
WMC995482	-0.934911	-1.31244	10
WMC995483	2.61159	-1.74108	0.474526
[truncated: 29,306 more rows]
