# Supplementary material for: Ex vivo drug response heterogeneity reveals personalized therapeutic strategies for patients with multiple myeloma
Source: Nat Cancer. 2023 Apr 20;4(5):734–53. doi: 10.1038/s43018-023-00544-9 (PMC10212768; doi:10.1038/s43018-023-00544-9)
Supplement: Source Data Extended Data Fig. 6 — Statistical Source Data for Extended Data Fig. 6. [file 43018_2023_544_MOESM15_ESM.xlsx]

## Sheet: 6a
Drug_SampleID	Pharmacoscopy_Score	Alternative_drug_readout	Significance_for_PCY_Myeloma
BEN_MM013	-0.0990516	0.0721908	0.0978612			corr. coeff	p
BOR_MM013	0.339165	0.375078	4.50001		Pearson's	0.927808	0
CAR_MM013	0.478345	0.6199	6.48124		Spearman's Rho	0.914459	0
CIS_MM013	-0.168148	0.0756434	0.307659
CYC_MM013	-0.154649	-0.106089	0.28351
CYT_MM013	0.190295	0.185499	2.02076
DEX_MM013	-0.096937	-0.0561833	0.296275
ETO_MM013	0.122372	0.100126	0.568974
IXA_MM013	0.215418	0.252982	1.58378
LEN_MM013	-0.0928538	0.0794099	0.13756
MEL_MM013	-0.255359	-0.161331	0.664557
PAN_MM013	-1.03529	-0.377276	5.25784
POM_MM013	-0.103024	-0.16855	0.0715808
PRE_MM013	-0.070352	-0.110797	0.197008
THA_MM013	-0.269738	-0.208412	1.42198
VINC_MM013	0.0375581	0.245135	0.939233
VINO_MM013	0.279553	0.427809	2.85083
DEX+BOR+CYC_MM013	0.371158	0.468417	6.79348
DEX+BOR+LEN_MM013	0.407454	0.462371	7.05319
DEX+BOR+POM_MM013	0.410768	0.482259	7.29914
DEX+BOR+THA_MM013	0.383413	0.512808	8.45141
DEX+CAR+CYC_MM013	0.539093	0.648528	10.9366
DEX+CAR+LEN_MM013	0.493373	0.659348	9.58982
DEX+CAR+PAN_MM013	0.2705	0.368656	3.97136
DEX+CAR+POM_MM013	0.547687	0.57136	9.60647
DEX+IXA+CYC_MM013	0.174745	0.235959	2.433
DEX+IXA+LEN_MM013	0.261261	0.286078	4.46635
AVEL_MM013	NaN	NaN	NaN
DARATUM_MM013	NaN	NaN	NaN
ELESCLOMOL_MM013	NaN	NaN	NaN
ELOTUZ_MM013	NaN	NaN	NaN
IPILIM_MM013	NaN	NaN	NaN
NIVOL_MM013	NaN	NaN	NaN
OBINUTUZ_MM013	NaN	NaN	NaN
PEMBROLIZ_MM013	NaN	NaN	NaN
AVEL+DARATUM_MM013	NaN	NaN	NaN
AVEL+ELOTUZ_MM013	NaN	NaN	NaN
BOR+MEL+PRE_MM013	NaN	NaN	NaN
BOR+MEL+PRE+DARATUM_MM013	NaN	NaN	NaN
DARATUM+IPILIM_MM013	NaN	NaN	NaN
DARATUM+PEMBROLIZ_MM013	NaN	NaN	NaN
DEX+BOR_MM013	NaN	NaN	NaN
DEX+BOR+DARATUM_MM013	NaN	NaN	NaN
DEX+BOR+ELOTUZ_MM013	NaN	NaN	NaN
DEX+BOR+LEN+DARATUM_MM013	NaN	NaN	NaN
DEX+BOR+PEMBROLIZ_MM013	NaN	NaN	NaN
DEX+CAR_MM013	NaN	NaN	NaN
DEX+DARATUM_MM013	NaN	NaN	NaN
DEX+IXA_MM013	NaN	NaN	NaN
DEX+LEN_MM013	NaN	NaN	NaN
DEX+LEN+DARATUM_MM013	NaN	NaN	NaN
DEX+LEN+ELOTUZ_MM013	NaN	NaN	NaN
DEX+LEN+PEMBROLIZ_MM013	NaN	NaN	NaN
DEX+POM_MM013	NaN	NaN	NaN
DEX+POM+DARATUM_MM013	NaN	NaN	NaN
DEX+POM+ELOTUZ_MM013	NaN	NaN	NaN
DEX+THA_MM013	NaN	NaN	NaN
ELOTUZ+IPILIM_MM013	NaN	NaN	NaN
ELOTUZ+NIVOL_MM013	NaN	NaN	NaN
ELOTUZ+PEMBROLIZ_MM013	NaN	NaN	NaN
IPILIM+PEMBROLIZ_MM013	NaN	NaN	NaN
BEN_MM014	-0.0474229	0.111685	0.728986
BOR_MM014	0.446535	0.517083	4.40281
CAR_MM014	0.567002	0.670399	6.99149
CIS_MM014	-0.159017	-0.100201	1.63519
CYC_MM014	0.0330744	0.111111	0.0911313
CYT_MM014	-0.103373	-0.0531151	0.897585
DEX_MM014	0.454374	0.515935	5.15914
ETO_MM014	-0.0767849	0.0594315	0.348424
IXA_MM014	0.231464	0.317829	1.12883
LEN_MM014	0.169172	0.221935	0.933484
MEL_MM014	-0.152174	-0.063451	1.61998
PAN_MM014	0.0977537	0.200689	0.0476519
POM_MM014	0.231073	0.309216	1.91848
PRE_MM014	0.0260441	0.0376113	0.186339
THA_MM014	0.0402677	0.0163652	0.0349787
VINC_MM014	0.073984	0.328165	0.428227
VINO_MM014	0.0704629	0.165662	0.410208
DEX+BOR+CYC_MM014	0.676011	0.733773	10.6819
DEX+BOR+LEN_MM014	0.686154	0.691144	10.4006
DEX+BOR+POM_MM014	0.591106	0.70077	9.51123
DEX+BOR+THA_MM014	0.699554	0.731023	10.8907
DEX+CAR+CYC_MM014	0.679065	0.778603	11.229
DEX+CAR+LEN_MM014	0.672388	0.740924	10.9227
DEX+CAR+PAN_MM014	0.486283	0.612761	6.80469
DEX+CAR+POM_MM014	0.667883	0.756326	11.2244
DEX+IXA+CYC_MM014	0.480866	0.577833	6.88466
DEX+IXA+LEN_MM014	0.59054	0.614686	9.43459
AVEL_MM014	NaN	NaN	NaN
DARATUM_MM014	NaN	NaN	NaN
ELESCLOMOL_MM014	NaN	NaN	NaN
ELOTUZ_MM014	NaN	NaN	NaN
IPILIM_MM014	NaN	NaN	NaN
NIVOL_MM014	NaN	NaN	NaN
OBINUTUZ_MM014	NaN	NaN	NaN
PEMBROLIZ_MM014	NaN	NaN	NaN
AVEL+DARATUM_MM014	NaN	NaN	NaN
AVEL+ELOTUZ_MM014	NaN	NaN	NaN
BOR+MEL+PRE_MM014	NaN	NaN	NaN
BOR+MEL+PRE+DARATUM_MM014	NaN	NaN	NaN
DARATUM+IPILIM_MM014	NaN	NaN	NaN
DARATUM+PEMBROLIZ_MM014	NaN	NaN	NaN
DEX+BOR_MM014	NaN	NaN	NaN
DEX+BOR+DARATUM_MM014	NaN	NaN	NaN
DEX+BOR+ELOTUZ_MM014	NaN	NaN	NaN
DEX+BOR+LEN+DARATUM_MM014	NaN	NaN	NaN
DEX+BOR+PEMBROLIZ_MM014	NaN	NaN	NaN
DEX+CAR_MM014	NaN	NaN	NaN
DEX+DARATUM_MM014	NaN	NaN	NaN
DEX+IXA_MM014	NaN	NaN	NaN
DEX+LEN_MM014	NaN	NaN	NaN
DEX+LEN+DARATUM_MM014	NaN	NaN	NaN
DEX+LEN+ELOTUZ_MM014	NaN	NaN	NaN
DEX+LEN+PEMBROLIZ_MM014	NaN	NaN	NaN
DEX+POM_MM014	NaN	NaN	NaN
DEX+POM+DARATUM_MM014	NaN	NaN	NaN
DEX+POM+ELOTUZ_MM014	NaN	NaN	NaN
DEX+THA_MM014	NaN	NaN	NaN
ELOTUZ+IPILIM_MM014	NaN	NaN	NaN
ELOTUZ+NIVOL_MM014	NaN	NaN	NaN
ELOTUZ+PEMBROLIZ_MM014	NaN	NaN	NaN
IPILIM+PEMBROLIZ_MM014	NaN	NaN	NaN
BEN_MM015	-0.227702	-0.0748426	1.54543
BOR_MM015	0.653343	0.801041	5.62916
CAR_MM015	0.658685	0.855444	5.47892
CIS_MM015	-0.273975	0.00816041	2.1069
CYC_MM015	-0.0488103	-0.042201	0.126676
CYT_MM015	-0.130367	0.182871	0.69101
DEX_MM015	0.188761	0.286547	0.615043
ETO_MM015	0.160685	0.455662	0.72744
IXA_MM015	0.619978	0.700008	4.43878
LEN_MM015	-0.0287657	0.0684697	0.357632
MEL_MM015	-0.217522	0.0094039	0.824349
PAN_MM015	0.0240806	0.3767	0.380815
POM_MM015	0.0126378	0.105153	0.262098
PRE_MM015	-0.0754287	-0.00847128	0.518475
THA_MM015	-0.189982	0.104531	1.1674
VINC_MM015	0.0989271	0.290899	0.175096
VINO_MM015	0.0666996	0.343126	0.118503
DEX+BOR+CYC_MM015	0.774763	0.854012	9.59095
DEX+BOR+LEN_MM015	0.760292	0.829115	9.69264
DEX+BOR+POM_MM015	0.711731	0.868073	9.85095
DEX+BOR+THA_MM015	0.80345	0.869396	10.486
DEX+CAR+CYC_MM015	0.806137	0.900496	10.6847
DEX+CAR+LEN_MM015	0.756472	0.875931	10.3467
DEX+CAR+PAN_MM015	0.620716	0.790405	8.5194
DEX+CAR+POM_MM015	0.772262	0.896609	10.4981
DEX+IXA+CYC_MM015	0.650507	0.821588	9.34202
DEX+IXA+LEN_MM015	0.70372	0.834657	9.1109
AVEL_MM015	NaN	NaN	NaN
DARATUM_MM015	NaN	NaN	NaN
ELESCLOMOL_MM015	NaN	NaN	NaN
ELOTUZ_MM015	NaN	NaN	NaN
IPILIM_MM015	NaN	NaN	NaN
NIVOL_MM015	NaN	NaN	NaN
OBINUTUZ_MM015	NaN	NaN	NaN
PEMBROLIZ_MM015	NaN	NaN	NaN
AVEL+DARATUM_MM015	NaN	NaN	NaN
AVEL+ELOTUZ_MM015	NaN	NaN	NaN
BOR+MEL+PRE_MM015	NaN	NaN	NaN
BOR+MEL+PRE+DARATUM_MM015	NaN	NaN	NaN
DARATUM+IPILIM_MM015	NaN	NaN	NaN
DARATUM+PEMBROLIZ_MM015	NaN	NaN	NaN
DEX+BOR_MM015	NaN	NaN	NaN
DEX+BOR+DARATUM_MM015	NaN	NaN	NaN
DEX+BOR+ELOTUZ_MM015	NaN	NaN	NaN
DEX+BOR+LEN+DARATUM_MM015	NaN	NaN	NaN
DEX+BOR+PEMBROLIZ_MM015	NaN	NaN	NaN
DEX+CAR_MM015	NaN	NaN	NaN
DEX+DARATUM_MM015	NaN	NaN	NaN
DEX+IXA_MM015	NaN	NaN	NaN
DEX+LEN_MM015	NaN	NaN	NaN
DEX+LEN+DARATUM_MM015	NaN	NaN	NaN
DEX+LEN+ELOTUZ_MM015	NaN	NaN	NaN
DEX+LEN+PEMBROLIZ_MM015	NaN	NaN	NaN
DEX+POM_MM015	NaN	NaN	NaN
DEX+POM+DARATUM_MM015	NaN	NaN	NaN
DEX+POM+ELOTUZ_MM015	NaN	NaN	NaN
DEX+THA_MM015	NaN	NaN	NaN
ELOTUZ+IPILIM_MM015	NaN	NaN	NaN
ELOTUZ+NIVOL_MM015	NaN	NaN	NaN
ELOTUZ+PEMBROLIZ_MM015	NaN	NaN	NaN
IPILIM+PEMBROLIZ_MM015	NaN	NaN	NaN
BEN_MM017	-0.151432	-0.0679065	1.39533
BOR_MM017	0.231598	0.33925	2.81122
CAR_MM017	0.362169	0.502113	4.15239
CIS_MM017	-0.218234	-0.124542	0.908657
CYC_MM017	0.0270638	0.0433925	0.0384145
CYT_MM017	-0.00882831	0.103128	0.247168
DEX_MM017	-0.0540755	0.0695971	0.0547729
ETO_MM017	-0.0190143	0.0805861	0.0787754
IXA_MM017	0.199633	0.31051	1.59564
LEN_MM017	-0.129281	-0.086785	0.661949
MEL_MM017	-0.163653	0.0473373	0.696861
PAN_MM017	-0.0700162	0.200338	0.325755
POM_MM017	-0.0408952	-0.0163426	0.109065
PRE_MM017	-0.093752	-0.0586081	0.452416
THA_MM017	-0.203621	-0.123415	1.54106
VINC_MM017	0.258705	0.39335	3.66268
VINO_MM017	0.200629	0.272471	1.84195
DEX+BOR+CYC_MM017	0.387221	0.432065	5.63629
DEX+BOR+LEN_MM017	0.459007	0.520098	7.46809
DEX+BOR+POM_MM017	0.438696	0.496867	6.50584
DEX+BOR+THA_MM017	0.438198	0.495491	6.63129
DEX+CAR+CYC_MM017	0.525685	0.600795	8.66972
DEX+CAR+LEN_MM017	0.496283	0.580926	7.43386
DEX+CAR+PAN_MM017	0.142487	0.233074	1.73143
DEX+CAR+POM_MM017	0.415192	0.500688	5.96608
DEX+IXA+CYC_MM017	0.338792	0.386061	4.95386
DEX+IXA+LEN_MM017	0.398611	0.416934	6.17859
AVEL_MM017	NaN	NaN	NaN
DARATUM_MM017	NaN	NaN	NaN
ELESCLOMOL_MM017	NaN	NaN	NaN
ELOTUZ_MM017	NaN	NaN	NaN
IPILIM_MM017	NaN	NaN	NaN
NIVOL_MM017	NaN	NaN	NaN
OBINUTUZ_MM017	NaN	NaN	NaN
PEMBROLIZ_MM017	NaN	NaN	NaN
AVEL+DARATUM_MM017	NaN	NaN	NaN
AVEL+ELOTUZ_MM017	NaN	NaN	NaN
BOR+MEL+PRE_MM017	NaN	NaN	NaN
BOR+MEL+PRE+DARATUM_MM017	NaN	NaN	NaN
DARATUM+IPILIM_MM017	NaN	NaN	NaN
DARATUM+PEMBROLIZ_MM017	NaN	NaN	NaN
DEX+BOR_MM017	NaN	NaN	NaN
DEX+BOR+DARATUM_MM017	NaN	NaN	NaN
DEX+BOR+ELOTUZ_MM017	NaN	NaN	NaN
DEX+BOR+LEN+DARATUM_MM017	NaN	NaN	NaN
DEX+BOR+PEMBROLIZ_MM017	NaN	NaN	NaN
DEX+CAR_MM017	NaN	NaN	NaN
DEX+DARATUM_MM017	NaN	NaN	NaN
DEX+IXA_MM017	NaN	NaN	NaN
DEX+LEN_MM017	NaN	NaN	NaN
DEX+LEN+DARATUM_MM017	NaN	NaN	NaN
DEX+LEN+ELOTUZ_MM017	NaN	NaN	NaN
DEX+LEN+PEMBROLIZ_MM017	NaN	NaN	NaN
DEX+POM_MM017	NaN	NaN	NaN
DEX+POM+DARATUM_MM017	NaN	NaN	NaN
DEX+POM+ELOTUZ_MM017	NaN	NaN	NaN
DEX+THA_MM017	NaN	NaN	NaN
ELOTUZ+IPILIM_MM017	NaN	NaN	NaN
ELOTUZ+NIVOL_MM017	NaN	NaN	NaN
ELOTUZ+PEMBROLIZ_MM017	NaN	NaN	NaN
IPILIM+PEMBROLIZ_MM017	NaN	NaN	NaN
BEN_MM018	-0.0818893	-0.0315397	2.07715
BOR_MM018	-0.00156734	0.239196	0.698995
CAR_MM018	0.191576	0.443	3.28361
CIS_MM018	-0.14139	-0.062357	3.40045
CYC_MM018	-0.0840304	-0.0319008	1.72478
CYT_MM018	-0.13078	-0.0441796	3.15586
DEX_MM018	0.120164	0.258697	3.59956
ETO_MM018	-0.0793176	0.0883592	1.26581
IXA_MM018	0.0655804	0.192609	0.636306
LEN_MM018	-0.18583	-0.0240761	4.75374
MEL_MM018	-0.120845	-0.00638016	3.12978
PAN_MM018	0.105598	0.26592	1.71897
POM_MM018	-0.193652	-0.0811364	3.19412
PRE_MM018	-0.0154687	0.0275671	0.399591
THA_MM018	-0.164103	-0.0445407	4.05351
VINC_MM018	0.106041	0.334658	4.00412
VINO_MM018	0.169636	0.263994	5.42614
DEX+BOR+CYC_MM018	0.188538	0.351377	4.7634
DEX+BOR+LEN_MM018	0.313377	0.462526	6.68399
DEX+BOR+POM_MM018	0.261356	0.435602	3.44648
DEX+BOR+THA_MM018	0.275137	0.416596	10.5559
DEX+CAR+CYC_MM018	0.358598	0.465524	10.8089
DEX+CAR+LEN_MM018	0.272441	0.454607	9.2831
DEX+CAR+PAN_MM018	0.254068	0.497935	6.13466
DEX+CAR+POM_MM018	0.276306	0.480005	10.9792
DEX+IXA+CYC_MM018	0.217432	0.38096	7.2291
DEX+IXA+LEN_MM018	0.202021	0.342157	7.64165
AVEL_MM018	NaN	NaN	NaN
DARATUM_MM018	NaN	NaN	NaN
ELESCLOMOL_MM018	NaN	NaN	NaN
ELOTUZ_MM018	NaN	NaN	NaN
IPILIM_MM018	NaN	NaN	NaN
NIVOL_MM018	NaN	NaN	NaN
OBINUTUZ_MM018	NaN	NaN	NaN
PEMBROLIZ_MM018	NaN	NaN	NaN
AVEL+DARATUM_MM018	NaN	NaN	NaN
AVEL+ELOTUZ_MM018	NaN	NaN	NaN
BOR+MEL+PRE_MM018	NaN	NaN	NaN
BOR+MEL+PRE+DARATUM_MM018	NaN	NaN	NaN
DARATUM+IPILIM_MM018	NaN	NaN	NaN
DARATUM+PEMBROLIZ_MM018	NaN	NaN	NaN
DEX+BOR_MM018	NaN	NaN	NaN
DEX+BOR+DARATUM_MM018	NaN	NaN	NaN
DEX+BOR+ELOTUZ_MM018	NaN	NaN	NaN
DEX+BOR+LEN+DARATUM_MM018	NaN	NaN	NaN
DEX+BOR+PEMBROLIZ_MM018	NaN	NaN	NaN
DEX+CAR_MM018	NaN	NaN	NaN
DEX+DARATUM_MM018	NaN	NaN	NaN
DEX+IXA_MM018	NaN	NaN	NaN
DEX+LEN_MM018	NaN	NaN	NaN
DEX+LEN+DARATUM_MM018	NaN	NaN	NaN
DEX+LEN+ELOTUZ_MM018	NaN	NaN	NaN
DEX+LEN+PEMBROLIZ_MM018	NaN	NaN	NaN
DEX+POM_MM018	NaN	NaN	NaN
DEX+POM+DARATUM_MM018	NaN	NaN	NaN
DEX+POM+ELOTUZ_MM018	NaN	NaN	NaN
DEX+THA_MM018	NaN	NaN	NaN
ELOTUZ+IPILIM_MM018	NaN	NaN	NaN
ELOTUZ+NIVOL_MM018	NaN	NaN	NaN
ELOTUZ+PEMBROLIZ_MM018	NaN	NaN	NaN
IPILIM+PEMBROLIZ_MM018	NaN	NaN	NaN
BEN_MM019	-0.00571414	0.114797	0.285118
BOR_MM019	-0.238299	-0.102159	0.936063
CAR_MM019	0.414663	0.453397	4.50236
CIS_MM019	-0.088855	0.0705635	0.682663
CYC_MM019	-0.0155274	0.0837283	0.518152
CYT_MM019	0.115461	0.28594	0.894665
DEX_MM019	0.42696	0.511848	3.38082
ETO_MM019	0.343869	0.429173	0.0237018
IXA_MM019	-0.811002	-0.602949	2.95729
LEN_MM019	0.174612	0.293839	1.27275
MEL_MM019	0.177516	0.362296	2.30029
PAN_MM019	-0.181106	0.0358083	1.37056
POM_MM019	0.00646244	0.087941	0.174325
PRE_MM019	0.0722688	0.199579	0.570424
THA_MM019	-0.0180537	0.0726698	0.395308
VINC_MM019	0.501916	0.64613	5.25113
VINO_MM019	0.481589	0.627699	7.33333
DEX+BOR+CYC_MM019	0.155991	0.31001	1.42384
DEX+BOR+LEN_MM019	0.146879	0.306342	2.62473
DEX+BOR+POM_MM019	0.186643	0.294287	1.19154
DEX+BOR+THA_MM019	0.124405	0.227201	2.09164
DEX+CAR+CYC_MM019	0.399565	0.499476	6.58145
DEX+CAR+LEN_MM019	0.303682	0.426887	5.11154
DEX+CAR+PAN_MM019	0.404248	0.582285	3.8911
DEX+CAR+POM_MM019	0.299728	0.402254	3.92169
DEX+IXA+CYC_MM019	-0.0804138	0.0935535	0.12284
DEX+IXA+LEN_MM019	-0.13391	-0.00943396	0.0862233
AVEL_MM019	NaN	NaN	NaN
DARATUM_MM019	NaN	NaN	NaN
ELESCLOMOL_MM019	NaN	NaN	NaN
ELOTUZ_MM019	NaN	NaN	NaN
IPILIM_MM019	NaN	NaN	NaN
NIVOL_MM019	NaN	NaN	NaN
OBINUTUZ_MM019	NaN	NaN	NaN
PEMBROLIZ_MM019	NaN	NaN	NaN
AVEL+DARATUM_MM019	NaN	NaN	NaN
AVEL+ELOTUZ_MM019	NaN	NaN	NaN
BOR+MEL+PRE_MM019	NaN	NaN	NaN
BOR+MEL+PRE+DARATUM_MM019	NaN	NaN	NaN
DARATUM+IPILIM_MM019	NaN	NaN	NaN
DARATUM+PEMBROLIZ_MM019	NaN	NaN	NaN
DEX+BOR_MM019	NaN	NaN	NaN
DEX+BOR+DARATUM_MM019	NaN	NaN	NaN
DEX+BOR+ELOTUZ_MM019	NaN	NaN	NaN
DEX+BOR+LEN+DARATUM_MM019	NaN	NaN	NaN
DEX+BOR+PEMBROLIZ_MM019	NaN	NaN	NaN
DEX+CAR_MM019	NaN	NaN	NaN
DEX+DARATUM_MM019	NaN	NaN	NaN
DEX+IXA_MM019	NaN	NaN	NaN
DEX+LEN_MM019	NaN	NaN	NaN
DEX+LEN+DARATUM_MM019	NaN	NaN	NaN
DEX+LEN+ELOTUZ_MM019	NaN	NaN	NaN
DEX+LEN+PEMBROLIZ_MM019	NaN	NaN	NaN
DEX+POM_MM019	NaN	NaN	NaN
DEX+POM+DARATUM_MM019	NaN	NaN	NaN
DEX+POM+ELOTUZ_MM019	NaN	NaN	NaN
DEX+THA_MM019	NaN	NaN	NaN
ELOTUZ+IPILIM_MM019	NaN	NaN	NaN
ELOTUZ+NIVOL_MM019	NaN	NaN	NaN
ELOTUZ+PEMBROLIZ_MM019	NaN	NaN	NaN
IPILIM+PEMBROLIZ_MM019	NaN	NaN	NaN
BEN_MM021	0.140342	0.169473	0.638229
BOR_MM021	0.282116	0.325477	1.6431
CAR_MM021	0.603798	0.658249	8.13132
CIS_MM021	-0.00153026	0.0572391	0.132014
CYC_MM021	0.00744529	0.0415264	0.208196
CYT_MM021	0.195463	0.209877	1.25582
DEX_MM021	0.255606	0.312009	2.93124
ETO_MM021	0.232191	0.316498	3.05353
IXA_MM021	-0.238712	-0.310887	1.95
LEN_MM021	0.0755496	0.0914703	0.426199
MEL_MM021	0.11946	0.280022	0.829514
PAN_MM021	-0.00489273	0.0639731	0.187414
POM_MM021	0.24229	0.250842	2.77178
PRE_MM021	0.211102	0.198653	2.08482
THA_MM021	0.160865	0.152637	1.6014
VINC_MM021	0.287265	0.392256	3.42769
VINO_MM021	0.295518	0.354097	4.17419
DEX+BOR+CYC_MM021	0.46683	0.512317	11.9932
DEX+BOR+LEN_MM021	0.444863	0.458684	11.7472
DEX+BOR+POM_MM021	0.404729	0.445276	8.21092
DEX+BOR+THA_MM021	0.469943	0.498597	13.181
DEX+CAR+CYC_MM021	0.567006	0.5488	13.1665
DEX+CAR+LEN_MM021	0.595031	0.620829	13.514
DEX+CAR+PAN_MM021	0.555153	0.570315	11.8173
DEX+CAR+POM_MM021	0.564415	0.562208	12.1333
DEX+IXA+CYC_MM021	0.191954	0.210789	3.63884
DEX+IXA+LEN_MM021	0.261159	0.283131	5.88881
AVEL_MM021	NaN	NaN	NaN
DARATUM_MM021	NaN	NaN	NaN
ELESCLOMOL_MM021	NaN	NaN	NaN
ELOTUZ_MM021	NaN	NaN	NaN
IPILIM_MM021	NaN	NaN	NaN
NIVOL_MM021	NaN	NaN	NaN
OBINUTUZ_MM021	NaN	NaN	NaN
PEMBROLIZ_MM021	NaN	NaN	NaN
AVEL+DARATUM_MM021	NaN	NaN	NaN
AVEL+ELOTUZ_MM021	NaN	NaN	NaN
BOR+MEL+PRE_MM021	NaN	NaN	NaN
BOR+MEL+PRE+DARATUM_MM021	NaN	NaN	NaN
DARATUM+IPILIM_MM021	NaN	NaN	NaN
DARATUM+PEMBROLIZ_MM021	NaN	NaN	NaN
DEX+BOR_MM021	NaN	NaN	NaN
DEX+BOR+DARATUM_MM021	NaN	NaN	NaN
DEX+BOR+ELOTUZ_MM021	NaN	NaN	NaN
DEX+BOR+LEN+DARATUM_MM021	NaN	NaN	NaN
DEX+BOR+PEMBROLIZ_MM021	NaN	NaN	NaN
DEX+CAR_MM021	NaN	NaN	NaN
DEX+DARATUM_MM021	NaN	NaN	NaN
DEX+IXA_MM021	NaN	NaN	NaN
DEX+LEN_MM021	NaN	NaN	NaN
DEX+LEN+DARATUM_MM021	NaN	NaN	NaN
DEX+LEN+ELOTUZ_MM021	NaN	NaN	NaN
DEX+LEN+PEMBROLIZ_MM021	NaN	NaN	NaN
DEX+POM_MM021	NaN	NaN	NaN
DEX+POM+DARATUM_MM021	NaN	NaN	NaN
DEX+POM+ELOTUZ_MM021	NaN	NaN	NaN
DEX+THA_MM021	NaN	NaN	NaN
ELOTUZ+IPILIM_MM021	NaN	NaN	NaN
ELOTUZ+NIVOL_MM021	NaN	NaN	NaN
ELOTUZ+PEMBROLIZ_MM021	NaN	NaN	NaN
IPILIM+PEMBROLIZ_MM021	NaN	NaN	NaN
BEN_MM023	-0.0136418	0.00828232	0.429841
BOR_MM023	0.176493	0.280278	3.61648
CAR_MM023	0.268352	0.381347	7.09912
CIS_MM023	-0.0285893	0.00996279	0.919706
CYC_MM023	0.106108	-0.0162045	0.33141
CYT_MM023	0.066048	0.122314	0.586566
DEX_MM023	0.128007	0.10575	1.04245
ETO_MM023	0.183869	0.253151	2.75348
IXA_MM023	0.0359298	0.14152	0.101166
LEN_MM023	0.0929694	0.110791	1.31167
MEL_MM023	0.103507	0.104549	0.703035
PAN_MM023	-0.0304576	0.0193254	0.433314
POM_MM023	0.127289	0.0937462	1.63481
PRE_MM023	0.0353351	0.064218	0.550994
THA_MM023	-0.0153474	-0.0262874	0.0186963
VINC_MM023	0.0416881	0.279078	0.649737
VINO_MM023	0.127151	0.32181	2.27097
DEX+BOR+CYC_MM023	0.267232	0.419422	8.97942
DEX+BOR+LEN_MM023	0.270126	0.351897	9.06252
DEX+BOR+POM_MM023	0.273762	0.361063	8.24221
DEX+BOR+THA_MM023	0.279113	0.430676	9.14077
DEX+CAR+CYC_MM023	0.385496	0.514561	13.5482
DEX+CAR+LEN_MM023	0.272134	0.432533	8.62343
DEX+CAR+PAN_MM023	0.31911	0.461887	9.08457
DEX+CAR+POM_MM023	0.359147	0.448196	11.0362
DEX+IXA+CYC_MM023	0.131503	0.248289	2.70289
DEX+IXA+LEN_MM023	0.135669	0.239471	3.51927
AVEL_MM023	NaN	NaN	NaN
DARATUM_MM023	NaN	NaN	NaN
ELESCLOMOL_MM023	NaN	NaN	NaN
ELOTUZ_MM023	NaN	NaN	NaN
IPILIM_MM023	NaN	NaN	NaN
NIVOL_MM023	NaN	NaN	NaN
OBINUTUZ_MM023	NaN	NaN	NaN
PEMBROLIZ_MM023	NaN	NaN	NaN
AVEL+DARATUM_MM023	NaN	NaN	NaN
AVEL+ELOTUZ_MM023	NaN	NaN	NaN
BOR+MEL+PRE_MM023	NaN	NaN	NaN
BOR+MEL+PRE+DARATUM_MM023	NaN	NaN	NaN
DARATUM+IPILIM_MM023	NaN	NaN	NaN
DARATUM+PEMBROLIZ_MM023	NaN	NaN	NaN
DEX+BOR_MM023	NaN	NaN	NaN
DEX+BOR+DARATUM_MM023	NaN	NaN	NaN
DEX+BOR+ELOTUZ_MM023	NaN	NaN	NaN
DEX+BOR+LEN+DARATUM_MM023	NaN	NaN	NaN
DEX+BOR+PEMBROLIZ_MM023	NaN	NaN	NaN
DEX+CAR_MM023	NaN	NaN	NaN
DEX+DARATUM_MM023	NaN	NaN	NaN
DEX+IXA_MM023	NaN	NaN	NaN
DEX+LEN_MM023	NaN	NaN	NaN
DEX+LEN+DARATUM_MM023	NaN	NaN	NaN
DEX+LEN+ELOTUZ_MM023	NaN	NaN	NaN
DEX+LEN+PEMBROLIZ_MM023	NaN	NaN	NaN
DEX+POM_MM023	NaN	NaN	NaN
DEX+POM+DARATUM_MM023	NaN	NaN	NaN
DEX+POM+ELOTUZ_MM023	NaN	NaN	NaN
DEX+THA_MM023	NaN	NaN	NaN
ELOTUZ+IPILIM_MM023	NaN	NaN	NaN
ELOTUZ+NIVOL_MM023	NaN	NaN	NaN
ELOTUZ+PEMBROLIZ_MM023	NaN	NaN	NaN
IPILIM+PEMBROLIZ_MM023	NaN	NaN	NaN
BEN_MM024	0.00948181	0.0906389	0.17377
BOR_MM024	0.0899771	0.0460624	0.806499
CAR_MM024	0.343783	0.492818	4.22482
CIS_MM024	-0.0767049	0.0648836	0.133486
CYC_MM024	0.0350072	-0.0173353	0.644635
CYT_MM024	0.0699604	0.183754	0.754568
DEX_MM024	0.13821	0.242199	1.95416
ETO_MM024	-0.103163	0.0113918	0.200043
IXA_MM024	-0.0382676	0.0193165	0.0154779
LEN_MM024	0.0478874	0.080733	0.175157
MEL_MM024	0.078502	0.15998	0.922958
PAN_MM024	-0.118061	-0.0490342	0.00660342
POM_MM024	0.0499354	0.19267	0.931617
PRE_MM024	-0.111925	0.0490342	0.0952279
THA_MM024	-0.175131	-0.124319	0.222738
VINC_MM024	-0.325581	-0.104507	1.30205
VINO_MM024	-0.0504799	0.0391283	0.0206038
DEX+BOR+CYC_MM024	0.173436	0.186058	1.73898
DEX+BOR+LEN_MM024	0.220487	0.343643	3.49363
DEX+BOR+POM_MM024	0.242321	0.314678	3.4149
DEX+BOR+THA_MM024	0.276504	0.317133	3.76921
DEX+CAR+CYC_MM024	0.379549	0.444281	5.07629
DEX+CAR+LEN_MM024	0.323135	0.436426	4.64597
DEX+CAR+PAN_MM024	0.308867	0.409426	4.69733
DEX+CAR+POM_MM024	0.372775	0.418753	5.51755
DEX+IXA+CYC_MM024	0.060735	0.146784	1.08138
DEX+IXA+LEN_MM024	0.0417689	0.10702	0.400092
AVEL_MM024	NaN	NaN	NaN
DARATUM_MM024	NaN	NaN	NaN
ELESCLOMOL_MM024	NaN	NaN	NaN
ELOTUZ_MM024	NaN	NaN	NaN
IPILIM_MM024	NaN	NaN	NaN
NIVOL_MM024	NaN	NaN	NaN
OBINUTUZ_MM024	NaN	NaN	NaN
PEMBROLIZ_MM024	NaN	NaN	NaN
AVEL+DARATUM_MM024	NaN	NaN	NaN
AVEL+ELOTUZ_MM024	NaN	NaN	NaN
BOR+MEL+PRE_MM024	NaN	NaN	NaN
BOR+MEL+PRE+DARATUM_MM024	NaN	NaN	NaN
DARATUM+IPILIM_MM024	NaN	NaN	NaN
DARATUM+PEMBROLIZ_MM024	NaN	NaN	NaN
DEX+BOR_MM024	NaN	NaN	NaN
DEX+BOR+DARATUM_MM024	NaN	NaN	NaN
DEX+BOR+ELOTUZ_MM024	NaN	NaN	NaN
DEX+BOR+LEN+DARATUM_MM024	NaN	NaN	NaN
DEX+BOR+PEMBROLIZ_MM024	NaN	NaN	NaN
DEX+CAR_MM024	NaN	NaN	NaN
DEX+DARATUM_MM024	NaN	NaN	NaN
DEX+IXA_MM024	NaN	NaN	NaN
DEX+LEN_MM024	NaN	NaN	NaN
DEX+LEN+DARATUM_MM024	NaN	NaN	NaN
DEX+LEN+ELOTUZ_MM024	NaN	NaN	NaN
DEX+LEN+PEMBROLIZ_MM024	NaN	NaN	NaN
DEX+POM_MM024	NaN	NaN	NaN
DEX+POM+DARATUM_MM024	NaN	NaN	NaN
DEX+POM+ELOTUZ_MM024	NaN	NaN	NaN
DEX+THA_MM024	NaN	NaN	NaN
ELOTUZ+IPILIM_MM024	NaN	NaN	NaN
ELOTUZ+NIVOL_MM024	NaN	NaN	NaN
ELOTUZ+PEMBROLIZ_MM024	NaN	NaN	NaN
IPILIM+PEMBROLIZ_MM024	NaN	NaN	NaN
BEN_MM025	-0.0238165	0.0815722	0.144897
BOR_MM025	0.183789	0.303726	3.54147
CAR_MM025	0.347559	0.493415	6.90956
CIS_MM025	-0.0549993	0.0946401	1.27443
CYC_MM025	-0.0478357	-0.00234814	0.46908
CYT_MM025	0.140206	0.2927	1.43577
DEX_MM025	0.082398	0.213476	1.9345
ETO_MM025	0.146647	0.266565	1.95099
IXA_MM025	-0.0756224	0.0521695	1.29598
LEN_MM025	0.0745366	0.166309	1.31751
MEL_MM025	0.0364927	0.212864	0.803267
PAN_MM025	-0.225753	0.0139867	3.06321
POM_MM025	0.0516087	0.19612	0.681617
PRE_MM025	-0.0288021	0.113629	0.618759
THA_MM025	0.00103487	0.0299132	0.50906
VINC_MM025	-0.0427991	0.183869	0.415883
VINO_MM025	0.100377	0.219806	1.25966
DEX+BOR+CYC_MM025	0.204341	0.327633	5.57666
DEX+BOR+LEN_MM025	0.168286	0.244818	4.21575
DEX+BOR+POM_MM025	0.198536	0.351368	5.66373
DEX+BOR+THA_MM025	0.169335	0.340278	4.94266
DEX+CAR+CYC_MM025	0.377895	0.461754	10.1212
DEX+CAR+LEN_MM025	0.336856	0.44175	9.756
DEX+CAR+PAN_MM025	0.417821	0.544154	10.4937
DEX+CAR+POM_MM025	0.339143	0.450767	9.42974
DEX+IXA+CYC_MM025	0.0281001	0.146352	0.777995
DEX+IXA+LEN_MM025	-0.0636577	0.10624	0.0712159
AVEL_MM025	NaN	NaN	NaN
DARATUM_MM025	NaN	NaN	NaN
ELESCLOMOL_MM025	NaN	NaN	NaN
ELOTUZ_MM025	NaN	NaN	NaN
IPILIM_MM025	NaN	NaN	NaN
NIVOL_MM025	NaN	NaN	NaN
OBINUTUZ_MM025	NaN	NaN	NaN
PEMBROLIZ_MM025	NaN	NaN	NaN
AVEL+DARATUM_MM025	NaN	NaN	NaN
AVEL+ELOTUZ_MM025	NaN	NaN	NaN
BOR+MEL+PRE_MM025	NaN	NaN	NaN
BOR+MEL+PRE+DARATUM_MM025	NaN	NaN	NaN
DARATUM+IPILIM_MM025	NaN	NaN	NaN
DARATUM+PEMBROLIZ_MM025	NaN	NaN	NaN
DEX+BOR_MM025	NaN	NaN	NaN
DEX+BOR+DARATUM_MM025	NaN	NaN	NaN
DEX+BOR+ELOTUZ_MM025	NaN	NaN	NaN
DEX+BOR+LEN+DARATUM_MM025	NaN	NaN	NaN
DEX+BOR+PEMBROLIZ_MM025	NaN	NaN	NaN
DEX+CAR_MM025	NaN	NaN	NaN
DEX+DARATUM_MM025	NaN	NaN	NaN
DEX+IXA_MM025	NaN	NaN	NaN
DEX+LEN_MM025	NaN	NaN	NaN
DEX+LEN+DARATUM_MM025	NaN	NaN	NaN
DEX+LEN+ELOTUZ_MM025	NaN	NaN	NaN
DEX+LEN+PEMBROLIZ_MM025	NaN	NaN	NaN
DEX+POM_MM025	NaN	NaN	NaN
DEX+POM+DARATUM_MM025	NaN	NaN	NaN
DEX+POM+ELOTUZ_MM025	NaN	NaN	NaN
DEX+THA_MM025	NaN	NaN	NaN
ELOTUZ+IPILIM_MM025	NaN	NaN	NaN
ELOTUZ+NIVOL_MM025	NaN	NaN	NaN
ELOTUZ+PEMBROLIZ_MM025	NaN	NaN	NaN
IPILIM+PEMBROLIZ_MM025	NaN	NaN	NaN
BEN_MM026	-0.0836402	-0.0443154	2.72999
BOR_MM026	0.166987	0.270805	4.70372
CAR_MM026	0.297677	0.392983	8.86677
CIS_MM026	-0.0464332	-0.00789043	1.0911
CYC_MM026	-0.0529629	-0.0423304	1.69896
CYT_MM026	-0.0939442	-0.0171207	2.95367
DEX_MM026	0.100371	0.156369	2.24106
ETO_MM026	-0.0472779	0.0287331	1.39252
IXA_MM026	0.110344	0.195673	1.91492
LEN_MM026	-0.0161258	-0.0244653	0.599084
MEL_MM026	-0.0212102	-0.019205	0.936188
PAN_MM026	0.074823	0.125205	2.13617
POM_MM026	-0.00748412	-0.00769193	0.273663
PRE_MM026	-0.0610574	0.00689792	2.37742
THA_MM026	-0.0248532	-0.0154831	1.27383
VINC_MM026	0.0102103	0.120242	0.0844972
VINO_MM026	0.0308045	0.169073	0.0376343
DEX+BOR+CYC_MM026	0.329562	0.488156	11.7917
DEX+BOR+LEN_MM026	0.351565	0.495422	12.0824
DEX+BOR+POM_MM026	0.349085	0.492273	11.3276
DEX+BOR+THA_MM026	0.354835	0.50172	13.4555
DEX+CAR+CYC_MM026	0.363803	0.534903	11.6542
DEX+CAR+LEN_MM026	0.338498	0.516156	9.92609
DEX+CAR+PAN_MM026	0.30405	0.53592	11.8219
DEX+CAR+POM_MM026	0.306642	0.518142	11.727
DEX+IXA+CYC_MM026	0.234659	0.415831	7.06753
DEX+IXA+LEN_MM026	0.262009	0.402073	9.33424
AVEL_MM026	NaN	NaN	NaN
DARATUM_MM026	NaN	NaN	NaN
ELESCLOMOL_MM026	NaN	NaN	NaN
ELOTUZ_MM026	NaN	NaN	NaN
IPILIM_MM026	NaN	NaN	NaN
NIVOL_MM026	NaN	NaN	NaN
OBINUTUZ_MM026	NaN	NaN	NaN
PEMBROLIZ_MM026	NaN	NaN	NaN
AVEL+DARATUM_MM026	NaN	NaN	NaN
AVEL+ELOTUZ_MM026	NaN	NaN	NaN
BOR+MEL+PRE_MM026	NaN	NaN	NaN
BOR+MEL+PRE+DARATUM_MM026	NaN	NaN	NaN
DARATUM+IPILIM_MM026	NaN	NaN	NaN
DARATUM+PEMBROLIZ_MM026	NaN	NaN	NaN
DEX+BOR_MM026	NaN	NaN	NaN
DEX+BOR+DARATUM_MM026	NaN	NaN	NaN
DEX+BOR+ELOTUZ_MM026	NaN	NaN	NaN
DEX+BOR+LEN+DARATUM_MM026	NaN	NaN	NaN
DEX+BOR+PEMBROLIZ_MM026	NaN	NaN	NaN
DEX+CAR_MM026	NaN	NaN	NaN
DEX+DARATUM_MM026	NaN	NaN	NaN
DEX+IXA_MM026	NaN	NaN	NaN
DEX+LEN_MM026	NaN	NaN	NaN
DEX+LEN+DARATUM_MM026	NaN	NaN	NaN
DEX+LEN+ELOTUZ_MM026	NaN	NaN	NaN
DEX+LEN+PEMBROLIZ_MM026	NaN	NaN	NaN
DEX+POM_MM026	NaN	NaN	NaN
DEX+POM+DARATUM_MM026	NaN	NaN	NaN
DEX+POM+ELOTUZ_MM026	NaN	NaN	NaN
DEX+THA_MM026	NaN	NaN	NaN
ELOTUZ+IPILIM_MM026	NaN	NaN	NaN
ELOTUZ+NIVOL_MM026	NaN	NaN	NaN
ELOTUZ+PEMBROLIZ_MM026	NaN	NaN	NaN
IPILIM+PEMBROLIZ_MM026	NaN	NaN	NaN
BEN_MM027	-0.0333236	0.0593741	0.585373
BOR_MM027	0.110252	0.175102	2.29473
CAR_MM027	0.140861	0.223477	5.13089
CIS_MM027	0.0507399	0.0765631	0.323283
CYC_MM027	0.0226969	0.0682239	0.338473
CYT_MM027	-0.0602893	0.0190397	1.41678
DEX_MM027	0.13925	0.190078	3.82854
ETO_MM027	0.0421553	0.122726	0.269418
IXA_MM027	0.114726	0.131704	1.91782
LEN_MM027	0.0827512	0.111239	1.74722
MEL_MM027	-0.0783704	0.0395473	1.34466
PAN_MM027	0.469903	0.547429	14.731
POM_MM027	0.0641439	0.131576	0.741761
PRE_MM027	-0.0133451	0.0760525	0.127954
THA_MM027	0.0536395	0.108218	1.64597
VINC_MM027	0.0866758	0.25058	3.06162
VINO_MM027	0.0776178	0.156594	1.40767
DEX+BOR+CYC_MM027	0.211598	0.228633	6.15095
DEX+BOR+LEN_MM027	0.259122	0.278752	9.51167
DEX+BOR+POM_MM027	0.216351	0.228157	6.91334
DEX+BOR+THA_MM027	0.227771	0.243123	8.16952
DEX+CAR+CYC_MM027	0.234227	0.273728	8.70997
DEX+CAR+LEN_MM027	0.234228	0.276565	7.59766
DEX+CAR+PAN_MM027	0.330025	0.402101	12.6924
DEX+CAR+POM_MM027	0.239351	0.252913	8.70657
DEX+IXA+CYC_MM027	0.204279	0.236257	6.57567
DEX+IXA+LEN_MM027	0.209023	0.238033	7.38813
AVEL_MM027	NaN	NaN	NaN
DARATUM_MM027	NaN	NaN	NaN
ELESCLOMOL_MM027	NaN	NaN	NaN
ELOTUZ_MM027	NaN	NaN	NaN
IPILIM_MM027	NaN	NaN	NaN
NIVOL_MM027	NaN	NaN	NaN
OBINUTUZ_MM027	NaN	NaN	NaN
PEMBROLIZ_MM027	NaN	NaN	NaN
AVEL+DARATUM_MM027	NaN	NaN	NaN
AVEL+ELOTUZ_MM027	NaN	NaN	NaN
BOR+MEL+PRE_MM027	NaN	NaN	NaN
BOR+MEL+PRE+DARATUM_MM027	NaN	NaN	NaN
DARATUM+IPILIM_MM027	NaN	NaN	NaN
DARATUM+PEMBROLIZ_MM027	NaN	NaN	NaN
DEX+BOR_MM027	NaN	NaN	NaN
DEX+BOR+DARATUM_MM027	NaN	NaN	NaN
DEX+BOR+ELOTUZ_MM027	NaN	NaN	NaN
DEX+BOR+LEN+DARATUM_MM027	NaN	NaN	NaN
DEX+BOR+PEMBROLIZ_MM027	NaN	NaN	NaN
DEX+CAR_MM027	NaN	NaN	NaN
DEX+DARATUM_MM027	NaN	NaN	NaN
DEX+IXA_MM027	NaN	NaN	NaN
DEX+LEN_MM027	NaN	NaN	NaN
DEX+LEN+DARATUM_MM027	NaN	NaN	NaN
DEX+LEN+ELOTUZ_MM027	NaN	NaN	NaN
DEX+LEN+PEMBROLIZ_MM027	NaN	NaN	NaN
DEX+POM_MM027	NaN	NaN	NaN
DEX+POM+DARATUM_MM027	NaN	NaN	NaN
DEX+POM+ELOTUZ_MM027	NaN	NaN	NaN
DEX+THA_MM027	NaN	NaN	NaN
ELOTUZ+IPILIM_MM027	NaN	NaN	NaN
ELOTUZ+NIVOL_MM027	NaN	NaN	NaN
ELOTUZ+PEMBROLIZ_MM027	NaN	NaN	NaN
IPILIM+PEMBROLIZ_MM027	NaN	NaN	NaN
BEN_MM028	0.123025	0.208857	1.11676
BOR_MM028	0.0935954	0.121484	0.607097
CAR_MM028	0.191533	0.283064	3.67512
CIS_MM028	0.0022101	0.0508677	0.327586
CYC_MM028	-0.0209528	0.0400958	0.335964
CYT_MM028	0.123956	0.201676	0.520271
DEX_MM028	0.20491	0.301017	2.94027
ETO_MM028	0.168926	0.253142	1.3858
IXA_MM028	-0.00253424	0.0436864	0.257764
LEN_MM028	0.108956	0.105925	0.561181
MEL_MM028	0.115784	0.175344	0.835805
PAN_MM028	-0.00146898	0.121484	0.0602776
POM_MM028	0.0327611	0.0855775	0.180035
PRE_MM028	0.167711	0.224417	1.23533
THA_MM028	0.0690585	0.059246	0.182723
VINC_MM028	-0.376997	-0.229204	2.24937
VINO_MM028	-0.24979	-0.147816	2.33696
DEX+BOR+CYC_MM028	0.141645	0.185986	3.87065
DEX+BOR+LEN_MM028	0.0932071	0.11002	1.61725
DEX+BOR+POM_MM028	0.164382	0.223969	3.11645
DEX+BOR+THA_MM028	0.159824	0.227898	2.84478
DEX+CAR+CYC_MM028	0.307959	0.364768	5.66996
DEX+CAR+LEN_MM028	0.265807	0.321546	5.75521
DEX+CAR+PAN_MM028	0.293344	0.37852	4.50065
DEX+CAR+POM_MM028	0.252539	0.300589	6.1167
DEX+IXA+CYC_MM028	0.0691751	0.0982318	0.809178
DEX+IXA+LEN_MM028	0.0405157	0.0759659	0.161692
AVEL_MM028	NaN	NaN	NaN
DARATUM_MM028	NaN	NaN	NaN
ELESCLOMOL_MM028	NaN	NaN	NaN
ELOTUZ_MM028	NaN	NaN	NaN
IPILIM_MM028	NaN	NaN	NaN
NIVOL_MM028	NaN	NaN	NaN
OBINUTUZ_MM028	NaN	NaN	NaN
PEMBROLIZ_MM028	NaN	NaN	NaN
AVEL+DARATUM_MM028	NaN	NaN	NaN
AVEL+ELOTUZ_MM028	NaN	NaN	NaN
BOR+MEL+PRE_MM028	NaN	NaN	NaN
BOR+MEL+PRE+DARATUM_MM028	NaN	NaN	NaN
DARATUM+IPILIM_MM028	NaN	NaN	NaN
DARATUM+PEMBROLIZ_MM028	NaN	NaN	NaN
DEX+BOR_MM028	NaN	NaN	NaN
DEX+BOR+DARATUM_MM028	NaN	NaN	NaN
DEX+BOR+ELOTUZ_MM028	NaN	NaN	NaN
DEX+BOR+LEN+DARATUM_MM028	NaN	NaN	NaN
DEX+BOR+PEMBROLIZ_MM028	NaN	NaN	NaN
DEX+CAR_MM028	NaN	NaN	NaN
DEX+DARATUM_MM028	NaN	NaN	NaN
DEX+IXA_MM028	NaN	NaN	NaN
DEX+LEN_MM028	NaN	NaN	NaN
DEX+LEN+DARATUM_MM028	NaN	NaN	NaN
DEX+LEN+ELOTUZ_MM028	NaN	NaN	NaN
DEX+LEN+PEMBROLIZ_MM028	NaN	NaN	NaN
DEX+POM_MM028	NaN	NaN	NaN
DEX+POM+DARATUM_MM028	NaN	NaN	NaN
DEX+POM+ELOTUZ_MM028	NaN	NaN	NaN
DEX+THA_MM028	NaN	NaN	NaN
ELOTUZ+IPILIM_MM028	NaN	NaN	NaN
ELOTUZ+NIVOL_MM028	NaN	NaN	NaN
ELOTUZ+PEMBROLIZ_MM028	NaN	NaN	NaN
IPILIM+PEMBROLIZ_MM028	NaN	NaN	NaN
BEN_MM030	0.0434903	0.11911	1.27675
BOR_MM030	0.137294	0.241056	7.41918
CAR_MM030	0.174694	0.300065	8.1745
CIS_MM030	0.0067941	0.0754799	0.243653
CYC_MM030	0.0167127	0.0560646	0.184442
CYT_MM030	0.10057	0.211497	3.99544
DEX_MM030	0.0924709	0.136126	3.80708
ETO_MM030	0.135073	0.243237	5.65363
IXA_MM030	0.0529324	0.15925	1.8767
LEN_MM030	0.0646861	0.114638	2.3904
MEL_MM030	0.0621118	0.180955	1.50178
PAN_MM030	0.00218671	0.0855148	0.226732
POM_MM030	0.0454619	0.0903141	1.14737
PRE_MM030	0.0361264	0.110057	0.796108
THA_MM030	0.0245328	0.0417757	0.598703
VINC_MM030	0.327102	0.447971	13.2576
VINO_MM030	0.307078	0.462805	13.6501
DEX+BOR+CYC_MM030	0.116854	0.195956	7.07504
DEX+BOR+LEN_MM030	0.118966	0.163393	7.0682
DEX+BOR+POM_MM030	0.146237	0.190451	7.05454
DEX+BOR+THA_MM030	0.136431	0.189061	7.36012
DEX+CAR+CYC_MM030	0.156643	0.212063	8.12536
DEX+CAR+LEN_MM030	0.198789	0.242482	9.72383
DEX+CAR+PAN_MM030	0.121172	0.276667	5.6762
DEX+CAR+POM_MM030	0.18379	0.241439	10.0697
DEX+IXA+CYC_MM030	0.0970975	0.16403	4.47829
DEX+IXA+LEN_MM030	0.088071	0.0884176	4.81516
AVEL_MM030	NaN	NaN	NaN
DARATUM_MM030	NaN	NaN	NaN
ELESCLOMOL_MM030	NaN	NaN	NaN
ELOTUZ_MM030	NaN	NaN	NaN
IPILIM_MM030	NaN	NaN	NaN
NIVOL_MM030	NaN	NaN	NaN
OBINUTUZ_MM030	NaN	NaN	NaN
PEMBROLIZ_MM030	NaN	NaN	NaN
AVEL+DARATUM_MM030	NaN	NaN	NaN
AVEL+ELOTUZ_MM030	NaN	NaN	NaN
BOR+MEL+PRE_MM030	NaN	NaN	NaN
BOR+MEL+PRE+DARATUM_MM030	NaN	NaN	NaN
DARATUM+IPILIM_MM030	NaN	NaN	NaN
DARATUM+PEMBROLIZ_MM030	NaN	NaN	NaN
DEX+BOR_MM030	NaN	NaN	NaN
DEX+BOR+DARATUM_MM030	NaN	NaN	NaN
DEX+BOR+ELOTUZ_MM030	NaN	NaN	NaN
DEX+BOR+LEN+DARATUM_MM030	NaN	NaN	NaN
DEX+BOR+PEMBROLIZ_MM030	NaN	NaN	NaN
DEX+CAR_MM030	NaN	NaN	NaN
DEX+DARATUM_MM030	NaN	NaN	NaN
DEX+IXA_MM030	NaN	NaN	NaN
DEX+LEN_MM030	NaN	NaN	NaN
DEX+LEN+DARATUM_MM030	NaN	NaN	NaN
DEX+LEN+ELOTUZ_MM030	NaN	NaN	NaN
DEX+LEN+PEMBROLIZ_MM030	NaN	NaN	NaN
DEX+POM_MM030	NaN	NaN	NaN
DEX+POM+DARATUM_MM030	NaN	NaN	NaN
DEX+POM+ELOTUZ_MM030	NaN	NaN	NaN
DEX+THA_MM030	NaN	NaN	NaN
ELOTUZ+IPILIM_MM030	NaN	NaN	NaN
ELOTUZ+NIVOL_MM030	NaN	NaN	NaN
ELOTUZ+PEMBROLIZ_MM030	NaN	NaN	NaN
IPILIM+PEMBROLIZ_MM030	NaN	NaN	NaN
BEN_MM031	-0.112242	0.0190906	0.477182
BOR_MM031	0.357138	0.447877	2.9166
CAR_MM031	0.495953	0.585351	5.49599
CIS_MM031	-0.0424125	0.0698503	0.0666204
CYC_MM031	-0.00363693	0.0421328	0.0230301
CYT_MM031	0.143571	0.329994	0.929363
DEX_MM031	0.0196743	0.100796	0.274483
ETO_MM031	0.283896	0.46168	2.10789
IXA_MM031	-0.0190251	0.176268	0.16829
LEN_MM031	0.101549	0.237825	0.676995
MEL_MM031	-0.0266932	0.0914454	0.0330015
PAN_MM031	-0.478541	-0.105582	5.55666
POM_MM031	0.12564	0.14855	0.566641
PRE_MM031	-0.0109527	0.094117	0.0894524
THA_MM031	0.00781	0.111816	0.0413144
VINC_MM031	0.167904	0.316859	1.15412
VINO_MM031	0.0833318	0.335894	0.796064
DEX+BOR+CYC_MM031	0.2833	0.438163	8.57584
DEX+BOR+LEN_MM031	0.275247	0.359821	8.19199
DEX+BOR+POM_MM031	0.29958	0.376754	7.88819
DEX+BOR+THA_MM031	0.369378	0.421954	10.1914
DEX+CAR+CYC_MM031	0.463442	0.526982	13.2053
DEX+CAR+LEN_MM031	0.421408	0.497924	11.1821
DEX+CAR+PAN_MM031	0.405329	0.609343	12.1796
DEX+CAR+POM_MM031	0.406912	0.508994	10.8879
DEX+IXA+CYC_MM031	0.0702967	0.21862	0.662305
DEX+IXA+LEN_MM031	-0.0128999	0.106543	0.0512065
AVEL_MM031	NaN	NaN	NaN
DARATUM_MM031	NaN	NaN	NaN
ELESCLOMOL_MM031	NaN	NaN	NaN
ELOTUZ_MM031	NaN	NaN	NaN
IPILIM_MM031	NaN	NaN	NaN
NIVOL_MM031	NaN	NaN	NaN
OBINUTUZ_MM031	NaN	NaN	NaN
PEMBROLIZ_MM031	NaN	NaN	NaN
AVEL+DARATUM_MM031	NaN	NaN	NaN
AVEL+ELOTUZ_MM031	NaN	NaN	NaN
BOR+MEL+PRE_MM031	NaN	NaN	NaN
BOR+MEL+PRE+DARATUM_MM031	NaN	NaN	NaN
DARATUM+IPILIM_MM031	NaN	NaN	NaN
DARATUM+PEMBROLIZ_MM031	NaN	NaN	NaN
DEX+BOR_MM031	NaN	NaN	NaN
DEX+BOR+DARATUM_MM031	NaN	NaN	NaN
DEX+BOR+ELOTUZ_MM031	NaN	NaN	NaN
DEX+BOR+LEN+DARATUM_MM031	NaN	NaN	NaN
DEX+BOR+PEMBROLIZ_MM031	NaN	NaN	NaN
DEX+CAR_MM031	NaN	NaN	NaN
DEX+DARATUM_MM031	NaN	NaN	NaN
DEX+IXA_MM031	NaN	NaN	NaN
DEX+LEN_MM031	NaN	NaN	NaN
DEX+LEN+DARATUM_MM031	NaN	NaN	NaN
DEX+LEN+ELOTUZ_MM031	NaN	NaN	NaN
DEX+LEN+PEMBROLIZ_MM031	NaN	NaN	NaN
DEX+POM_MM031	NaN	NaN	NaN
DEX+POM+DARATUM_MM031	NaN	NaN	NaN
DEX+POM+ELOTUZ_MM031	NaN	NaN	NaN
DEX+THA_MM031	NaN	NaN	NaN
ELOTUZ+IPILIM_MM031	NaN	NaN	NaN
ELOTUZ+NIVOL_MM031	NaN	NaN	NaN
ELOTUZ+PEMBROLIZ_MM031	NaN	NaN	NaN
IPILIM+PEMBROLIZ_MM031	NaN	NaN	NaN
BEN_MM032	-0.00539679	0.101559	0.495474
BOR_MM032	0.033416	0.133586	0.85956
CAR_MM032	0.326358	0.478298	4.39271
CIS_MM032	-0.0601122	0.0577328	0.362614
CYC_MM032	0.0027516	-0.0231774	0.0746814
CYT_MM032	-0.0639982	0.120944	0.0867521
DEX_MM032	-0.0573971	0.0813316	0.0301634
ETO_MM032	0.017687	0.201854	0.629073
IXA_MM032	-0.0759463	0.0316056	0.325221
LEN_MM032	0.0862809	0.1378	1.22539
MEL_MM032	0.0742665	0.158871	0.523639
PAN_MM032	-0.439713	-0.174884	3.05786
POM_MM032	-0.102541	0.00800674	0.0952676
PRE_MM032	0.00720959	0.115887	0.30108
THA_MM032	-0.151103	-0.0189633	0.250613
VINC_MM032	0.282143	0.382217	3.72071
VINO_MM032	0.392141	0.461441	4.56049
DEX+BOR+CYC_MM032	0.157293	0.20447	2.43115
DEX+BOR+LEN_MM032	0.110561	0.166904	0.638859
DEX+BOR+POM_MM032	0.108397	0.165478	0.84073
DEX+BOR+THA_MM032	0.177676	0.253447	4.54343
DEX+CAR+CYC_MM032	0.271604	0.338564	7.9157
DEX+CAR+LEN_MM032	0.316253	0.353305	6.02664
DEX+CAR+PAN_MM032	-0.0808489	0.131717	0.409799
DEX+CAR+POM_MM032	0.27045	0.284831	2.44903
DEX+IXA+CYC_MM032	-0.124016	-0.0775083	1.67027
DEX+IXA+LEN_MM032	-0.0669006	0.0185449	1.08017
AVEL_MM032	NaN	NaN	NaN
DARATUM_MM032	NaN	NaN	NaN
ELESCLOMOL_MM032	NaN	NaN	NaN
ELOTUZ_MM032	NaN	NaN	NaN
IPILIM_MM032	NaN	NaN	NaN
NIVOL_MM032	NaN	NaN	NaN
OBINUTUZ_MM032	NaN	NaN	NaN
PEMBROLIZ_MM032	NaN	NaN	NaN
AVEL+DARATUM_MM032	NaN	NaN	NaN
AVEL+ELOTUZ_MM032	NaN	NaN	NaN
BOR+MEL+PRE_MM032	NaN	NaN	NaN
BOR+MEL+PRE+DARATUM_MM032	NaN	NaN	NaN
DARATUM+IPILIM_MM032	NaN	NaN	NaN
DARATUM+PEMBROLIZ_MM032	NaN	NaN	NaN
DEX+BOR_MM032	NaN	NaN	NaN
DEX+BOR+DARATUM_MM032	NaN	NaN	NaN
DEX+BOR+ELOTUZ_MM032	NaN	NaN	NaN
DEX+BOR+LEN+DARATUM_MM032	NaN	NaN	NaN
DEX+BOR+PEMBROLIZ_MM032	NaN	NaN	NaN
DEX+CAR_MM032	NaN	NaN	NaN
DEX+DARATUM_MM032	NaN	NaN	NaN
DEX+IXA_MM032	NaN	NaN	NaN
DEX+LEN_MM032	NaN	NaN	NaN
DEX+LEN+DARATUM_MM032	NaN	NaN	NaN
DEX+LEN+ELOTUZ_MM032	NaN	NaN	NaN
DEX+LEN+PEMBROLIZ_MM032	NaN	NaN	NaN
DEX+POM_MM032	NaN	NaN	NaN
DEX+POM+DARATUM_MM032	NaN	NaN	NaN
DEX+POM+ELOTUZ_MM032	NaN	NaN	NaN
DEX+THA_MM032	NaN	NaN	NaN
ELOTUZ+IPILIM_MM032	NaN	NaN	NaN
ELOTUZ+NIVOL_MM032	NaN	NaN	NaN
ELOTUZ+PEMBROLIZ_MM032	NaN	NaN	NaN
IPILIM+PEMBROLIZ_MM032	NaN	NaN	NaN
BEN_MM033	-0.221217	0.0865367	2.20656
BOR_MM033	0.458577	0.666667	6.02375
CAR_MM033	0.458573	0.727762	6.13106
CIS_MM033	-0.313331	0.0655525	2.6296
CYC_MM033	-0.103582	0.0748375	0.454209
CYT_MM033	-0.0288022	0.271123	0.167026
DEX_MM033	-0.0924967	0.218013	0.825603
ETO_MM033	-0.0966954	0.22637	0.206684
IXA_MM033	0.238701	0.548932	3.00143
LEN_MM033	-0.23806	0.0196843	1.53616
MEL_MM033	-0.291138	0.151346	2.04505
PAN_MM033	-0.671527	-0.151718	6.12181
POM_MM033	-0.15852	0.194986	0.849384
PRE_MM033	-0.18075	0.146518	0.908815
THA_MM033	-0.165125	0.124977	1.6402
VINC_MM033	0.025739	0.420984	0.247585
VINO_MM033	0.234905	0.504364	3.18868
DEX+BOR+CYC_MM033	0.516579	0.62294	10.5595
DEX+BOR+LEN_MM033	0.637226	0.689244	13.5365
DEX+BOR+POM_MM033	0.489808	0.63953	11.2209
DEX+BOR+THA_MM033	0.576635	0.689519	12.7431
DEX+CAR+CYC_MM033	0.596995	0.724127	13.0238
DEX+CAR+LEN_MM033	0.561378	0.721929	12.4256
DEX+CAR+PAN_MM033	0.356537	0.639969	5.45376
DEX+CAR+POM_MM033	0.569424	0.66359	10.8169
DEX+IXA+CYC_MM033	0.343506	0.559218	7.39518
DEX+IXA+LEN_MM033	0.383713	0.550758	7.97755
AVEL_MM033	NaN	NaN	NaN
DARATUM_MM033	NaN	NaN	NaN
ELESCLOMOL_MM033	NaN	NaN	NaN
ELOTUZ_MM033	NaN	NaN	NaN
IPILIM_MM033	NaN	NaN	NaN
NIVOL_MM033	NaN	NaN	NaN
OBINUTUZ_MM033	NaN	NaN	NaN
PEMBROLIZ_MM033	NaN	NaN	NaN
AVEL+DARATUM_MM033	NaN	NaN	NaN
AVEL+ELOTUZ_MM033	NaN	NaN	NaN
BOR+MEL+PRE_MM033	NaN	NaN	NaN
BOR+MEL+PRE+DARATUM_MM033	NaN	NaN	NaN
DARATUM+IPILIM_MM033	NaN	NaN	NaN
DARATUM+PEMBROLIZ_MM033	NaN	NaN	NaN
DEX+BOR_MM033	NaN	NaN	NaN
DEX+BOR+DARATUM_MM033	NaN	NaN	NaN
DEX+BOR+ELOTUZ_MM033	NaN	NaN	NaN
DEX+BOR+LEN+DARATUM_MM033	NaN	NaN	NaN
DEX+BOR+PEMBROLIZ_MM033	NaN	NaN	NaN
DEX+CAR_MM033	NaN	NaN	NaN
DEX+DARATUM_MM033	NaN	NaN	NaN
DEX+IXA_MM033	NaN	NaN	NaN
DEX+LEN_MM033	NaN	NaN	NaN
DEX+LEN+DARATUM_MM033	NaN	NaN	NaN
DEX+LEN+ELOTUZ_MM033	NaN	NaN	NaN
DEX+LEN+PEMBROLIZ_MM033	NaN	NaN	NaN
DEX+POM_MM033	NaN	NaN	NaN
DEX+POM+DARATUM_MM033	NaN	NaN	NaN
DEX+POM+ELOTUZ_MM033	NaN	NaN	NaN
DEX+THA_MM033	NaN	NaN	NaN
ELOTUZ+IPILIM_MM033	NaN	NaN	NaN
ELOTUZ+NIVOL_MM033	NaN	NaN	NaN
ELOTUZ+PEMBROLIZ_MM033	NaN	NaN	NaN
IPILIM+PEMBROLIZ_MM033	NaN	NaN	NaN
BEN_MM036	-0.304178	-0.0142768	2.35708
BOR_MM036	0.276954	0.41527	3.68227
CAR_MM036	0.275299	0.453755	2.90458
CIS_MM036	-0.0306477	0.0403476	0.158719
CYC_MM036	-0.0924322	-0.060211	0.307824
CYT_MM036	0.106571	0.268777	0.751316
DEX_MM036	-0.145339	-0.0657976	0.885009
ETO_MM036	-0.0169892	0.138423	0.227117
IXA_MM036	-0.259873	-0.101179	2.25981
LEN_MM036	-0.226656	-0.18684	1.59262
MEL_MM036	-0.0858693	-0.0496586	1.12382
PAN_MM036	-0.63648	-0.130975	9.39155
POM_MM036	-0.0950102	0.0937306	0.81447
PRE_MM036	0.0684965	0.199255	0.442446
THA_MM036	-0.138018	-0.153321	1.44666
VINC_MM036	0.0631004	0.231533	0.173778
VINO_MM036	0.0116147	0.168218	0.0656244
DEX+BOR+CYC_MM036	0.155548	0.204011	2.1156
DEX+BOR+LEN_MM036	0.194097	0.2213	2.67964
DEX+BOR+POM_MM036	0.0803229	0.159751	1.0604
DEX+BOR+THA_MM036	0.0974619	0.174965	1.21534
DEX+CAR+CYC_MM036	0.526226	0.524896	10.0115
DEX+CAR+LEN_MM036	0.480201	0.549793	9.62178
DEX+CAR+PAN_MM036	0.312037	0.482711	4.82562
DEX+CAR+POM_MM036	0.405891	0.468188	7.68722
DEX+IXA+CYC_MM036	-0.123421	-0.0532503	0.816965
DEX+IXA+LEN_MM036	-0.108439	-0.0235131	0.458501
AVEL_MM036	NaN	NaN	NaN
DARATUM_MM036	NaN	NaN	NaN
ELESCLOMOL_MM036	NaN	NaN	NaN
ELOTUZ_MM036	NaN	NaN	NaN
IPILIM_MM036	NaN	NaN	NaN
NIVOL_MM036	NaN	NaN	NaN
OBINUTUZ_MM036	NaN	NaN	NaN
PEMBROLIZ_MM036	NaN	NaN	NaN
AVEL+DARATUM_MM036	NaN	NaN	NaN
AVEL+ELOTUZ_MM036	NaN	NaN	NaN
BOR+MEL+PRE_MM036	NaN	NaN	NaN
BOR+MEL+PRE+DARATUM_MM036	NaN	NaN	NaN
DARATUM+IPILIM_MM036	NaN	NaN	NaN
DARATUM+PEMBROLIZ_MM036	NaN	NaN	NaN
DEX+BOR_MM036	NaN	NaN	NaN
DEX+BOR+DARATUM_MM036	NaN	NaN	NaN
DEX+BOR+ELOTUZ_MM036	NaN	NaN	NaN
DEX+BOR+LEN+DARATUM_MM036	NaN	NaN	NaN
DEX+BOR+PEMBROLIZ_MM036	NaN	NaN	NaN
DEX+CAR_MM036	NaN	NaN	NaN
DEX+DARATUM_MM036	NaN	NaN	NaN
DEX+IXA_MM036	NaN	NaN	NaN
DEX+LEN_MM036	NaN	NaN	NaN
DEX+LEN+DARATUM_MM036	NaN	NaN	NaN
DEX+LEN+ELOTUZ_MM036	NaN	NaN	NaN
DEX+LEN+PEMBROLIZ_MM036	NaN	NaN	NaN
DEX+POM_MM036	NaN	NaN	NaN
DEX+POM+DARATUM_MM036	NaN	NaN	NaN
DEX+POM+ELOTUZ_MM036	NaN	NaN	NaN
DEX+THA_MM036	NaN	NaN	NaN
ELOTUZ+IPILIM_MM036	NaN	NaN	NaN
ELOTUZ+NIVOL_MM036	NaN	NaN	NaN
ELOTUZ+PEMBROLIZ_MM036	NaN	NaN	NaN
IPILIM+PEMBROLIZ_MM036	NaN	NaN	NaN
BEN_MM037	-0.0572062	-0.0059676	0.134182
BOR_MM037	0.0504516	0.236715	1.03431
CAR_MM037	0.191071	0.429383	4.9188
CIS_MM037	-0.114401	-0.0457516	0.827874
CYC_MM037	0.00487471	0.106564	0.496777
CYT_MM037	0.0184743	0.13896	0.82366
DEX_MM037	0.0500177	0.223075	1.2063
ETO_MM037	0.148304	0.250355	2.91211
IXA_MM037	-0.264031	-0.178176	2.02974
LEN_MM037	-0.0880072	-0.0122194	0.01509
MEL_MM037	0.00533012	0.0991759	0.343123
PAN_MM037	-0.327951	-0.0804206	4.19925
POM_MM037	-0.0225468	0.0389315	0.00721058
PRE_MM037	-0.0875028	-0.0372265	0.429301
THA_MM037	-0.0362887	0.0235862	0.0637949
VINC_MM037	0.170646	0.326513	4.61336
VINO_MM037	0.153913	0.210003	3.44672
DEX+BOR+CYC_MM037	0.238811	0.316399	5.59226
DEX+BOR+LEN_MM037	0.269209	0.324866	6.987
DEX+BOR+POM_MM037	0.209454	0.336156	5.38966
DEX+BOR+THA_MM037	0.225736	0.349421	5.40685
DEX+CAR+CYC_MM037	0.344042	0.444539	9.16528
DEX+CAR+LEN_MM037	0.359171	0.446232	5.67219
DEX+CAR+PAN_MM037	0.30333	0.491391	6.53874
DEX+CAR+POM_MM037	0.314853	0.412362	8.85835
DEX+IXA+CYC_MM037	0.0350785	0.17217	0.152841
DEX+IXA+LEN_MM037	0.0633802	0.10302	0.337777
AVEL_MM037	NaN	NaN	NaN
DARATUM_MM037	NaN	NaN	NaN
ELESCLOMOL_MM037	NaN	NaN	NaN
ELOTUZ_MM037	NaN	NaN	NaN
IPILIM_MM037	NaN	NaN	NaN
NIVOL_MM037	NaN	NaN	NaN
OBINUTUZ_MM037	NaN	NaN	NaN
PEMBROLIZ_MM037	NaN	NaN	NaN
AVEL+DARATUM_MM037	NaN	NaN	NaN
AVEL+ELOTUZ_MM037	NaN	NaN	NaN
BOR+MEL+PRE_MM037	NaN	NaN	NaN
BOR+MEL+PRE+DARATUM_MM037	NaN	NaN	NaN
DARATUM+IPILIM_MM037	NaN	NaN	NaN
DARATUM+PEMBROLIZ_MM037	NaN	NaN	NaN
DEX+BOR_MM037	NaN	NaN	NaN
DEX+BOR+DARATUM_MM037	NaN	NaN	NaN
DEX+BOR+ELOTUZ_MM037	NaN	NaN	NaN
DEX+BOR+LEN+DARATUM_MM037	NaN	NaN	NaN
DEX+BOR+PEMBROLIZ_MM037	NaN	NaN	NaN
DEX+CAR_MM037	NaN	NaN	NaN
DEX+DARATUM_MM037	NaN	NaN	NaN
DEX+IXA_MM037	NaN	NaN	NaN
DEX+LEN_MM037	NaN	NaN	NaN
DEX+LEN+DARATUM_MM037	NaN	NaN	NaN
DEX+LEN+ELOTUZ_MM037	NaN	NaN	NaN
DEX+LEN+PEMBROLIZ_MM037	NaN	NaN	NaN
DEX+POM_MM037	NaN	NaN	NaN
DEX+POM+DARATUM_MM037	NaN	NaN	NaN
DEX+POM+ELOTUZ_MM037	NaN	NaN	NaN
DEX+THA_MM037	NaN	NaN	NaN
ELOTUZ+IPILIM_MM037	NaN	NaN	NaN
ELOTUZ+NIVOL_MM037	NaN	NaN	NaN
ELOTUZ+PEMBROLIZ_MM037	NaN	NaN	NaN
IPILIM+PEMBROLIZ_MM037	NaN	NaN	NaN
BEN_MM038	-0.0104279	0.00393185	0.152879
BOR_MM038	-0.00716013	0.16208	0.331502
CAR_MM038	0.0194174	0.158585	0.152316
CIS_MM038	-0.0555522	0.00742682	0.787061
CYC_MM038	-0.0334332	0.110529	0.452239
CYT_MM038	0.104139	0.252949	2.15679
DEX_MM038	0.0598837	0.235474	1.07751
ETO_MM038	0.115641	0.243338	1.89851
IXA_MM038	-0.343959	-0.199651	5.34105
LEN_MM038	0.0238275	0.0991699	0.346431
MEL_MM038	0.0360628	0.0773263	0.992344
PAN_MM038	-0.371668	0.0738314	5.48737
POM_MM038	0.0525437	0.0572302	0.270596
PRE_MM038	0.0170696	0.102665	0.644397
THA_MM038	-0.0413483	0.00131062	0.126554
VINC_MM038	0.148166	0.277414	2.23661
VINO_MM038	0.148462	0.2346	3.36754
DEX+BOR+CYC_MM038	-0.0314245	0.088208	0.0445873
DEX+BOR+LEN_MM038	-0.0298413	0.130455	0.028282
DEX+BOR+POM_MM038	-0.0683092	0.0204271	0.849404
DEX+BOR+THA_MM038	0.00888701	0.121634	0.324497
DEX+CAR+CYC_MM038	0.127216	0.15506	0.682284
DEX+CAR+LEN_MM038	0.166494	0.247911	2.62142
DEX+CAR+PAN_MM038	-0.280733	0.260446	2.8748
DEX+CAR+POM_MM038	0.103781	0.232126	1.81055
DEX+IXA+CYC_MM038	-0.162111	-0.0134633	2.76104
DEX+IXA+LEN_MM038	-0.101856	0.0148561	1.5215
AVEL_MM038	NaN	NaN	NaN
DARATUM_MM038	NaN	NaN	NaN
ELESCLOMOL_MM038	NaN	NaN	NaN
ELOTUZ_MM038	NaN	NaN	NaN
IPILIM_MM038	NaN	NaN	NaN
NIVOL_MM038	NaN	NaN	NaN
OBINUTUZ_MM038	NaN	NaN	NaN
PEMBROLIZ_MM038	NaN	NaN	NaN
AVEL+DARATUM_MM038	NaN	NaN	NaN
AVEL+ELOTUZ_MM038	NaN	NaN	NaN
BOR+MEL+PRE_MM038	NaN	NaN	NaN
BOR+MEL+PRE+DARATUM_MM038	NaN	NaN	NaN
DARATUM+IPILIM_MM038	NaN	NaN	NaN
DARATUM+PEMBROLIZ_MM038	NaN	NaN	NaN
DEX+BOR_MM038	NaN	NaN	NaN
DEX+BOR+DARATUM_MM038	NaN	NaN	NaN
DEX+BOR+ELOTUZ_MM038	NaN	NaN	NaN
DEX+BOR+LEN+DARATUM_MM038	NaN	NaN	NaN
DEX+BOR+PEMBROLIZ_MM038	NaN	NaN	NaN
DEX+CAR_MM038	NaN	NaN	NaN
DEX+DARATUM_MM038	NaN	NaN	NaN
DEX+IXA_MM038	NaN	NaN	NaN
DEX+LEN_MM038	NaN	NaN	NaN
DEX+LEN+DARATUM_MM038	NaN	NaN	NaN
DEX+LEN+ELOTUZ_MM038	NaN	NaN	NaN
DEX+LEN+PEMBROLIZ_MM038	NaN	NaN	NaN
DEX+POM_MM038	NaN	NaN	NaN
DEX+POM+DARATUM_MM038	NaN	NaN	NaN
DEX+POM+ELOTUZ_MM038	NaN	NaN	NaN
DEX+THA_MM038	NaN	NaN	NaN
ELOTUZ+IPILIM_MM038	NaN	NaN	NaN
ELOTUZ+NIVOL_MM038	NaN	NaN	NaN
ELOTUZ+PEMBROLIZ_MM038	NaN	NaN	NaN
IPILIM+PEMBROLIZ_MM038	NaN	NaN	NaN
BEN_MM039	-0.0216017	-0.0234368	0.49095
BOR_MM039	-0.131295	-0.0343678	5.60197
CAR_MM039	-0.0895698	0.0329474	2.95874
CIS_MM039	-0.0565247	-0.0750656	2.5429
CYC_MM039	-0.0489097	-0.0440636	1.78794
CYT_MM039	-0.0527802	-0.0865524	1.93036
DEX_MM039	0.105339	0.142257	3.12241
ETO_MM039	-0.0909592	-0.0990891	4.86505
IXA_MM039	-0.134875	-0.093531	7.28653
LEN_MM039	-0.0149974	0.00509495	0.26453
MEL_MM039	-0.0490764	-0.00793577	1.52764
PAN_MM039	0.0871566	0.113973	4.25612
POM_MM039	0.0289115	-0.010159	1.50198
PRE_MM039	-0.0410685	-0.0800062	0.753075
THA_MM039	-0.0302101	-0.0519685	1.13409
VINC_MM039	0.0780363	0.236066	3.52695
VINO_MM039	0.0899478	0.294488	5.98579
DEX+BOR+CYC_MM039	0.0674698	0.141921	1.39471
DEX+BOR+LEN_MM039	0.0593354	0.154871	1.36704
DEX+BOR+POM_MM039	0.0589976	0.146883	1.75074
DEX+BOR+THA_MM039	0.0504402	0.107658	1.70522
DEX+CAR+CYC_MM039	0.0656792	0.15097	2.08077
DEX+CAR+LEN_MM039	0.020541	0.0979841	0.315598
DEX+CAR+PAN_MM039	0.0283206	0.229701	0.0495723
DEX+CAR+POM_MM039	0.0581762	0.149972	1.03231
DEX+IXA+CYC_MM039	0.0167514	0.0729576	0.1711
DEX+IXA+LEN_MM039	0.0659885	0.122168	0.989402
AVEL_MM039	NaN	NaN	NaN
DARATUM_MM039	NaN	NaN	NaN
ELESCLOMOL_MM039	NaN	NaN	NaN
ELOTUZ_MM039	NaN	NaN	NaN
IPILIM_MM039	NaN	NaN	NaN
NIVOL_MM039	NaN	NaN	NaN
OBINUTUZ_MM039	NaN	NaN	NaN
PEMBROLIZ_MM039	NaN	NaN	NaN
AVEL+DARATUM_MM039	NaN	NaN	NaN
AVEL+ELOTUZ_MM039	NaN	NaN	NaN
BOR+MEL+PRE_MM039	NaN	NaN	NaN
BOR+MEL+PRE+DARATUM_MM039	NaN	NaN	NaN
DARATUM+IPILIM_MM039	NaN	NaN	NaN
DARATUM+PEMBROLIZ_MM039	NaN	NaN	NaN
DEX+BOR_MM039	NaN	NaN	NaN
DEX+BOR+DARATUM_MM039	NaN	NaN	NaN
DEX+BOR+ELOTUZ_MM039	NaN	NaN	NaN
DEX+BOR+LEN+DARATUM_MM039	NaN	NaN	NaN
DEX+BOR+PEMBROLIZ_MM039	NaN	NaN	NaN
DEX+CAR_MM039	NaN	NaN	NaN
DEX+DARATUM_MM039	NaN	NaN	NaN
DEX+IXA_MM039	NaN	NaN	NaN
DEX+LEN_MM039	NaN	NaN	NaN
DEX+LEN+DARATUM_MM039	NaN	NaN	NaN
DEX+LEN+ELOTUZ_MM039	NaN	NaN	NaN
DEX+LEN+PEMBROLIZ_MM039	NaN	NaN	NaN
DEX+POM_MM039	NaN	NaN	NaN
DEX+POM+DARATUM_MM039	NaN	NaN	NaN
DEX+POM+ELOTUZ_MM039	NaN	NaN	NaN
DEX+THA_MM039	NaN	NaN	NaN
ELOTUZ+IPILIM_MM039	NaN	NaN	NaN
ELOTUZ+NIVOL_MM039	NaN	NaN	NaN
ELOTUZ+PEMBROLIZ_MM039	NaN	NaN	NaN
IPILIM+PEMBROLIZ_MM039	NaN	NaN	NaN
BEN_MM041	0.00128309	0.0714724	0.170723
BOR_MM041	0.136067	0.222508	1.68782
CAR_MM041	0.288119	0.397573	7.31014
CIS_MM041	-0.068109	0.0628908	0.224578
CYC_MM041	-0.00953288	0.0972171	0.131847
CYT_MM041	0.157393	0.289935	3.13299
DEX_MM041	-0.0457811	0.0506314	0.0769391
ETO_MM041	0.186622	0.289935	2.19583
IXA_MM041	-0.0810321	0.0315067	0.941059
LEN_MM041	-0.164502	-0.0783376	1.36234
MEL_MM041	0.0386009	0.0648523	0.0828944
PAN_MM041	-0.68369	-0.422091	7.79955
POM_MM041	-0.00513229	0.0883903	0.282002
PRE_MM041	0.00134959	0.101876	0.319746
THA_MM041	-0.126869	-0.110948	2.36949
VINC_MM041	-0.00185337	0.141841	0.236309
VINO_MM041	0.0272063	0.149687	0.372852
DEX+BOR+CYC_MM041	0.117098	0.253299	2.8392
DEX+BOR+LEN_MM041	0.160571	0.279319	3.53779
DEX+BOR+POM_MM041	0.125898	0.267481	2.85052
DEX+BOR+THA_MM041	0.178675	0.298804	4.14573
DEX+CAR+CYC_MM041	0.32381	0.417561	8.28882
DEX+CAR+LEN_MM041	0.217623	0.361574	7.01903
DEX+CAR+PAN_MM041	0.178487	0.384018	3.55412
DEX+CAR+POM_MM041	0.272639	0.440375	6.85715
DEX+IXA+CYC_MM041	-0.00290178	0.193735	0.0231035
DEX+IXA+LEN_MM041	0.0593677	0.173634	1.44163
AVEL_MM041	NaN	NaN	NaN
DARATUM_MM041	NaN	NaN	NaN
ELESCLOMOL_MM041	NaN	NaN	NaN
ELOTUZ_MM041	NaN	NaN	NaN
IPILIM_MM041	NaN	NaN	NaN
NIVOL_MM041	NaN	NaN	NaN
OBINUTUZ_MM041	NaN	NaN	NaN
PEMBROLIZ_MM041	NaN	NaN	NaN
AVEL+DARATUM_MM041	NaN	NaN	NaN
AVEL+ELOTUZ_MM041	NaN	NaN	NaN
BOR+MEL+PRE_MM041	NaN	NaN	NaN
BOR+MEL+PRE+DARATUM_MM041	NaN	NaN	NaN
DARATUM+IPILIM_MM041	NaN	NaN	NaN
DARATUM+PEMBROLIZ_MM041	NaN	NaN	NaN
DEX+BOR_MM041	NaN	NaN	NaN
DEX+BOR+DARATUM_MM041	NaN	NaN	NaN
DEX+BOR+ELOTUZ_MM041	NaN	NaN	NaN
DEX+BOR+LEN+DARATUM_MM041	NaN	NaN	NaN
DEX+BOR+PEMBROLIZ_MM041	NaN	NaN	NaN
DEX+CAR_MM041	NaN	NaN	NaN
DEX+DARATUM_MM041	NaN	NaN	NaN
DEX+IXA_MM041	NaN	NaN	NaN
DEX+LEN_MM041	NaN	NaN	NaN
DEX+LEN+DARATUM_MM041	NaN	NaN	NaN
DEX+LEN+ELOTUZ_MM041	NaN	NaN	NaN
DEX+LEN+PEMBROLIZ_MM041	NaN	NaN	NaN
DEX+POM_MM041	NaN	NaN	NaN
DEX+POM+DARATUM_MM041	NaN	NaN	NaN
DEX+POM+ELOTUZ_MM041	NaN	NaN	NaN
DEX+THA_MM041	NaN	NaN	NaN
ELOTUZ+IPILIM_MM041	NaN	NaN	NaN
ELOTUZ+NIVOL_MM041	NaN	NaN	NaN
ELOTUZ+PEMBROLIZ_MM041	NaN	NaN	NaN
IPILIM+PEMBROLIZ_MM041	NaN	NaN	NaN
BEN_MM042	-0.101218	-0.0679682	1.18514
BOR_MM042	0.00457851	0.0686913	0.102758
CAR_MM042	0.128084	0.256688	0.0326179
CIS_MM042	-0.0103193	0.150398	0.142666
CYC_MM042	0.0162396	0.106291	0.0669032
CYT_MM042	-0.00865218	0.140998	0.277846
DEX_MM042	0.0527625	0.192336	0.251863
ETO_MM042	-0.119864	-0.0202458	0.365802
IXA_MM042	-0.523576	-0.32321	3.94748
LEN_MM042	-0.0974493	-0.0563991	0.484601
MEL_MM042	-0.154655	-0.033261	1.69457
PAN_MM042	-0.632081	-0.447578	5.88416
POM_MM042	-0.107568	-0.087491	0.720744
PRE_MM042	0.0126192	0.088214	0.224029
THA_MM042	-0.056628	-0.0780911	0.557987
VINC_MM042	-0.00639946	0.187997	0.177747
VINO_MM042	0.135605	0.240058	1.50438
DEX+BOR+CYC_MM042	0.168974	0.21247	2.7361
DEX+BOR+LEN_MM042	0.157419	0.255312	3.15377
DEX+BOR+POM_MM042	0.210631	0.333682	1.73456
DEX+BOR+THA_MM042	0.171652	0.293974	3.1041
DEX+CAR+CYC_MM042	0.279463	0.347614	6.16106
DEX+CAR+LEN_MM042	0.280138	0.365378	6.05345
DEX+CAR+PAN_MM042	0.195682	0.349356	2.39696
DEX+CAR+POM_MM042	0.270939	0.366423	6.06564
DEX+IXA+CYC_MM042	0.0344428	0.139673	0.00497559
DEX+IXA+LEN_MM042	0.0220817	0.114246	0.363432
AVEL_MM042	NaN	NaN	NaN
DARATUM_MM042	NaN	NaN	NaN
ELESCLOMOL_MM042	NaN	NaN	NaN
ELOTUZ_MM042	NaN	NaN	NaN
IPILIM_MM042	NaN	NaN	NaN
NIVOL_MM042	NaN	NaN	NaN
OBINUTUZ_MM042	NaN	NaN	NaN
PEMBROLIZ_MM042	NaN	NaN	NaN
AVEL+DARATUM_MM042	NaN	NaN	NaN
AVEL+ELOTUZ_MM042	NaN	NaN	NaN
BOR+MEL+PRE_MM042	NaN	NaN	NaN
BOR+MEL+PRE+DARATUM_MM042	NaN	NaN	NaN
DARATUM+IPILIM_MM042	NaN	NaN	NaN
DARATUM+PEMBROLIZ_MM042	NaN	NaN	NaN
DEX+BOR_MM042	NaN	NaN	NaN
DEX+BOR+DARATUM_MM042	NaN	NaN	NaN
DEX+BOR+ELOTUZ_MM042	NaN	NaN	NaN
DEX+BOR+LEN+DARATUM_MM042	NaN	NaN	NaN
DEX+BOR+PEMBROLIZ_MM042	NaN	NaN	NaN
DEX+CAR_MM042	NaN	NaN	NaN
DEX+DARATUM_MM042	NaN	NaN	NaN
DEX+IXA_MM042	NaN	NaN	NaN
DEX+LEN_MM042	NaN	NaN	NaN
DEX+LEN+DARATUM_MM042	NaN	NaN	NaN
DEX+LEN+ELOTUZ_MM042	NaN	NaN	NaN
DEX+LEN+PEMBROLIZ_MM042	NaN	NaN	NaN
DEX+POM_MM042	NaN	NaN	NaN
DEX+POM+DARATUM_MM042	NaN	NaN	NaN
DEX+POM+ELOTUZ_MM042	NaN	NaN	NaN
DEX+THA_MM042	NaN	NaN	NaN
ELOTUZ+IPILIM_MM042	NaN	NaN	NaN
ELOTUZ+NIVOL_MM042	NaN	NaN	NaN
ELOTUZ+PEMBROLIZ_MM042	NaN	NaN	NaN
IPILIM+PEMBROLIZ_MM042	NaN	NaN	NaN
BEN_MM044	-0.0518839	0.0883786	0.762149
BOR_MM044	0.125316	0.228949	1.16136
CAR_MM044	0.372038	0.476688	4.78032
CIS_MM044	-0.0445726	0.0939457	0.0645614
CYC_MM044	-0.0684696	0.0452331	0.445543
CYT_MM044	0.157044	0.25261	1.47269
DEX_MM044	0.0551419	0.176061	0.0159856
ETO_MM044	0.22571	0.341684	1.28574
IXA_MM044	-0.100978	0.0549756	0.851362
LEN_MM044	-0.0621412	0.0104384	0.245759
MEL_MM044	-0.01055	0.132916	0.131537
PAN_MM044	-0.268573	-0.0146138	2.45354
POM_MM044	-0.127123	0.0508003	1.04925
PRE_MM044	-0.00161343	0.0340988	0.464042
THA_MM044	-0.00736853	0.0535839	0.612957
VINC_MM044	0.0374654	0.36952	0.732877
VINO_MM044	0.107134	0.266527	0.0232254
DEX+BOR+CYC_MM044	0.247804	0.483168	3.09022
DEX+BOR+LEN_MM044	0.0789751	0.279208	0.796817
DEX+BOR+POM_MM044	0.106824	0.316172	1.36227
DEX+BOR+THA_MM044	0.148634	0.341254	2.7182
DEX+CAR+CYC_MM044	0.360035	0.543234	6.78663
DEX+CAR+LEN_MM044	0.335715	0.553795	6.29368
DEX+CAR+PAN_MM044	0.334161	0.612541	4.58819
DEX+CAR+POM_MM044	0.279806	0.541914	3.83248
DEX+IXA+CYC_MM044	-0.154805	0.128713	0.828024
DEX+IXA+LEN_MM044	-0.226771	0.0726073	1.15178
AVEL_MM044	NaN	NaN	NaN
DARATUM_MM044	NaN	NaN	NaN
ELESCLOMOL_MM044	NaN	NaN	NaN
ELOTUZ_MM044	NaN	NaN	NaN
IPILIM_MM044	NaN	NaN	NaN
NIVOL_MM044	NaN	NaN	NaN
OBINUTUZ_MM044	NaN	NaN	NaN
PEMBROLIZ_MM044	NaN	NaN	NaN
AVEL+DARATUM_MM044	NaN	NaN	NaN
AVEL+ELOTUZ_MM044	NaN	NaN	NaN
BOR+MEL+PRE_MM044	NaN	NaN	NaN
BOR+MEL+PRE+DARATUM_MM044	NaN	NaN	NaN
DARATUM+IPILIM_MM044	NaN	NaN	NaN
DARATUM+PEMBROLIZ_MM044	NaN	NaN	NaN
DEX+BOR_MM044	NaN	NaN	NaN
DEX+BOR+DARATUM_MM044	NaN	NaN	NaN
DEX+BOR+ELOTUZ_MM044	NaN	NaN	NaN
DEX+BOR+LEN+DARATUM_MM044	NaN	NaN	NaN
DEX+BOR+PEMBROLIZ_MM044	NaN	NaN	NaN
DEX+CAR_MM044	NaN	NaN	NaN
DEX+DARATUM_MM044	NaN	NaN	NaN
DEX+IXA_MM044	NaN	NaN	NaN
DEX+LEN_MM044	NaN	NaN	NaN
DEX+LEN+DARATUM_MM044	NaN	NaN	NaN
DEX+LEN+ELOTUZ_MM044	NaN	NaN	NaN
DEX+LEN+PEMBROLIZ_MM044	NaN	NaN	NaN
DEX+POM_MM044	NaN	NaN	NaN
DEX+POM+DARATUM_MM044	NaN	NaN	NaN
DEX+POM+ELOTUZ_MM044	NaN	NaN	NaN
DEX+THA_MM044	NaN	NaN	NaN
ELOTUZ+IPILIM_MM044	NaN	NaN	NaN
ELOTUZ+NIVOL_MM044	NaN	NaN	NaN
ELOTUZ+PEMBROLIZ_MM044	NaN	NaN	NaN
IPILIM+PEMBROLIZ_MM044	NaN	NaN	NaN
BEN_MM046	0.0523543	-0.0837104	0.0788783
BOR_MM046	0.174337	0.174962	0.0108683
CAR_MM046	0.268151	0.207391	0.915813
CIS_MM046	-0.170589	-0.266214	0.663993
CYC_MM046	0.203796	0.215686	0.253955
CYT_MM046	0.10106	0.0791855	0.250705
DEX_MM046	0.357367	0.282051	1.82218
ETO_MM046	0.136891	0.260935	0.537819
IXA_MM046	-0.116667	-0.0776772	0.285224
LEN_MM046	-0.137889	-0.0754148	0.633576
MEL_MM046	0.0117479	0.141026	0.0761105
PAN_MM046	0.355293	0.423077	1.80838
POM_MM046	0.0832529	-0.00754148	0.195064
PRE_MM046	0.360506	0.330317	2.1114
THA_MM046	-0.197725	-0.38009	0.371497
VINC_MM046	0.158287	0.223228	0.517003
VINO_MM046	0.108039	0.309201	0.757618
DEX+BOR+CYC_MM046	-0.094521	0.0207071	1.3621
DEX+BOR+LEN_MM046	-0.216833	-0.24798	0.998322
DEX+BOR+POM_MM046	-0.171532	-0.079798	1.8636
DEX+BOR+THA_MM046	-0.240072	-0.228788	2.49012
DEX+CAR+CYC_MM046	0.0145019	0.0565657	0.219799
DEX+CAR+LEN_MM046	-0.0954012	-0.0934343	0.550855
DEX+CAR+PAN_MM046	0.073445	0.14899	0.0282948
DEX+CAR+POM_MM046	-0.0927061	-0.0267677	0.877931
DEX+IXA+CYC_MM046	-0.108924	-0.0136364	1.43418
DEX+IXA+LEN_MM046	-0.313907	-0.274747	2.9068
AVEL_MM046	NaN	NaN	NaN
DARATUM_MM046	NaN	NaN	NaN
ELESCLOMOL_MM046	NaN	NaN	NaN
ELOTUZ_MM046	NaN	NaN	NaN
IPILIM_MM046	NaN	NaN	NaN
NIVOL_MM046	NaN	NaN	NaN
OBINUTUZ_MM046	NaN	NaN	NaN
PEMBROLIZ_MM046	NaN	NaN	NaN
AVEL+DARATUM_MM046	NaN	NaN	NaN
AVEL+ELOTUZ_MM046	NaN	NaN	NaN
BOR+MEL+PRE_MM046	NaN	NaN	NaN
BOR+MEL+PRE+DARATUM_MM046	NaN	NaN	NaN
DARATUM+IPILIM_MM046	NaN	NaN	NaN
DARATUM+PEMBROLIZ_MM046	NaN	NaN	NaN
DEX+BOR_MM046	NaN	NaN	NaN
DEX+BOR+DARATUM_MM046	NaN	NaN	NaN
DEX+BOR+ELOTUZ_MM046	NaN	NaN	NaN
DEX+BOR+LEN+DARATUM_MM046	NaN	NaN	NaN
DEX+BOR+PEMBROLIZ_MM046	NaN	NaN	NaN
DEX+CAR_MM046	NaN	NaN	NaN
DEX+DARATUM_MM046	NaN	NaN	NaN
DEX+IXA_MM046	NaN	NaN	NaN
DEX+LEN_MM046	NaN	NaN	NaN
DEX+LEN+DARATUM_MM046	NaN	NaN	NaN
DEX+LEN+ELOTUZ_MM046	NaN	NaN	NaN
DEX+LEN+PEMBROLIZ_MM046	NaN	NaN	NaN
DEX+POM_MM046	NaN	NaN	NaN
DEX+POM+DARATUM_MM046	NaN	NaN	NaN
DEX+POM+ELOTUZ_MM046	NaN	NaN	NaN
DEX+THA_MM046	NaN	NaN	NaN
ELOTUZ+IPILIM_MM046	NaN	NaN	NaN
ELOTUZ+NIVOL_MM046	NaN	NaN	NaN
ELOTUZ+PEMBROLIZ_MM046	NaN	NaN	NaN
IPILIM+PEMBROLIZ_MM046	NaN	NaN	NaN
BEN_MM047	-0.0345786	0.00962861	0.589111
BOR_MM047	0.0668505	0.215154	1.53789
CAR_MM047	0.0753148	0.248739	2.00231
CIS_MM047	-0.0462256	0.0641907	0.806644
CYC_MM047	-0.0515154	0.00343879	0.913475
CYT_MM047	-0.059961	-0.0353049	1.48182
DEX_MM047	0.0714829	0.132967	1.84668
ETO_MM047	-0.0113525	0.0272811	0.353874
IXA_MM047	0.012536	0.189248	0.2259
LEN_MM047	-0.048361	-0.0460798	1.56641
MEL_MM047	-0.0662132	-0.0934204	1.9038
PAN_MM047	0.00314928	0.127579	0.213679
POM_MM047	-0.0449825	-0.0511233	1.39619
PRE_MM047	-0.0141647	-0.0457359	0.255207
THA_MM047	-0.0959715	-0.0265933	1.53945
VINC_MM047	0.16702	0.314535	4.55197
VINO_MM047	0.131288	0.210683	3.26275
DEX+BOR+CYC_MM047	0.125075	0.306765	10.2815
DEX+BOR+LEN_MM047	0.109022	0.293961	10.3626
DEX+BOR+POM_MM047	0.111061	0.316048	10.0423
DEX+BOR+THA_MM047	0.099375	0.268192	9.55356
DEX+CAR+CYC_MM047	0.138635	0.300416	11.3486
DEX+CAR+LEN_MM047	0.114936	0.308312	9.73267
DEX+CAR+PAN_MM047	0.136294	0.473218	8.27531
DEX+CAR+POM_MM047	0.121818	0.302977	10.3492
DEX+IXA+CYC_MM047	0.0900783	0.279556	8.67923
DEX+IXA+LEN_MM047	0.0830211	0.264458	8.78614
AVEL_MM047	NaN	NaN	NaN
DARATUM_MM047	NaN	NaN	NaN
ELESCLOMOL_MM047	NaN	NaN	NaN
ELOTUZ_MM047	NaN	NaN	NaN
IPILIM_MM047	NaN	NaN	NaN
NIVOL_MM047	NaN	NaN	NaN
OBINUTUZ_MM047	NaN	NaN	NaN
PEMBROLIZ_MM047	NaN	NaN	NaN
AVEL+DARATUM_MM047	NaN	NaN	NaN
AVEL+ELOTUZ_MM047	NaN	NaN	NaN
BOR+MEL+PRE_MM047	NaN	NaN	NaN
BOR+MEL+PRE+DARATUM_MM047	NaN	NaN	NaN
DARATUM+IPILIM_MM047	NaN	NaN	NaN
DARATUM+PEMBROLIZ_MM047	NaN	NaN	NaN
DEX+BOR_MM047	NaN	NaN	NaN
DEX+BOR+DARATUM_MM047	NaN	NaN	NaN
DEX+BOR+ELOTUZ_MM047	NaN	NaN	NaN
DEX+BOR+LEN+DARATUM_MM047	NaN	NaN	NaN
DEX+BOR+PEMBROLIZ_MM047	NaN	NaN	NaN
DEX+CAR_MM047	NaN	NaN	NaN
DEX+DARATUM_MM047	NaN	NaN	NaN
DEX+IXA_MM047	NaN	NaN	NaN
DEX+LEN_MM047	NaN	NaN	NaN
DEX+LEN+DARATUM_MM047	NaN	NaN	NaN
DEX+LEN+ELOTUZ_MM047	NaN	NaN	NaN
DEX+LEN+PEMBROLIZ_MM047	NaN	NaN	NaN
DEX+POM_MM047	NaN	NaN	NaN
DEX+POM+DARATUM_MM047	NaN	NaN	NaN
DEX+POM+ELOTUZ_MM047	NaN	NaN	NaN
DEX+THA_MM047	NaN	NaN	NaN
ELOTUZ+IPILIM_MM047	NaN	NaN	NaN
ELOTUZ+NIVOL_MM047	NaN	NaN	NaN
ELOTUZ+PEMBROLIZ_MM047	NaN	NaN	NaN
IPILIM+PEMBROLIZ_MM047	NaN	NaN	NaN
BEN_MM048	-0.00600297	-0.0114017	0.00837985
BOR_MM048	0.214159	0.248156	2.43657
CAR_MM048	0.410243	0.45607	6.72026
CIS_MM048	-0.0227069	0.00871898	0.520846
CYC_MM048	-0.0142078	0.01945	0.0242067
CYT_MM048	0.132144	0.189135	1.94183
DEX_MM048	0.0866877	0.028169	0.560427
ETO_MM048	0.108817	0.0751174	0.517582
IXA_MM048	-0.0939082	0.0221328	1.00801
LEN_MM048	0.116395	0.0985915	1.12206
MEL_MM048	-0.0128692	0.0831657	0.274262
PAN_MM048	0.0268309	0.148893	0.18586
POM_MM048	0.00903333	0.01945	0.273846
PRE_MM048	0.0449829	0.0254863	0.0152232
THA_MM048	0.0872255	0.152918	0.51072
VINC_MM048	0.26527	0.323944	6.17913
VINO_MM048	0.293436	0.31992	4.81526
DEX+BOR+CYC_MM048	0.289981	0.331467	6.60238
DEX+BOR+LEN_MM048	0.224924	0.2486	6.86857
DEX+BOR+POM_MM048	0.118312	0.119448	3.13232
DEX+BOR+THA_MM048	0.184539	0.214259	5.28707
DEX+CAR+CYC_MM048	0.367366	0.37626	7.38691
DEX+CAR+LEN_MM048	0.353379	0.394177	9.87146
DEX+CAR+PAN_MM048	0.452435	0.56551	11.6716
DEX+CAR+POM_MM048	0.355807	0.368048	9.8224
DEX+IXA+CYC_MM048	0.0204151	0.02053	0.211774
DEX+IXA+LEN_MM048	-0.0114361	-0.000746547	0.018261
AVEL_MM048	NaN	NaN	NaN
DARATUM_MM048	NaN	NaN	NaN
ELESCLOMOL_MM048	NaN	NaN	NaN
ELOTUZ_MM048	NaN	NaN	NaN
IPILIM_MM048	NaN	NaN	NaN
NIVOL_MM048	NaN	NaN	NaN
OBINUTUZ_MM048	NaN	NaN	NaN
PEMBROLIZ_MM048	NaN	NaN	NaN
AVEL+DARATUM_MM048	NaN	NaN	NaN
AVEL+ELOTUZ_MM048	NaN	NaN	NaN
BOR+MEL+PRE_MM048	NaN	NaN	NaN
BOR+MEL+PRE+DARATUM_MM048	NaN	NaN	NaN
DARATUM+IPILIM_MM048	NaN	NaN	NaN
DARATUM+PEMBROLIZ_MM048	NaN	NaN	NaN
DEX+BOR_MM048	NaN	NaN	NaN
DEX+BOR+DARATUM_MM048	NaN	NaN	NaN
DEX+BOR+ELOTUZ_MM048	NaN	NaN	NaN
DEX+BOR+LEN+DARATUM_MM048	NaN	NaN	NaN
DEX+BOR+PEMBROLIZ_MM048	NaN	NaN	NaN
DEX+CAR_MM048	NaN	NaN	NaN
DEX+DARATUM_MM048	NaN	NaN	NaN
DEX+IXA_MM048	NaN	NaN	NaN
DEX+LEN_MM048	NaN	NaN	NaN
DEX+LEN+DARATUM_MM048	NaN	NaN	NaN
DEX+LEN+ELOTUZ_MM048	NaN	NaN	NaN
DEX+LEN+PEMBROLIZ_MM048	NaN	NaN	NaN
DEX+POM_MM048	NaN	NaN	NaN
DEX+POM+DARATUM_MM048	NaN	NaN	NaN
DEX+POM+ELOTUZ_MM048	NaN	NaN	NaN
DEX+THA_MM048	NaN	NaN	NaN
ELOTUZ+IPILIM_MM048	NaN	NaN	NaN
ELOTUZ+NIVOL_MM048	NaN	NaN	NaN
ELOTUZ+PEMBROLIZ_MM048	NaN	NaN	NaN
IPILIM+PEMBROLIZ_MM048	NaN	NaN	NaN
BEN_MM049	-0.0735475	-0.0137506	1.90658
BOR_MM049	0.15799	0.154418	2.87441
CAR_MM049	-0.0501097	0.133871	0.220903
CIS_MM049	-0.119805	-0.0241821	2.15406
CYC_MM049	-0.211211	-0.161688	2.98139
CYT_MM049	-0.0904802	-0.00806069	1.94937
DEX_MM049	0.0580388	0.241663	0.185023
ETO_MM049	-0.0891197	0.00363521	0.986745
IXA_MM049	0.0526718	0.147463	0.0401078
LEN_MM049	-0.0382322	-0.0766556	1.07912
MEL_MM049	-0.161918	-0.103841	2.21918
PAN_MM049	0.166356	0.279279	3.04099
POM_MM049	-0.116554	-0.163901	3.54464
PRE_MM049	-0.0110796	0.0456773	0.112233
THA_MM049	-0.156914	-0.0918287	1.85306
VINC_MM049	0.126828	0.250514	2.3514
VINO_MM049	0.09492	0.254307	2.60509
DEX+BOR+CYC_MM049	0.0422236	0.077135	0.516259
DEX+BOR+LEN_MM049	0.0295699	0.0419705	0.77111
DEX+BOR+POM_MM049	0.101101	0.201264	0.769563
DEX+BOR+THA_MM049	0.137122	0.166262	1.1219
DEX+CAR+CYC_MM049	0.11292	0.169665	2.09639
DEX+CAR+LEN_MM049	0.0907439	0.134824	0.901259
DEX+CAR+PAN_MM049	-0.0500291	0.117323	0.0254282
DEX+CAR+POM_MM049	0.159894	0.233187	1.23294
DEX+IXA+CYC_MM049	0.105582	0.136283	1.4539
DEX+IXA+LEN_MM049	0.0444099	0.105493	0.324719
AVEL_MM049	NaN	NaN	NaN
DARATUM_MM049	NaN	NaN	NaN
ELESCLOMOL_MM049	NaN	NaN	NaN
ELOTUZ_MM049	NaN	NaN	NaN
IPILIM_MM049	NaN	NaN	NaN
NIVOL_MM049	NaN	NaN	NaN
OBINUTUZ_MM049	NaN	NaN	NaN
PEMBROLIZ_MM049	NaN	NaN	NaN
AVEL+DARATUM_MM049	NaN	NaN	NaN
AVEL+ELOTUZ_MM049	NaN	NaN	NaN
BOR+MEL+PRE_MM049	NaN	NaN	NaN
BOR+MEL+PRE+DARATUM_MM049	NaN	NaN	NaN
DARATUM+IPILIM_MM049	NaN	NaN	NaN
DARATUM+PEMBROLIZ_MM049	NaN	NaN	NaN
DEX+BOR_MM049	NaN	NaN	NaN
DEX+BOR+DARATUM_MM049	NaN	NaN	NaN
DEX+BOR+ELOTUZ_MM049	NaN	NaN	NaN
DEX+BOR+LEN+DARATUM_MM049	NaN	NaN	NaN
DEX+BOR+PEMBROLIZ_MM049	NaN	NaN	NaN
DEX+CAR_MM049	NaN	NaN	NaN
DEX+DARATUM_MM049	NaN	NaN	NaN
DEX+IXA_MM049	NaN	NaN	NaN
DEX+LEN_MM049	NaN	NaN	NaN
DEX+LEN+DARATUM_MM049	NaN	NaN	NaN
DEX+LEN+ELOTUZ_MM049	NaN	NaN	NaN
DEX+LEN+PEMBROLIZ_MM049	NaN	NaN	NaN
DEX+POM_MM049	NaN	NaN	NaN
DEX+POM+DARATUM_MM049	NaN	NaN	NaN
DEX+POM+ELOTUZ_MM049	NaN	NaN	NaN
DEX+THA_MM049	NaN	NaN	NaN
ELOTUZ+IPILIM_MM049	NaN	NaN	NaN
ELOTUZ+NIVOL_MM049	NaN	NaN	NaN
ELOTUZ+PEMBROLIZ_MM049	NaN	NaN	NaN
IPILIM+PEMBROLIZ_MM049	NaN	NaN	NaN
BEN_MM051	0.0153689	0.0168089	0.180486
BOR_MM051	0.0125237	0.02767	0.382522
CAR_MM051	0.0793338	0.0855961	0.719822
CIS_MM051	-0.101847	-0.100595	1.67115
CYC_MM051	-0.00269622	-0.0509439	0.0556188
CYT_MM051	-0.039186	-0.0209465	0.00420968
DEX_MM051	0.0733566	0.147142	1.14597
ETO_MM051	-0.0730665	-0.0338764	0.910297
IXA_MM051	-0.211812	-0.218516	2.07622
LEN_MM051	0.00504301	0.0550815	0.216982
MEL_MM051	-0.0184683	-0.0416343	0.374911
PAN_MM051	-0.029971	0.0850789	0.111337
POM_MM051	-0.0217421	-0.0431859	0.115452
PRE_MM051	-0.0320606	-0.0224981	0.128548
THA_MM051	-0.0848297	-0.0685286	0.997692
VINC_MM051	0.0224653	0.0493923	0.216492
VINO_MM051	-0.0647666	-0.00905094	0.740463
DEX+BOR+CYC_MM051	0.205409	0.269331	6.55181
DEX+BOR+LEN_MM051	0.191444	0.231977	9.91346
DEX+BOR+POM_MM051	0.17176	0.266476	5.93357
DEX+BOR+THA_MM051	0.170357	0.235546	4.61751
DEX+CAR+CYC_MM051	0.15	0.253153	5.42488
DEX+CAR+LEN_MM051	0.139709	0.224601	4.71557
DEX+CAR+PAN_MM051	0.134434	0.305972	4.2126
DEX+CAR+POM_MM051	0.175358	0.303355	5.83074
DEX+IXA+CYC_MM051	0.153162	0.206043	1.7353
DEX+IXA+LEN_MM051	0.132276	0.20295	2.43974
AVEL_MM051	NaN	NaN	NaN
DARATUM_MM051	NaN	NaN	NaN
ELESCLOMOL_MM051	NaN	NaN	NaN
ELOTUZ_MM051	NaN	NaN	NaN
IPILIM_MM051	NaN	NaN	NaN
NIVOL_MM051	NaN	NaN	NaN
OBINUTUZ_MM051	NaN	NaN	NaN
PEMBROLIZ_MM051	NaN	NaN	NaN
AVEL+DARATUM_MM051	NaN	NaN	NaN
AVEL+ELOTUZ_MM051	NaN	NaN	NaN
BOR+MEL+PRE_MM051	NaN	NaN	NaN
BOR+MEL+PRE+DARATUM_MM051	NaN	NaN	NaN
DARATUM+IPILIM_MM051	NaN	NaN	NaN
DARATUM+PEMBROLIZ_MM051	NaN	NaN	NaN
DEX+BOR_MM051	NaN	NaN	NaN
DEX+BOR+DARATUM_MM051	NaN	NaN	NaN
DEX+BOR+ELOTUZ_MM051	NaN	NaN	NaN
DEX+BOR+LEN+DARATUM_MM051	NaN	NaN	NaN
DEX+BOR+PEMBROLIZ_MM051	NaN	NaN	NaN
DEX+CAR_MM051	NaN	NaN	NaN
DEX+DARATUM_MM051	NaN	NaN	NaN
DEX+IXA_MM051	NaN	NaN	NaN
DEX+LEN_MM051	NaN	NaN	NaN
DEX+LEN+DARATUM_MM051	NaN	NaN	NaN
DEX+LEN+ELOTUZ_MM051	NaN	NaN	NaN
DEX+LEN+PEMBROLIZ_MM051	NaN	NaN	NaN
DEX+POM_MM051	NaN	NaN	NaN
DEX+POM+DARATUM_MM051	NaN	NaN	NaN
DEX+POM+ELOTUZ_MM051	NaN	NaN	NaN
DEX+THA_MM051	NaN	NaN	NaN
ELOTUZ+IPILIM_MM051	NaN	NaN	NaN
ELOTUZ+NIVOL_MM051	NaN	NaN	NaN
ELOTUZ+PEMBROLIZ_MM051	NaN	NaN	NaN
IPILIM+PEMBROLIZ_MM051	NaN	NaN	NaN
BEN_MM052	-0.0539629	0.0755064	0.0956625
BOR_MM052	0.406494	0.528545	1.73302
CAR_MM052	0.60122	0.731123	3.60478
CIS_MM052	-0.168258	-0.0128913	0.240777
CYC_MM052	-0.0382971	0.127072	0.202788
CYT_MM052	-0.0173392	0.0865562	0.1451
DEX_MM052	0.27804	0.303867	1.06253
ETO_MM052	-0.00204107	0.174954	0.198649
IXA_MM052	0.214581	0.46593	0.421351
LEN_MM052	0.258322	0.322284	0.955842
MEL_MM052	-0.18721	0.123389	0.550642
PAN_MM052	0.269854	0.436464	1.18973
POM_MM052	0.0456162	0.289134	0.335787
PRE_MM052	0.156233	0.0828729	0.650021
THA_MM052	0.238361	0.255985	0.706484
VINC_MM052	-0.0947289	0.112339	0.145259
VINO_MM052	-0.0779036	0.0644567	0.23111
DEX+BOR+CYC_MM052	0.720097	0.750958	7.66062
DEX+BOR+LEN_MM052	0.728921	0.754789	9.06457
DEX+BOR+POM_MM052	0.696041	0.760536	6.93426
DEX+BOR+THA_MM052	0.662815	0.701149	9.03641
DEX+CAR+CYC_MM052	0.7325	0.779693	9.79709
DEX+CAR+LEN_MM052	0.704333	0.752874	10.0632
DEX+CAR+PAN_MM052	0.751097	0.833333	9.06054
DEX+CAR+POM_MM052	0.69246	0.733716	8.52072
DEX+IXA+CYC_MM052	0.618449	0.653257	7.3646
DEX+IXA+LEN_MM052	0.563119	0.616858	6.87518
AVEL_MM052	NaN	NaN	NaN
DARATUM_MM052	NaN	NaN	NaN
ELESCLOMOL_MM052	NaN	NaN	NaN
ELOTUZ_MM052	NaN	NaN	NaN
IPILIM_MM052	NaN	NaN	NaN
NIVOL_MM052	NaN	NaN	NaN
OBINUTUZ_MM052	NaN	NaN	NaN
PEMBROLIZ_MM052	NaN	NaN	NaN
AVEL+DARATUM_MM052	NaN	NaN	NaN
AVEL+ELOTUZ_MM052	NaN	NaN	NaN
BOR+MEL+PRE_MM052	NaN	NaN	NaN
BOR+MEL+PRE+DARATUM_MM052	NaN	NaN	NaN
DARATUM+IPILIM_MM052	NaN	NaN	NaN
DARATUM+PEMBROLIZ_MM052	NaN	NaN	NaN
DEX+BOR_MM052	NaN	NaN	NaN
DEX+BOR+DARATUM_MM052	NaN	NaN	NaN
DEX+BOR+ELOTUZ_MM052	NaN	NaN	NaN
DEX+BOR+LEN+DARATUM_MM052	NaN	NaN	NaN
DEX+BOR+PEMBROLIZ_MM052	NaN	NaN	NaN
DEX+CAR_MM052	NaN	NaN	NaN
DEX+DARATUM_MM052	NaN	NaN	NaN
DEX+IXA_MM052	NaN	NaN	NaN
DEX+LEN_MM052	NaN	NaN	NaN
DEX+LEN+DARATUM_MM052	NaN	NaN	NaN
DEX+LEN+ELOTUZ_MM052	NaN	NaN	NaN
DEX+LEN+PEMBROLIZ_MM052	NaN	NaN	NaN
DEX+POM_MM052	NaN	NaN	NaN
DEX+POM+DARATUM_MM052	NaN	NaN	NaN
DEX+POM+ELOTUZ_MM052	NaN	NaN	NaN
DEX+THA_MM052	NaN	NaN	NaN
ELOTUZ+IPILIM_MM052	NaN	NaN	NaN
ELOTUZ+NIVOL_MM052	NaN	NaN	NaN
ELOTUZ+PEMBROLIZ_MM052	NaN	NaN	NaN
IPILIM+PEMBROLIZ_MM052	NaN	NaN	NaN
BEN_MM053	0.0641392	0.00912106	0.0696613
BOR_MM053	0.244313	0.396352	3.22269
CAR_MM053	0.373273	0.521282	7.3851
CIS_MM053	-0.0525896	-0.0140962	0.331995
CYC_MM053	-0.0231905	0.0140962	0.0764943
CYT_MM053	0.267044	0.39801	5.03129
DEX_MM053	-0.0161592	0.0732449	0.0304208
ETO_MM053	0.173429	0.320066	0.781655
IXA_MM053	0.0390908	0.106965	0.119164
LEN_MM053	0.110789	0.190437	0.833764
MEL_MM053	0.133965	0.188502	1.20862
PAN_MM053	-0.0911064	0.173853	0.971032
POM_MM053	0.129741	0.0505804	1.71797
PRE_MM053	-0.00334826	0.0884467	0.0441596
THA_MM053	0.108122	0.136816	0.903001
VINC_MM053	0.161242	0.377833	1.66158
VINO_MM053	0.15406	0.295191	1.00109
DEX+BOR+CYC_MM053	0.155905	0.256492	3.94495
DEX+BOR+LEN_MM053	0.19876	0.314312	6.01228
DEX+BOR+POM_MM053	0.216726	0.353865	6.10213
DEX+BOR+THA_MM053	0.138334	0.263738	4.09691
DEX+CAR+CYC_MM053	0.299809	0.381039	8.65648
DEX+CAR+LEN_MM053	0.321247	0.436594	10.4203
DEX+CAR+PAN_MM053	0.257569	0.409873	4.81182
DEX+CAR+POM_MM053	0.341711	0.480827	9.64905
DEX+IXA+CYC_MM053	0.00288129	0.116999	0.469529
DEX+IXA+LEN_MM053	-0.012982	0.0723128	0.0904544
AVEL_MM053	NaN	NaN	NaN
DARATUM_MM053	NaN	NaN	NaN
ELESCLOMOL_MM053	NaN	NaN	NaN
ELOTUZ_MM053	NaN	NaN	NaN
IPILIM_MM053	NaN	NaN	NaN
NIVOL_MM053	NaN	NaN	NaN
OBINUTUZ_MM053	NaN	NaN	NaN
PEMBROLIZ_MM053	NaN	NaN	NaN
AVEL+DARATUM_MM053	NaN	NaN	NaN
AVEL+ELOTUZ_MM053	NaN	NaN	NaN
BOR+MEL+PRE_MM053	NaN	NaN	NaN
BOR+MEL+PRE+DARATUM_MM053	NaN	NaN	NaN
DARATUM+IPILIM_MM053	NaN	NaN	NaN
DARATUM+PEMBROLIZ_MM053	NaN	NaN	NaN
DEX+BOR_MM053	NaN	NaN	NaN
DEX+BOR+DARATUM_MM053	NaN	NaN	NaN
DEX+BOR+ELOTUZ_MM053	NaN	NaN	NaN
DEX+BOR+LEN+DARATUM_MM053	NaN	NaN	NaN
DEX+BOR+PEMBROLIZ_MM053	NaN	NaN	NaN
DEX+CAR_MM053	NaN	NaN	NaN
DEX+DARATUM_MM053	NaN	NaN	NaN
DEX+IXA_MM053	NaN	NaN	NaN
DEX+LEN_MM053	NaN	NaN	NaN
DEX+LEN+DARATUM_MM053	NaN	NaN	NaN
DEX+LEN+ELOTUZ_MM053	NaN	NaN	NaN
DEX+LEN+PEMBROLIZ_MM053	NaN	NaN	NaN
DEX+POM_MM053	NaN	NaN	NaN
DEX+POM+DARATUM_MM053	NaN	NaN	NaN
DEX+POM+ELOTUZ_MM053	NaN	NaN	NaN
DEX+THA_MM053	NaN	NaN	NaN
ELOTUZ+IPILIM_MM053	NaN	NaN	NaN
ELOTUZ+NIVOL_MM053	NaN	NaN	NaN
ELOTUZ+PEMBROLIZ_MM053	NaN	NaN	NaN
IPILIM+PEMBROLIZ_MM053	NaN	NaN	NaN
BEN_MM057	0.00252101	0.115876	0.0445889
BOR_MM057	0.0933898	0.211752	3.58622
CAR_MM057	0.0968963	0.230769	3.83514
CIS_MM057	0.0563053	0.183028	1.12391
CYC_MM057	-0.0300657	0.03574	0.73471
CYT_MM057	-0.00761614	0.172929	0.0626947
DEX_MM057	0.0797591	0.136206	3.51947
ETO_MM057	0.0455829	0.18998	0.509931
IXA_MM057	0.0716775	0.166109	3.28165
LEN_MM057	0.048073	0.100793	1.64646
MEL_MM057	-0.0186138	0.0854482	0.10192
PAN_MM057	0.0201248	0.206112	0.695613
POM_MM057	0.0814654	0.0988262	1.6532
PRE_MM057	0.00627641	0.0847924	0.100503
THA_MM057	0.0205731	0.0850548	0.0500404
VINC_MM057	0.153331	0.313922	7.2796
VINO_MM057	0.131525	0.233392	5.31304
DEX+BOR+CYC_MM057	0.238471	0.30794	13.9834
DEX+BOR+LEN_MM057	0.177695	0.287411	7.70104
DEX+BOR+POM_MM057	0.205672	0.318363	14.2635
DEX+BOR+THA_MM057	0.213116	0.287979	13.414
DEX+CAR+CYC_MM057	0.212754	0.299413	11.2638
DEX+CAR+LEN_MM057	0.239802	0.336997	10.7362
DEX+CAR+PAN_MM057	0.216079	0.410587	10.1889
DEX+CAR+POM_MM057	0.22112	0.320131	9.04188
DEX+IXA+CYC_MM057	0.208133	0.273956	8.4897
DEX+IXA+LEN_MM057	0.169075	0.27882	7.27573
AVEL_MM057	NaN	NaN	NaN
DARATUM_MM057	NaN	NaN	NaN
ELESCLOMOL_MM057	NaN	NaN	NaN
ELOTUZ_MM057	NaN	NaN	NaN
IPILIM_MM057	NaN	NaN	NaN
NIVOL_MM057	NaN	NaN	NaN
OBINUTUZ_MM057	NaN	NaN	NaN
PEMBROLIZ_MM057	NaN	NaN	NaN
AVEL+DARATUM_MM057	NaN	NaN	NaN
AVEL+ELOTUZ_MM057	NaN	NaN	NaN
BOR+MEL+PRE_MM057	NaN	NaN	NaN
BOR+MEL+PRE+DARATUM_MM057	NaN	NaN	NaN
DARATUM+IPILIM_MM057	NaN	NaN	NaN
DARATUM+PEMBROLIZ_MM057	NaN	NaN	NaN
DEX+BOR_MM057	NaN	NaN	NaN
DEX+BOR+DARATUM_MM057	NaN	NaN	NaN
DEX+BOR+ELOTUZ_MM057	NaN	NaN	NaN
DEX+BOR+LEN+DARATUM_MM057	NaN	NaN	NaN
DEX+BOR+PEMBROLIZ_MM057	NaN	NaN	NaN
DEX+CAR_MM057	NaN	NaN	NaN
DEX+DARATUM_MM057	NaN	NaN	NaN
DEX+IXA_MM057	NaN	NaN	NaN
DEX+LEN_MM057	NaN	NaN	NaN
DEX+LEN+DARATUM_MM057	NaN	NaN	NaN
DEX+LEN+ELOTUZ_MM057	NaN	NaN	NaN
DEX+LEN+PEMBROLIZ_MM057	NaN	NaN	NaN
DEX+POM_MM057	NaN	NaN	NaN
DEX+POM+DARATUM_MM057	NaN	NaN	NaN
DEX+POM+ELOTUZ_MM057	NaN	NaN	NaN
DEX+THA_MM057	NaN	NaN	NaN
ELOTUZ+IPILIM_MM057	NaN	NaN	NaN
ELOTUZ+NIVOL_MM057	NaN	NaN	NaN
ELOTUZ+PEMBROLIZ_MM057	NaN	NaN	NaN
IPILIM+PEMBROLIZ_MM057	NaN	NaN	NaN
BEN_MM058	-0.0361433	0.0116178	0.727311
BOR_MM058	0.194715	0.433163	9.53276
CAR_MM058	0.195047	0.417091	9.29802
CIS_MM058	-0.0708354	0.070028	1.93341
CYC_MM058	-0.0400458	0.0416494	0.868364
CYT_MM058	-0.0268599	0.107407	0.492398
DEX_MM058	-0.00249693	0.132938	0.0395311
ETO_MM058	-0.000102525	0.101345	0.062402
IXA_MM058	0.164582	0.372182	7.48953
LEN_MM058	-0.037512	0.06314	1.17912
MEL_MM058	-0.0755687	0.0282408	1.00473
PAN_MM058	0.0505919	0.243055	0.813924
POM_MM058	-0.00644697	0.0581806	0.160418
PRE_MM058	-0.0438777	0.0624053	0.36664
THA_MM058	-0.0549981	0.0187813	1.3938
VINC_MM058	0.189702	0.398632	8.19321
VINO_MM058	0.200886	0.403224	10.3525
DEX+BOR+CYC_MM058	0.266006	0.449025	14.6501
DEX+BOR+LEN_MM058	0.26299	0.43948	15.0046
DEX+BOR+POM_MM058	0.223848	0.44137	14.0748
DEX+BOR+THA_MM058	0.244593	0.439803	14.7786
DEX+CAR+CYC_MM058	0.261368	0.432287	14.6118
DEX+CAR+LEN_MM058	0.246693	0.449255	14.4702
DEX+CAR+PAN_MM058	0.20821	0.474247	11.8359
DEX+CAR+POM_MM058	0.247121	0.44469	14.4953
DEX+IXA+CYC_MM058	0.185896	0.391709	12.5075
DEX+IXA+LEN_MM058	0.214599	0.399041	13.8997
AVEL_MM058	NaN	NaN	NaN
DARATUM_MM058	NaN	NaN	NaN
ELESCLOMOL_MM058	NaN	NaN	NaN
ELOTUZ_MM058	NaN	NaN	NaN
IPILIM_MM058	NaN	NaN	NaN
NIVOL_MM058	NaN	NaN	NaN
OBINUTUZ_MM058	NaN	NaN	NaN
PEMBROLIZ_MM058	NaN	NaN	NaN
AVEL+DARATUM_MM058	NaN	NaN	NaN
AVEL+ELOTUZ_MM058	NaN	NaN	NaN
BOR+MEL+PRE_MM058	NaN	NaN	NaN
BOR+MEL+PRE+DARATUM_MM058	NaN	NaN	NaN
DARATUM+IPILIM_MM058	NaN	NaN	NaN
DARATUM+PEMBROLIZ_MM058	NaN	NaN	NaN
DEX+BOR_MM058	NaN	NaN	NaN
DEX+BOR+DARATUM_MM058	NaN	NaN	NaN
DEX+BOR+ELOTUZ_MM058	NaN	NaN	NaN
DEX+BOR+LEN+DARATUM_MM058	NaN	NaN	NaN
DEX+BOR+PEMBROLIZ_MM058	NaN	NaN	NaN
DEX+CAR_MM058	NaN	NaN	NaN
[truncated: 4,162 more rows]

## Sheet: 6b
SampleID	DrugCombination	PCY (3uM+3uM+1uM)	PCY (10uM+10uM+10uM)
MM013	DEX+IXA+LEN	0.235396	0.24528			corr. coeff	p
MM013	DEX+IXA+CYC	-0.0163833	0.0674993		Pearson's	0.7419	3.51957e-177
MM013	DEX+CAR+POM	0.553238	0.572739		Spearman's Rho	0.756559	0
MM013	DEX+CAR+PAN	0.294716	0.389753
MM013	DEX+CAR+LEN	0.378462	0.580678
MM013	DEX+CAR+CYC	0.562524	0.502529
MM013	DEX+BOR+THA	0.437401	0.355175
MM013	DEX+BOR+POM	0.462023	0.424719
MM013	DEX+BOR+LEN	0.294276	0.357171
MM013	DEX+BOR+CYC	0.353693	0.493825
MM014	DEX+IXA+LEN	0.647128	0.663797
MM014	DEX+IXA+CYC	0.475277	0.364778
MM014	DEX+CAR+POM	0.656251	0.662188
MM014	DEX+CAR+PAN	0.404655	0.736436
MM014	DEX+CAR+LEN	0.691472	0.643672
MM014	DEX+CAR+CYC	0.630452	0.597574
MM014	DEX+BOR+THA	0.610039	0.610779
MM014	DEX+BOR+POM	0.426013	0.608104
MM014	DEX+BOR+LEN	0.632197	0.620633
MM014	DEX+BOR+CYC	0.584928	0.618096
MM015	DEX+IXA+LEN	0.774145	0.681545
MM015	DEX+IXA+CYC	0.596226	0.659908
MM015	DEX+CAR+POM	0.706125	0.816911
MM015	DEX+CAR+PAN	0.616535	0.704134
MM015	DEX+CAR+LEN	0.809301	0.754459
MM015	DEX+CAR+CYC	1.03851	0.733183
MM015	DEX+BOR+THA	0.779267	0.73007
MM015	DEX+BOR+POM	0.73739	0.650773
MM015	DEX+BOR+LEN	0.641311	0.791139
MM015	DEX+BOR+CYC	0.847217	0.685281
MM017	DEX+IXA+LEN	0.407775	0.419948
MM017	DEX+IXA+CYC	0.303928	0.3554
MM017	DEX+CAR+POM	0.466346	0.590381
MM017	DEX+CAR+PAN	0.292827	0.131018
MM017	DEX+CAR+LEN	0.510823	0.566639
MM017	DEX+CAR+CYC	0.608325	0.488596
MM017	DEX+BOR+THA	0.301163	0.366602
MM017	DEX+BOR+POM	0.355519	0.318788
MM017	DEX+BOR+LEN	0.480427	0.621087
MM017	DEX+BOR+CYC	0.455202	0.363088
MM018	DEX+IXA+LEN	0.279449	0.137274
MM018	DEX+IXA+CYC	0.105347	0.383959
MM018	DEX+CAR+POM	0.188039	0.319085
MM018	DEX+CAR+PAN	0.289598	0.312181
MM018	DEX+CAR+LEN	0.332134	0.260344
MM018	DEX+CAR+CYC	0.330734	0.414838
MM018	DEX+BOR+THA	0.11298	0.285126
MM018	DEX+BOR+POM	0.160614	0.228156
MM018	DEX+BOR+LEN	0.236736	0.392072
MM018	DEX+BOR+CYC	-0.200362	0.218395
MM019	DEX+IXA+LEN	-0.145979	-0.159467
MM019	DEX+IXA+CYC	-0.150738	-0.0445446
MM019	DEX+CAR+POM	0.0779977	0.347454
MM019	DEX+CAR+PAN	0.553876	0.248635
MM019	DEX+CAR+LEN	0.47531	0.40541
MM019	DEX+CAR+CYC	0.361863	0.559038
MM019	DEX+BOR+THA	0.0780104	0.121213
MM019	DEX+BOR+POM	0.260729	0.167481
MM019	DEX+BOR+LEN	-0.0137239	0.168741
MM019	DEX+BOR+CYC	0.0389497	0.295627
MM021	DEX+IXA+LEN	0.240641	0.376001
MM021	DEX+IXA+CYC	0.134131	0.325769
MM021	DEX+CAR+POM	0.257928	0.694719
MM021	DEX+CAR+PAN	0.607767	0.614207
MM021	DEX+CAR+LEN	0.566916	0.487154
MM021	DEX+CAR+CYC	0.582045	0.650648
MM021	DEX+BOR+THA	0.439284	0.514973
MM021	DEX+BOR+POM	0.307886	0.356349
MM021	DEX+BOR+LEN	0.369008	0.525238
MM021	DEX+BOR+CYC	0.42086	0.524515
MM023	DEX+IXA+LEN	0.160331	0.260519
MM023	DEX+IXA+CYC	0.103031	0.238234
MM023	DEX+CAR+POM	0.360539	0.347047
MM023	DEX+CAR+PAN	0.160547	0.496228
MM023	DEX+CAR+LEN	0.358378	0.135937
MM023	DEX+CAR+CYC	0.508696	0.351258
MM023	DEX+BOR+THA	0.21773	0.373245
MM023	DEX+BOR+POM	0.269216	0.308041
MM023	DEX+BOR+LEN	0.185951	0.385754
MM023	DEX+BOR+CYC	0.291918	0.273816
MM024	DEX+IXA+LEN	0.17141	0.104828
MM024	DEX+IXA+CYC	-0.155696	0.101095
MM024	DEX+CAR+POM	0.204396	0.416136
MM024	DEX+CAR+PAN	0.232809	0.564352
MM024	DEX+CAR+LEN	0.390082	0.164259
MM024	DEX+CAR+CYC	0.407324	0.492761
MM024	DEX+BOR+THA	0.20689	0.210562
MM024	DEX+BOR+POM	0.129003	0.253841
MM024	DEX+BOR+LEN	0.178529	0.31115
MM024	DEX+BOR+CYC	0.166501	0.158712
MM025	DEX+IXA+LEN	0.0447302	0.0448231
MM025	DEX+IXA+CYC	0.0188218	0.0520876
MM025	DEX+CAR+POM	0.299264	0.354395
MM025	DEX+CAR+PAN	0.42517	0.372384
MM025	DEX+CAR+LEN	0.400664	0.325414
MM025	DEX+CAR+CYC	0.312234	0.415538
MM025	DEX+BOR+THA	0.122384	0.180106
MM025	DEX+BOR+POM	0.136498	0.197009
MM025	DEX+BOR+LEN	0.00417891	0.213466
MM025	DEX+BOR+CYC	0.083308	0.210539
MM026	DEX+IXA+LEN	0.279797	0.265962
MM026	DEX+IXA+CYC	0.207063	0.402597
MM026	DEX+CAR+POM	0.286733	0.309994
MM026	DEX+CAR+PAN	0.389292	0.22356
MM026	DEX+CAR+LEN	0.415079	0.40201
MM026	DEX+CAR+CYC	0.410454	0.376796
MM026	DEX+BOR+THA	0.303725	0.439222
MM026	DEX+BOR+POM	0.37117	0.31961
MM026	DEX+BOR+LEN	0.489216	0.325804
MM026	DEX+BOR+CYC	0.183764	0.313189
MM027	DEX+IXA+LEN	0.219348	0.255972
MM027	DEX+IXA+CYC	0.265631	0.200633
MM027	DEX+CAR+POM	0.20159	0.270119
MM027	DEX+CAR+PAN	0.33385	0.405702
MM027	DEX+CAR+LEN	0.297243	0.108435
MM027	DEX+CAR+CYC	0.269456	0.193765
MM027	DEX+BOR+THA	0.194562	0.229946
MM027	DEX+BOR+POM	0.173168	0.20363
MM027	DEX+BOR+LEN	0.203341	0.324803
MM027	DEX+BOR+CYC	0.236366	0.112951
MM028	DEX+IXA+LEN	-0.000213239	0.117724
MM028	DEX+IXA+CYC	0.113024	0.136294
MM028	DEX+CAR+POM	0.245081	0.23148
MM028	DEX+CAR+PAN	0.362384	0.328796
MM028	DEX+CAR+LEN	0.137721	0.244797
MM028	DEX+CAR+CYC	0.377924	0.278886
MM028	DEX+BOR+THA	0.174091	0.108981
MM028	DEX+BOR+POM	0.146515	0.143396
MM028	DEX+BOR+LEN	-0.158176	0.156957
MM028	DEX+BOR+CYC	0.114437	0.108759
MM030	DEX+IXA+LEN	0.104972	0.106682
MM030	DEX+IXA+CYC	0.134949	0.0904795
MM030	DEX+CAR+POM	0.189457	0.184242
MM030	DEX+CAR+PAN	0.125562	0.12128
MM030	DEX+CAR+LEN	0.161604	0.218068
MM030	DEX+CAR+CYC	0.15867	0.11481
MM030	DEX+BOR+THA	0.163349	0.138895
MM030	DEX+BOR+POM	0.192094	0.119118
MM030	DEX+BOR+LEN	0.162284	0.120601
MM030	DEX+BOR+CYC	0.136977	0.106339
MM031	DEX+IXA+LEN	-0.0773724	0.120247
MM031	DEX+IXA+CYC	-0.0854607	0.251952
MM031	DEX+CAR+POM	0.342957	0.462785
MM031	DEX+CAR+PAN	0.420574	0.386929
MM031	DEX+CAR+LEN	0.426739	0.592814
MM031	DEX+CAR+CYC	0.399389	0.563525
MM031	DEX+BOR+THA	0.289741	0.444284
MM031	DEX+BOR+POM	0.25447	0.241203
MM031	DEX+BOR+LEN	0.158235	0.272972
MM031	DEX+BOR+CYC	0.284327	0.32443
MM032	DEX+IXA+LEN	-0.146598	-0.132568
MM032	DEX+IXA+CYC	-0.400018	0.136868
MM032	DEX+CAR+POM	0.258099	0.304229
MM032	DEX+CAR+PAN	-0.354584	0.150988
MM032	DEX+CAR+LEN	0.20766	0.490166
MM032	DEX+CAR+CYC	0.205688	0.15367
MM032	DEX+BOR+THA	0.110137	0.153744
MM032	DEX+BOR+POM	-0.0276247	0.0747872
MM032	DEX+BOR+LEN	-0.375618	0.164409
MM032	DEX+BOR+CYC	0.00265303	0.294293
MM033	DEX+IXA+LEN	0.279189	0.515856
MM033	DEX+IXA+CYC	0.310062	0.431667
MM033	DEX+CAR+POM	0.551225	0.565944
MM033	DEX+CAR+PAN	0.447713	0.229946
MM033	DEX+CAR+LEN	0.569356	0.562714
MM033	DEX+CAR+CYC	0.771686	0.559629
MM033	DEX+BOR+THA	0.53125	0.572163
MM033	DEX+BOR+POM	0.496474	0.383876
MM033	DEX+BOR+LEN	0.512395	0.779038
MM033	DEX+BOR+CYC	0.353368	0.348716
MM036	DEX+IXA+LEN	-0.0936586	-0.0317022
MM036	DEX+IXA+CYC	-0.379484	0.156198
MM036	DEX+CAR+POM	0.324988	0.520242
MM036	DEX+CAR+PAN	0.415652	0.314345
MM036	DEX+CAR+LEN	0.41881	0.552671
MM036	DEX+CAR+CYC	0.406867	0.586115
MM036	DEX+BOR+THA	0.0782293	0.18483
MM036	DEX+BOR+POM	0.193917	0.204902
MM036	DEX+BOR+LEN	0.121381	0.316618
MM036	DEX+BOR+CYC	0.0729889	0.021085
MM037	DEX+IXA+LEN	0.104064	0.119116
MM037	DEX+IXA+CYC	-0.0411106	-0.0184071
MM037	DEX+CAR+POM	0.332795	0.395338
MM037	DEX+CAR+PAN	0.228272	0.412496
MM037	DEX+CAR+LEN	0.254998	0.354357
MM037	DEX+CAR+CYC	0.254589	0.464848
MM037	DEX+BOR+THA	0.14723	0.227045
MM037	DEX+BOR+POM	0.237014	0.212186
MM037	DEX+BOR+LEN	0.271348	0.261956
MM037	DEX+BOR+CYC	0.228445	0.289898
MM038	DEX+IXA+LEN	-0.199937	0.00327062
MM038	DEX+IXA+CYC	-0.200539	-0.199324
MM038	DEX+CAR+POM	0.106922	0.141659
MM038	DEX+CAR+PAN	-0.548238	0.184917
MM038	DEX+CAR+LEN	0.0895635	0.175481
MM038	DEX+CAR+CYC	0.0997419	0.225696
MM038	DEX+BOR+THA	-0.0279697	0.0255981
MM038	DEX+BOR+POM	-0.0225091	0.0245712
MM038	DEX+BOR+LEN	0.00642617	-0.114746
MM038	DEX+BOR+CYC	0.00868836	-0.157659
MM039	DEX+IXA+LEN	0.139703	0.00415278
MM039	DEX+IXA+CYC	-0.0110146	0.053273
MM039	DEX+CAR+POM	0.0701445	-0.0297202
MM039	DEX+CAR+PAN	0.0237229	-0.0287193
MM039	DEX+CAR+LEN	0.0541874	0.0236752
MM039	DEX+CAR+CYC	0.015986	0.123328
MM039	DEX+BOR+THA	0.02049	0.0411983
MM039	DEX+BOR+POM	0.0559464	0.0195947
MM039	DEX+BOR+LEN	0.114882	0.0247384
MM039	DEX+BOR+CYC	-0.0158747	0.0244556
MM041	DEX+IXA+LEN	-0.0545076	0.0608824
MM041	DEX+IXA+CYC	0.00797458	0.121263
MM041	DEX+CAR+POM	0.226732	0.295205
MM041	DEX+CAR+PAN	0.263615	0.110643
MM041	DEX+CAR+LEN	0.206397	0.266291
MM041	DEX+CAR+CYC	0.242944	0.298234
MM041	DEX+BOR+THA	0.0241088	0.242928
MM041	DEX+BOR+POM	0.0369463	0.0777806
MM041	DEX+BOR+LEN	0.0384807	0.274693
MM041	DEX+BOR+CYC	-0.0161971	0.0618928
MM042	DEX+IXA+LEN	0.00822952	0.205682
MM042	DEX+IXA+CYC	-0.0400135	0.165571
MM042	DEX+CAR+POM	0.303803	0.335835
MM042	DEX+CAR+PAN	0.225045	0.130683
MM042	DEX+CAR+LEN	0.294263	0.288133
MM042	DEX+CAR+CYC	0.188952	0.353225
MM042	DEX+BOR+THA	0.114669	0.225411
MM042	DEX+BOR+POM	0.182452	0.17795
MM042	DEX+BOR+LEN	0.0398266	0.334268
MM042	DEX+BOR+CYC	0.228332	0.137072
MM044	DEX+IXA+LEN	-0.12617	-0.25109
MM044	DEX+IXA+CYC	-0.173414	0.124589
MM044	DEX+CAR+POM	0.142851	0.16945
MM044	DEX+CAR+PAN	0.345466	0.474464
MM044	DEX+CAR+LEN	0.347719	0.483083
MM044	DEX+CAR+CYC	0.350567	0.293457
MM044	DEX+BOR+THA	0.160255	0.216533
MM044	DEX+BOR+POM	0.00539526	0.114716
MM044	DEX+BOR+LEN	-0.0706866	0.291635
MM044	DEX+BOR+CYC	0.0715115	0.201783
MM046	DEX+IXA+LEN	-0.590659	0.123332
MM046	DEX+IXA+CYC	-0.375002	0.0467365
MM046	DEX+CAR+POM	-0.334023	-0.10005
MM046	DEX+CAR+PAN	-0.079962	-0.136623
MM046	DEX+CAR+LEN	0.22809	0.165065
MM046	DEX+CAR+CYC	-0.364996	0.20129
MM046	DEX+BOR+THA	-0.878585	0.203953
MM046	DEX+BOR+POM	-0.0850683	-0.619006
MM046	DEX+BOR+LEN	-0.304552	-0.14227
MM046	DEX+BOR+CYC	0.0267026	-0.301688
MM047	DEX+IXA+LEN	0.0870188	0.0806806
MM047	DEX+IXA+CYC	0.0670255	0.115605
MM047	DEX+CAR+POM	0.124327	0.17275
MM047	DEX+CAR+PAN	0.108572	0.183195
MM047	DEX+CAR+LEN	0.0901638	0.154745
MM047	DEX+CAR+CYC	0.145945	0.123067
MM047	DEX+BOR+THA	0.0811799	0.139149
MM047	DEX+BOR+POM	0.0844783	0.0959209
MM047	DEX+BOR+LEN	0.103733	0.0970263
MM047	DEX+BOR+CYC	0.0865823	0.107116
MM048	DEX+IXA+LEN	-0.0461357	0.121353
MM048	DEX+IXA+CYC	-0.154065	0.14524
MM048	DEX+CAR+POM	0.210105	0.408083
MM048	DEX+CAR+PAN	0.527434	0.52185
MM048	DEX+CAR+LEN	0.435476	0.385563
MM048	DEX+CAR+CYC	0.0943001	0.540817
MM048	DEX+BOR+THA	0.0941633	0.284695
MM048	DEX+BOR+POM	0.069325	0.197976
MM048	DEX+BOR+LEN	0.226442	0.269849
MM048	DEX+BOR+CYC	0.145582	0.39394
MM049	DEX+IXA+LEN	0.204532	0.19828
MM049	DEX+IXA+CYC	0.110609	0.146014
MM049	DEX+CAR+POM	0.26565	-0.0210839
MM049	DEX+CAR+PAN	0.0242668	-0.30091
MM049	DEX+CAR+LEN	0.211805	0.0280488
MM049	DEX+CAR+CYC	0.151932	0.0962718
MM049	DEX+BOR+THA	0.0803975	0.154105
MM049	DEX+BOR+POM	0.117788	0.253518
MM049	DEX+BOR+LEN	0.0569876	0.0577178
MM049	DEX+BOR+CYC	-0.0477019	0.0608443
MM051	DEX+IXA+LEN	0.184804	0.203796
MM051	DEX+IXA+CYC	-0.0413924	0.15851
MM051	DEX+CAR+POM	0.144333	0.199689
MM051	DEX+CAR+PAN	0.0732618	0.348996
MM051	DEX+CAR+LEN	0.210469	0.033345
MM051	DEX+CAR+CYC	0.121367	0.112604
MM051	DEX+BOR+THA	0.178249	0.101688
MM051	DEX+BOR+POM	0.0999666	0.0923867
MM051	DEX+BOR+LEN	0.180381	0.218369
MM051	DEX+BOR+CYC	0.184022	0.146175
MM052	DEX+IXA+LEN	0.691815	0.538302
MM052	DEX+IXA+CYC	0.692013	0.494773
MM052	DEX+CAR+POM	0.621263	0.815796
MM052	DEX+CAR+PAN	0.64071	0.854358
MM052	DEX+CAR+LEN	0.743396	0.692699
MM052	DEX+CAR+CYC	0.570628	0.750924
MM052	DEX+BOR+THA	0.484704	0.673658
MM052	DEX+BOR+POM	0.598656	0.727945
MM052	DEX+BOR+LEN	0.648517	0.886259
MM052	DEX+BOR+CYC	0.422002	0.630592
MM053	DEX+IXA+LEN	-0.000322183	0.110356
MM053	DEX+IXA+CYC	0.00961911	0.0635422
MM053	DEX+CAR+POM	0.199127	0.431239
MM053	DEX+CAR+PAN	0.177932	0.412891
MM053	DEX+CAR+LEN	0.399506	0.357965
MM053	DEX+CAR+CYC	0.273763	0.390022
MM053	DEX+BOR+THA	0.137628	0.15494
MM053	DEX+BOR+POM	0.190465	0.150326
MM053	DEX+BOR+LEN	0.0460234	0.292815
MM053	DEX+BOR+CYC	0.123925	0.110941
MM057	DEX+IXA+LEN	0.102751	0.17443
MM057	DEX+IXA+CYC	0.0993144	0.267224
MM057	DEX+CAR+POM	0.183565	0.249142
MM057	DEX+CAR+PAN	0.152834	0.194659
MM057	DEX+CAR+LEN	0.272169	0.206112
MM057	DEX+CAR+CYC	0.200238	0.265986
MM057	DEX+BOR+THA	0.221211	0.255478
MM057	DEX+BOR+POM	0.166018	0.260023
MM057	DEX+BOR+LEN	0.155337	0.204088
MM057	DEX+BOR+CYC	0.20077	0.278044
MM058	DEX+IXA+LEN	0.248893	0.238001
MM058	DEX+IXA+CYC	0.127653	0.196861
MM058	DEX+CAR+POM	0.218506	0.282139
MM058	DEX+CAR+PAN	0.206837	0.238987
MM058	DEX+CAR+LEN	0.292334	0.305813
MM058	DEX+CAR+CYC	0.269964	0.282355
MM058	DEX+BOR+THA	0.219176	0.239263
MM058	DEX+BOR+POM	0.218786	0.261912
MM058	DEX+BOR+LEN	0.216689	0.276124
MM058	DEX+BOR+CYC	0.296091	0.222386
MM059	DEX+IXA+LEN	-0.116626	-0.0688036
MM059	DEX+IXA+CYC	-0.0908384	-0.27221
MM059	DEX+CAR+POM	-0.0308988	-0.0645802
MM059	DEX+CAR+PAN	-0.081384	-0.217125
MM059	DEX+CAR+LEN	-0.0282923	-0.107573
MM059	DEX+CAR+CYC	0.0256477	0.142831
MM059	DEX+BOR+THA	0.145865	-0.0355678
MM059	DEX+BOR+POM	0.295167	0.205139
MM059	DEX+BOR+LEN	0.129206	0.170317
MM059	DEX+BOR+CYC	0.120199	-0.0128419
MM060	DEX+IXA+LEN	0.100364	-0.00622341
MM060	DEX+IXA+CYC	-0.0459976	-0.0820092
MM060	DEX+CAR+POM	0.100258	0.213759
MM060	DEX+CAR+PAN	-0.279542	-0.140428
MM060	DEX+CAR+LEN	0.0989337	0.0274301
MM060	DEX+CAR+CYC	0.183422	-0.00118911
MM060	DEX+BOR+THA	0.00581551	-0.0159221
MM060	DEX+BOR+POM	0.254862	0.147409
MM060	DEX+BOR+LEN	-0.0619808	-0.0972292
MM060	DEX+BOR+CYC	0.18114	-0.0180294
MM061	DEX+IXA+LEN	-0.0312789	0.290472
MM061	DEX+IXA+CYC	0.0185082	0.211377
MM061	DEX+CAR+POM	0.0298047	0.353441
MM061	DEX+CAR+PAN	0.496267	0.578698
MM061	DEX+CAR+LEN	0.129952	0.291433
MM061	DEX+CAR+CYC	0.105999	0.280518
MM061	DEX+BOR+THA	-0.121893	-0.0186054
MM061	DEX+BOR+POM	-0.185062	0.0652705
MM061	DEX+BOR+LEN	-0.0638825	0.280236
MM061	DEX+BOR+CYC	-0.0461524	0.028671
MM062	DEX+IXA+LEN	0.287026	0.114505
MM062	DEX+IXA+CYC	0.0782228	0.211309
MM062	DEX+CAR+POM	0.422116	0.620148
MM062	DEX+CAR+PAN	0.607632	0.696331
MM062	DEX+CAR+LEN	0.222259	0.54445
MM062	DEX+CAR+CYC	0.549966	0.347687
MM062	DEX+BOR+THA	0.375298	0.427472
MM062	DEX+BOR+POM	0.429039	0.403145
MM062	DEX+BOR+LEN	0.291185	0.438935
MM062	DEX+BOR+CYC	0.370626	0.393458
MM063	DEX+IXA+LEN	0.272657	0.476576
MM063	DEX+IXA+CYC	0.241807	0.374988
MM063	DEX+CAR+POM	0.346749	0.546779
MM063	DEX+CAR+PAN	0.372189	0.58066
MM063	DEX+CAR+LEN	0.498146	0.516036
MM063	DEX+CAR+CYC	0.569417	0.634994
MM063	DEX+BOR+THA	0.415119	0.494791
MM063	DEX+BOR+POM	0.0194111	0.444512
MM063	DEX+BOR+LEN	0.302521	0.467113
MM063	DEX+BOR+CYC	0.367402	0.402352
MM064	DEX+IXA+LEN	0.0130468	0.0115476
MM064	DEX+IXA+CYC	-0.27274	0.220115
MM064	DEX+CAR+POM	0.0842662	0.303762
MM064	DEX+CAR+PAN	0.247549	0.417094
MM064	DEX+CAR+LEN	0.297039	0.228641
MM064	DEX+CAR+CYC	0.289706	0.190442
MM064	DEX+BOR+THA	0.0755777	0.126527
MM064	DEX+BOR+POM	0.108325	0.219972
MM064	DEX+BOR+LEN	-0.0149044	-0.111191
MM064	DEX+BOR+CYC	0.168146	0.222254
MM065	DEX+IXA+LEN	0.0998593	0.07684
MM065	DEX+IXA+CYC	0.0918032	0.253771
MM065	DEX+CAR+POM	-0.104718	0.130033
MM065	DEX+CAR+PAN	-0.111535	-0.00764315
MM065	DEX+CAR+LEN	0.273418	0.106205
MM065	DEX+CAR+CYC	0.208534	0.238469
MM065	DEX+BOR+THA	0.163805	0.112251
MM065	DEX+BOR+POM	-0.0800822	-0.485639
MM065	DEX+BOR+LEN	0.090017	0.426607
MM065	DEX+BOR+CYC	0.0466928	0.225633
MM066	DEX+IXA+LEN	-0.00475558	0.253513
MM066	DEX+IXA+CYC	0.11786	0.334503
MM066	DEX+CAR+POM	0.337509	0.768921
MM066	DEX+CAR+PAN	0.544897	0.677571
MM066	DEX+CAR+LEN	0.433505	0.722033
MM066	DEX+CAR+CYC	0.650324	0.513846
MM066	DEX+BOR+THA	0.30935	0.361312
MM066	DEX+BOR+POM	0.147775	0.292475
MM066	DEX+BOR+LEN	0.372463	0.579351
MM066	DEX+BOR+CYC	0.458091	0.306216
MM067	DEX+IXA+LEN	0.132261	0.160664
MM067	DEX+IXA+CYC	0.301765	0.284109
MM067	DEX+CAR+POM	0.273209	0.509153
MM067	DEX+CAR+PAN	0.310914	0.511374
MM067	DEX+CAR+LEN	0.310485	0.465281
MM067	DEX+CAR+CYC	0.24258	0.235307
MM067	DEX+BOR+THA	0.233281	0.152257
MM067	DEX+BOR+POM	0.281093	-0.00436651
MM067	DEX+BOR+LEN	0.25604	0.298719
MM067	DEX+BOR+CYC	0.378908	0.284155
MM069	DEX+IXA+LEN	0.15626	-0.0283646
MM069	DEX+IXA+CYC	0.175795	0.135255
MM069	DEX+CAR+POM	0.153037	0.179723
MM069	DEX+CAR+PAN	0.146312	0.283757
MM069	DEX+CAR+LEN	0.260333	0.173091
MM069	DEX+CAR+CYC	0.273627	0.150247
MM069	DEX+BOR+THA	0.141482	0.197676
MM069	DEX+BOR+POM	0.145301	0.268663
MM069	DEX+BOR+LEN	0.246841	0.299458
MM069	DEX+BOR+CYC	0.167462	0.284445
MM070	DEX+IXA+LEN	0.21898	0.299539
MM070	DEX+IXA+CYC	0.245484	0.346986
MM070	DEX+CAR+POM	0.056515	0.201109
MM070	DEX+CAR+PAN	0.213576	0.250074
MM070	DEX+CAR+LEN	-0.288311	0.0110381
MM070	DEX+CAR+CYC	0.114299	0.104407
MM070	DEX+BOR+THA	0.112104	0.0235145
MM070	DEX+BOR+POM	0.164166	0.174973
MM070	DEX+BOR+LEN	-0.07114	0.317331
MM070	DEX+BOR+CYC	0.27033	0.104615
MM071	DEX+IXA+LEN	0.0682318	0.239215
MM071	DEX+IXA+CYC	-0.021307	0.184095
MM071	DEX+CAR+POM	0.319775	0.360101
MM071	DEX+CAR+PAN	0.107808	0.193149
MM071	DEX+CAR+LEN	0.549751	0.440342
MM071	DEX+CAR+CYC	0.379395	0.435166
MM071	DEX+BOR+THA	0.24083	0.450064
MM071	DEX+BOR+POM	0.0209111	0.260495
MM071	DEX+BOR+LEN	0.399956	0.278301
MM071	DEX+BOR+CYC	0.133485	0.182077
MM072	DEX+IXA+LEN	0.300671	0.129942
MM072	DEX+IXA+CYC	0.0963756	0.174603
MM072	DEX+CAR+POM	0.386664	0.447622
MM072	DEX+CAR+PAN	0.321867	0.333363
MM072	DEX+CAR+LEN	0.491123	0.430819
MM072	DEX+CAR+CYC	0.44065	0.330477
MM072	DEX+BOR+THA	0.238002	0.312312
MM072	DEX+BOR+POM	0.369458	0.374604
MM072	DEX+BOR+LEN	0.127804	0.426407
MM072	DEX+BOR+CYC	0.315962	0.286869
MM073	DEX+IXA+LEN	0.485113	0.722502
MM073	DEX+IXA+CYC	0.81505	0.613992
MM073	DEX+CAR+POM	0.731746	0.679135
MM073	DEX+CAR+PAN	0.534256	0.725163
MM073	DEX+CAR+LEN	0.908262	0.634065
MM073	DEX+CAR+CYC	0.922286	0.65414
MM073	DEX+BOR+THA	0.749604	0.813203
MM073	DEX+BOR+POM	0.681498	0.688222
MM073	DEX+BOR+LEN	0.754293	0.788259
MM073	DEX+BOR+CYC	0.563538	0.600862
MM074	DEX+IXA+LEN	0.0489297	0.164043
MM074	DEX+IXA+CYC	0.101579	0.161719
MM074	DEX+CAR+POM	0.248228	0.352534
MM074	DEX+CAR+PAN	-0.0631897	-0.00911418
MM074	DEX+CAR+LEN	0.0847264	0.139968
MM074	DEX+CAR+CYC	0.229658	0.317313
MM074	DEX+BOR+THA	0.177094	-0.0324572
MM074	DEX+BOR+POM	0.102925	0.1796
MM074	DEX+BOR+LEN	0.331761	0.111316
MM074	DEX+BOR+CYC	0.0350661	0.0739754
MM075	DEX+IXA+LEN	0.24661	0.359922
MM075	DEX+IXA+CYC	0.319794	0.504036
MM075	DEX+CAR+POM	0.605227	0.649547
MM075	DEX+CAR+PAN	0.434931	0.354595
MM075	DEX+CAR+LEN	0.775019	0.578367
MM075	DEX+CAR+CYC	0.724876	0.537692
MM075	DEX+BOR+THA	0.534392	0.61424
MM075	DEX+BOR+POM	0.387457	0.604142
MM075	DEX+BOR+LEN	0.536263	0.490578
MM075	DEX+BOR+CYC	0.315063	0.473445
MM076	DEX+IXA+LEN	0.40845	0.4893
MM076	DEX+IXA+CYC	0.470395	0.558725
MM076	DEX+CAR+POM	0.719901	0.812644
MM076	DEX+CAR+PAN	0.592272	0.517673
MM076	DEX+CAR+LEN	0.552694	0.593343
MM076	DEX+CAR+CYC	0.846722	0.499037
MM076	DEX+BOR+THA	0.592765	0.523026
MM076	DEX+BOR+POM	0.502205	0.479019
MM076	DEX+BOR+LEN	0.565951	0.632486
MM076	DEX+BOR+CYC	0.595537	0.541537
MM077	DEX+IXA+LEN	0.147944	0.297606
MM077	DEX+IXA+CYC	0.178463	0.368084
MM077	DEX+CAR+POM	0.127707	0.197459
MM077	DEX+CAR+PAN	0.0762258	0.0666386
MM077	DEX+CAR+LEN	0.228973	0.106949
MM077	DEX+CAR+CYC	0.325083	0.399846
MM077	DEX+BOR+THA	0.187745	0.212315
MM077	DEX+BOR+POM	0.0894771	0.152807
MM077	DEX+BOR+LEN	0.152696	0.327757
MM077	DEX+BOR+CYC	0.14799	0.132349
MM078	DEX+IXA+LEN	0.193825	0.297843
MM078	DEX+IXA+CYC	-0.153534	0.249832
MM078	DEX+CAR+POM	0.419111	0.301455
MM078	DEX+CAR+PAN	0.101529	-0.0124585
MM078	DEX+CAR+LEN	0.332801	0.414943
MM078	DEX+CAR+CYC	0.460694	0.363513
MM078	DEX+BOR+THA	0.170698	0.342089
MM078	DEX+BOR+POM	0.328723	0.257306
MM078	DEX+BOR+LEN	0.430209	0.392355
MM078	DEX+BOR+CYC	0.181955	0.268014
MM079	DEX+IXA+LEN	0.26069	0.349367
MM079	DEX+IXA+CYC	0.232091	0.255964
MM079	DEX+CAR+POM	0.355093	0.252709
MM079	DEX+CAR+PAN	0.126028	0.238961
MM079	DEX+CAR+LEN	0.509158	0.257478
MM079	DEX+CAR+CYC	0.410834	0.367613
MM079	DEX+BOR+THA	0.322967	0.440499
MM079	DEX+BOR+POM	0.240813	0.303692
MM079	DEX+BOR+LEN	0.386623	0.256136
MM079	DEX+BOR+CYC	0.344291	0.313152
MM080	DEX+IXA+LEN	0.265233	0.437684
MM080	DEX+IXA+CYC	0.192231	0.295153
MM080	DEX+CAR+POM	0.327141	0.394353
MM080	DEX+CAR+PAN	0.24444	0.596914
MM080	DEX+CAR+LEN	0.347463	0.342498
MM080	DEX+CAR+CYC	0.433286	0.267324
MM080	DEX+BOR+THA	0.253155	0.4881
MM080	DEX+BOR+POM	0.225661	0.370166
MM080	DEX+BOR+LEN	0.258914	0.310757
MM080	DEX+BOR+CYC	0.391674	0.288059
MM081	DEX+IXA+LEN	0.18339	0.0465206
MM081	DEX+IXA+CYC	0.0981998	-0.0308142
MM081	DEX+CAR+POM	0.1374	0.0869149
MM081	DEX+CAR+PAN	-0.0631485	0.0257063
MM081	DEX+CAR+LEN	0.0537873	0.153494
MM081	DEX+CAR+CYC	0.238316	0.258152
MM081	DEX+BOR+THA	0.183903	0.168336
MM081	DEX+BOR+POM	0.103888	0.060261
MM081	DEX+BOR+LEN	0.0121321	-0.0445721
MM081	DEX+BOR+CYC	0.208792	0.0308783
MM082	DEX+IXA+LEN	-0.134701	-0.0212522
MM082	DEX+IXA+CYC	-0.0931405	-0.0862331
MM082	DEX+CAR+POM	-0.103379	0.0046639
MM082	DEX+CAR+PAN	-0.193375	-0.191321
MM082	DEX+CAR+LEN	0.0100829	-0.00651901
MM082	DEX+CAR+CYC	-0.215103	0.0155149
MM082	DEX+BOR+THA	-0.0327953	-0.0521505
MM082	DEX+BOR+POM	-0.0404481	-0.0438984
MM082	DEX+BOR+LEN	-0.162406	0.0533762
MM082	DEX+BOR+CYC	-0.00593039	-0.00431672
MM083	DEX+IXA+LEN	0.0786455	-0.224397
MM083	DEX+IXA+CYC	-0.0318245	0.0513649
MM083	DEX+CAR+POM	0.159855	0.106762
MM083	DEX+CAR+PAN	0.134637	0.0955869
MM083	DEX+CAR+LEN	0.246612	0.225452
MM083	DEX+CAR+CYC	0.171649	0.00831093
MM083	DEX+BOR+THA	0.222065	0.18668
MM083	DEX+BOR+POM	0.0773158	0.18731
MM083	DEX+BOR+LEN	0.100298	0.161033
MM083	DEX+BOR+CYC	0.150505	0.146522
MM084	DEX+IXA+LEN	0.187308	0.142006
MM084	DEX+IXA+CYC	0.169662	0.188514
MM084	DEX+CAR+POM	0.120075	0.20812
MM084	DEX+CAR+PAN	0.10486	0.199398
MM084	DEX+CAR+LEN	0.0892968	0.218955
MM084	DEX+CAR+CYC	0.201146	0.16694
MM084	DEX+BOR+THA	0.144083	0.176695
MM084	DEX+BOR+POM	0.147622	0.069381
MM084	DEX+BOR+LEN	0.140771	0.219213
MM084	DEX+BOR+CYC	0.102054	0.204072
MM085	DEX+IXA+LEN	0.0705204	0.322325
MM085	DEX+IXA+CYC	0.123447	0.307448
MM085	DEX+CAR+POM	0.423651	0.714131
MM085	DEX+CAR+PAN	0.398753	0.68232
MM085	DEX+CAR+LEN	0.611642	0.530905
MM085	DEX+CAR+CYC	0.735291	0.537148
MM085	DEX+BOR+THA	0.452506	0.544939
MM085	DEX+BOR+POM	0.319339	0.458168
MM085	DEX+BOR+LEN	0.375905	0.510689
MM085	DEX+BOR+CYC	0.375252	0.472356
MM088	DEX+IXA+LEN	0.361514	0.340819
MM088	DEX+IXA+CYC	0.330245	0.388356
MM088	DEX+CAR+POM	0.372665	0.3486
MM088	DEX+CAR+PAN	0.227093	0.291044
MM088	DEX+CAR+LEN	0.332514	0.411624
MM088	DEX+CAR+CYC	0.438993	0.31803
MM088	DEX+BOR+THA	0.339332	0.392021
MM088	DEX+BOR+POM	0.245888	0.304846
MM088	DEX+BOR+LEN	0.351612	0.345849
MM088	DEX+BOR+CYC	0.380334	0.362153
MM089	DEX+IXA+LEN	-0.256862	-0.0478067
MM089	DEX+IXA+CYC	-0.141229	0.0738909
MM089	DEX+CAR+POM	0.173138	0.192693
MM089	DEX+CAR+PAN	0.0554576	0.303343
MM089	DEX+CAR+LEN	0.183073	0.103015
MM089	DEX+CAR+CYC	0.223854	0.199243
MM089	DEX+BOR+THA	0.10732	0.0980659
MM089	DEX+BOR+POM	-0.00189816	0.0383658
MM089	DEX+BOR+LEN	0.0377129	0.0748763
MM089	DEX+BOR+CYC	0.00848628	0.163793
MM090	DEX+IXA+LEN	0.00273493	0.00113631
MM090	DEX+IXA+CYC	-0.0796472	0.0354748
MM090	DEX+CAR+POM	0.144503	0.0311077
MM090	DEX+CAR+PAN	-0.0386203	0.121924
MM090	DEX+CAR+LEN	0.337807	0.200803
MM090	DEX+CAR+CYC	0.112423	0.351
MM090	DEX+BOR+THA	0.174205	0.269889
MM090	DEX+BOR+POM	0.121511	0.277747
MM090	DEX+BOR+LEN	0.108779	0.19429
MM090	DEX+BOR+CYC	0.193578	0.31269
MM091	DEX+IXA+LEN	-0.271712	-0.0898636
MM091	DEX+IXA+CYC	-0.00610642	0.0783264
MM091	DEX+CAR+POM	0.182336	0.0869406
MM091	DEX+CAR+PAN	-0.207343	0.338667
MM091	DEX+CAR+LEN	0.156724	0.155561
MM091	DEX+CAR+CYC	-0.00256374	0.107481
MM091	DEX+BOR+THA	0.130363	0.123056
MM091	DEX+BOR+POM	0.180859	0.112627
MM091	DEX+BOR+LEN	0.0572707	0.154563
MM091	DEX+BOR+CYC	0.183868	0.163072
MM092	DEX+IXA+LEN	-0.000359175	-0.00785792
MM092	DEX+IXA+CYC	-0.189148	-0.198083
MM092	DEX+CAR+POM	0.0129729	-0.0662173
MM092	DEX+CAR+PAN	-0.0230855	0.069268
MM092	DEX+CAR+LEN	0.0438731	0.0643762
MM092	DEX+CAR+CYC	-0.421564	-0.0179467
MM092	DEX+BOR+THA	-0.0348295	-0.018157
MM092	DEX+BOR+POM	0.137654	-0.0517476
MM092	DEX+BOR+LEN	0.112557	0.214729
MM092	DEX+BOR+CYC	-0.0345262	0.0883229
MM094	DEX+IXA+LEN	0.0521396	0.0852353
MM094	DEX+IXA+CYC	0.0406943	0.0808912
MM094	DEX+CAR+POM	0.0535991	0.102932
MM094	DEX+CAR+PAN	0.151442	0.187287
MM094	DEX+CAR+LEN	0.127183	0.115692
MM094	DEX+CAR+CYC	0.107887	0.112002
MM094	DEX+BOR+THA	0.0866391	0.0871679
MM094	DEX+BOR+POM	0.0466414	0.0572818
MM094	DEX+BOR+LEN	0.022561	0.118221
MM094	DEX+BOR+CYC	0.0757399	0.12579
MM095	DEX+IXA+LEN	0.0443946	0.0969613
MM095	DEX+IXA+CYC	0.00682849	0.0725966
MM095	DEX+CAR+POM	0.0536175	0.14252
MM095	DEX+CAR+PAN	-0.00892849	0.183176
MM095	DEX+CAR+LEN	0.159309	0.141513
MM095	DEX+CAR+CYC	0.0103712	0.179997
MM095	DEX+BOR+THA	0.0466125	0.288645
MM095	DEX+BOR+POM	0.0890174	0.076666
MM095	DEX+BOR+LEN	0.0479514	0.17849
MM095	DEX+BOR+CYC	0.158223	0.109976
MM096	DEX+IXA+LEN	-0.0368855	0.0319077
MM096	DEX+IXA+CYC	-0.0657764	0.0775575
MM096	DEX+CAR+POM	0.177699	0.155045
MM096	DEX+CAR+PAN	0.0580515	0.0680338
MM096	DEX+CAR+LEN	0.0431795	0.19332
MM096	DEX+CAR+CYC	0.232898	0.152995
MM096	DEX+BOR+THA	0.113473	0.272684
MM096	DEX+BOR+POM	0.0108765	0.0764704
MM096	DEX+BOR+LEN	0.178992	0.153342
MM096	DEX+BOR+CYC	0.0406041	0.153481
MM097	DEX+IXA+LEN	0.157195	0.119369
MM097	DEX+IXA+CYC	0.00921222	0.124902
MM097	DEX+CAR+POM	0.19847	0.258258
MM097	DEX+CAR+PAN	0.298878	0.375186
MM097	DEX+CAR+LEN	0.237363	0.376197
MM097	DEX+CAR+CYC	0.282867	0.350876
MM097	DEX+BOR+THA	0.204713	0.296768
MM097	DEX+BOR+POM	0.240633	0.157664
MM097	DEX+BOR+LEN	0.145457	0.312338
MM097	DEX+BOR+CYC	0.201051	0.225819
MM098	DEX+IXA+LEN	0.133176	0.138146
MM098	DEX+IXA+CYC	0.107974	0.155667
MM098	DEX+CAR+POM	0.284642	0.0502118
MM098	DEX+CAR+PAN	0.0134478	-0.0028731
MM098	DEX+CAR+LEN	0.250374	0.0687217
MM098	DEX+CAR+CYC	0.175872	0.170428
MM098	DEX+BOR+THA	0.208745	0.214834
MM098	DEX+BOR+POM	0.23123	0.28086
MM098	DEX+BOR+LEN	0.156058	0.160538
MM098	DEX+BOR+CYC	0.119603	0.243413
MM099	DEX+IXA+LEN	-0.100773	-0.113032
MM099	DEX+IXA+CYC	-0.252313	-0.0894202
MM099	DEX+CAR+POM	-0.230589	-0.0754185
MM099	DEX+CAR+PAN	-0.077675	-0.203987
MM099	DEX+CAR+LEN	0.070139	-0.0861131
MM099	DEX+CAR+CYC	0.0648707	0.0321978
MM099	DEX+BOR+THA	-0.0771576	-0.19167
MM099	DEX+BOR+POM	-0.0704166	-0.14904
MM099	DEX+BOR+LEN	-0.151282	-0.0520257
MM099	DEX+BOR+CYC	-0.0387918	-0.091704
MM100	DEX+IXA+LEN	0.148985	0.207202
MM100	DEX+IXA+CYC	0.157492	0.156268
MM100	DEX+CAR+POM	0.389101	0.374666
MM100	DEX+CAR+PAN	0.435351	0.538177
MM100	DEX+CAR+LEN	0.330767	0.412735
MM100	DEX+CAR+CYC	0.290737	0.343397
MM100	DEX+BOR+THA	0.250297	0.394686
MM100	DEX+BOR+POM	0.25472	0.264232
MM100	DEX+BOR+LEN	0.219305	0.228602
MM100	DEX+BOR+CYC	0.218437	0.343482
MM101	DEX+IXA+LEN	0.245431	0.2316
MM101	DEX+IXA+CYC	-0.129756	0.261062
MM101	DEX+CAR+POM	0.452678	0.541206
MM101	DEX+CAR+PAN	0.343982	0.631298
MM101	DEX+CAR+LEN	0.569934	0.404697
MM101	DEX+CAR+CYC	0.557804	0.489679
MM101	DEX+BOR+THA	0.206953	0.486627
MM101	DEX+BOR+POM	0.54998	0.249781
MM101	DEX+BOR+LEN	0.291061	0.368629
MM101	DEX+BOR+CYC	0.246415	0.374957
MM102	DEX+IXA+LEN	0.160935	0.135268
MM102	DEX+IXA+CYC	0.128259	0.377479
MM102	DEX+CAR+POM	0.516321	0.485078
MM102	DEX+CAR+PAN	0.456992	0.485469
MM102	DEX+CAR+LEN	0.351038	0.592469
MM102	DEX+CAR+CYC	0.621388	0.518909
MM102	DEX+BOR+THA	0.344376	0.607212
MM102	DEX+BOR+POM	0.322804	0.507262
MM102	DEX+BOR+LEN	0.386444	0.349396
MM102	DEX+BOR+CYC	0.340501	0.276435
MM103	DEX+IXA+LEN	0.300215	0.235105
MM103	DEX+IXA+CYC	0.180227	0.199781
MM103	DEX+CAR+POM	0.229426	0.345056
MM103	DEX+CAR+PAN	0.222568	0.267924
MM103	DEX+CAR+LEN	0.127727	0.280059
MM103	DEX+CAR+CYC	0.226828	0.330534
MM103	DEX+BOR+THA	0.191519	0.23507
MM103	DEX+BOR+POM	0.238754	0.210639
MM103	DEX+BOR+LEN	0.221335	0.309872
MM103	DEX+BOR+CYC	0.248324	0.235335
MM104	DEX+IXA+LEN	-0.267811	-0.0612578
MM104	DEX+IXA+CYC	-0.423424	-0.0810567
MM104	DEX+CAR+POM	0.174765	0.0831309
MM104	DEX+CAR+PAN	-0.362929	-0.326792
MM104	DEX+CAR+LEN	0.220749	0.259398
MM104	DEX+CAR+CYC	0.0658846	-0.0503825
MM104	DEX+BOR+THA	-0.0147602	-0.033845
MM104	DEX+BOR+POM	0.0900332	0.18639
MM104	DEX+BOR+LEN	-0.0975296	-0.0289091
MM104	DEX+BOR+CYC	-0.230567	0.0370624
MM105	DEX+IXA+LEN	-0.0870726	-0.0452157
MM105	DEX+IXA+CYC	-0.088323	-0.00304708
MM105	DEX+CAR+POM	0.14705	0.290363
MM105	DEX+CAR+PAN	0.132891	0.322341
MM105	DEX+CAR+LEN	0.241553	0.227941
MM105	DEX+CAR+CYC	0.202247	0.361787
MM105	DEX+BOR+THA	0.140321	0.162891
MM105	DEX+BOR+POM	0.149605	0.240833
MM105	DEX+BOR+LEN	0.0679734	0.148798
MM105	DEX+BOR+CYC	0.162091	0.269757
MM106	DEX+IXA+LEN	0.194332	0.331726
MM106	DEX+IXA+CYC	0.192267	0.29713
MM106	DEX+CAR+POM	0.409266	0.268018
MM106	DEX+CAR+PAN	0.134089	0.264059
MM106	DEX+CAR+LEN	0.458838	0.520109
MM106	DEX+CAR+CYC	0.617491	0.181415
MM106	DEX+BOR+THA	0.381833	0.686576
MM106	DEX+BOR+POM	0.442013	0.345357
MM106	DEX+BOR+LEN	0.396124	0.348533
MM106	DEX+BOR+CYC	0.397165	0.46435
MM107	DEX+IXA+LEN	-0.083242	0.00583701
MM107	DEX+IXA+CYC	-0.0417538	0.00054768
MM107	DEX+CAR+POM	-0.0221875	0.661317
MM107	DEX+CAR+PAN	0.210681	0.0682082
MM107	DEX+CAR+LEN	0.253381	0.385868
MM107	DEX+CAR+CYC	0.252022	-0.266189
MM107	DEX+BOR+THA	0.124344	0.290898
MM107	DEX+BOR+POM	0.177906	0.0948611
MM107	DEX+BOR+LEN	0.00235635	0.165596
MM107	DEX+BOR+CYC	-0.185395	-0.186713
MM109	DEX+IXA+LEN	-0.0280795	0.0370767
MM109	DEX+IXA+CYC	-0.124402	0.0137718
MM109	DEX+CAR+POM	0.275325	0.163023
MM109	DEX+CAR+PAN	0.392668	0.389987
MM109	DEX+CAR+LEN	0.377065	0.341951
MM109	DEX+CAR+CYC	0.30201	0.402298
MM109	DEX+BOR+THA	-0.163188	0.192854
MM109	DEX+BOR+POM	0.111344	0.311241
MM109	DEX+BOR+LEN	0.0746546	0.307437
MM109	DEX+BOR+CYC	0.0561333	0.21595
MM110	DEX+IXA+LEN	0.0180717	0.0212212
MM110	DEX+IXA+CYC	-0.219528	0.0499793
MM110	DEX+CAR+POM	0.0645119	0.0713989
MM110	DEX+CAR+PAN	0.0948906	0.464165
MM110	DEX+CAR+LEN	0.113482	0.0563908
MM110	DEX+CAR+CYC	0.169886	0.156467
MM110	DEX+BOR+THA	0.0735869	0.0473423
MM110	DEX+BOR+POM	-0.126862	-0.0224886
MM110	DEX+BOR+LEN	0.0435201	-0.035839
MM110	DEX+BOR+CYC	0.122624	0.0523078
MM111	DEX+IXA+LEN	0.0880652	0.360108
MM111	DEX+IXA+CYC	-0.0725359	0.258488
MM111	DEX+CAR+POM	0.402579	0.616114
MM111	DEX+CAR+PAN	0.174222	0.437775
MM111	DEX+CAR+LEN	0.448773	0.523089
MM111	DEX+CAR+CYC	0.522656	0.467461
MM111	DEX+BOR+THA	-0.0201173	0.294374
MM111	DEX+BOR+POM	0.163759	0.400425
MM111	DEX+BOR+LEN	0.382901	0.579348
MM111	DEX+BOR+CYC	0.134394	0.161364
MM112	DEX+IXA+LEN	0.711683	0.712512
MM112	DEX+IXA+CYC	0.665464	0.729111
MM112	DEX+CAR+POM	0.757192	0.667757
MM112	DEX+CAR+PAN	0.743598	0.658448
MM112	DEX+CAR+LEN	0.702864	0.698026
MM112	DEX+CAR+CYC	0.705603	0.677972
MM112	DEX+BOR+THA	0.738404	0.777162
MM112	DEX+BOR+POM	0.730896	0.698276
MM112	DEX+BOR+LEN	0.76843	0.719484
MM112	DEX+BOR+CYC	0.648483	0.686516
MM113	DEX+IXA+LEN	0.471054	0.0427977
MM113	DEX+IXA+CYC	0.43881	0.423893
MM113	DEX+CAR+POM	0.350361	0.56355
MM113	DEX+CAR+PAN	0.445172	0.202539
MM113	DEX+CAR+LEN	0.364161	0.335789
MM113	DEX+CAR+CYC	0.728471	0.328911
MM113	DEX+BOR+THA	0.460348	0.457193
MM113	DEX+BOR+POM	0.301849	0.424147
MM113	DEX+BOR+LEN	0.541545	0.527844
MM113	DEX+BOR+CYC	0.395512	0.533795
MM114	DEX+IXA+LEN	0.0813272	-0.0808737
MM114	DEX+IXA+CYC	0.27716	0.234385
MM114	DEX+CAR+POM	0.572571	0.355001
MM114	DEX+CAR+PAN	-0.084756	0.331139
MM114	DEX+CAR+LEN	0.531435	0.1819
MM114	DEX+CAR+CYC	0.347188	0.392589
MM114	DEX+BOR+THA	0.272531	0.484212
MM114	DEX+BOR+POM	0.16944	0.0503511
MM114	DEX+BOR+LEN	0.303273	0.210676
MM114	DEX+BOR+CYC	0.114237	0.470173
MM115	DEX+IXA+LEN	-0.232049	0.139507
MM115	DEX+IXA+CYC	-0.12867	0.14916
MM115	DEX+CAR+POM	0.00428759	0.335745
MM115	DEX+CAR+PAN	0.0543086	0.505822
MM115	DEX+CAR+LEN	0.2832	0.427928
MM115	DEX+CAR+CYC	0.113249	0.245258
MM115	DEX+BOR+THA	0.0523851	0.295846
MM115	DEX+BOR+POM	0.0335043	0.263296
MM115	DEX+BOR+LEN	-0.121761	0.236474
MM115	DEX+BOR+CYC	-0.0384196	0.161141
MM116	DEX+IXA+LEN	0.196569	0.126192
MM116	DEX+IXA+CYC	0.073232	0.08728
MM116	DEX+CAR+POM	0.292534	0.590546
MM116	DEX+CAR+PAN	0.190837	0.648969
MM116	DEX+CAR+LEN	0.575667	0.360357
MM116	DEX+CAR+CYC	0.413274	0.47959
MM116	DEX+BOR+THA	0.0697874	0.272165
MM116	DEX+BOR+POM	0.188709	0.175468
MM116	DEX+BOR+LEN	0.152841	0.302869
MM116	DEX+BOR+CYC	0.398825	0.28427
MM117	DEX+IXA+LEN	0.239349	0.316726
MM117	DEX+IXA+CYC	0.0335383	0.189064
MM117	DEX+CAR+POM	0.561206	0.532578
MM117	DEX+CAR+PAN	0.717296	0.815167
MM117	DEX+CAR+LEN	0.748348	0.569762
MM117	DEX+CAR+CYC	0.464692	0.514541
MM117	DEX+BOR+THA	0.431717	0.222936
MM117	DEX+BOR+POM	0.236097	0.408287
MM117	DEX+BOR+LEN	0.480534	0.552706
MM117	DEX+BOR+CYC	0.359869	0.395446
MM118	DEX+IXA+LEN	0.394638	0.442694
MM118	DEX+IXA+CYC	0.172106	0.430561
MM118	DEX+CAR+POM	0.552963	0.431049
MM118	DEX+CAR+PAN	0.447708	0.681625
MM118	DEX+CAR+LEN	0.568407	0.520639
MM118	DEX+CAR+CYC	0.512211	0.669729
MM118	DEX+BOR+THA	0.487973	0.476505
MM118	DEX+BOR+POM	0.497662	0.521531
MM118	DEX+BOR+LEN	0.556355	0.749438
MM118	DEX+BOR+CYC	0.620301	0.571889
MM120	DEX+IXA+LEN	0.154869	0.0916386
MM120	DEX+IXA+CYC	0.178857	0.240987
MM120	DEX+CAR+POM	0.41789	0.364402
MM120	DEX+CAR+PAN	0.31707	0.255308
MM120	DEX+CAR+LEN	0.215991	0.199413
MM120	DEX+CAR+CYC	0.163093	0.324728
MM120	DEX+BOR+THA	0.172513	0.142305
MM120	DEX+BOR+POM	0.0685317	0.144138
MM120	DEX+BOR+LEN	-0.0416058	0.359508
MM120	DEX+BOR+CYC	0.223183	0.209322
MM121	DEX+IXA+LEN	0.203663	0.322315
MM121	DEX+IXA+CYC	-0.127742	0.443291
MM121	DEX+CAR+POM	0.565518	0.606291
MM121	DEX+CAR+PAN	0.462615	0.6003
MM121	DEX+CAR+LEN	0.602125	0.619907
MM121	DEX+CAR+CYC	0.540458	0.484019
MM121	DEX+BOR+THA	0.357089	0.408555
MM121	DEX+BOR+POM	0.359817	0.395411
MM121	DEX+BOR+LEN	0.400713	0.542111
MM121	DEX+BOR+CYC	0.315891	0.508419
MM122	DEX+IXA+LEN	0.155892	0.248181
MM122	DEX+IXA+CYC	0.12681	0.0566315
MM122	DEX+CAR+POM	0.399512	0.515489
MM122	DEX+CAR+PAN	0.490935	0.302237
MM122	DEX+CAR+LEN	0.603313	0.398531
MM122	DEX+CAR+CYC	0.416434	0.520635
MM122	DEX+BOR+THA	0.24569	0.250702
MM122	DEX+BOR+POM	0.173426	0.301719
MM122	DEX+BOR+LEN	0.221869	0.23404
MM122	DEX+BOR+CYC	0.167774	0.418905
MM123	DEX+IXA+LEN	0.146884	-0.128679
MM123	DEX+IXA+CYC	-0.19085	0.119425
MM123	DEX+CAR+POM	-0.230734	0.0345367
MM123	DEX+CAR+PAN	0.470275	-0.337464
MM123	DEX+CAR+LEN	0.235811	0.0603979
MM123	DEX+CAR+CYC	0.0726175	0.00806977
MM123	DEX+BOR+THA	0.090514	0.113795
MM123	DEX+BOR+POM	0.164305	-0.0680779
MM123	DEX+BOR+LEN	0.2322	0.279764
MM123	DEX+BOR+CYC	-0.00836231	9.57037e-05
MM125	DEX+IXA+LEN	-0.149665	0.0933068
MM125	DEX+IXA+CYC	-0.00728979	-0.0929143
MM125	DEX+CAR+POM	0.34578	0.552976
MM125	DEX+CAR+PAN	0.558178	0.733781
MM125	DEX+CAR+LEN	0.394885	0.313524
MM125	DEX+CAR+CYC	0.432323	0.532726
MM125	DEX+BOR+THA	0.162375	0.196947
MM125	DEX+BOR+POM	0.0834422	0.0296759
MM125	DEX+BOR+LEN	-0.185042	0.474319
MM125	DEX+BOR+CYC	0.0575289	0.0866231
MM126	DEX+IXA+LEN	0.277794	0.230417
MM126	DEX+IXA+CYC	0.0465719	0.262936
MM126	DEX+CAR+POM	0.338071	0.316675
MM126	DEX+CAR+PAN	0.390025	0.569104
MM126	DEX+CAR+LEN	0.4016	0.189484
MM126	DEX+CAR+CYC	0.392956	0.55493
MM126	DEX+BOR+THA	0.235137	0.24255
MM126	DEX+BOR+POM	0.26284	0.360419
MM126	DEX+BOR+LEN	0.278845	0.343781
MM126	DEX+BOR+CYC	0.311645	0.340619
MM127	DEX+IXA+LEN	0.479893	0.116016
MM127	DEX+IXA+CYC	0.282957	0.227015
MM127	DEX+CAR+POM	-0.0385832	0.473172
MM127	DEX+CAR+PAN	0.586944	0.255867
MM127	DEX+CAR+LEN	0.313368	0.228693
MM127	DEX+CAR+CYC	0.329982	0.277793
MM127	DEX+BOR+THA	0.366745	0.379654
MM127	DEX+BOR+POM	0.390824	0.19955
MM127	DEX+BOR+LEN	0.0787704	0.221908
MM127	DEX+BOR+CYC	0.191571	0.512423
MM129	DEX+IXA+LEN	0.313219	0.331407
MM129	DEX+IXA+CYC	0.254821	0.18534
MM129	DEX+CAR+POM	0.575112	0.507972
MM129	DEX+CAR+PAN	0.586905	0.361268
MM129	DEX+CAR+LEN	0.519584	0.426517
MM129	DEX+CAR+CYC	0.442981	0.519756
MM129	DEX+BOR+THA	0.423286	0.416366
MM129	DEX+BOR+POM	0.485794	0.401626
MM129	DEX+BOR+LEN	0.490968	0.412309
MM129	DEX+BOR+CYC	0.368533	0.36443
MM132	DEX+IXA+LEN	0.0216327	0.0665386
MM132	DEX+IXA+CYC	0.053116	-0.0147845
MM132	DEX+CAR+POM	0.205448	0.271399
MM132	DEX+CAR+PAN	0.369246	0.357572
MM132	DEX+CAR+LEN	0.249562	0.250714
MM132	DEX+CAR+CYC	0.411613	0.247047
MM132	DEX+BOR+THA	0.22109	0.296445
MM132	DEX+BOR+POM	0.141017	0.32466
MM132	DEX+BOR+LEN	0.124027	0.200269
MM132	DEX+BOR+CYC	0.196518	0.3315
MM133	DEX+IXA+LEN	0.205725	0.121629
MM133	DEX+IXA+CYC	0.138523	0.183502
MM133	DEX+CAR+POM	0.0432386	-0.0820376
MM133	DEX+CAR+PAN	-0.0461513	-0.143125
MM133	DEX+CAR+LEN	0.12612	0.0268967
MM133	DEX+CAR+CYC	0.0920838	0.0653433
MM133	DEX+BOR+THA	0.186459	0.0835869
MM133	DEX+BOR+POM	0.16279	0.182991
MM133	DEX+BOR+LEN	0.189819	0.139957
MM133	DEX+BOR+CYC	0.137312	0.131186
MM135	DEX+IXA+LEN	0.182117	0.275739
MM135	DEX+IXA+CYC	0.186418	0.0234971
MM135	DEX+CAR+POM	0.217104	0.146088
MM135	DEX+CAR+PAN	0.0246802	0.218246
MM135	DEX+CAR+LEN	0.349977	0.110553
MM135	DEX+CAR+CYC	0.358955	0.159244
MM135	DEX+BOR+THA	0.269446	0.216484
MM135	DEX+BOR+POM	0.0769607	0.247389
MM135	DEX+BOR+LEN	0.38511	0.341821
MM135	DEX+BOR+CYC	0.264247	0.243805
MM137	DEX+IXA+LEN	0.290602	0.459156
MM137	DEX+IXA+CYC	0.341896	0.28214
MM137	DEX+CAR+POM	0.426314	0.272344
MM137	DEX+CAR+PAN	0.493192	0.379557
MM137	DEX+CAR+LEN	0.344919	0.327091
MM137	DEX+CAR+CYC	0.516014	0.38217
MM137	DEX+BOR+THA	0.292986	0.443985
MM137	DEX+BOR+POM	0.295131	0.350043
MM137	DEX+BOR+LEN	0.271992	0.328688
MM137	DEX+BOR+CYC	0.344559	0.375955
MM138	DEX+IXA+LEN	0.112353	0.28738
MM138	DEX+IXA+CYC	0.214864	0.248794
MM138	DEX+CAR+POM	0.436483	0.593783
MM138	DEX+CAR+PAN	0.390542	0.538693
MM138	DEX+CAR+LEN	0.506858	0.523339
MM138	DEX+CAR+CYC	0.531256	0.437087
MM138	DEX+BOR+THA	0.252497	0.308995
MM138	DEX+BOR+POM	0.225051	0.193418
MM138	DEX+BOR+LEN	0.360439	0.437145
MM138	DEX+BOR+CYC	0.37514	0.371938

## Sheet: 6c
Drug combination	Spearman's Rho
CPIs	0.344228		Student's t-test
Dara and combis	0.247258		groups		tstat	df	sd	p
Elo and combis	0.400505		Dara and combis	Elo and combis	-6.63906	16	0.0759676	5.69166e-06
CPIs	0.0253247		Dara and combis	CPIs	-2.3549	12	0.094351	0.0363873
CPIs	0.271126		Elo and combis	CPIs	1.74871	10	0.100655	0.110912
CPIs	0.266234
Dara and combis	0.0753968
Elo and combis	0.295671
Dara and combis	0.00411224
Dara and combis	0.121326
Dara and combis	-0.0237469
Dara and combis	0.0995807
Elo and combis	0.198754
Dara and combis	0.135785
Dara and combis	0.102344
Dara and combis	0.112178
Elo and combis	0.370993
Dara and combis	0.0785714
Elo and combis	0.266629
Elo and combis	0.316089
Elo and combis	0.425685
Elo and combis	0.401804

## Sheet: 6d
SampleID	Elo+Nivo PCY Myeloma	Tact-Myeloma Interaction score			corr. coeff	p
MM071	0.179872	-0.169476		Pearson's	0.463723	0.00036285
MM072	0.0670086	-0.0122184		Spearman's Rho	0.425685	0.0011949
MM073	0.178656	0.761065
MM074	0.271891	0.298006
MM075	0.198055	0.780007
MM076	0.0573478	0.169919
MM077	0.0154899	0.0672839
MM078	0.131219	-0.514256
MM079	0.0857209	-0.0235968
MM080	-0.00232979	-0.0532965
MM081	0.0650817	0.193666
MM082	0.128414	-0.00346423
MM083	0.135789	-0.0755113
MM084	0.0389849	-0.219352
MM085	0.111333	0.407683
MM088	-0.118921	-0.0837962
MM089	0.101614	0.121501
MM090	0.158987	0.515557
MM091	0.259507	-0.0449208
MM092	0.131274	0.0358938
MM094	-0.0105407	0.162665
MM095	-0.0206714	-0.132901
MM096	0.0214263	0.180442
MM097	0.0299711	-0.109185
MM098	0.0610099	-0.132528
MM099	0.266226	0.137531
MM100	6.37626e-05	-0.0352456
MM101	-0.185357	-0.183579
MM102	-0.0237479	0.244541
MM103	0.218284	0.0763908
MM104	-0.00899484	0.140155
MM105	0.0524821	-0.201595
MM106	0.228513	-0.1281
MM107	0.0727206	0.451817
MM109	0.140811	0.125027
MM110	0.103828	0.389675
MM111	0.175749	0.0958282
MM112	-0.156699	-0.0838112
MM113	0.245209	0.102458
MM114	0.0661984	-0.0766034
MM115	0.23899	0.276966
MM116	0.472718	0.480118
MM117	0.326555	0.317805
MM118	0.173535	0.46096
MM120	0.213973	0.128988
MM121	0.358696	0.917324
MM122	0.19712	-0.277369
MM125	0.301641	0.255725
MM126	0.28592	0.894937
MM127	-0.102757	-0.0151731
MM132	0.0716713	0.201792
MM133	0.13838	0.162456
MM135	0.186229	0.267984
MM137	-0.00189969	0.140349
MM138	0.110407	-0.0178252

## Sheet: 6e
Drug combination	Spearman's Rho		Student's t-test
CPIs	-0.00656186		groups		tstat	df	sd	p
Dara and combis	-0.0124402		Dara and combis	Elo and combis	1.10307	16	0.258894	0.286314
Elo and combis	-0.14067		Dara and combis	CPIs	2.96163	12	0.229871	0.0118845
CPIs	-0.100889		Elo and combis	CPIs	1.69511	10	0.257506	0.120914
CPIs	-0.447163
CPIs	-0.1054
Dara and combis	-0.0107314
Elo and combis	-0.0605605
Dara and combis	0.246516
Dara and combis	0.175051
Dara and combis	-0.167327
Dara and combis	0.384181
Elo and combis	0.364457
Dara and combis	0.27227
Dara and combis	0.445796
Dara and combis	0.493848
Elo and combis	0.546685
Dara and combis	0.550433
Elo and combis	0.381887
Elo and combis	-0.15974
Elo and combis	-0.0839371
Elo and combis	-0.0297334

## Sheet: 6f
SampleID	Dara+Dex PCY Myeloma	Monocyte-Myeloma Interaction score			corr. coeff	p
MM071	0.023548	-0.123464		Pearson's	0.41737	0.0013729
MM072	0.00480036	-0.393797		Spearman's Rho	0.445796	0.000650349
MM073	-0.0768737	0.730772
MM074	0.0448398	0.374499
MM075	-0.17192	-0.119688
MM076	0.104367	0.650901
MM077	0.179246	-0.401559
MM078	0.291902	0.402674
MM079	0.0350598	0.15553
MM080	-0.0368829	-0.554899
MM081	-0.0491004	0.13773
MM082	0.0428782	0.00252254
MM083	0.00806005	-0.0547252
MM084	0.132426	0.30617
MM085	-0.0159588	-0.424625
MM088	0.131377	-0.0911675
MM089	-0.072403	-0.468327
MM090	-0.0144441	-0.234871
MM091	0.0101648	-0.256838
MM092	0.0390265	0.0749665
MM094	0.0412174	0.223138
MM095	0.0276686	0.0188916
MM096	-0.0158592	-0.0238854
MM097	0.0512654	-0.250511
MM098	0.0530909	-0.39682
MM099	0.0931518	-0.092065
MM100	0.0710487	-0.162127
MM101	-0.0100527	-0.339683
MM102	0.167104	-0.0644891
MM103	0.314258	-0.170891
MM104	0.0916912	-0.242904
MM105	-0.191123	-0.103292
MM106	0.535847	0.291008
MM107	0.193569	0.14411
MM109	-0.0118862	0.591823
MM110	0.0343183	-0.0161011
MM111	0.102712	-0.387976
MM112	0.449611	0.351135
MM113	0.0364259	-0.824718
MM114	-0.0289535	-0.0736166
MM115	-0.250771	0.0379982
MM116	0.102921	-0.860846
MM117	0.118277	0.374873
MM118	0.234505	1.0912
MM120	0.28379	0.487761
MM121	0.0410345	0.200368
MM122	0.223465	1.58054
MM123	0.225882	1.48284
MM125	-0.0451659	0.0410181
MM126	0.263882	0.343007
MM127	0.257563	0.8967
MM132	0.0080032	-0.00200942
MM133	0.41233	0.577932
MM135	0.25733	0.376693
MM137	0.183083	0.473896
MM138	0.210062	0.293085

## Sheet: 6g
SampleID	Bor+Dex PCY Myeloma	Monocyte-Myeloma Interaction score	SampleID	Car+Dex PCY Myeloma	Monocyte-Myeloma Interaction score		BOR+DEX	corr. coeff	p		CAR+DEX	corr. coeff	p
MM071	0.290339	0.270382	MM071	0.362773	1.31863		Pearsons	0.476125	0.000717396		Pearsons	0.543277	6.60564e-05
MM072	0.426216	0.336803	MM072	0.497199	0.566138		Spearmans Rho	0.463922	0.0010216		Spearmans Rho	0.472536	0.00069571
MM073	0.848904	NaN	MM073	0.863815	5.59822
MM074	0.239195	1.25251	MM074	0.219382	NaN
MM075	0.571918	0.0273361	MM075	0.571671	0.738718
MM076	0.731346	4.29504	MM076	0.749632	2.35289
MM077	0.578286	0.411403	MM077	0.341943	0.296444
MM078	0.666272	2.48382	MM078	0.446941	1.97949
MM079	0.567861	0.880807	MM079	0.697111	1.3502
MM080	0.264778	-0.46348	MM080	0.234966	0.637432
MM081	0.131177	0.341014	MM081	0.156742	0.329998
MM082	-0.095425	-0.0553616	MM082	-0.028844	-0.286402
MM083	0.110627	-0.0936053	MM083	0.148263	-0.121912
MM084	0.332175	-0.0397921	MM084	0.322958	0.198778
MM085	0.579386	0.698305	MM085	0.665145	-0.0680226
MM088	0.47922	0.811413	MM088	0.547659	-0.250028
MM089	0.0173988	0.50188	MM089	0.18748	0.910084
MM090	0.327678	0.313057	MM090	0.37317	0.46324
MM091	0.280842	0.496368	MM091	0.364059	0.406343
MM092	-0.0334624	0.273458	MM092	0.174974	0.301897
MM094	0.194533	-0.539914	MM094	0.173204	0.265924
MM095	0.12338	0.0939435	MM095	0.129344	-0.0519784
MM096	0.176702	0.17974	MM096	0.183454	0.227727
MM097	0.344866	0.68131	MM097	0.29645	0.705066
MM098	0.312129	1.14602	MM098	0.313754	0.398344
MM099	0.0784185	0.224366	MM099	0.184313	0.00888104
MM100	0.198056	0.568923	MM100	0.34987	0.826248
MM101	0.372551	1.29922	MM101	0.452527	1.08902
MM102	0.523372	1.02664	MM102	0.717385	1.18142
MM103	0.470884	0.716524	MM103	0.278539	0.0103554
MM104	0.269779	0.962571	MM104	0.25872	1.3546
MM105	0.136068	0.726952	MM105	0.201286	0.110087
MM106	0.696877	1.4053	MM106	0.58883	1.13064
MM109	0.162489	0.589535	MM109	0.250993	0.449119
MM110	0.0163958	0.252578	MM110	0.176209	0.0900911
MM111	0.494555	0.889894	MM111	0.46728	0.106697
MM112	0.683577	0.716383	MM112	0.837662	0.0232482
MM113	0.314753	1.71567	MM113	0.372862	0.397804
MM114	0.272365	0.224456	MM114	0.387788	0.656271
MM115	0.063744	0.436599	MM115	0.107054	1.07089
MM116	0.431966	2.36156	MM116	0.717715	3.34496
MM120	0.33519	NaN	MM120	0.550599	3.78971
MM121	0.268737	NaN	MM121	0.556932	3.03355
MM126	0.144081	2.27632	MM126	0.30195	1.86321
MM127	0.584158	4.52906	MM127	0.659066	NaN
MM132	0.221533	0.240011	MM132	0.286846	1.02123
MM133	0.318799	-0.18935	MM133	0.198283	0.299918
MM135	0.449915	-0.0154532	MM135	0.498384	1.1237
MM137	0.419635	0.212003	MM137	0.399594	0.109521
MM138	0.466261	1.13108	MM138	0.548884	0.791119

## Sheet: 6h
SampleID	Daratumumab (PCY)	PDCD2 (protein level)		Pembrolizumab (PCY)	ITGA2B (protein level)		Melphalan (PCY)	STAT6 (protein level)		Dex+Len+Dara (PCY)	NARS1 (protein level)
MM018	NaN	-0.780598		NaN	-2.99973		-0.120845	-0.165959		NaN	0.792232
MM019	NaN	NaN		NaN	2.24441		0.177516	0.675881		NaN	-1.77217
MM021	NaN	1.07005		NaN	0.538626		0.11946	0.998441		NaN	2.50816
MM023	NaN	-0.356885		NaN	-0.508588		0.103507	-0.121445		NaN	0.250954
MM025	NaN	-0.870475		NaN	0.247217		0.0364927	-1.61931		NaN	0.319713
MM026	NaN	NaN		NaN	-0.445933		-0.0212102	-1.1018		NaN	1.32583
MM027	NaN	0.62724		NaN	0.716377		-0.0783704	-0.888533		NaN	0.567513
MM028	NaN	-0.522374		NaN	0.560482		0.115784	0.638311		NaN	2.48669
MM031	NaN	0.116882		NaN	1.4052		-0.0266932	0.896046		NaN	0.606996
MM032	NaN	1.52793		NaN	-0.935067		0.0742665	-1.7399		NaN	-0.608183
MM033	NaN	2.10098		NaN	-0.971149		-0.291138	-1.70217		NaN	1.15646
MM036	NaN	-0.489869		NaN	0.269117		-0.0858693	-1.19459		NaN	1.08713
MM037	NaN	NaN		NaN	0.699777		0.00533012	0.604003		NaN	0.531745
MM038	NaN	NaN		NaN	0.574665		0.0360628	0.483997		NaN	2.5013
MM039	NaN	-0.617647		NaN	-0.9307		-0.0490764	-0.445314		NaN	0.591005
MM042	NaN	0.0186882		NaN	-2.12116		-0.154655	-2.59238		NaN	1.95232
MM044	NaN	1.96674		NaN	-0.168266		-0.01055	0.741022		NaN	0.314287
MM046	NaN	0.286464		NaN	0.275534		0.0117479	2.21293		NaN	1.36515
MM047	NaN	1.47572		NaN	1.93894		-0.0662132	-2.08061		NaN	-1.3909
MM048	NaN	NaN		NaN	1.58869		-0.0128692	-1.10559		NaN	-2.25186
MM049	NaN	-1.19112		NaN	-0.891673		-0.161918	-1.39316		NaN	1.87245
MM051	NaN	2.25339		NaN	0.819802		-0.0184683	0.0911033		NaN	-0.359474
MM052	NaN	1.84974		NaN	-0.016923		-0.18721	-1.47376		NaN	4.25445
MM053	NaN	0.948297		NaN	-0.388878		0.133965	2.8004		NaN	-0.221723
MM058	NaN	-1.03647		NaN	-1.14459		-0.0755687	-2.31026		NaN	1.44543
MM059	NaN	0.931272		NaN	0.958719		-0.15258	-1.95757		NaN	-2.12901
MM061	NaN	-1.24021		NaN	-0.831683		-0.170938	1.25928		NaN	-0.0179955
MM062	NaN	3.43795		NaN	1.17484		-0.236483	-0.305204		NaN	-0.943588
MM064	NaN	0.0948427		NaN	1.48938		-0.0617337	-1.56856		NaN	-0.452025
MM065	NaN	2.44833		NaN	-0.572656		0.0079414	0.551276		NaN	0.30089
MM067	NaN	-0.474179		NaN	-2.89198		-0.17561	0.828187		NaN	1.22102
MM068	NaN	NaN		NaN	-2.01427		0.100416	-0.181175		NaN	0.817423
MM069	NaN	-1.04057		NaN	1.73793		0.113279	1.789		NaN	-1.39566
MM070	NaN	0.502321		NaN	-0.230377		0.017204	-0.734664		NaN	-0.0420146
MM071	0.0821944	0.423699		0.113495	-0.414675		-0.0347731	1.87972		-0.0411637	-0.827762
MM072	-0.0236282	-1.90321		0.0511332	-0.409159		-0.114607	-1.792		0.0595227	0.995289
MM074	0.225868	NaN		-0.00958336	1.01662		-0.323327	1.7848		-0.0761739	-2.3065
MM075	0.0887429	-0.146949		0.229326	0.542015		0.00778346	-0.682504		-0.198756	-1.46632
MM077	-0.00871391	NaN		0.136051	1.06642		-0.0670197	-3.40861		0.219622	-0.508651
MM078	0.00920903	NaN		0.0579531	-0.27975		0.152015	0.582831		0.253104	-2.44634
MM079	-0.0121273	NaN		0.122916	0.875629		0.0208612	-1.03421		0.0352751	-1.79629
MM081	0.0509581	NaN		0.0820037	-0.226892		0.086922	1.48027		0.0562256	0.251103
MM082	0.124897	1.90501		0.0845681	1.40063		0.0636924	2.84398		0.00557699	-0.195864
MM084	0.0789888	-0.0740541		0.0318536	-1.06639		0.0532448	0.774092		0.254957	0.444452
MM089	-0.109954	NaN		0.0940383	-0.109095		-0.00280563	1.85125		-0.123062	-1.71695
MM090	-0.0318843	-1.82066		0.0907308	1.84838		-0.0784125	-0.126082		-0.0847015	-1.38355
MM091	0.0845526	NaN		0.153379	1.6193		0.0716809	1.39119		-0.0528234	-2.54219
MM092	0.109681	0.0541302		0.0684321	0.85816		0.0925965	0.504263		0.0406238	-0.0912602
MM094	-0.00285958	NaN		0.000833308	0.0934931		-0.111526	0.575864		-0.00455756	-1.32675
MM095	-0.0134391	0.910443		-0.0201995	-0.534496		0.12254	2.733		0.0873162	0.447377
MM096	0.0060507	-0.587875		0.00403522	-1.55333		0.0553872	0.65298		-0.0260568	-1.24193
MM097	-0.0125874	-2.72276		-0.0166615	-0.924121		-0.0211182	1.124		0.0799299	-0.664923
MM100	0.0165017	NaN		-0.110128	0.838775		-0.0874145	-2.22486		-0.0306644	-0.746835
MM101	-0.173505	-2.1814		-0.118791	-1.93492		-0.0879676	-3.14634		0.0407293	1.32114
MM102	-0.109192	-0.813118		-0.0436174	-1.54631		0.203162	0.00961582		0.158656	0.2299
MM103	-0.0405334	0.0634914		-0.0556884	-0.7851		0.0219185	2.24426		0.361439	0.348562
MM104	0.00855784	NaN		0.0514174	-0.325545		0.00350338	0.256062		0.125436	0.109641
MM105	-0.156067	NaN		0.244016	1.47939		0.0396373	0.0240196		-0.157448	-1.83079
MM106	-0.00761794	-0.980799		-0.0189816	-2.72504		-0.00846826	0.638167		0.516611	0.419408
MM107	-0.114037	NaN		-0.0372782	-0.713192		-0.130403	-0.348876		0.15599	0.162725
MM109	0.0905598	NaN		0.0659358	-0.530149		0.128411	0.773693		0.0208741	-1.17331
MM110	-0.0372195	NaN		0.0290257	-0.832211		-0.079237	1.40986		0.0515914	-0.908033
MM111	-0.261425	-2.09481		0.15253	1.7071		-0.156011	-0.00396149		0.161274	-0.195643
MM112	-0.125063	-1.11895		-0.152809	-1.8616		-0.0779059	0.170399		0.406419	-0.155245
MM114	0.0833873	-0.671665		0.220799	1.43646		0.0447513	-0.997817		-0.064367	-0.663071
MM116	-0.00114126	NaN		0.423014	1.2363		-0.097106	-1.56558		-0.0518038	-0.456358
MM117	0.0226217	NaN		0.604368	1.797		0.103217	2.81608		0.0741	-1.32539
MM118	-0.156366	NaN		0.249624	1.82088		-0.307554	-0.157514		0.165767	-1.00709
MM120	0.156189	NaN		-0.0110675	0.788117		0.164118	1.88705		0.330732	1.04653
MM121	0.461792	NaN		0.480853	1.13547		-0.0325704	0.556254		0.0699565	-0.0233026
MM125	0.179889	NaN		0.238397	-0.133838		-0.214142	1.09407		0.0103661	-1.22198
MM126	0.251304	0.966306		0.02398	-0.0108047		0.032063	-2.1167		0.303724	1.17281
MM128	0.117636	-1.41224		0.189058	1.53404		-0.118049	0.442647		0.0306022	-0.0623839
MM129	NaN	-0.829482		NaN	-4.01307		0.0118255	-0.948796		NaN	1.89978
MM133	0.191454	1.32978		-0.0528533	-0.0583737		0.0154789	1.17356		0.427027	0.764618
MM137	-0.019821	-1.33134		0.0268276	-1.28219		0.00507196	-3.00807		0.133483	1.98685
Pearson	0.668394			0.629461			0.334565			0.536775
p value	0.000926241			1.03958e-05			0.00313726			0.000296813
Spearmann's Rho	0.64026			0.712892			0.381353			0.636934
p value	0.00176979			1.70015e-07			0.000737119			7.55926e-06

## Sheet: 6i
Drugs/Genes	PDCD2	STAT6	DENND10	PEX5	TRAPPC2L	RTCA	SLC44A1	EYA3	FDX2	PCF11	TF	PLBD1	UNIPROT:Q8IWB9	PROS1	GSTM1	RAB31	RAP2A	COL2A1	GPD2	MGLL	EHD3	PTGS1	ADAM10	HK1	FLII	DSC1	FHOD1	GP6	ITGA2B	PREX1	FGB	RAB27B	SLC25A15	THBS1	LTBP1	PPBP	TREML1	ZZEF1	CHRAC1	POLA1	FKBP3	RPL30	HNRNPC	DDX1	SEPHS1	SRP9	RAD50	NCL	ANP32A
MEL	0.155342	0.381353	-0.00295284	0.231782	0.0486124	0.105728	0.00669856	0.218281	-0.0574983	0.137198	0.074231	0.404785	0.123641	0.0029255	-0.0200137	0.00773753	0.0848432	0.171827	-0.0660014	-0.103732	-0.101982	-0.0844293	-0.0590294	0.0769651	0.0118113	0.0185206	-0.0128776	-0.000574163	0.0294737	0.0368831	0.149118	0.0938834	0.072864	0.0121394	0.0145181	0.0712509	-0.00315789	0.0128503	-0.142693	-0.408704	-0.220068	-0.0320711	0.171538	-0.0205878	0.0121941	-0.162215	0.0992208	0.114614	0.0616268
BEN	0.0181993	0.259412	0.0360355	0.123314	0.212741	0.100314	0.00850308	0.0750226	-0.0142447	0.031825	-0.0548462	0.1092	0.137629	0.072864	0.0499795	-0.115926	-0.0972125	-0.0224964	-0.0233219	-0.0854409	-0.085769	-0.116254	-0.14715	0.0350513	-0.0182092	-0.139687	-0.13255	-0.0226658	0.00746411	-0.0205878	0.0521941	0.0321195	-0.0733835	-0.0534792	0.0167054	-0.0282707	0.0669986	-0.135147	-0.0983732	-0.243927	-0.182529	-0.0757895	0.129132	0.0469993	0.0903349	0.0059877	0.120519	0.0892139	0.0705126
CYC	0.0847539	0.270103	-0.0220916	0.104438	0.234586	0.0802187	0.0682707	0.0149321	-0.0257006	0.00522215	-0.105373	-0.000300752	-0.0566917	-0.0464525	0.0539713	-0.195981	-0.133275	0.114981	-0.00653452	-0.0615995	-0.03054	0.0948462	-0.110075	-0.00590567	0.00519481	-0.0871977	0.0520574	0.0782502	0.128011	0.0303486	0.121504	0.105804	-0.0317703	0.0563773	0.120273	0.0947368	0.174566	-0.0561586	-0.147396	-0.0034413	-0.0263568	-0.0488585	-0.0248804	0.0330007	0.0277512	-0.0118934	0.0607245	0.043609	-0.0151743
CIS	0.0865786	0.178483	0.0887491	-0.104358	0.121476	0.106083	-0.0436364	0.0211765	0.0363363	0.0938893	0.0860697	0.0888585	0.15091	0.0204785	0.108216	-0.168202	-0.119512	0.0857926	-0.015147	-0.132221	-0.0795625	0.0722898	-0.00822967	-0.0452495	0.15486	0.00881935	0.0963226	0.0452495	0.132686	0.103787	0.112645	0.0806543	0.122543	0.088175	0.100424	0.1162	0.0767283	0.0984826	-0.227095	-0.0346154	-0.0560492	-0.00667122	0.0361449	0.0214354	0.0775666	-0.00423787	0.115051	0.0434723	0.0235407
POM	-0.00907563	0.289132	-0.0579904	0.108389	0.0419686	0.03054	-0.00768284	-0.174842	-0.117895	-0.128995	0.0179357	0.0408202	-0.0194868	0.0279426	-0.00702666	-0.024689	0.0858885	0.136994	0.0587833	0.0144087	0.0726726	0.111907	0.198551	0.178264	0.214354	-0.0798578	-0.0761176	0.0639781	0.22745	0.0971429	0.0947095	0.150583	0.10704	0.0957211	0.107068	0.104634	0.117952	-0.0249351	-0.0793985	-0.0906883	-0.0252905	-0.095147	0.013069	-0.00574163	0.151251	-0.0584005	-0.0384416	-0.000984279	0.0842105
LEN	0.0311645	0.281476	-0.0492139	0.105675	-0.0968968	-0.0444293	-0.0620369	-0.138371	-0.171975	-0.0346685	-0.0273411	0.174463	0.0931571	0.0310321	-0.0044566	0.0519481	0.258885	-0.0220932	0.0926042	0.102447	0.0651811	0.0904716	-0.0231032	0.141818	0.0463158	-0.106458	-0.0021326	-0.00319891	0.182256	0.191907	0.111141	0.174225	0.15311	0.111907	0.0965687	0.144662	0.108364	-0.0167054	0.00669856	-0.330972	-0.0370198	-0.115379	0.0312509	-0.0274504	-0.0205605	-0.14879	-0.110458	-0.0696377	-0.0439918
THA	0.178103	0.238879	0.110157	0.270173	0.13285	0.18026	-0.0114833	0.179095	0.0403281	0.111497	0.0456596	0.324238	0.198502	0.0679426	-0.0276145	-0.0140807	0.262195	0.111514	-0.0705126	0.0173889	0.0378127	0.120082	0.00639781	0.135612	0.162652	0.089559	0.0263021	0.0410936	0.154887	0.116992	0.103568	0.078293	0.0914286	0.029583	0.0194668	0.0706494	0.0493599	0.125003	0.0371565	-0.24251	-0.17799	-0.132331	-0.00421053	-0.0357895	-0.0996856	-0.216077	-0.234176	-0.0636774	-0.106001
PRE	-0.0786074	0.191415	-0.031661	0.0601006	-0.0120301	0.00997949	0.0110731	0.182896	0.0774299	0.0548462	-0.0702666	0.164894	0.000160782	0.0661654	0.0924402	0.0045933	0.555226	0.138607	0.140588	0.138565	0.12	0.182802	-0.00511278	0.114532	0.0935885	0.0232148	0.0945455	0.0935065	0.208175	0.192262	0.23691	0.244609	0.149501	0.18056	0.159234	0.168585	0.169161	-0.0287628	-0.050745	-0.126316	-0.193876	-0.16473	-0.108927	-0.165851	-0.00593301	-0.322461	-0.18838	-0.134573	-0.207464
ETO	0.0951261	0.268052	-0.0930417	0.28454	0.219768	0.142529	0.0284621	0.0122172	-0.0247163	0.0904716	0.256405	0.246124	0.0717731	0.165414	0.10674	0.158059	0.208188	0.205854	0.0628025	0.0284347	0.115954	0.257061	0.229091	0.178783	0.0757621	0.139772	0.137635	0.0936432	0.280519	0.179494	0.283226	0.270242	0.261818	0.260998	0.210253	0.279016	0.304324	0.121121	0.0123855	-0.267004	-0.187943	-0.0704306	-0.144662	-0.182447	-0.181435	-0.223431	-0.143677	-0.198442	-0.22406
VINC	-0.0263625	0.027177	-0.0728093	0.362958	0.113411	-0.0191661	-0.042242	0.0604525	-0.157485	0.00910458	0.176842	0.148107	0.116824	0.207874	0.0231306	0.0949282	0.45	0.33672	0.206753	0.0960766	0.132796	0.096514	0.150513	0.178756	0.163062	0.217838	0.0167601	0.0228845	0.226275	0.187286	0.303923	0.310697	0.213206	0.235024	0.223951	0.221709	0.174822	0.0298291	-0.0360902	-0.0791498	-0.0956664	-0.107751	0.0223103	-0.0921121	-0.0225837	-0.130007	-0.0691456	-0.114586	-0.110649
VINO	0.0210804	-0.0150376	0.0190294	0.256605	0.027013	-0.034149	-0.117047	0.0235294	-0.212413	-0.0749692	0.237266	0.189364	0.16895	0.0480383	0.00393712	0.123855	0.427003	0.347444	0.0394805	0.0526589	0.154176	0.070458	0.110431	0.16216	0.206398	0.183385	-0.0209433	-0.0050581	0.117075	0.179139	0.226384	0.243585	0.177717	0.161148	0.158988	0.114942	0.0886486	0.0223923	-0.0375393	0.0257085	-0.0833356	-0.000519481	0.0175256	-0.134682	-0.180314	-0.271333	-0.143896	-0.0926042	-0.124867
CYT	0.0429772	0.28339	0.0952563	0.246827	0.293944	0.324429	0.0755434	0.204253	0.112563	0.26961	0.301244	0.338045	0.243971	0.352071	0.263404	0.130335	0.407666	0.39542	0.197102	0.138483	0.184279	0.29769	0.222502	0.265947	0.213397	0.31505	0.206097	0.250991	0.413917	0.380807	0.419713	0.403698	0.305427	0.42067	0.337198	0.384334	0.391835	0.279453	-0.0155024	0.0775304	-0.295639	-0.136979	-0.215393	-0.186411	-0.193602	-0.310021	-0.222392	-0.300068	-0.331018
PEMBROLIZ	-0.0285714	-0.0487805	0.214286	0.18897	0.462718	0.347735	0.397387	0.589906	0.478397	0.260105	0.107143	0.171254	0.084669	0.385366	0.340941	0.478397	0.368911	0.428629	0.578571	0.665505	0.666725	0.684321	0.547735	0.628571	0.462892	0.513415	0.613589	0.659756	0.712892	0.652265	0.64547	0.638502	0.527526	0.534321	0.551394	0.480488	0.621201	0.469338	0.609233	0.30336	-0.458537	-0.531882	-0.536934	-0.433101	-0.470209	-0.644774	-0.627352	-0.72108	-0.678397
NIVOL	0.0649351	0.0296167	0.243031	0.134916	0.43223	0.448955	0.449303	0.558155	0.482927	0.283624	0.0264808	0.0961672	0.0771777	0.326655	0.270209	0.38676	0.376574	0.477823	0.627875	0.632753	0.667073	0.716202	0.611324	0.683101	0.41446	0.554181	0.663763	0.584843	0.710801	0.65	0.657491	0.619686	0.489895	0.547735	0.532404	0.44669	0.593809	0.542683	0.591115	0.271739	-0.580488	-0.566899	-0.648606	-0.476655	-0.555749	-0.588502	-0.638328	-0.725261	-0.683624
IPILIM+PEMBROLIZ	-0.0038961	0.223693	0.348606	0.361637	0.521777	0.48885	0.371603	0.440842	0.512892	0.362195	0.235714	0.20331	0.237805	0.368641	0.431533	0.446167	0.489874	0.457258	0.58223	0.568641	0.579443	0.604007	0.49338	0.552265	0.459408	0.470557	0.529791	0.611672	0.583275	0.544425	0.488153	0.51324	0.482404	0.484146	0.508537	0.419686	0.452908	0.530139	0.454007	0.166996	-0.431533	-0.538676	-0.570209	-0.600523	-0.555923	-0.509408	-0.598955	-0.662195	-0.59338
IPILIM	0.135065	0.176307	0.444774	0.407594	0.431533	0.479094	0.272997	0.462901	0.445645	0.295122	0.266551	0.237108	0.212195	0.291463	0.220383	0.370035	0.500274	0.423387	0.561324	0.555749	0.552091	0.564983	0.537631	0.54878	0.519686	0.55	0.416028	0.486934	0.539024	0.480139	0.389373	0.422474	0.456969	0.421603	0.394077	0.347038	0.372983	0.405401	0.315331	0.0731225	-0.452439	-0.554878	-0.523345	-0.55662	-0.530139	-0.551394	-0.528746	-0.590592	-0.471603
ELOTUZ+IPILIM	0.241558	0.156272	0.25993	0.193128	0.198258	0.317944	0.367073	0.385695	0.291812	0.0536585	0.0862369	0.12439	0.06777	0.0470383	0.0493031	0.329443	0.526546	0.4875	0.637108	0.552787	0.551045	0.58554	0.700871	0.714111	0.540767	0.493206	0.416028	0.424216	0.599303	0.438502	0.405401	0.505575	0.480662	0.432753	0.416899	0.335366	0.321388	0.359059	0.282753	-0.168972	-0.424216	-0.538502	-0.547387	-0.464808	-0.483798	-0.459756	-0.453136	-0.462195	-0.322822
ELOTUZ	0.249351	0.221429	0.319686	0.14739	0.294251	0.327352	0.460453	0.254345	0.220209	0.0614983	0.123868	0.0879791	0.0926829	0.128746	0.00505226	0.412892	0.469622	0.534274	0.660453	0.529791	0.531533	0.537108	0.66777	0.654007	0.506969	0.464286	0.450871	0.397735	0.536411	0.402787	0.332927	0.428746	0.474913	0.380488	0.388502	0.289024	0.292308	0.29669	0.370209	-0.152174	-0.398606	-0.514111	-0.582578	-0.491986	-0.552613	-0.528571	-0.486411	-0.586063	-0.375436
ELOTUZ+NIVOL	0.261039	0.262544	0.364808	0.171901	0.24878	0.323693	0.356794	0.283088	0.174564	-0.0202091	0.112544	0.061324	0.108188	0.0623693	-0.0750871	0.352091	0.436234	0.515323	0.54878	0.448084	0.457666	0.476132	0.585366	0.571254	0.498606	0.417596	0.370383	0.340767	0.48676	0.325087	0.259408	0.363415	0.416202	0.31324	0.353484	0.208362	0.226266	0.289373	0.241289	-0.277668	-0.413066	-0.469164	-0.533972	-0.466376	-0.495645	-0.418293	-0.415331	-0.489895	-0.285366
ELOTUZ+PEMBROLIZ	0.519481	0.306446	0.241115	0.192253	0.197038	0.290592	0.376132	0.270722	0.277003	0.0655052	0.22439	0.230836	0.0719512	0.0494774	0.0890244	0.500871	0.523262	0.371774	0.515157	0.412195	0.398084	0.405226	0.542509	0.558885	0.427178	0.322822	0.280139	0.331707	0.412369	0.252439	0.207317	0.30331	0.362195	0.316202	0.293031	0.254355	0.169231	0.224913	0.257317	-0.351779	-0.339373	-0.467422	-0.425784	-0.532404	-0.589024	-0.462369	-0.486237	-0.46115	-0.261324
AVEL+ELOTUZ	0.355844	0.228746	0.326307	0.135792	0.159233	0.185714	0.202962	-0.0243984	0.245122	0.0324042	0.342334	0.231533	0.20662	0.00139373	0.0547038	0.407143	0.393541	0.321371	0.354007	0.308537	0.261324	0.234843	0.452962	0.448084	0.445296	0.210801	0.10993	0.186237	0.24007	0.146516	0.0611498	0.152265	0.291986	0.120557	0.0332753	0.0618467	-0.0812383	0.126829	0.148084	-0.322134	-0.333972	-0.488153	-0.288328	-0.45453	-0.37561	-0.357143	-0.320035	-0.295819	-0.133798
AVEL	0.3	0.284843	0.453659	0.383521	0.310976	0.4223	0.0221254	0.156751	0.389721	0.256272	0.258537	0.234321	0.23554	0.0266551	0.130314	0.318118	0.233716	0.373387	0.335017	0.329443	0.324913	0.346864	0.369686	0.387456	0.3723	0.345296	0.175784	0.283101	0.312021	0.162544	0.186585	0.189373	0.24007	0.236585	0.117073	0.139199	0.0463415	0.219512	-0.0054007	-0.148221	-0.466202	-0.438676	-0.340418	-0.49007	-0.41115	-0.278571	-0.389373	-0.270209	-0.133101
OBINUTUZ	0.268831	0.372648	0.518293	0.349819	0.176829	0.273868	0.199652	0.209225	0.369686	0.335714	0.157666	0.155575	0.179791	0.0362369	0.136411	0.26899	0.165846	0.112903	0.211672	0.160279	0.121777	0.200348	0.149129	0.17561	0.122474	0.147561	0.175087	0.283798	0.17439	0.172125	0.130836	0.0766551	0.142683	0.0949477	0.0754355	0.136585	0.0744841	0.0367596	0.103659	-0.161067	-0.354355	-0.28676	-0.198606	-0.126655	-0.263415	-0.209582	-0.296167	-0.272125	-0.175261
DARATUM+PEMBROLIZ	0.553247	0.393554	0.448258	0.294671	0.194948	0.207143	0.336411	0.0959225	0.448432	0.337456	0.434495	0.405401	0.443554	0.115679	0.144251	0.523868	0.251232	0.155645	0.264808	0.238328	0.217422	0.183101	0.294774	0.298606	0.368467	0.16446	0.155401	0.257666	0.241289	0.183624	0.14216	0.160801	0.213589	0.160279	0.155052	0.184495	0.0893058	0.142857	-0.0336237	-0.252964	-0.377003	-0.320732	-0.133798	-0.255749	-0.243728	-0.393031	-0.309756	-0.15122	-0.133101
DARATUM	0.64026	0.295296	0.477178	0.407813	0.159756	0.295122	0.202265	0.216578	0.382927	0.274564	0.261672	0.33101	0.284669	-0.0709059	0.00400697	0.334146	0.319102	0.275806	0.283624	0.196516	0.265505	0.270732	0.35	0.375087	0.339547	0.306969	0.121603	0.210453	0.243206	0.116028	0.124913	0.13676	0.173868	0.19007	0.175784	0.141289	0.0893058	0.0952962	-0.130314	-0.535573	-0.463415	-0.264286	-0.243031	-0.359233	-0.410801	-0.312718	-0.34547	-0.114286	-0.0297909
DARATUM+IPILIM	0.562338	0.28676	0.502787	0.324653	0.120906	0.244948	0.183624	0.0571524	0.337108	0.403833	0.183624	0.319338	0.376481	-0.0402439	0.0421603	0.354181	0.298851	0.161694	0.336934	0.273519	0.255401	0.219686	0.305226	0.284146	0.2777	0.233972	0.181707	0.239373	0.195296	0.153136	0.150697	0.171254	0.252962	0.209408	0.197387	0.141115	0.0502814	0.116551	-0.233275	-0.438735	-0.406098	-0.279094	-0.0815331	-0.277178	-0.255923	-0.321951	-0.265505	-0.0275261	0.00853659
AVEL+DARATUM	0.614286	0.331185	0.412021	0.152861	-0.0334495	0.165157	0.134146	-0.13135	0.158188	0.181707	0.187805	0.190244	0.179965	-0.24878	-0.0709059	0.32439	0.209086	0.0512097	0.114286	0.0996516	-0.00923345	-0.0442509	0.250174	0.0933798	0.0977352	-0.0203833	-0.0144599	-0.00139373	-0.0236934	-0.142683	-0.062892	-0.0355401	0.0369338	-0.0101045	-0.0376307	-0.0512195	-0.138462	-0.0681185	-0.21324	-0.555336	-0.312195	-0.217596	0.0555749	-0.117596	-0.105923	-0.123345	-0.0123693	0.179791	0.209582
DEX+LEN+DARATUM	0.0883117	0.0130662	-0.175436	-0.301893	-0.553484	-0.336237	-0.285714	-0.511029	-0.593206	-0.607143	-0.415331	-0.272125	-0.349303	-0.515505	-0.669512	-0.244774	-0.223864	-0.151613	-0.338153	-0.365157	-0.366725	-0.347387	-0.134669	-0.191289	-0.421254	-0.406794	-0.39007	-0.385017	-0.390767	-0.50784	-0.422648	-0.433275	-0.470035	-0.48885	-0.401394	-0.469686	-0.490244	-0.591289	-0.455575	-0.452569	0.155052	0.274216	0.325261	0.368815	0.278746	0.294948	0.345296	0.477352	0.529443
DEX+POM+DARATUM	0.116883	-0.0789199	-0.0374564	-0.162928	-0.361324	-0.156969	-0.277526	-0.488971	-0.472474	-0.507666	-0.342857	-0.256969	-0.391638	-0.489721	-0.608537	-0.212021	-0.229338	-0.222984	-0.316725	-0.33223	-0.372648	-0.285366	-0.12561	-0.189547	-0.433275	-0.30662	-0.388328	-0.449303	-0.385889	-0.475261	-0.449477	-0.452439	-0.410627	-0.502091	-0.435714	-0.471429	-0.452345	-0.604704	-0.43676	-0.318182	0.0273519	0.214634	0.357491	0.387108	0.309233	0.364111	0.336934	0.469861	0.541638
DEX+LEN+ELOTUZ	0.375325	0.135366	-0.078223	-0.263596	-0.433624	-0.14669	-0.372822	-0.352941	-0.4	-0.399652	-0.240244	-0.147038	-0.354007	-0.540941	-0.55331	-0.347735	-0.251779	-0.134677	-0.328746	-0.404355	-0.38885	-0.327526	-0.213763	-0.228049	-0.318118	-0.279443	-0.421777	-0.424913	-0.385017	-0.423868	-0.372648	-0.422997	-0.398955	-0.396167	-0.476829	-0.391463	-0.533208	-0.410976	-0.508885	-0.482213	0.0175958	0.179617	0.275436	0.18676	0.143031	0.31899	0.316551	0.458362	0.5
DEX+DARATUM	0.17013	-0.0412892	-0.120906	-0.163585	-0.414808	-0.334669	-0.259059	-0.391711	-0.472997	-0.419686	-0.405401	-0.225436	-0.315505	-0.468118	-0.676132	-0.369512	-0.137931	0.016129	-0.155749	-0.178746	-0.140418	-0.104878	-0.0663763	-0.0722997	-0.230139	-0.16324	-0.29547	-0.26324	-0.182056	-0.277352	-0.259233	-0.240592	-0.205401	-0.247735	-0.252962	-0.23885	-0.36773	-0.459582	-0.391463	-0.402174	0.131533	0.131707	0.15122	0.175784	0.142509	0.260453	0.271429	0.384321	0.454878
DEX+POM+ELOTUZ	0.128571	0.0601045	-0.075784	-0.21742	-0.369338	-0.197038	-0.155923	-0.312166	-0.462195	-0.525436	-0.344077	-0.200697	-0.379443	-0.479965	-0.661498	-0.206446	0.00492611	0.101613	-0.118815	-0.148606	-0.154878	-0.0982578	-0.0736934	-0.0637631	-0.251568	-0.182404	-0.178571	-0.25993	-0.158537	-0.212718	-0.207666	-0.203136	-0.217944	-0.253484	-0.222125	-0.218467	-0.342777	-0.373345	-0.361672	-0.51087	0.00696864	0.0817073	0.169512	0.164634	0.120383	0.172997	0.249477	0.293554	0.347909
DEX+LEN+PEMBROLIZ	0.0038961	0.000696864	-0.15453	-0.312616	-0.389895	-0.236585	-0.245645	-0.441511	-0.444077	-0.426132	-0.449826	-0.356446	-0.376655	-0.372822	-0.513589	-0.277526	-0.16913	-0.2	-0.155923	-0.23223	-0.22108	-0.189373	-0.097561	-0.121603	-0.344425	-0.355575	-0.258014	-0.206969	-0.2777	-0.259582	-0.321603	-0.29878	-0.247213	-0.349652	-0.270557	-0.387979	-0.420075	-0.39007	-0.361324	-0.297431	0.0918118	0.0642857	0.251916	0.213589	0.195993	0.255052	0.279965	0.336934	0.392334
DEX+THA	0.0558442	-0.00557491	-0.319512	-0.423788	-0.486237	-0.329268	-0.206272	-0.210896	-0.408537	-0.428223	-0.232404	-0.209059	-0.397561	-0.265679	-0.474042	-0.185017	-0.0684182	-0.264919	-0.23223	-0.246516	-0.210279	-0.171951	-0.0388502	-0.0885017	-0.194774	-0.403136	-0.270732	-0.198606	-0.220906	-0.316551	-0.243031	-0.227178	-0.233449	-0.273693	-0.169338	-0.311498	-0.28424	-0.353136	-0.376481	-0.264822	0.119686	0.248432	0.136237	0.139547	0.14669	0.137631	0.120209	0.25993	0.31899
DEX+POM	0.106494	-0.0353659	-0.329965	-0.281541	-0.149652	-0.125784	0.0125436	-0.127674	-0.352265	-0.429443	-0.297735	-0.24669	-0.389199	-0.240418	-0.316028	-0.0888502	0.00821018	-0.0895161	-0.0214286	-0.0503484	-0.0660279	0.00470383	-0.0207317	0.0292683	-0.131882	-0.230662	-0.0216028	-0.0909408	-0.0651568	-0.0512195	-0.0608014	-0.0841463	-0.103484	-0.106098	-0.119512	-0.136585	-0.202251	-0.233275	-0.266899	-0.101779	0.058885	-0.0250871	0.156272	0.105749	0.105401	0.00905923	0.112369	0.131533	0.156098
DEX+LEN	-0.157143	-0.134669	-0.294599	-0.225298	-0.329443	-0.429965	-0.124739	-0.18516	-0.356794	-0.442857	-0.323693	-0.299303	-0.486237	-0.338502	-0.555052	-0.179617	0.0974275	-0.0141129	0.0393728	0.0155052	0.0688153	0.123345	0.181882	0.0945993	-0.066899	-0.14878	-0.121254	-0.124216	0.025784	-0.0761324	-0.0616725	-0.000522648	-0.0351916	-0.0785714	-0.0592334	-0.110105	-0.12439	-0.1777	-0.204007	-0.0958498	0.161847	0.0391986	-0.194774	-0.0355401	-0.033101	0.066899	-0.00226481	0.0566202	0.125261
DEX+BOR+ELOTUZ	-0.185714	-0.226132	-0.239721	-0.211073	-0.274913	-0.280662	-0.238502	-0.197193	-0.206794	-0.422648	-0.302091	-0.242334	-0.399477	-0.400348	-0.373171	-0.169861	-0.117132	0.0108871	0.01777	0.0184669	0.0641115	0.0608014	0.144599	0.074216	-0.0567944	-0.154355	-0.218815	-0.107317	-0.0456446	-0.0444251	-0.124216	-0.0743902	-0.0930314	-0.0405923	-0.123519	-0.143554	-0.124578	-0.139721	0.0381533	-0.174901	0.0707317	-0.0891986	-0.0825784	-0.0175958	0.0182927	0.142334	0.060453	0.133972	0.223693
DEX+BOR+DARATUM	-0.48961	-0.380662	-0.327526	-0.328811	-0.35122	-0.297387	-0.309756	-0.257687	-0.17892	-0.308362	-0.414286	-0.276655	-0.4277	-0.363415	-0.220906	-0.190941	-0.231527	-0.185081	-0.158711	-0.109408	-0.0916376	-0.100871	-0.0480836	-0.10784	-0.316028	-0.229791	-0.245645	-0.200697	-0.202962	-0.106272	-0.0921603	-0.138328	-0.227178	-0.144425	-0.234843	-0.228049	-0.163039	-0.141463	0.0254355	-0.00395257	0.0648084	0.0102787	0.083101	0.135889	0.205401	0.248258	0.158711	0.200697	0.199652
DEX+BOR+LEN+DARATUM	-0.475325	-0.443902	-0.272822	-0.204508	-0.286934	-0.29878	-0.263066	-0.193516	-0.213415	-0.35784	-0.448084	-0.315331	-0.417073	-0.328571	-0.220557	-0.113415	-0.0935961	-0.147177	-0.0419861	0.00487805	0.0433798	0.0179443	0.0987805	-0.00278746	-0.194251	-0.187282	-0.187108	-0.108885	-0.0940767	-0.0398955	-0.0412892	-0.0536585	-0.13885	-0.0632404	-0.150871	-0.180836	-0.0637899	-0.15453	0.135366	-0.0296443	0.0700348	-0.0804878	-0.0189895	0.0674216	0.136237	0.128049	0.0505226	0.0947735	0.114808
DEX+BOR+PEMBROLIZ	-0.390909	-0.384669	-0.334843	-0.257687	-0.348084	-0.302613	-0.363415	-0.129679	-0.23223	-0.347909	-0.444948	-0.297038	-0.387979	-0.323519	-0.26446	-0.255749	-0.122605	-0.066129	-0.0662021	-0.037108	0.0207317	0.00888502	0.0209059	-0.0043554	-0.229791	-0.154007	-0.172474	-0.102091	-0.0885017	-0.0463415	-0.0402439	-0.0517422	-0.14216	-0.0444251	-0.13223	-0.151394	-0.122514	-0.14878	0.0555749	-0.0711462	0.0954704	-0.0343206	0.00505226	0.0278746	0.0573171	0.174739	0.084669	0.12892	0.142683
DEX+IXA	-0.227273	-0.414634	-0.254181	-0.230113	-0.256969	-0.267422	-0.2723	-0.187834	-0.257666	-0.376307	-0.482056	-0.349652	-0.363415	-0.372648	-0.246341	-0.243554	-0.20416	-0.154435	-0.0817073	-0.071777	-0.0506969	-0.0283972	-0.00609756	-0.0195122	-0.229094	-0.0787456	-0.116028	-0.160453	-0.111672	-0.0398955	-0.0391986	-0.0667247	-0.174216	-0.0916376	-0.183624	-0.144077	-0.11257	-0.179791	0.0278746	0.0602767	0.0545296	-0.149303	0.0489547	0.121951	0.123171	0.105575	0.123519	0.137456	0.0963415
DEX+BOR	-0.524675	-0.446516	-0.27561	-0.264471	-0.228397	-0.277003	-0.260279	-0.185829	-0.149303	-0.388153	-0.469861	-0.381185	-0.392683	-0.297561	-0.200348	-0.272474	-0.244663	-0.211694	-0.14547	-0.0829268	-0.0621951	-0.0310105	-0.0360627	-0.0292683	-0.187282	-0.131533	-0.252439	-0.109756	-0.158362	-0.0529617	-0.0862369	-0.12561	-0.234669	-0.166202	-0.215331	-0.226481	-0.117636	-0.0893728	0.172822	0.0998024	0.0888502	-0.12108	-0.0212544	0.137631	0.190941	0.210801	0.134146	0.0961672	0.108188
BOR+MEL+PRE	-0.548052	-0.418293	-0.368815	-0.413065	-0.2	-0.233624	-0.301568	-0.24365	-0.0097561	-0.262718	-0.16324	-0.298606	-0.442509	-0.322997	-0.102091	-0.168118	-0.40613	-0.210081	-0.208711	-0.152613	-0.117422	-0.0343206	-0.0505226	-0.0888502	-0.235889	-0.18885	-0.241986	-0.251394	-0.187456	-0.111672	-0.120906	-0.18101	-0.265854	-0.18554	-0.29669	-0.214286	-0.118199	-0.058885	0.227178	0.161067	0.0325784	0.00905923	-0.00226481	0.0308362	0.0907666	0.285366	0.112544	0.0878049	0.0815331
BOR+MEL+PRE+DARATUM	-0.512987	-0.361498	-0.237979	-0.170806	-0.282056	-0.306794	-0.477352	-0.303476	-0.257491	-0.344077	-0.250523	-0.242683	-0.375261	-0.416202	-0.207317	-0.197213	-0.345922	-0.180645	-0.267073	-0.165331	-0.199826	-0.209756	-0.128397	-0.260801	-0.33676	-0.307491	-0.379617	-0.288676	-0.337631	-0.248606	-0.307491	-0.307666	-0.269512	-0.257143	-0.327875	-0.288502	-0.261914	-0.269512	0.00818815	-0.0118577	0.189373	0.171429	0.211672	0.188676	0.238153	0.406794	0.279965	0.305052	0.349477
PAN	-0.169844	0.0664935	0.0407109	-0.0431798	-0.0713055	-0.097717	-0.133534	-0.249321	-0.285714	-0.313684	-0.220916	-0.317266	-0.144736	-0.0809296	-0.353465	-0.164949	0.120732	0.155217	0.0790431	0.120383	0.0971975	-0.0555024	0.0464525	0.100314	0.0930144	-0.0150498	-0.165058	-0.186001	0.0102256	0.00888585	-0.0497061	-0.034111	0.00596036	-0.0919481	-0.0187286	-0.153465	-0.153286	-0.061162	-0.107314	-0.121457	0.1781	0.0322625	0.135639	0.159207	0.0874368	-0.00339029	-0.164457	0.0717977	0.116883
IXA	-0.20922	-0.145755	-0.0597949	-0.243834	-0.269993	-0.109255	-0.397375	-0.320633	-0.348161	-0.372878	-0.326288	-0.237157	-0.138433	-0.34931	-0.0985099	-0.194204	-0.102787	-0.141751	-0.296651	-0.0371565	0.0045933	-0.19877	-0.168148	-0.134327	-0.0184005	-0.104211	-0.301053	-0.265181	-0.149774	-0.00664388	-0.0774846	-0.0764438	-0.116418	-0.172194	-0.166644	-0.233766	-0.273883	0.113411	-0.0796172	0.106073	0.268079	0.162953	0.34406	0.263431	0.279481	0.121066	0.0956664	0.281613	0.293835
DEX+IXA+LEN	-0.137671	-0.224853	-0.175174	-0.343204	-0.253288	-0.178811	-0.23702	-0.333122	-0.232755	-0.372331	-0.313001	-0.346794	-0.17387	-0.27702	-0.138428	-0.203226	-0.262718	-0.278987	-0.291538	-0.107642	0.0187286	-0.146576	-0.112891	-0.0804101	0.0185919	-0.195562	-0.232618	-0.234887	-0.181053	-0.144416	-0.158688	-0.150697	-0.217143	-0.231962	-0.212468	-0.326179	-0.275989	-0.00103896	0.0138346	0.0935223	0.322816	0.127847	0.214491	0.225865	0.140451	0.0385509	0.00303486	0.212987	0.212386
DEX+IXA+CYC	-0.104154	-0.229337	-0.185619	-0.293599	-0.224935	-0.157102	-0.221135	-0.250317	-0.226685	-0.304279	-0.314258	-0.365796	-0.20281	-0.299002	-0.0566507	-0.172823	-0.21115	-0.335672	-0.277813	-0.0569241	0.0746958	-0.0804375	-0.102529	-0.0892139	0.0280519	-0.154964	-0.197895	-0.202297	-0.129569	-0.0982365	-0.123308	-0.102788	-0.145044	-0.16298	-0.158387	-0.272864	-0.215676	0.032946	0.0820779	0.100405	0.362105	0.117157	0.194012	0.190294	0.128394	0.0535065	-0.0806015	0.193219	0.193465
DEX+BOR+LEN	-0.156975	-0.225126	-0.153766	-0.253612	-0.219576	-0.191224	-0.331565	-0.27086	-0.232891	-0.356336	-0.190431	-0.261189	-0.187922	-0.186767	-0.0835543	-0.138592	-0.171951	-0.312046	-0.319863	-0.137526	0.0328366	-0.0389064	-0.101381	-0.048339	0.0405742	-0.143528	-0.16607	-0.198742	-0.104224	-0.0946822	-0.146439	-0.101849	-0.124839	-0.177553	-0.164621	-0.280602	-0.153286	0.0374573	0.0731921	0.208097	0.253561	0.154122	0.0478469	0.142666	0.049542	-0.0231306	-0.0758442	0.0782775	0.0813397
BOR	-0.170132	-0.208421	-0.0221736	-0.0010775	-0.0541353	-0.0171429	-0.29553	-0.288507	-0.168722	-0.174545	-0.0481203	-0.114641	-0.144286	-0.147779	-0.0869173	0.0548189	0.0632404	-0.007015	-0.141135	-0.0580725	-0.0115926	0.0509364	-0.0591388	-0.10406	-0.0897334	-0.0137127	-0.179932	-0.156008	-0.0395079	-0.0734655	-0.0719891	-0.0606259	-0.0675325	-0.0515926	-0.117867	-0.137143	-0.0396586	0.00883117	-0.0219275	0.133198	0.102392	0.151934	-0.010499	0.0228571	-0.0261928	0.00328093	-0.0800547	0.0496787	0.0318797
DEX+BOR+POM	-0.153998	-0.307642	-0.142584	-0.154681	-0.206206	-0.237758	-0.293342	-0.222624	-0.15486	-0.240711	-0.162105	-0.16853	0.0182327	-0.114231	-0.0156938	-0.0485304	-0.0200348	-0.209321	-0.224935	-0.0429255	0.118633	0.0676145	0.031743	0.0229392	-0.0172796	-0.0671124	-0.0512919	-0.0900068	-0.0454409	-0.062447	-0.0676965	-0.0268279	-0.0446206	-0.0730827	-0.10622	-0.186247	-0.083101	0.102638	0.210608	0.182389	0.163964	0.135174	-0.0190841	-0.00194122	-0.142474	-0.101763	-0.161859	-0.0216268	0.00467532
DEX+BOR+THA	-0.183962	-0.29244	-0.159699	-0.200295	-0.142939	-0.180424	-0.292659	-0.153484	-0.130444	-0.236555	-0.193985	-0.206562	-0.0769824	-0.123254	0.00593301	-0.0696651	-0.0144599	-0.197629	-0.228872	-0.0623103	0.103103	0.0900615	-0.042406	-0.0276692	0.0471907	-0.026771	-0.0582365	-0.11825	-0.035352	-0.015147	-0.0139986	0.00341394	-0.0231579	-0.0809843	-0.0764183	-0.19445	-0.0670555	0.150103	0.206015	0.280769	0.218701	0.123828	-0.0498154	-0.0269036	-0.0958305	-0.144388	-0.185892	-0.0488038	-0.04689
DEX+BOR+CYC	-0.122401	-0.276145	-0.177717	-0.0799745	-0.122242	-0.0979904	-0.242625	-0.120633	-0.0948735	-0.154778	-0.142638	-0.0959398	-0.0542479	-0.0791798	-0.00344498	0.00732741	0.045993	-0.212869	-0.142693	0.0122215	0.17985	0.13326	0.0374846	0.0458237	0.0244429	-0.0210526	-0.028134	-0.0182638	0.0215995	-0.0115106	-0.000136705	0.0246088	0.0261654	-0.00530417	-0.0345044	-0.142994	-0.00825036	0.137471	0.185564	0.103644	0.186357	0.0664115	-0.0979357	-0.0664662	-0.19877	-0.177444	-0.198633	-0.0875735	-0.0975256
DEX+CAR+PAN	-0.189724	-0.148763	-0.223267	-0.110983	-0.041039	-0.0299932	-0.224334	-0.2419	-0.17542	-0.173288	-0.0228571	-0.0926589	0.0506142	0.107068	0.00861244	0.101709	0.0649826	-0.00725689	-0.0821873	-0.0766097	0.12309	0.174764	0.122488	0.00500342	0.0332194	-0.00827881	0.049542	-0.0139713	0.0500889	-0.0468353	-0.0691729	-0.0405121	0.0796719	0.0320437	-0.0282433	-0.114915	-0.00842105	0.0565414	0.152044	0.11498	0.190021	0.194094	-0.13974	-0.115954	-0.210991	-0.147724	-0.257498	-0.158469	-0.108243
DEX+CAR+LEN	-0.184922	-0.186767	-0.178619	-0.176471	-0.166835	-0.125523	-0.280766	-0.221176	-0.104771	-0.21326	-0.109474	-0.0863158	0.00543443	-0.0444293	0.00103896	0.0462064	0.0132404	-0.0362845	-0.203445	-0.149419	0.0139713	0.0669856	-0.0463431	-0.0674778	-0.0636774	-0.0499573	-0.0414764	-0.0742037	-0.0792344	-0.0981545	-0.123472	-0.107255	-0.0675598	-0.115407	-0.136159	-0.227478	-0.0913798	0.00645249	0.105236	0.229555	0.162597	0.161859	-0.12812	-0.0880383	-0.157485	-0.148353	-0.142392	-0.102529	-0.0827614
DEX+CAR+POM	-0.191357	-0.236555	-0.162379	-0.152925	-0.166753	-0.107095	-0.234641	-0.212579	-0.130034	-0.223869	-0.120328	-0.115516	0.0307737	-0.0738756	0.0106083	0.0302392	0.0188153	-0.0378165	-0.172167	-0.0545181	0.050745	0.0981545	0.000738209	-0.0199863	-0.0261654	-0.0297297	-0.0507724	-0.043445	-0.0641148	-0.0820506	-0.13758	-0.0786629	-0.0434997	-0.0880656	-0.101299	-0.211018	-0.0749644	0.0225837	0.217908	0.245547	0.170636	0.128776	-0.125441	-0.0859604	-0.173999	-0.130636	-0.137444	-0.0893233	-0.0456049
DEX+CAR+CYC	-0.226026	-0.24041	-0.1746	-0.142629	-0.155762	-0.0871087	-0.209023	-0.158462	-0.0410116	-0.200656	-0.0991934	-0.0647437	0.000739597	0.00926863	0.0260014	0.136678	0.0632404	-0.0291888	-0.147122	-0.0383595	0.121285	0.149173	0.058838	0.0300478	0.0192755	-0.00975818	0.0214354	0.016596	-0.0136705	-0.0227751	-0.0690362	-0.0349644	-0.0139986	-0.0356254	-0.0729187	-0.17728	-0.020256	0.0421326	0.192016	0.231174	0.100287	0.0892139	-0.163281	-0.138975	-0.187779	-0.267943	-0.201121	-0.167491	-0.143349
CAR	-0.143241	-0.0153657	-0.0964046	0.0460931	-0.0990841	-0.0409023	-0.232891	-0.204344	-0.131265	-0.176159	-0.0301572	0.00281613	0.00543443	-0.00448394	0.0142174	0.108189	0.193031	0.0180616	-0.117703	-0.0559672	0.0523308	0.0910458	-0.047136	-0.0156118	-0.0441832	-0.0734851	-0.0752973	-0.0192208	-0.00388243	-0.0112645	-0.066931	-0.0059175	0.0439918	-0.0247163	-0.0456596	-0.128284	0.00301565	0.0279973	0.171401	0.0182186	0.0368558	0.118278	-0.123117	-0.135284	-0.188435	-0.176733	-0.171483	-0.111005	-0.137225
DEX+CAR	-0.584416	-0.405401	-0.222125	-0.0430025	-0.0799652	-0.154355	-0.216376	0.0197193	-0.133972	-0.208711	-0.313066	-0.312718	-0.210976	-0.095993	-0.0827526	-0.0195122	0.0322934	0.154435	0.145296	0.175436	0.301568	0.268118	0.297038	0.170732	0.0688153	0.0452962	-0.0221254	0.170035	0.10662	0.126307	0.075784	0.0945993	0.0890244	0.0947735	0.0789199	-0.0904181	0.0626642	0.0982578	0.325784	0.11166	0.10331	-0.151394	-0.335889	-0.273171	-0.173171	-0.0716028	-0.219338	-0.229268	-0.112195
DEX	-0.179736	-0.024607	-0.137416	0.0632133	-0.0627751	-0.351579	-0.100314	-0.149502	-0.12987	-0.110677	-0.163008	-0.221681	0.0173966	0.0761176	-0.209733	-0.170718	-0.163937	-0.0432995	0.046015	0.0736295	0.158004	0.120656	0.078715	0.115243	0.10272	-0.103642	-0.00240602	0.0706494	0.119891	0.0534245	0.00473001	0.0820768	0.179193	0.0132604	0.07311	-0.0386876	0.0457468	-0.0659467	0.0523855	0.0198381	0.0451401	-0.0416951	-0.0851675	-0.0122761	-0.0520848	-0.0487218	-0.0566234	-0.0438278	-0.0354614
ELESCLOMOL	-0.55	-0.0447581	-0.184274	0.12525	0.256048	-0.0245968	-0.0596774	-0.131624	-0.0370968	-0.410081	-0.435484	-0.314113	-0.221774	0.0600806	-0.19879	-0.3	-0.0576923	0.310769	0.0294355	0.190726	0.122984	0.134677	-0.0891129	-0.025	-0.0334677	-0.0818548	-0.0580645	0.106048	0.0447581	0.127823	0.041129	-0.0467742	-0.0306452	-0.0120968	-0.0189516	-0.107661	0.032703	0.108871	0.252823	0.236842	0.211694	-0.145968	-0.162903	0.163306	0.140323	0.00403226	-0.000403226	-0.139516	-0.041129
[truncated: 101 more columns]
