# Supplementary material for: Ex vivo drug response heterogeneity reveals personalized therapeutic strategies for patients with multiple myeloma
Source: Nat Cancer. 2023 Apr 20;4(5):734–53. doi: 10.1038/s43018-023-00544-9 (PMC10212768; doi:10.1038/s43018-023-00544-9)
Supplement: Source Data Extended Data Fig. 7 — Statistical Source Data for Extended Data Fig. 7. [file 43018_2023_544_MOESM16_ESM.xlsx]

## Sheet: 7a
SampleID	Timepoint [hrs]	%yH2AX_DMSO	%yH2AX_Bortezomib	%yH2AX_Bor_normalized_to_mean_%yH2AX_DMSO	mean_%yH2AX_normalized
MM125	1	[0.0225563909774436;0.552238805970149;0.0314465408805031;0.561855670103093;0.141935483870968;0.343511450381679;0.0869565217391304;0.194805194805195;0.0689655172413793]	[0.0541871921182266;0.130000000000000;0.0506329113924051;0.0960451977401130;0.0392156862745098;0.0607476635514019;0.133333333333333;0.177419354838710;0.0990990990990991]	[-0.186043828597428;-0.110231020715655;-0.189598109323250;-0.144185822975542;-0.201015334441145;-0.179483357164253;-0.106897687382322;-0.0628116658769453;-0.141131921616556]	-0.146822
MM133	1	[0.0491384811742183;0.0734966592427617;0.0356234096692112;0.0542907180385289;0.0306849315068493;0.0357439733998338;0.0400000000000000;0.0251196172248804;0.0289855072463768]	[0.0612861458782909;0.0282962071041541;0.219178082191781;0.0468965517241379;0.0208098987626547;0.0201812191103789;0.0465116279069767;0.0228198859005705;0.0342330480579329]	[0.0216330363043240;-0.0113569024698127;0.179524972617814;0.00724344215017107;-0.0188432108113122;-0.0194718904635879;0.00685851833300988;-0.0168332236733964;-0.00542006151603401]	0.0159261			Student's t-test
MM135	1	[0.440944881889764;0.494791666666667;0.319727891156463;0.330508474576271;0.364779874213836;0.333333333333333;0.287292817679558;0.201550387596899;0.226415094339623]	[0.241758241758242;0.379084967320261;0.281250000000000;0.285714285714286;0.258064516129032;0.309782608695652;0.800000000000000;0.320855614973262;0.236180904522613]	[-0.0828175240546903;0.0545092015073294;-0.0433257658129320;-0.0388614800986463;-0.0665112496838998;-0.0147931571172799;0.475424234187068;-0.00372015083966998;-0.0883948612903190]	0.0212788			groups		tstat	df	sd	p
MM137	1	[0.0711297071129707;0.157303370786517;0.145539906103286;0.0653266331658292;0.114583333333333;0.0476190476190476;0.0956175298804781;0.0472972972972973;0.115384615384615]	[0.0925925925925926;0.0460829493087558;0.0677966101694915;0.0895522388059701;0.0842105263157895;0.0301507537688442;0.0602409638554217;0.0439560439560440;0.0478468899521531]	[0.0161401256763867;-0.0303695176074502;-0.00865585674671440;0.0130997718897642;0.00775805939958354;-0.0463017131473617;-0.0162115030607842;-0.0324964229601620;-0.0286055769640528]	-0.0139603			Bor	tp1 vs tp2	-1.9556	4	4.4599	0.1222
MM140	1	[0.114285714285714;NaN;0.185483870967742;NaN;0.181818181818182;NaN;0.131578947368421;NaN;0.0886075949367089]	[0.261261261261261;0.175000000000000;0.0891089108910891;0.178861788617886;0.0823529411764706;0.0909090909090909;0.234782608695652;0.164556962025316;0.151162790697674]	[0.125780357846615;0.0395190965853535;-0.0463719925235574;0.0433808852032397;-0.0531279622381759;-0.0445718125055556;0.0993017052810057;0.0290760586106699;0.0156818872830279]	0.0231854			Bor	tp1 vs tp3	-6.0359	5	16.8902	0.0018
MM141	1	[0.247706422018349;NaN;0.262857142857143;NaN;0.249500998003992;NaN;0.204710144927536;NaN;0.211267605633803]	[0.405275779376499;0.172022684310019;0.210610932475884;0.260744985673352;0.164556962025316;0.194888178913738;0.317965023847377;0.208333333333333;0.224358974358974]	[0.170239191271383;-0.0630139037950971;-0.0244256556292317;0.0257083975682364;-0.0704796260797996;-0.0401484091913780;0.0829284357422608;-0.0267032547717826;-0.0106776137461416]	0.00482528			Ben	tp1 vs tp2	-2.4195	4	5.5218	0.0728
MM125	6	[0.0750988142292490;0.554838709677419;0.0595744680851064;0.0732758620689655;0.113744075829384;0.0979729729729730;0.0761421319796954;0.151685393258427;0.0674846625766871]	[0.113122171945701;0.0322580645161290;0.0476190476190476;0.123222748815166;0.112299465240642;0.0630630630630631;0.158854166666667;0.0486725663716814;0.0718232044198895]	[-0.00518506607562756;-0.0860491735051999;-0.0706881904022813;0.00491551079383695;-0.00600777278068720;-0.0552441749582659;0.0405469286453377;-0.0696346716496475;-0.0464840336014394]	-0.0326478			Ben	tp1 vs tp3	-1.9192	5	12.9911	0.113
MM133	6	[0.0681410639569635;0.0586797066014670;0.0700344431687715;0.0465288035450517;0.0811594202898551;0.0599214145383104;0.171306209850107;0.0524475524475525;0.0670000000000000]	[0.0969696969696970;0.123076923076923;0.147142857142857;0.0849673202614379;0.0897526501766784;0.152644230769231;0.0846372688477952;0.0927299703264095;0.118762475049900]	[0.0202365082978039;0.0463437344050300;0.0704096684709641;0.00823413158954486;0.0130194615047854;0.0759110420973377;0.00790408017590212;0.0159967816545164;0.0420292863780072]	0.0333427
MM137	6				NaN
MM135	6	[0.316546762589928;0.327402135231317;0.647058823529412;0.269230769230769;0.375886524822695;0.316091954022989;0.248447204968944;0.299319727891156;0.275862068965517]	[0.308000000000000;0.268292682926829;0.357575757575758;0.332258064516129;0.700000000000000;0.340659340659341;NaN;0.301587301587302;0.327586206896552]	[-0.0271060329014024;-0.0668133499745731;0.0224697246743552;-0.00284796838527335;0.364893967098598;0.00555330775793828;NaN;-0.0335187313141008;-0.00751982600485068]	0.0318889
MM140	6	[NaN;0.0666666666666667;0.222222222222222;0;0.150000000000000;0;0.0506329113924051;0;0.0823529411764706]	[0.189873417721519;0.0736842105263158;0.106382978723404;0.163043478260870;0.0289855072463768;0.0392156862745098;0.204918032786885;0.138613861386139;0.0348837209302326]	[0.111699421617515;-0.00448978557768777;0.0282089826194007;0.0848694821568660;-0.0491884888576267;-0.0389583098294938;0.126744036682882;0.0604398652821351;-0.0432902751737710]	0.0306705
MM141	6	[0.161634103019538;0.0265306122448980;0.0883002207505519;0.0136674259681093;0.0716723549488055;0.0111111111111111;0.0980036297640653;0.0149625935162095;0.0618279569892473]	[0.148089171974522;0.0692041522491350;0.0746666666666667;0.147747747747748;0.0727272727272727;0.0911528150134048;0.112293144208038;0.0963855421686747;0.116013071895425]	[0.0951152100530739;0.0162301903276866;0.0216927047452183;0.0947737858262994;0.0197533108058243;0.0381788530919565;0.0593191822865894;0.0434115802472263;0.0630391099739765]	0.0501682
MM125	24	[0.218309859154930;0.558823529411765;0.230215827338130;0.137614678899083;0.233870967741935;0.100000000000000;0.139705882352941;0.0534351145038168;0.0847457627118644]	[0.757142857142857;0.773722627737226;0.735849056603774;0.905882352941177;0.656250000000000;0.719101123595506;0.926229508196721;0.826086956521739;0.791304347826087]	[0.563016394838681;0.579596165433050;0.541722594299597;0.711755890637000;0.462123537695824;0.524974661291329;0.732103045892545;0.631960494217563;0.597177885521911]	0.593826
MM133	24	[0.0857142857142857;0.0545454545454545;0.0864811133200795;0.0334728033472803;0.0741079597438243;0.0784061696658098;0.0584851390220518;0.0482625482625483;0.0696999031945789]	[0.603248259860789;0.516853932584270;0.434959349593496;0.518072289156627;0.496350364963504;0.507812500000000;0.555160142348754;0.589958158995816;0.501992031872510]	[0.542343148338557;0.455948821062038;0.374054238071264;0.457167177634394;0.435445253441272;0.446907388477768;0.494255030826522;0.529053047473584;0.441086920350278]	0.464029
MM135	24	[0.305555555555556;0.287128712871287;0.530120481927711;0.244791666666667;0.220833333333333;0.276729559748428;0.245098039215686;0.248704663212435;0.140243902439024]	[0.615384615384615;0.472000000000000;0.555555555555556;0.540816326530612;0.638297872340426;0.679487179487180;1;0.570175438596491;0.534351145038168]	[0.346999126018588;0.203614510633973;0.287170066189529;0.272430837164585;0.369912382974399;0.411101690121153;0.731614510633973;0.301789949230464;0.265965655672141]	0.354511
MM137	24	[0.112000000000000;0.295238095238095;0.126984126984127;0.145299145299145;0.170329670329670;0.168539325842697;0.109375000000000;0.0944881889763780;0.444444444444444]	[0.640625000000000;0.591836734693878;0.548387096774194;0.560000000000000;0.583333333333333;0.520000000000000;0.515151515151515;0.447368421052632;0.352941176470588]	[0.462031488390771;0.413243223084649;0.369793585164965;0.381406488390772;0.404739821724105;0.341406488390772;0.336558003542287;0.268774909443403;0.174347664861360]	0.350256
MM140	24	[0.113636363636364;NaN;0.153846153846154;NaN;0.163636363636364;NaN;0.101123595505618;NaN;0.447368421052632]	[0.612903225806452;0.500000000000000;0.555555555555556;0.777777777777778;0.750000000000000;0.714285714285714;0.583333333333333;0.692307692307692;0.413793103448276]	[0.352968076193597;0.240064850387145;0.295620405942701;0.517842628164923;0.490064850387145;0.454350564672859;0.323398183720478;0.432372542694837;0.153857953835421]	0.362282
MM141	24	[0.126888217522659;0.0349344978165939;0.0897155361050328;0.0481099656357388;0.122257053291536;0.0274509803921569;0.302452316076294;0.0225225225225225;0.0621890547263682]	[0.437288135593220;0.351428571428571;0.406896551724138;0.385416666666667;0.321192052980132;0.337837837837838;0.394531250000000;0.461669505962521;0.414201183431953]	[0.323955354515640;0.238095790350991;0.293563770646558;0.272083885589086;0.207859271902552;0.224505056760257;0.281198468922420;0.348336724884941;0.300868402354372]	0.276719
SampleID	Timepoint [hrs]	%yH2AX_DMSO	%yH2AX_Bendamustine	%yH2AX_Ben_normalized_to_mean_%yH2AX_DMSO	mean_%yH2AX_normalized
MM125	1	[0.0225563909774436;0.552238805970149;0.0314465408805031;0.561855670103093;0.141935483870968;0.343511450381679;0.0869565217391304;0.194805194805195;0.0689655172413793]	[0.201298701298701;0.0787401574803150;0.0824742268041237;0.0748663101604278;0.0852272727272727;0.0571428571428571;0.131578947368421;0.101265822784810;0.0444444444444444]	[-0.0389323194169537;-0.161490863235340;-0.157756793911531;-0.165364710555227;-0.155003747988382;-0.183088163572798;-0.108652073347234;-0.138965197930845;-0.195786576271211]	-0.145004
MM133	1	[0.0491384811742183;0.0734966592427617;0.0356234096692112;0.0542907180385289;0.0306849315068493;0.0357439733998338;0.0400000000000000;0.0251196172248804;0.0289855072463768]	[0.0608695652173913;0.0462962962962963;0.0331069609507640;0.0750957854406130;0.0273972602739726;0.0196987253765933;0.0559077809798271;0.0376670716889429;0.0204081632653061]	[0.0212164556434244;0.00664318672232944;-0.00654614862320285;0.0354426758666462;-0.0122558492999943;-0.0199543841973736;0.0162546714058602;-0.00198603788502397;-0.0192449463086607]	0.0021744
MM135	1	[0.440944881889764;0.494791666666667;0.319727891156463;0.330508474576271;0.364779874213836;0.333333333333333;0.287292817679558;0.201550387596899;0.226415094339623]	[0.341296928327645;0.339622641509434;0.207207207207207;0.411764705882353;0.330882352941176;0.220779220779221;0.289655172413793;0.333333333333333;0.274509803921569]	[0.0167211625147131;0.0150468756965019;-0.117368558605725;0.0871889400694209;0.00630658712824445;-0.103796545033711;-0.0349205933991389;0.00875756752040130;-0.0500659618913634]	-0.0191256
MM137	1	[0.0711297071129707;0.157303370786517;0.145539906103286;0.0653266331658292;0.114583333333333;0.0476190476190476;0.0956175298804781;0.0472972972972973;0.115384615384615]	[0.0901639344262295;0.101694915254237;0.0523560209424084;0.0808080808080808;0.0591133004926108;0.0251572327044025;0.0774647887323944;0.0608365019011407;0.0277777777777778]	[0.0137114675100236;0.0252424483380314;-0.0240964459737976;0.00435561389187489;-0.0173391664235951;-0.0512952342118034;0.00101232181618843;-0.0156159650150652;-0.0486746891384282]	-0.0125222
MM140	1	[0.114285714285714;NaN;0.185483870967742;NaN;0.181818181818182;NaN;0.131578947368421;NaN;0.0886075949367089]	[0.192307692307692;0.0891089108910891;0.136363636363636;0.0759493670886076;0.0769230769230769;0.0943396226415094;0.204301075268817;0.215909090909091;0.0821917808219178]	[0.0568267888930458;-0.0463719925235574;0.000882732948989856;-0.0595315363260389;-0.0585578264915696;-0.0411412807731371;0.0688201718541707;0.0804281874944444;-0.0532891225927287]	-0.00577043
MM141	1	[0.247706422018349;NaN;0.262857142857143;NaN;0.249500998003992;NaN;0.204710144927536;NaN;0.211267605633803]	[0.365935919055649;0.206896551724138;0.206030150753769;0.188087774294671;0.263803680981595;0.222222222222222;0.321353065539112;0.273137697516930;0.254079254079254]	[0.130899330950533;-0.0281400363809781;-0.0290064373513471;-0.0469488138104451;0.0287670928764791;-0.0128143658828938;0.0863164774339960;0.0381011094118140;0.0190426659741381]	0.0206908
MM125	6	[0.0750988142292490;0.554838709677419;0.0595744680851064;0.0732758620689655;0.113744075829384;0.0979729729729730;0.0761421319796954;0.151685393258427;0.0674846625766871]	[0.122448979591837;0.0659340659340659;0.0874125874125874;0.0711111111111111;0.128834355828221;0.0634328358208955;0.0828025477707006;0.0816326530612245;0.0575221238938053]	[0.00414174157050781;-0.0523731720872630;-0.0308946506087415;-0.0471961269102178;0.0105271178068919;-0.0548744022004334;-0.0355046902506283;-0.0366745849601044;-0.0607851141275236]	-0.0337371
MM133	6	[0.0681410639569635;0.0586797066014670;0.0700344431687715;0.0465288035450517;0.0811594202898551;0.0599214145383104;0.171306209850107;0.0524475524475525;0.0670000000000000]	[0.0732232591529074;0.101249178172255;0.102040816326531;0.0635110844817256;0.150672645739910;0.103663985701519;0.0857874519846351;0.107921928817451;0.0596755504055620]	[-0.00350992951898566;0.0245159895003620;0.0253076276546376;-0.0132221041901675;0.0739394570680173;0.0269307970296262;0.00905426331274203;0.0311887401455582;-0.0170576382663311]	0.0174608
MM135	6	[0.316546762589928;0.327402135231317;0.647058823529412;0.269230769230769;0.375886524822695;0.316091954022989;0.248447204968944;0.299319727891156;0.275862068965517]	[0.428571428571429;0.350318471337580;0.329218106995885;0.284697508896797;0.284263959390863;0.368852459016393;0.352941176470588;0.324444444444444;0.271468144044321]	[0.0934653956700262;0.0152124384361772;-0.00588792590551762;-0.0504085240046052;-0.0508420735105394;0.0337464261149911;0.0178351435691859;-0.0106615884569580;-0.0636378888570811]	-0.00235318
MM137	6				NaN
MM140	6	[NaN;0.0666666666666667;0.222222222222222;0;0.150000000000000;0;0.0506329113924051;0;0.0823529411764706]	[0.327272727272727;0.291666666666667;0.139240506329114;0.217391304347826;0.256756756756757;0.0731707317073171;0.169811320754717;0.219178082191781;0.109756097560976]	[0.249098731168724;0.213492670562663;0.0610665102251104;0.139217308243823;0.178582760652753;-0.00500326439668648;0.0916373246507134;0.141004086087777;0.0315821014569721]	0.122298
MM141	6	[0.161634103019538;0.0265306122448980;0.0883002207505519;0.0136674259681093;0.0716723549488055;0.0111111111111111;0.0980036297640653;0.0149625935162095;0.0618279569892473]	[0.181434599156118;0.130171543895056;0.0773195876288660;0.120720720720721;0.0443864229765013;0.0939759036144578;0.0828220858895706;0.132110091743119;0.0460992907801418]	[0.128460637234670;0.0771975819736071;0.0243456257074176;0.0677467587992723;-0.00858753894494708;0.0410019416930095;0.0298481239681222;0.0791361298216709;-0.00687467114130654]	0.0480305
MM125	24	[0.218309859154930;0.558823529411765;0.230215827338130;0.137614678899083;0.233870967741935;0.100000000000000;0.139705882352941;0.0534351145038168;0.0847457627118644]	[0.447513812154696;0.723577235772358;0.219512195121951;0.333333333333333;0.360759493670886;0.201492537313433;0.388571428571429;0.398601398601399;0.0892857142857143]	[0.253387349850520;0.529450773468182;0.0253857328177749;0.139206871029157;0.166633031366710;0.00736607500925651;0.194444966267252;0.204474936297222;-0.104840748018462]	0.157279
MM133	24	[0.0857142857142857;0.0545454545454545;0.0864811133200795;0.0334728033472803;0.0741079597438243;0.0784061696658098;0.0584851390220518;0.0482625482625483;0.0696999031945789]	[0.390191897654584;0.367924528301887;0.408163265306122;0.0905172413793104;0.0603371783496007;0.0599835661462613;0.342920353982301;0.354596622889306;0.278215223097113]	[0.329286786132352;0.307019416779655;0.347258153783890;0.0296121298570783;-0.000567933172631360;-0.000921545375970771;0.282015242460069;0.293691511367074;0.217310111574881]	0.200523
MM135	24	[0.305555555555556;0.287128712871287;0.530120481927711;0.244791666666667;0.220833333333333;0.276729559748428;0.245098039215686;0.248704663212435;0.140243902439024]	[0.666666666666667;0.410714285714286;0.360902255639098;0.320197044334975;0.172413793103448;0.340659340659341;0.228915662650602;0.395683453237410;0.272727272727273]	[0.398281177300640;0.142328796348259;0.0925167662730707;0.0518115549689484;-0.0959716962625787;0.0722738512933137;-0.0394698267154246;0.127297963871383;0.00434178336124569]	0.0837123
MM137	24	[0.112000000000000;0.295238095238095;0.126984126984127;0.145299145299145;0.170329670329670;0.168539325842697;0.109375000000000;0.0944881889763780;0.444444444444444]	[0.331250000000000;0.168918918918919;0.153846153846154;0.217391304347826;0.201438848920863;0.0964912280701754;0.202898550724638;0.179640718562874;0.440677966101695]	[0.152656488390771;-0.00967459269030965;-0.0247473577630747;0.0387977927385975;0.0228453373116347;-0.0821022835390531;0.0243050391154091;0.00104720695364569;0.262084454492466]	0.0428013
MM140	24	[0.113636363636364;NaN;0.153846153846154;NaN;0.163636363636364;NaN;0.101123595505618;NaN;0.447368421052632]	[0.235294117647059;0.238095238095238;0.119047619047619;0.216666666666667;0.269230769230769;0.190476190476190;0.285714285714286;0.225806451612903;0.0857142857142857]	[-0.0246410319657963;-0.0218399115176170;-0.140887530565236;-0.0432684829461884;0.00929561961791414;-0.0694589591366646;0.0257791361014306;-0.0341286979999519;-0.174220863898569]	-0.0525967
MM141	24	[0.126888217522659;0.0349344978165939;0.0897155361050328;0.0481099656357388;0.122257053291536;0.0274509803921569;0.302452316076294;0.0225225225225225;0.0621890547263682]	[0.189440993788820;0.0969945355191257;0.0816326530612245;0.121863799283154;0.129554655870445;0.145270270270270;0.165000000000000;0.113402061855670;0.151832460732984]	[0.0761082127112394;-0.0163382455584548;-0.0317001280163560;0.00853101820557367;0.0162218747928649;0.0319374891926898;0.0516672189224196;6.92807780896532e-05;0.0384996796554038]	0.019444

## Sheet: 7b,c,d
DepMap cell line name	Bortezomib sensitivity	DEPTOR expression	DEPTOR expression	EYA3 expression	EYA3 expression	RPS6 expression
LP1	-8.16107	6.27538	high	3.56438	high	10.8021
OPM2	-9.12148	4.07039	low	3.20477	low	10.9486
EJM	-9.28498	6.98402	high	3.87971	high	10.9993
AMO1	-10.806	3.64616	low	2.53107	low	10.8669
JJN3	-10.767	5.2426	low	3.33485	low	10.7527
RPMI8226	-8.42425	5.91767	high	3.8953	high	10.4092
MOLP8	-9.74131	0.815575	low	3.28244	low	11.5035
SKMM2	-8.87277	7.27174	high	3.21723	low	10.388
L363	-8.09396	6.37921	high	4.49953	high	10.4297
	unit	source
Gene expression	Log2(TPM+1)	DepMap 22Q1 Public
Drug sensitivity	Ln(IC50 Molar)	DepMap Sanger GDSC1
	b: DEPTOR vs BORTEZOMIB sens		c: DEPTOR vs RPS6		d: EYA3 vs Bortezomib sens
	corr. coeff	p	corr. coeff	p	corr. coeff	p
linear	0.49	0.18	-0.78	0.013	0.72	0.03
rank	0.58	0.11	-0.55	0.13	0.65	0.067

## Sheet: 7f
SampleID	ITGB2	TRIP12	Melphalan sensitivity?
MM018	1.78727	0.395652	0		Student's t-test
MM019	3.13437	2.2636	1		groups		tstat	df	sd	p
MM021	1.51697	-0.692972	1		ITGB2	resistant vs sensitive	3.16956	74	1.57732	0.00222081
MM023	0.921437	0.818655	1		TRIP12	resistant vs sensitive	3.04023	74	1.67682	0.00326766
MM025	0.627665	-0.721689	1
MM026	-0.158861	-1.09833	0
MM027	0.0748505	0.37675	0
MM028	0.449556	-0.761453	1
MM031	0.168236	-0.113758	0
MM032	0.138896	2.31458	1
MM033	-2.31565	-1.80693	0
MM036	1.85743	-0.042251	0
MM037	0.682252	-2.6397	1
MM038	0.142933	-2.97973	1
MM039	-1.41149	-0.599768	0
MM042	-0.471583	-1.07107	0
MM044	-0.44884	1.09729	0
MM046	1.07356	-2.81329	1
MM047	0.664981	-2.0215	0
MM048	0.823504	-6.44113	0
MM049	-1.05145	-1.59365	0
MM051	0.329479	0.528422	0
MM052	-1.31687	2.26923	0
MM053	0.689487	0.456978	1
MM058	-6.27783	-0.127287	0
MM059	-0.0222495	0.759813	0
MM061	-0.361105	-1.09626	0
MM062	0.681248	-1.13134	0
MM064	-0.158654	-1.50882	0
MM065	-1.19889	0.742855	1
MM067	-1.84416	0.610394	0
MM068	2.55278	0.903064	1
MM069	-0.569538	0.127421	1
MM070	-2.90748	1.31277	1
MM071	-0.811486	1.14812	0
MM072	-2.10778	-2.00716	0
MM074	-2.34539	-2.40517	0
MM075	0.435057	4.99635	1
MM077	-1.7086	0.0671972	0
MM078	-0.343095	1.387	1
MM079	2.28619	3.31513	1
MM081	0.729919	2.94273	1
MM082	-0.631582	-0.452126	1
MM084	-0.0115104	0.844845	1
MM089	2.47082	2.52846	0
MM090	-0.481682	-0.113879	0
MM091	1.14736	0.678997	1
MM092	-2.21727	2.57596	1
MM094	-0.617042	1.32696	0
MM095	0.843116	1.41257	1
MM096	0.289403	2.87873	1
MM097	-0.0421871	0.627054	0
MM100	-0.150565	-0.324566	0
MM101	-1.27281	-0.470735	0
MM102	2.34651	-0.405997	1
MM103	-0.752349	-0.106813	1
MM104	0.571568	-1.0736	1
MM105	0.863294	0.0182597	1
MM106	-1.04764	-1.20069	0
MM107	-2.03872	-1.44554	0
MM109	2.00884	3.45424	1
MM110	2.75209	0.206272	0
MM111	-0.0961029	-2.24001	0
MM112	1.16715	-0.717826	0
MM114	1.31264	-0.28181	1
MM116	-2.43773	-0.978532	0
MM117	-1.54932	0.60107	1
MM118	-3.08089	-3.59066	0
MM120	-0.0096266	-1.27764	1
MM121	0.818323	-0.533416	0
MM125	-2.08105	0.632163	0
MM126	1.84762	-0.238096	1
MM128	0.801411	-0.0840151	0
MM129	1.09077	1.00821	1
MM133	4.87196	1.6033	1
MM137	-0.621858	-0.021902	1
