# Supplementary material for: Ex vivo drug response heterogeneity reveals personalized therapeutic strategies for patients with multiple myeloma
Source: Nat Cancer. 2023 Apr 20;4(5):734–53. doi: 10.1038/s43018-023-00544-9 (PMC10212768; doi:10.1038/s43018-023-00544-9)
Supplement: Source Data Extended Data Fig. 8 — Statistical Source Data for Extended Data Fig. 8. [file 43018_2023_544_MOESM17_ESM.xlsx]

## Sheet: 8a
Drugs/Features	del1p_SNX7del	del17_TP53del	Hypodiploidy	IGH_rearrang	t_11_14_IGH_CCND1	OlderThan65	PhenoGroup2	NewlyDiagnosed	Kappa	Hyperdiploidy	Deceased	del16q_CYLDdel	PhenoGroup1	Female	del13	Relapsed	gain1q	t_4_14_IGH_FGFR3	PhenoGroup3
CYT	-0.320786	-0.331167	-0.409541	0.0313081	0.00533499	1.04201	1.32096	-3.04269	0.040059	0.657606	0.342364	-0.198746	-4.03703	-0.630276	-2.91939	-0.87346	-0.262767	-0.0363176	0.537112
ETO	-1.5231	-0.0723787	-1.38548	-2.96713	-0.853676	-0.0719532	0.00400929	0.178973	0.0393365	1.51831	0.653578	-0.172113	-1.09745	-1.15789	-4.73981	-7.68079	-0.0290445	-0.319064	0.863236
POM	-0.628592	-1.87675	-1.26372	-0.170191	-0.455032	0.783355	1.3091	0.00407171	-0.0228015	3.09381	-0.128588	-0.957034	-0.285667	-0.79119	-6.35206	-0.820873	-0.00464609	-0.000633584	-0.36173
THA	-0.9207	0.0992703	-0.226993	-0.0397869	-0.0563511	-0.0448556	2.96367	0.711627	-0.0221751	7.78867	0.160646	-0.0018655	-0.00285959	-0.0606423	-0.724633	-0.712835	0.255369	-3.3373	-2.64322
AVEL	-1.91898	-0.872198	-0.191066	0.743192	1.4106	1.61264	0.0317053	1.4552	1.20394	4.26249	-0.680572	NaN	-0.332975	-0.136522	-2.14764	-0.787837	0.509545	-2.08355	0.153651
AVEL|DARATUM	-4.08682	-0.445654	-0.0187837	-0.0340025	0.63141	1.4284	0.0181648	0.124186	2.25775	6.41872	0.0530891	NaN	0.302552	-0.131196	-0.663406	-0.025336	0.0499162	-6.13092	-0.442255
DARATUM|IPILIM	-1.91373	-0.059634	0.0368868	-0.242901	0.432393	0.955616	2.94491	1.74822	0.515459	5.94008	0.0393666	NaN	-0.3125	-1.98481	-1.30459	-2.23035	0.0933302	-8.1679	-0.988407
DARATUM|PEMBROLIZ	-1.93609	-0.112289	0.0674706	0.000460133	1.94987	4.24703	3.96697	1.11109	4.19512	4.05453	0.020328	NaN	-0.380692	-0.759221	-1.87518	-1.5644	0.00342685	-11.0329	-1.3443
DARATUM	-2.35742	0.0285415	0.0590874	0.00224423	1.2477	3.02574	3.31608	1.78665	3.58498	8.36936	-0.0225051	NaN	-0.000125073	-0.406066	-3.10082	-1.74228	-0.0638349	-5.68448	-2.82762
OBINUTUZ	-4.49892	0.0541983	0.30018	0.176201	3.12036	1.06607	1.48746	0.636054	1.84668	4.79291	0.0180092	NaN	0.0328512	-3.58963	-2.40846	-1.74237	-0.00626149	-7.24284	-1.78391
IPILIM	-0.420407	1.08481	0.490259	1.56319	5.16006	3.88087	1.96939	1.10991	1.43373	0.264359	-3.15705	NaN	-0.403848	-1.05442	-0.494168	-2.84509	-0.59112	-2.77208	-0.429539
IPILIM|PEMBROLIZ	0.0145479	0.315218	0.0928425	5.82398	5.47727	1.24594	2.41824	1.31907	0.780402	-0.481687	-2.57113	NaN	-2.18614	-0.852555	-0.797256	-4.09342	-0.523769	-0.0928837	-0.000161861
NIVOL	-0.00265975	4.88895	0.968975	1.73335	2.37937	0.711833	4.64224	0.95579	1.21739	-0.349587	-1.74729	NaN	-1.98928	-0.942972	-0.540112	-3.15477	-0.676423	-0.88761	-0.276999
PEMBROLIZ	-0.012269	3.33651	0.182866	0.519405	0.334793	0.064708	2.57876	1.23283	1.77829	-0.205668	-1.76667	NaN	-5.04929	-0.334939	-1.09846	-2.76633	-0.0141338	-1.03279	0.30318
ELOTUZ|NIVOL	-3.15735e-05	6.41591	1.22073	1.90356	3.57715	0.615402	1.07331	2.58981	4.38724	0.00269229	-5.61119	NaN	-7.65512	0.0894961	-0.330046	-3.42527	-1.68269	-0.668429	2.05419
ELOTUZ	0.0766024	2.69441	1.11124	4.5649	7.48377	1.42376	0.676016	2.16114	4.18676	-0.365283	-5.98119	NaN	-4.59408	-0.0920283	-0.282954	-2.42442	-0.761717	-0.696419	1.37582
ELOTUZ|IPILIM	0.0503702	1.32842	0.505706	4.57779	4.72199	0.475407	1.22672	3.45146	4.32262	-0.272108	-4.02103	NaN	-5.57653	-0.974011	-0.410598	-4.83439	-0.514573	-0.19738	1.14162
ELOTUZ|PEMBROLIZ	-0.0927438	1.4808	0.290837	2.57631	5.54764	0.408036	0.689484	4.11231	7.7144	0.379462	-2.94872	NaN	-3.50883	-0.83959	-1.52043	-3.81383	-0.510319	-1.43014	0.892718
AVEL|ELOTUZ	-1.22564	-0.0275974	-0.0852173	0.281347	3.45745	0.0425664	-1.13765	1.36922	5.07805	1.61109	-0.141429	NaN	-0.796713	-0.370968	-0.286273	-0.241046	-0.224459	-6.8794	3.95171
CAR	-3.32292	-2.58077	-0.22755	-0.161043	-0.161406	-0.948089	-1.62061	-0.905921	2.36252	0.257649	-1.34664	-0.654029	-1.04484	-0.87787	-3.28872	-0.222935	0.242238	9.78522e-05	5.2359
LEN	-1.07185	-1.37832	-1.21547	-0.0926903	-1.2874	-1.64899	2.07295	0.533945	-0.0795452	1.34363	-0.441334	0.114485	-0.30065	-0.0274432	-2.97946	-3.06174	3.4516	1.5083	-0.754331
CIS	0.869403	-0.177888	-0.0235388	-0.13281	-1.8271	-0.187875	2.42507	-0.000946599	-3.79616	1.77937	0.229805	0.039871	0.00633925	-0.0376104	-0.0229594	-0.150341	0.283117	6.83592	-2.56293
MEL	0.519009	0.629256	0.084805	0.0785055	-0.997719	-1.54687	0.45297	-1.22009	-0.384167	0.00312389	0.569078	-6.39596	-0.12366	-0.430613	-0.485846	-0.398468	5.50055	3.483	-0.103812
DEX	1.22696	-0.384553	0.103546	-0.0218652	-2.32244	-3.12887	0.651959	-0.000589127	-1.72543	-0.0556123	-0.468711	-1.34303	-0.508194	-2.87217	0.0063157	0.411415	0.427007	1.11226	-0.0124226
BEN	2.08875	-1.11882	-0.00122084	1.02244	-0.322976	-0.0384063	4.03624	-0.00508474	-3.56592	0.751852	0.532785	-4.95273	-1.62544	-0.601062	-0.859283	-0.137137	1.06186	2.6038	-0.499223
PRE	2.9273	-0.182007	0.0183678	2.12969	0.0783831	0.000117971	0.3174	1.2173	-0.915044	-1.70897	-0.0187497	-1.26344	-0.116881	-0.0685793	-1.04734	-1.26293	0.0123736	0.919518	-0.0507128
CYC	0.208428	-0.991311	-0.000143244	0.269519	0.555532	0.104071	0.112486	-0.723908	-0.821086	-0.767826	-0.117625	-0.9823	-0.132006	-5.6608	-0.111224	-0.706475	0.0371455	-0.000647757	0.000280234
PAN	0.215077	-1.0813	-0.185089	0.901156	0.0126072	-0.106262	-0.0905315	2.15351	-1.04976	-0.167861	0.176801	-0.00035682	2.01061	0.119146	-0.164381	0.0159739	-0.607595	2.41564	-1.07551
ELESCLOMOL	0.00354196	-0.747266	-0.263243	0.519353	-0.0433398	-4.29072	-2.89677	-0.073167	-3.16313	-1.08085	-2.3655	NaN	1.06942	-1.65089	0.72106	0.158485	0.0320941	1.28018	0.21312
DEX|THA	0.348803	-0.69994	-0.13543	0.00827714	-2.1136	-5.09164	-3.88322	0.902417	-0.0800353	-0.0173644	-0.484226	NaN	-0.283805	-0.165297	-0.363024	-0.154213	8.95705	8.00696	6.35954
DEX|POM	0.31143	-0.406214	-0.111469	-0.0581685	-0.478983	-6.21909	-4.18074	-0.00658225	-0.104921	-0.51219	-1.45448	NaN	-0.36589	-0.252097	2.31992	0.860177	0.420625	1.09771	7.3226
DEX|LEN|ELOTUZ	0.143486	-0.609039	-0.372929	0.0629155	-1.02314	-4.26875	-4.91181	-0.00122109	0.0861542	0.133979	-0.786686	NaN	-0.0341247	0.473929	0.222067	1.52358	0.610912	7.14453	5.26459
DEX|LEN|PEMBROLIZ	4.77082e-05	-0.837873	-0.527998	-0.00075273	-2.19589	-3.09454	-6.50395	0.157697	0.500101	0.0127526	-2.01924	NaN	-0.263889	0.0147747	-0.116457	0.0905251	2.20235	5.07998	9.76707
DEX|LEN	-0.00530396	-1.11557	-0.565282	-0.334649	-1.81058	-5.98565	-6.01735	0.368235	-0.0506342	-0.413737	-3.36117	NaN	-1.06733	0.0869189	0.313835	0.000346167	0.898726	1.52055	15.6364
DEX|POM|ELOTUZ	-0.0668675	-0.837698	-0.827343	-0.087551	-2.74708	-3.27731	-5.38106	0.379203	0.00149173	-0.00206107	-1.23739	NaN	-0.414051	-0.0327122	0.0863054	-0.0319226	-0.00372474	5.65364	9.4697
DEX|POM|DARATUM	-0.149362	-2.77673	-0.537709	-0.149332	-1.16482	-1.45478	-3.34139	0.615868	-0.254778	0.39283	-0.664743	NaN	-0.114307	-0.466479	0.00992672	0.0681402	2.18628	0.976734	4.46973
DEX|DARATUM	0.0336684	-0.449562	-0.445899	-1.1534	-4.46512	-8.30266	-2.86403	0.461205	-0.882965	0.235542	-0.521133	NaN	-0.153036	-0.560147	0.266311	0.0206018	1.23453	2.09297	4.17997
DEX|LEN|DARATUM	-0.690851	-1.18174	-0.202873	-1.2252	-2.18697	-2.52177	-3.59542	0.569396	0.000155705	1.27233	-0.260053	NaN	-0.27828	-0.175405	-0.0418782	-0.0586925	2.6612	0.143724	5.92784
DEX|CAR|PAN	-3.4997	-3.86194	-1.98389	-0.623856	-1.9884	-1.81244	-0.942291	-0.131907	1.28059	0.698511	-0.39703	-0.892871	-0.164903	-0.072646	-3.24345	-0.00289618	0.243625	0.212685	1.81399
BOR	-7.05021	-8.5438	-3.98514	-4.0764	-3.4022	-0.70078	-1.26849	-0.530469	0.666676	4.35498	0.106996	-2.91292	-1.5748	-0.389244	-2.22401	0.135735	0.00143522	0.269524	5.63959
DEX|CAR|POM	-3.96581	-3.27635	-1.36169	-3.45637	-6.04612	-1.59422	-0.421623	-0.808577	3.02881	3.07344	-0.84801	-0.952911	-1.50446	-0.0242583	-0.30816	0.548242	0.292709	-0.0140409	3.36138
DEX|BOR|POM	-1.90115	-4.88461	-0.715648	-7.34447	-16.4344	-1.68362	-0.0416016	-0.689282	2.30331	7.33484	-0.362837	-0.659483	-1.16812	-0.628246	-0.0337415	2.47645	1.1771	0.0110732	1.51326
DEX|BOR|THA	-3.03015	-3.08993	-0.596813	-6.03522	-11.1931	-3.22484	-0.212939	-0.728124	1.64818	5.75864	-0.0925056	-0.613181	-0.705452	-0.00833565	0.014088	2.30127	1.48993	-0.00546774	1.58603
DEX|BOR|CYC	-2.18763	-1.94617	-1.63561	-2.09807	-4.88255	-2.67595	-0.181917	-0.356749	1.70382	3.13253	-0.409904	-0.654615	-0.118594	-0.227681	-0.0254706	0.971035	1.05399	0.17617	0.556711
DEX|CAR|LEN	-3.18397	-1.8329	-1.21558	-1.13877	-2.63564	-3.02936	-0.701733	-0.832774	1.39155	0.6411	-1.25322	-0.521053	-0.75165	-0.0616441	-0.0555959	0.494735	1.23072	0.0620906	2.79231
DEX|CAR|CYC	-3.07392	-1.93077	-0.520701	-1.15159	-1.95294	-1.90051	-0.955039	-0.449073	2.60715	0.545855	-1.39204	-0.734682	-0.887272	-0.300879	-0.343709	0.0980003	0.108736	-0.00486487	3.57882
DEX|BOR|LEN	-2.50595	-2.81797	-0.601074	-1.51563	-4.30528	-1.41313	-1.92189	-0.436262	2.23506	0.905819	-0.142017	-0.891213	-0.150714	-0.0346515	0.23569	2.53043	0.350087	0.523235	3.04804
DEX|IXA|LEN	-1.37961	-2.88559	-1.17811	-3.53047	-8.68163	-2.86153	-1.04415	-0.00757214	0.149827	1.70616	-0.0771559	-0.121912	0.350395	0.00803058	0.80397	2.26303	2.3004	0.171034	0.185204
DEX|IXA|CYC	-0.934288	-4.03926	-1.3556	-2.7099	-6.0174	-3.78287	-1.44188	0.00802192	0.00352436	1.201	-0.0647316	-0.133321	0.495177	0.0452073	0.604169	2.59318	2.24938	0.177185	0.24511
IXA	-1.23425	-6.30825	-0.898182	-7.61315	-8.9394	-5.29639	-3.76958	-0.540707	-1.42027	1.8583	0.270911	-0.5047	0.101022	0.295651	0.462919	1.9133	1.13593	2.06055	2.45953
DEX|BOR|DARATUM	-0.270703	-4.35842	-3.42955	-1.61081	-4.54208	-1.86842	-9.96693	-0.145708	-0.499319	0.246594	0.000619778	NaN	0.133776	1.91706	0.00440189	2.43599	2.01444	0.745706	5.54113
DEX|BOR|PEMBROLIZ	-0.184972	-0.858933	-2.5392	-2.1086	-6.24577	-3.5803	-9.0755	-0.0795812	-0.815979	0.370318	-0.0180268	NaN	0.335076	0.825035	0.119568	1.27322	1.36125	0.880798	3.90161
DEX|BOR	-0.00774695	-0.59456	-2.7036	-1.54738	-3.67996	-2.14219	-10.1114	-0.0789767	-0.423149	-0.00249621	-0.236546	NaN	0.0637657	1.9354	0.354257	2.18336	0.42391	0.502241	6.39252
DEX|IXA	-0.781988	-0.162575	-1.99341	-6.35021	-7.72282	-2.74008	-7.80576	-0.0304937	-0.762955	0.0688874	-0.0135111	NaN	0.0867206	3.60762	1.24836	1.44396	0.509479	0.00107246	4.69711
DEX|BOR|LEN|DARATUM	-0.882813	-1.84571	-2.38807	-1.79074	-3.95315	-1.40465	-8.38985	-0.00304982	-0.155437	0.540314	-0.141495	NaN	0.127674	2.11934	-0.0661113	1.47762	1.84771	0.0889977	4.69418
BOR|MEL|PRE	-0.390526	-2.64695	-2.45044	-1.7955	-0.875365	-0.827143	-13.4567	0.14313	-0.316357	0.348187	0.000692293	NaN	0.81113	0.826727	0.00646566	0.697964	0.156205	0.0260684	4.06181
DEX|BOR|ELOTUZ	-1.01661	-1.84619	-3.65419	-0.611543	-1.25681	-1.50046	-12.3222	0.00505679	0.0920026	0.561797	-0.45563	NaN	0.305141	1.53108	0.045665	1.25951	0.0404446	0.456703	5.54468
BOR|MEL|PRE|DARATUM	-3.88035	-3.58227	-2.54362	-4.24029	-2.11294	-0.552909	-11.0166	-0.136219	-0.162406	2.986	0.0452544	NaN	0.455278	4.27879	-0.0287642	2.4986	1.86745	-0.445501	4.28306
DEX|CAR	0.000290272	0.00421299	-1.63224	-0.172547	-2.21298	-3.24994	-3.96736	-0.520814	-0.181761	0.00525362	-0.200955	NaN	0.000203729	2.14907	-0.000902096	1.46487	0.348224	1.04765	3.3605
VINC	-0.00222975	1.013	0.137219	-0.0281896	-0.0542219	-0.0446478	-0.129294	-0.0397333	-0.318747	0.00532875	1.14983	-0.12101	0.0115485	0.000846069	-0.0890533	-0.00145294	-0.0390304	-0.109278	0.0621083
VINO	0.0342885	0.838306	0.0130392	-0.00782627	0.00435755	-0.480649	-0.302474	-1.20286	-0.419521	-0.0678463	0.822471	-0.0212005	0.0132178	-0.935135	0.460771	0.00342097	-1.46035	0.000188177	0.182911

## Sheet: 8b
	panel B1		panel B2		panel B3		panel B4		panel B5		panel B6			Student's t-test (non-paired, two-tailed)
SampleID	BOR PCY	PG3	ELO+NIVOL PCY	del17 (TP53)	DEX+BOR+ELOTUZ PCY	PG2	NIVO PCY	PG2	BOR+MEL+PRE+DARATUM PCY	FEMALE	DEX+LEN+ELOTUZ PCY	t(4;14)		groups		tstat	df	sd	p
MM014	0.446535	0	NaN	NaN	NaN	1	NaN	1	NaN	0	NaN	NaN		BOR PCY	0 vs 1	-2.37478	55	0.165039	0.0210744
MM015	0.653343	1	NaN	0	NaN	0	NaN	0	NaN	0	NaN	0		ELO+NIVOL	0 vs 1	-2.53296	21	0.132353	0.0193467
MM017	0.231598	1	NaN	NaN	NaN	0	NaN	0	NaN	0	NaN	NaN		DEX+BOR+ELOTUZ	0 vs 1	3.5103	22	0.191645	0.00197471
MM018	-0.00156734	1	NaN	0	NaN	0	NaN	0	NaN	0	NaN	0		NIVOL	0 vs 1	-2.15459	22	0.111877	0.0424059
MM021	0.282116	0	NaN	0	NaN	1	NaN	1	NaN	1	NaN	0		BOR+MEL+PRE+DARATUM	0 vs 1	-2.06852	32	0.183342	0.0467512
MM023	0.176493	0	NaN	0	NaN	0	NaN	0	NaN	0	NaN	0		DEX+LEN+ELOTUZ	0 vs 1	-2.67292	19	0.126623	0.0150415
MM024	0.0899771	0	NaN	0	NaN	1	NaN	1	NaN	0	NaN	0
MM025	0.183789	1	NaN	0	NaN	0	NaN	0	NaN	0	NaN	0
MM026	0.166987	0	NaN	0	NaN	0	NaN	0	NaN	0	NaN	0
MM027	0.110252	0	NaN	0	NaN	0	NaN	0	NaN	0	NaN	NaN
MM028	0.0935954	0	NaN	NaN	NaN	1	NaN	1	NaN	0	NaN	NaN
MM030	0.137294	0	NaN	0	NaN	0	NaN	0	NaN	0	NaN	0
MM033	0.458577	1	NaN	NaN	NaN	0	NaN	0	NaN	0	NaN	NaN
MM037	0.0504516	0	NaN	1	NaN	1	NaN	1	NaN	0	NaN	0
MM039	-0.131295	0	NaN	1	NaN	0	NaN	0	NaN	1	NaN	0
MM041	0.136067	1	NaN	0	NaN	0	NaN	0	NaN	0	NaN	0
MM042	0.00457851	1	NaN	NaN	NaN	0	NaN	0	NaN	0	NaN	NaN
MM046	0.174337	1	NaN	0	NaN	0	NaN	0	NaN	0	NaN	0
MM047	0.0668505	0	NaN	0	NaN	1	NaN	1	NaN	0	NaN	0
MM048	0.214159	1	NaN	0	NaN	0	NaN	0	NaN	0	NaN	0
MM049	0.15799	0	NaN	0	NaN	1	NaN	1	NaN	1	NaN	0
MM051	0.0125237	0	NaN	0	NaN	1	NaN	1	NaN	0	NaN	0
MM052	0.406494	0	NaN	0	NaN	1	NaN	1	NaN	0	NaN	0
MM053	0.244313	1	NaN	0	NaN	0	NaN	0	NaN	0	NaN	0
MM057	0.0933898	0	NaN	0	NaN	1	NaN	1	NaN	1	NaN	0
MM058	0.194715	0	NaN	0	NaN	0	NaN	0	NaN	1	NaN	0
MM061	-0.11476	0	NaN	0	NaN	0	NaN	0	NaN	1	NaN	0
MM062	0.43397	0	NaN	0	NaN	1	NaN	1	NaN	0	NaN	0
MM063	0.473195	1	NaN	0	NaN	0	NaN	0	NaN	0	NaN	NaN
MM064	0.138588	0	NaN	0	NaN	1	NaN	1	NaN	0	NaN	0
MM065	0.00296227	0	NaN	1	NaN	0	NaN	0	NaN	1	NaN	0
MM067	0.0657625	0	NaN	0	NaN	0	NaN	0	NaN	1	NaN	NaN
MM070	0.259955	1	NaN	0	NaN	0	NaN	0	NaN	1	NaN	0
MM074	0.036334	0	0.271891	0	0.562243	0	0.151757	0	0.17979	0	0.280563	0
MM076	0.405989	1	0.0573478	0	0.803319	0	0.0841485	0	0.610837	1	0.169183	0
MM081	0.019301	0	0.0650817	NaN	0.146929	1	0.0671214	1	0.0917315	0	0.0594111	NaN
MM082	-0.0410911	0	0.128414	0	-0.0469576	1	0.103319	1	-0.117225	0	0.0817348	0
MM084	0.0950783	0	0.0389849	NaN	0.382723	0	0.0631327	0	0.221783	0	0.262452	NaN
MM088	0.238407	0	-0.118921	NaN	0.56669	0	-0.253211	0	0.386532	1	0.168344	NaN
MM092	0.0796583	0	0.131274	0	0.149624	1	0.0596927	1	0.0165318	0	0.0691309	0
MM094	0.0617089	0	-0.0105407	0	0.186776	0	-0.0789988	0	0.0201157	0	0.0437906	0
MM095	0.0657391	0	-0.0206714	NaN	0.141326	0	-0.00246501	0	0.040551	0	0.0742125	NaN
MM097	0.147758	0	0.0299711	NaN	0.353405	0	0.0135424	0	0.192898	0	0.120003	NaN
MM098	0.111209	0	0.0610099	0	0.287541	1	0.081266	1	0.0919011	0	0.0892139	0
MM099	-0.0961776	0	0.266226	1	0.0935548	1	0.170442	1	-0.0716805	0	0.0916367	0
MM100	0.114575	0	6.37626e-05	NaN	0.230596	1	0.00209938	1	0.125659	0	0.0682807	NaN
MM102	0.393398	1	-0.0237479	0	0.537539	0	-0.102226	0	0.526147	1	0.222645	0
MM103	0.135396	1	0.218284	0	0.630772	0	-0.0852728	0	0.190599	0	0.483262	NaN
MM106	0.285191	1	0.228513	NaN	0.625789	0	-0.118127	0	0.33722	0	0.509876	NaN
MM107	-0.0257898	1	0.0727206	0	0.268081	0	-0.148667	0	0.251295	1	0.273095	0
MM109	0.151217	1	0.140811	NaN	0.17654	0	0.0827161	0	0.182811	0	0.0961626	NaN
MM111	0.394924	1	0.175749	0	0.477495	0	0.204241	0	0.262405	0	-0.0542578	0
MM112	0.64304	0	-0.156699	0	0.827311	0	-0.23469	0	0.653965	0	0.32858	0
MM113	0.428496	NaN	0.245209	0	0.331122	NaN	0.147586	NaN	0.308434	1	0.0176896	0
MM115	0.165525	NaN	0.23899	NaN	0.112009	NaN	-0.169554	NaN	-0.0353895	1	0.245799	NaN
MM116	0.0506584	NaN	0.472718	1	0.363586	NaN	0.462751	NaN	-0.00684076	1	0.119563	0
MM117	0.0294829	NaN	0.326555	NaN	0.444149	NaN	0.514926	NaN	-0.116537	0	0.145973	NaN
MM118	0.1303	NaN	0.173535	0	0.72903	NaN	0.24135	NaN	0.373874	0	0.239594	0
MM120	0.420061	NaN	0.213973	0	0.503774	NaN	0.0777035	NaN	0.239293	0	0.339463	1
MM121	0.309778	NaN	0.358696	0	0.30983	NaN	0.446839	NaN	0.118444	0	0.058123	0
MM123	0.135006	NaN	0.236184	NaN	0.799581	NaN	-0.0547905	NaN	0.376921	1	0.606603	NaN
MM125	0.266598	NaN	0.301641	0	0.310727	NaN	0.237472	NaN	0.104342	0	0.00354358	0
MM127	0.0677845	NaN	-0.102757	0	0.531522	NaN	-0.156526	NaN	-0.0228758	0	0.457622	1
MM133	0.0866602	1	0.13838	0	0.616692	0	-0.106676	0	0.204106	0	0.46627	0
MM135	0.149635	0	0.186229	0	0.397135	1	0.0482	1	0.206659	0	0.159657	0
MM137	0.312294	0	-0.00189969	0	0.432981	0	-0.0483631	0	0.376217	0	0.132095	0
MM138	0.211372	1	0.110407	0	0.602445	0	0.0312168	0	0.313816	1	0.227035	NaN
Nsamples	0 (no)	36	0 (no)	21	0 (no)	17	0 (no)	17	0 (no)	25	0 (no)	19
	1 (yes)	21	1 (yes)	2	1 (yes)	7	1 (yes)	7	1 (yes)	9	1 (yes)	2

## Sheet: 8c
SampleID	DEX|BOR|DARA	DEX|DARA	DEX|LEN|DARA	DEX|POM|ELO	PhenoGroup
MM074	0.172921	0.0448398	-0.0761739	0.198325	Group1		ANOVA1 table values: DEX|BOR|DARA							Multiple comparison of means: DEX|BOR|DARA							Estimates: DEX|BOR|DARA
MM076	0.746786	0.104367	0.13307	0.0820339	Group3		Source	SS	df	MS	F	Prob>F		Groups compared		Lower bound diff.	Estimate diff.	Upper bound diff.	p-value		Group name	N	Estimate	Standard error
MM081	0.126039	-0.0491004	0.0562256	0.0753073	Group2		Groups	0.358058	2	0.179029	5.66943	0.0107447		1	2	-0.0296406	0.202175	0.43399	0.0947543		G1	8	0.300713	0.0628271
MM082	-0.0904134	0.0428782	0.00557699	0.0825541	Group2		Error	0.663137	21	0.0315779				1	3	-0.314415	-0.0967696	0.120876	0.512306		G2	7	0.0985381	0.067165
MM084	0.309377	0.132426	0.254957	0.214811	Group1		Total	1.02119	23					2	3	-0.52467	-0.298944	-0.0732191	0.00839553		G3	9	0.397483	0.0592339
MM088	0.457007	0.131377	0.118437	0.13683	Group1
MM092	0.02034	0.0390265	0.0406238	0.0919594	Group2		ANOVA1 table values: DEX|DARA							Multiple comparison of means: DEX|DARA							Estimates: DEX|DARA
MM094	0.0712247	0.0412174	-0.00455756	0.0287349	Group1		Source	SS	df	MS	F	Prob>F		Groups compared		Lower bound diff.	Estimate diff.	Upper bound diff.	p-value		Group name	N	Estimate	Standard error
MM095	0.107055	0.0276686	0.0873162	0.0202565	Group1		Groups	0.0955837	2	0.0477919	2.39904	0.115248		1	2	-0.123927	0.0601966	0.24432	0.692577		G1	8	0.132686	0.0499014
MM097	0.254041	0.0512654	0.0799299	0.102007	Group1		Error	0.418346	21	0.0199212				1	3	-0.265556	-0.0926876	0.0801806	0.383614		G2	7	0.0724894	0.0533469
MM098	0.235775	0.0530909	0.0344104	0.0841304	Group2		Total	0.513929	23					2	3	-0.33217	-0.152884	0.0264019	0.103957		G3	9	0.225374	0.0470475
MM099	-0.0336781	0.0931518	0.0960928	0.0796967	Group2
MM100	0.111484	0.0710487	-0.0306644	0.0401242	Group2		ANOVA1 table values: DEX|LEN|DARA							Multiple comparison of means: DEX|LEN|DARA							Estimates: DEX|LEN|DARA
MM102	0.539788	0.167104	0.158656	0.169462	Group3		Source	SS	df	MS	F	Prob>F		Groups compared		Lower bound diff.	Estimate diff.	Upper bound diff.	p-value		Group name	N	Estimate	Standard error
MM103	0.323638	0.314258	0.361439	0.448879	Group3		Groups	0.128429	2	0.0642146	3.32466	0.0556693		1	2	-0.117749	0.063549	0.244847	0.656344		G1	8	0.124976	0.0491358
MM106	0.519802	0.535847	0.516611	0.487171	Group3		Error	0.405608	21	0.0193146				1	3	-0.282516	-0.1123	0.0579161	0.242577		G2	7	0.0614275	0.0525284
MM107	0.224665	0.193569	0.15599	0.256796	Group3		Total	0.534037	23					2	3	-0.352384	-0.175849	0.000686612	0.0510156		G3	9	0.237276	0.0463257
MM109	0.149973	-0.0118862	0.0208741	0.121813	Group3
MM111	0.327898	0.102712	0.161274	0.257874	Group3		ANOVA1 table values: DEX|POM|ELO							Multiple comparison of means: DEX|POM|ELO							Estimates: DEX|POM|ELO
MM112	0.662685	0.449611	0.406419	0.473104	Group1		Source	SS	df	MS	F	Prob>F		Groups compared		Lower bound diff.	Estimate diff.	Upper bound diff.	p-value		Group name	N	Estimate	Standard error
MM133	0.318398	0.41233	0.427027	0.479124	Group3		Groups	0.177618	2	0.0888091	5.39927	0.0128241		1	2	-0.0936947	0.0736114	0.240917	0.519234		G1	8	0.162474	0.0453436
MM135	0.32022	0.25733	0.227727	0.16827	Group2		Error	0.345415	21	0.0164484				1	3	-0.29	-0.132921	0.0241582	0.107224		G2	7	0.0888631	0.0484744
MM137	0.371394	0.183083	0.133483	0.125728	Group1		Total	0.523034	23					2	3	-0.369443	-0.206532	-0.0436215	0.0116039		G3	9	0.295395	0.0427504
MM138	0.426394	0.210062	0.200546	0.355405	Group3
