# Supplementary material for: Ex vivo drug response heterogeneity reveals personalized therapeutic strategies for patients with multiple myeloma
Source: Nat Cancer. 2023 Apr 20;4(5):734–53. doi: 10.1038/s43018-023-00544-9 (PMC10212768; doi:10.1038/s43018-023-00544-9)
Supplement: Source Data Extended Data Fig. 9 — Statistical Source Data for Extended Data Fig. 9. [file 43018_2023_544_MOESM18_ESM.xlsx]

## Sheet: 9a
PhenoGroup	SampleID	Treatment Clinic	iPCY	TimeToNextTreatment	Censored?
PG3	MM103	VCD/VRD/Mel	0.63029	542	1
PG2	MM113	VCD/VRD/Mel/Vel	1.06421	506	1
PG2	MM037	VCD/VRD/Mel	0.51335	505	1
PG2	MM118	VCD/VRD/Mel	0.84907	416	1
PG3	MM127	KRD	0.40299	363	1
PG1	MM112	KRD	0.711966	297	0
PG2	MM052	VCD/VRD/Mel	1.26181	238	0
PG2	MM047	VCD/VRD/Mel/Len	0.119523	882	1
PG2	MM049	VCD/VRD/Mel/Vel	0.067866	689	1
PG2	MM082	VCD/VRD/Mel	0.0275384	638	1
PG1	MM083	KRD/K	0.321931	407	0
PG1	MM058	KRD	0.246693	309	0
PG3	MM133	VRD/Mel	0.250239	291	1
PG2	MM084	VD	0.332175	210	0
PG1	MM100	Car-Cyclophosphamide-Dex	0.293847	209	0
PG1	MM061	VMD	-0.277195	142	0
PG3	MM076	Len-Mono	0.0733506	112	0
PG3	MM017	ILD	0.398611	109	0
PG1	MM026	VCD	0.329562	57	0

## Sheet: 9b
PCY sensitive		Time (days)	Cumulative probability	sd	N at risk	N of events	N censored
Myeloma-resistant	1	35	1	0	21	0	1
Myeloma-resistant	2	57	0.95	0.0512989	20	1	0
Myeloma-resistant	3	71	0.9	0.0745356	19	1	0
Myeloma-resistant	4	97	0.85	0.0939336	18	1	0
Myeloma-resistant	5	109	0.8	0.111803	17	1	0
Myeloma-resistant	6	112	0.75	0.129099	16	1	0
Myeloma-resistant	7	126	0.7	0.146385	15	1	0
Myeloma-resistant	8	142	0.65	0.164083	14	1	0
Myeloma-resistant	9	178	0.6	0.182574	13	1	0
Myeloma-resistant	10	209	0.55	0.20226	12	1	0
Myeloma-resistant	11	210	0.5	0.223607	11	1	0
Myeloma-resistant	12	248	0.45	0.247207	10	1	0
Myeloma-resistant	13	259	0.4	0.273861	9	1	0
Myeloma-resistant	14	280	0.4	0.273861	8	0	1
Myeloma-resistant	15	291	0.4	0.273861	7	0	1
Myeloma-resistant	16	309	0.333333	0.32914	6	1	1
Myeloma-resistant	17	407	0.25	0.437798	4	1	0
Myeloma-resistant	18	638	0.25	0.437798	3	0	1
Myeloma-resistant	19	689	0.25	0.437798	2	0	1
Myeloma-resistant	20	882	0.25	0.437798	1	0	1
Myeloma-sensitive	1	49	1	0	13	0	1
Myeloma-sensitive	2	175	1	0	12	0	1
Myeloma-sensitive	3	238	0.909091	0.0953463	11	1	0
Myeloma-sensitive	4	297	0.818182	0.142134	10	1	0
Myeloma-sensitive	5	349	0.727273	0.184637	9	1	0
Myeloma-sensitive	6	363	0.727273	0.184637	8	0	1
Myeloma-sensitive	7	373	0.727273	0.184637	7	0	1
Myeloma-sensitive	8	416	0.727273	0.184637	6	0	1
Myeloma-sensitive	9	483	0.727273	0.184637	5	0	1
Myeloma-sensitive	10	497	0.727273	0.184637	4	0	1
Myeloma-sensitive	11	505	0.727273	0.184637	3	0	1
Myeloma-sensitive	12	506	0.727273	0.184637	2	0	1
Myeloma-sensitive	13	542	0.727273	0.184637	1	0	1
Plasma-resistant	1	71	0.928571	0.0741249	14	1	0
Plasma-resistant	2	97	0.857143	0.109109	13	1	0
Plasma-resistant	3	112	0.785714	0.139573	12	1	0
Plasma-resistant	4	142	0.714286	0.169031	11	1	0
Plasma-resistant	5	175	0.714286	0.169031	10	0	1
Plasma-resistant	6	209	0.634921	0.206059	9	1	0
Plasma-resistant	7	238	0.555556	0.245596	8	1	0
Plasma-resistant	8	280	0.555556	0.245596	7	0	1
Plasma-resistant	9	309	0.555556	0.245596	6	0	1
Plasma-resistant	10	497	0.555556	0.245596	5	0	1
Plasma-resistant	11	505	0.555556	0.245596	4	0	1
Plasma-resistant	12	638	0.555556	0.245596	3	0	1
Plasma-resistant	13	689	0.555556	0.245596	2	0	1
Plasma-resistant	14	882	0.555556	0.245596	1	0	1
Plasma-sensitive	1	35	1	0	20	0	1
Plasma-sensitive	2	49	1	0	19	0	1
Plasma-sensitive	3	57	0.944444	0.0571662	18	1	0
Plasma-sensitive	4	109	0.888889	0.0833333	17	1	0
Plasma-sensitive	5	126	0.833333	0.105409	16	1	0
Plasma-sensitive	6	178	0.777778	0.125988	15	1	0
Plasma-sensitive	7	210	0.722222	0.146176	14	1	0
Plasma-sensitive	8	248	0.666667	0.166667	13	1	0
Plasma-sensitive	9	259	0.611111	0.188025	12	1	0
Plasma-sensitive	10	291	0.611111	0.188025	11	0	1
Plasma-sensitive	11	297	0.55	0.215557	10	1	0
Plasma-sensitive	12	309	0.488889	0.24567	9	1	0
Plasma-sensitive	13	349	0.427778	0.279662	8	1	0
Plasma-sensitive	14	363	0.427778	0.279662	7	0	1
Plasma-sensitive	15	373	0.427778	0.279662	6	0	1
Plasma-sensitive	16	407	0.342222	0.358065	5	1	0
Plasma-sensitive	17	416	0.342222	0.358065	4	0	1
Plasma-sensitive	18	483	0.342222	0.358065	3	0	1
Plasma-sensitive	19	506	0.342222	0.358065	2	0	1
Plasma-sensitive	20	542	0.342222	0.358065	1	0	1

## Sheet: 9c
SampleID	Subpopulation	%myeloma PCY	%myeloma FACS_clinics
MM141	M0	11.1081	15.7316
MM143	M0	4.56436	6.75114
MM144	M0	3.85527	3.34544
MM146	M0	10.0135	6.77385
MM147	M0	6.47443	0.821473
MM141	Other	25.5302	43.1098
MM143	Other	71.1246	69.7779
MM144	Other	68.6827	52.962
MM146	Other	69.7735	53.8662
MM147	Other	49.4423	73.8724
MM141	Plasma	47.3981	29.7667
MM143	Plasma	6.38236	4.79257
MM144	Plasma	11.2563	21.6798
MM146	Plasma	8.12123	17.6879
MM147	Plasma	14.445	4.01107
MM141	T3	15.9636	11.3919
MM143	T3	17.9286	18.6784
MM144	T3	16.2058	22.0128
MM146	T3	12.0918	21.672
MM147	T3	29.6382	21.2951
		Spearman's Rho	0.863158
		Spearman's p	0
		Pearson's	0.881489
		Pearson's p	2.82714e-07

## Sheet: 9d
Raw data				ROC curve data
SampleID	PhenoGroup1	%myeloma FACS_clinic		FPR	TPR
MM013	0	0.1		0	0
MM015	0	1.5		0.02	0
MM016	0	0		0.02	0.0588235
MM018	0	22.3		0.02	0.117647
MM019	0	0		0.04	0.117647
MM021	0	0.8		0.06	0.117647
MM022	0	0		0.06	0.176471
MM023	1	2.7		0.08	0.176471
MM024	0	0.3		0.08	0.235294
MM026	1	8.2		0.1	0.235294
MM027	1	30.1		0.12	0.235294
MM028	0	0		0.12	0.294118
MM030	1	10.4		0.14	0.294118
MM031	0	0.1		0.14	0.352941
MM032	0	0		0.14	0.411765
MM033	0	0.6		0.16	0.411765
MM035	0	0.1		0.16	0.470588
MM036	0	0		0.18	0.470588
MM037	0	0.6		0.18	0.529412
MM038	0	0.3		0.2	0.529412
MM039	1	32.4		0.2	0.588235
MM041	0	0.3		0.2	0.647059
MM042	0	5.2		0.2	0.705882
MM044	0	0.1		0.2	0.764706
MM045	0	0		0.22	0.764706
MM046	0	14.8		0.24	0.764706
MM047	0	19.6		0.26	0.764706
MM048	0	0.3		0.28	0.764706
MM049	0	5		0.3	0.764706
MM050	0	0.1		0.3	0.823529
MM051	0	8.4		0.34	0.823529
MM052	0	8.8		0.42	0.823529
MM053	0	37.4		0.44	0.823529
MM054	0	0.3		0.46	0.823529
MM055	0	0.2		0.56	0.823529
MM056	0	9.5		0.6	0.941176
MM058	1	8.6		0.72	0.941176
MM059	0	0.1		1	1
MM060	0	0			AUC	0.76
MM061	1	2.4
MM062	0	0.4
MM063	0	0.8
MM065	1	0.2
MM066	0	0
MM067	1	2.1
MM069	0	0.2
MM070	0	3.5
MM073	0	0
MM074	1	19.2
MM076	0	0.6
MM079	1	0.2
MM082	0	0.6
MM084	1	5.5
MM085	0	0
MM086	0	0
MM087	1	0
MM088	1	2.6
MM090	0	0
MM091	0	0
MM092	0	1.7
MM094	1	5.1
MM095	1	4.4
MM097	1	0.9
MM098	0	1.2
MM099	0	1.3
MM100	0	0.5
MM101	0	2
